# Supplementary material for: Effects of Number of Animals Monitored on Representations of Cattle Group Movement Characteristics and Spatial Occupancy
Source: PLoS One. 2015 Feb 3;10(2):e0113117. doi: 10.1371/journal.pone.0113117 (PMC4315582; doi:10.1371/journal.pone.0113117)
Supplement: S1 File — (ZIP) [file pone.0113117.s001.zip › File S1/GPS data of Group A/W448.xlsx]

## Sheet: W448
time	X	Y
187	395186	4.43711e+06
419	395188	4.4371e+06
651	395188	4.43711e+06
883	395187	4.43711e+06
1115	395188	4.43711e+06
1347	395187	4.43711e+06
1578	395186	4.43711e+06
1810	395187	4.43711e+06
2041	395186	4.43711e+06
2273	395187	4.43711e+06
2505	395185	4.43711e+06
2800	395186	4.43711e+06
3031	395186	4.43711e+06
3263	395185	4.43711e+06
3495	395184	4.43711e+06
3727	395186	4.43711e+06
3958	395184	4.43711e+06
4190	395186	4.43711e+06
4422	395187	4.43711e+06
4654	395186	4.43711e+06
4886	395184	4.43711e+06
5118	395186	4.43711e+06
5350	395185	4.43711e+06
5581	395184	4.43711e+06
5812	395196	4.43712e+06
6044	395199	4.43712e+06
6338	395218	4.43712e+06
6570	395223	4.43712e+06
6801	395227	4.43711e+06
7033	395229	4.43711e+06
7264	395231	4.43711e+06
7496	395226	4.43711e+06
7728	395224	4.43711e+06
7959	395223	4.43711e+06
8191	395224	4.4371e+06
8423	395224	4.43711e+06
8654	395223	4.43711e+06
8885	395224	4.43711e+06
9117	395223	4.43711e+06
9349	395223	4.43711e+06
9581	395224	4.43711e+06
9876	395224	4.4371e+06
10108	395223	4.4371e+06
10339	395222	4.4371e+06
10571	395223	4.4371e+06
10802	395224	4.4371e+06
11034	395223	4.4371e+06
11265	395221	4.4371e+06
11497	395221	4.4371e+06
11729	395219	4.43709e+06
11960	395216	4.43709e+06
12192	395212	4.43709e+06
12424	395207	4.43709e+06
12656	395204	4.43709e+06
12887	395205	4.43709e+06
13118	395205	4.43709e+06
13413	395204	4.43709e+06
13645	395203	4.43709e+06
13876	395203	4.43709e+06
14108	395204	4.43709e+06
14339	395205	4.43709e+06
14571	395204	4.43709e+06
14803	395204	4.43709e+06
15034	395204	4.43709e+06
15266	395204	4.43709e+06
15497	395204	4.43709e+06
15729	395203	4.43709e+06
15960	395204	4.43709e+06
16192	395204	4.43709e+06
16423	395205	4.43709e+06
16655	395204	4.43709e+06
16949	395203	4.43709e+06
17181	395203	4.43709e+06
17413	395203	4.43709e+06
17645	395203	4.43709e+06
17877	395202	4.43709e+06
18109	395201	4.43709e+06
18341	395201	4.43709e+06
18573	395202	4.43709e+06
18805	395203	4.43709e+06
19036	395204	4.43709e+06
19268	395205	4.43709e+06
19500	395202	4.43709e+06
19732	395162	4.4371e+06
19964	395134	4.43714e+06
20195	395128	4.43715e+06
20500	395113	4.43716e+06
20732	395103	4.43716e+06
20964	395078	4.43716e+06
21196	395057	4.43716e+06
21428	395039	4.43716e+06
21660	395015	4.43716e+06
21892	394991	4.43716e+06
22124	395017	4.43715e+06
22356	395041	4.43716e+06
22587	395082	4.43716e+06
22819	395160	4.43716e+06
23051	395210	4.43715e+06
23283	395253	4.43715e+06
23514	395258	4.43715e+06
23746	395263	4.43713e+06
24051	395260	4.43711e+06
24282	395262	4.43711e+06
24514	395259	4.43713e+06
24746	395256	4.43713e+06
24978	395257	4.43712e+06
25210	395252	4.43713e+06
25441	395249	4.43715e+06
25673	395239	4.43715e+06
25904	395232	4.43715e+06
26135	395211	4.43714e+06
26367	395191	4.43713e+06
26599	395156	4.43712e+06
26831	395131	4.43711e+06
27063	395112	4.43711e+06
27295	395067	4.43712e+06
27600	394916	4.43721e+06
27832	394897	4.43723e+06
28064	394915	4.43722e+06
28296	394916	4.43717e+06
28528	394941	4.43717e+06
28760	394957	4.43717e+06
28992	394960	4.43716e+06
29224	395000	4.43715e+06
29456	395044	4.43714e+06
29687	395082	4.43714e+06
29919	395199	4.43713e+06
30151	395246	4.43713e+06
30383	395245	4.43713e+06
30615	395245	4.43713e+06
30847	395246	4.43713e+06
31151	395245	4.43712e+06
31383	395246	4.43713e+06
31615	395246	4.43713e+06
31847	395246	4.43712e+06
32079	395245	4.43712e+06
32311	395247	4.43712e+06
32542	395247	4.43712e+06
32774	395246	4.43712e+06
33005	395247	4.43712e+06
33237	395245	4.43712e+06
33469	395247	4.43712e+06
33701	395245	4.43712e+06
33933	395245	4.43712e+06
34164	395246	4.43712e+06
34396	395232	4.43713e+06
34680	394979	4.43716e+06
34912	394972	4.43716e+06
35144	395265	4.43711e+06
35376	395260	4.4371e+06
35608	395265	4.4371e+06
35839	395263	4.43709e+06
36071	395261	4.4371e+06
36303	395256	4.43709e+06
36535	395256	4.4371e+06
36767	395255	4.43709e+06
36999	395257	4.4371e+06
37231	395257	4.4371e+06
37463	395267	4.43709e+06
37695	395269	4.43709e+06
37926	395263	4.43707e+06
38210	395242	4.43709e+06
38441	395231	4.43715e+06
38673	395258	4.43707e+06
38905	395155	4.4371e+06
39137	395015	4.43714e+06
39368	394918	4.43714e+06
39666	394912	4.43716e+06
39898	394929	4.43713e+06
40129	394923	4.43714e+06
40360	394928	4.43714e+06
40592	394924	4.43714e+06
40852	394941	4.43715e+06
40987	394926	4.43713e+06
41965	394915	4.43712e+06
42197	394920	4.43711e+06
42428	394925	4.43712e+06
42660	394940	4.43712e+06
42891	394931	4.43714e+06
43122	394921	4.43715e+06
43400	394916	4.43714e+06
43632	394930	4.43715e+06
44048	394934	4.43713e+06
44355	394938	4.43715e+06
44587	394935	4.43715e+06
44819	394935	4.43717e+06
45051	395109	4.43716e+06
45283	395241	4.43716e+06
45514	395261	4.43715e+06
45746	395255	4.43714e+06
45978	395246	4.43714e+06
46210	395239	4.43714e+06
46442	395252	4.43714e+06
46674	395257	4.43712e+06
46905	395262	4.43711e+06
47137	395267	4.4371e+06
47368	395261	4.43709e+06
47600	395258	4.43708e+06
47860	395258	4.43709e+06
48091	395256	4.43709e+06
48323	395258	4.4371e+06
48555	395266	4.43711e+06
48787	395268	4.43711e+06
49019	395267	4.43711e+06
49251	395266	4.4371e+06
49483	395264	4.4371e+06
49715	395265	4.4371e+06
49947	395265	4.4371e+06
50179	395266	4.4371e+06
50411	395267	4.4371e+06
50643	395266	4.4371e+06
50875	395266	4.4371e+06
51107	395265	4.4371e+06
51367	395264	4.4371e+06
51598	395268	4.4371e+06
51830	395267	4.4371e+06
52062	395266	4.4371e+06
52294	395267	4.4371e+06
52525	395267	4.4371e+06
52757	395269	4.43709e+06
52989	395251	4.43709e+06
53221	395238	4.43709e+06
53452	395236	4.43709e+06
53684	395228	4.43709e+06
53916	395214	4.43709e+06
54147	395215	4.4371e+06
54379	395268	4.43711e+06
54611	395264	4.43711e+06
54871	395260	4.43711e+06
55103	395259	4.43713e+06
55334	395256	4.43714e+06
55566	395250	4.43715e+06
55798	395245	4.43715e+06
56030	395242	4.43715e+06
56261	395238	4.43714e+06
56493	395268	4.43711e+06
56725	395266	4.43709e+06
56956	395266	4.43708e+06
57188	395259	4.43708e+06
57420	395263	4.43709e+06
57652	395267	4.4371e+06
57884	395267	4.4371e+06
58116	395267	4.4371e+06
58376	395267	4.4371e+06
58608	395266	4.43709e+06
58840	395267	4.43708e+06
59072	395255	4.43708e+06
59304	395243	4.43708e+06
59536	395239	4.43708e+06
59768	395243	4.43709e+06
59999	395254	4.4371e+06
60231	395261	4.43711e+06
60463	395258	4.43712e+06
60694	395250	4.43712e+06
60926	395251	4.43713e+06
61158	395261	4.43716e+06
61390	395244	4.43715e+06
61622	395227	4.43715e+06
61882	395211	4.43715e+06
62114	395202	4.43715e+06
62346	395188	4.43715e+06
62578	395179	4.43715e+06
62810	395161	4.43716e+06
63042	395152	4.43716e+06
63274	395142	4.43715e+06
63506	395128	4.43715e+06
63738	395116	4.43714e+06
63970	395101	4.43712e+06
64202	395059	4.43713e+06
64434	394928	4.43716e+06
64666	394902	4.43724e+06
64898	394902	4.43723e+06
65130	394900	4.43724e+06
65390	394902	4.43722e+06
65622	394909	4.43723e+06
65854	394904	4.43723e+06
66086	394904	4.43722e+06
66318	394915	4.43724e+06
66550	394907	4.43723e+06
66782	394899	4.43722e+06
67014	394901	4.43723e+06
67246	394891	4.43723e+06
67478	394913	4.43721e+06
67710	395026	4.43715e+06
67942	395096	4.43714e+06
68174	395142	4.43713e+06
68405	395193	4.43711e+06
68637	395250	4.43714e+06
68897	395227	4.43715e+06
69129	395156	4.43714e+06
69361	395122	4.43713e+06
69592	395102	4.43714e+06
69824	395075	4.43714e+06
70055	395065	4.43715e+06
70287	395051	4.43716e+06
70519	395042	4.43716e+06
70751	395024	4.43716e+06
70983	395034	4.43716e+06
71215	395096	4.43715e+06
71447	395116	4.43714e+06
71679	395154	4.43714e+06
71911	395176	4.43713e+06
72143	395197	4.43713e+06
72403	395238	4.43713e+06
72634	395259	4.43714e+06
72866	395261	4.43713e+06
73098	395259	4.43712e+06
73330	395251	4.4371e+06
73562	395243	4.4371e+06
73794	395237	4.43709e+06
74026	395234	4.43709e+06
74258	395240	4.43709e+06
74489	395239	4.43709e+06
74721	395238	4.43709e+06
74953	395238	4.43709e+06
75185	395238	4.43709e+06
75417	395238	4.43709e+06
75649	395239	4.43709e+06
75909	395239	4.43709e+06
76141	395238	4.43709e+06
76373	395237	4.43709e+06
76605	395240	4.43709e+06
76837	395240	4.43709e+06
77069	395240	4.43709e+06
77301	395242	4.43708e+06
77532	395238	4.43709e+06
77764	395239	4.43709e+06
77996	395238	4.43709e+06
78228	395239	4.43708e+06
78460	395238	4.43709e+06
78692	395239	4.43709e+06
78924	395241	4.43708e+06
79156	395241	4.43709e+06
79416	395242	4.43709e+06
79648	395238	4.43709e+06
79880	395239	4.43709e+06
80112	395238	4.43709e+06
80344	395239	4.43709e+06
80576	395238	4.43708e+06
80808	395239	4.43708e+06
81040	395239	4.43709e+06
81272	395240	4.43709e+06
81504	395240	4.43709e+06
81736	395240	4.43709e+06
81968	395239	4.43708e+06
82200	395240	4.43709e+06
82432	395241	4.43709e+06
82664	395241	4.43709e+06
82924	395240	4.43709e+06
83156	395240	4.43709e+06
83388	395234	4.43708e+06
83620	395232	4.43708e+06
83852	395233	4.43708e+06
84084	395231	4.43708e+06
84316	395231	4.43708e+06
84548	395236	4.43708e+06
84780	395235	4.43709e+06
85012	395232	4.43709e+06
85244	395228	4.43708e+06
85476	395228	4.43708e+06
85708	395229	4.43708e+06
85940	395229	4.43709e+06
86172	395227	4.43709e+06
86432	395229	4.43708e+06
86664	395228	4.43709e+06
86896	395229	4.43709e+06
87128	395229	4.43709e+06
87360	395228	4.43709e+06
87592	395228	4.43709e+06
87824	395229	4.43709e+06
88056	395230	4.43709e+06
88288	395229	4.43709e+06
88520	395229	4.43709e+06
88752	395229	4.43709e+06
88984	395230	4.43709e+06
89216	395229	4.43709e+06
89448	395230	4.43709e+06
89680	395231	4.43709e+06
89940	395225	4.43709e+06
90172	395222	4.43709e+06
90404	395218	4.43709e+06
90636	395210	4.43709e+06
90868	395200	4.43709e+06
91100	395189	4.43709e+06
91332	395181	4.4371e+06
91564	395168	4.4371e+06
91796	395162	4.43711e+06
92028	395153	4.43712e+06
92260	395145	4.43712e+06
92492	395137	4.43712e+06
92724	395133	4.43713e+06
92956	395123	4.43711e+06
93188	395110	4.43711e+06
93448	395108	4.43711e+06
93680	395090	4.43713e+06
93912	395082	4.43713e+06
94144	395075	4.43713e+06
94376	395070	4.43713e+06
94608	395067	4.43713e+06
94840	395069	4.43713e+06
95072	395079	4.43712e+06
95304	395086	4.43712e+06
95536	395095	4.43712e+06
95768	395112	4.43711e+06
96000	395150	4.4371e+06
96232	395162	4.4371e+06
96464	395175	4.43709e+06
96696	395175	4.43709e+06
96956	395174	4.43709e+06
97188	395174	4.43709e+06
97419	395174	4.43709e+06
97651	395175	4.43709e+06
97883	395173	4.4371e+06
98115	395173	4.43709e+06
98347	395174	4.43709e+06
98579	395174	4.43709e+06
98811	395173	4.4371e+06
99043	395173	4.4371e+06
99274	395173	4.4371e+06
99506	395174	4.4371e+06
99738	395173	4.4371e+06
99970	395173	4.4371e+06
100202	395174	4.4371e+06
100462	395173	4.4371e+06
100694	395171	4.43709e+06
100926	395172	4.4371e+06
101158	395172	4.43709e+06
101390	395172	4.4371e+06
101622	395172	4.43709e+06
101854	395172	4.4371e+06
102086	395173	4.4371e+06
102318	395173	4.4371e+06
102549	395173	4.4371e+06
102781	395172	4.4371e+06
103012	395172	4.4371e+06
103244	395171	4.4371e+06
103476	395172	4.4371e+06
103708	395171	4.43709e+06
103968	395173	4.43709e+06
104200	395174	4.43709e+06
104432	395173	4.4371e+06
104664	395172	4.4371e+06
104896	395172	4.4371e+06
105128	395175	4.4371e+06
105360	395173	4.4371e+06
105592	395174	4.4371e+06
105824	395173	4.4371e+06
106056	395174	4.4371e+06
106288	395174	4.4371e+06
106520	395174	4.4371e+06
106752	395171	4.43712e+06
106984	395169	4.43712e+06
107216	395170	4.43712e+06
107476	395176	4.43713e+06
107708	395188	4.43714e+06
107940	395190	4.43714e+06
108172	395184	4.43715e+06
108404	395164	4.43715e+06
108636	395128	4.43716e+06
108868	395105	4.43716e+06
109100	395087	4.43716e+06
109332	395066	4.43716e+06
109564	395051	4.43716e+06
109796	395017	4.43716e+06
110028	394994	4.43716e+06
110260	394918	4.43717e+06
110492	394912	4.43723e+06
110724	394931	4.43716e+06
110984	394988	4.43715e+06
111216	395016	4.43714e+06
111448	395034	4.43714e+06
111680	395048	4.43714e+06
111912	395076	4.43713e+06
112144	395105	4.43713e+06
112376	395144	4.43713e+06
112608	395169	4.43712e+06
112840	395197	4.43712e+06
113072	395251	4.43712e+06
113304	395265	4.43711e+06
113536	395256	4.4371e+06
113768	395252	4437083
114000	395252	4.43709e+06
114232	395252	4.43708e+06
114492	395254	4.43709e+06
114724	395255	4.43709e+06
114956	395254	4.43709e+06
115188	395260	4.43708e+06
115420	395264	4.43708e+06
115652	395267	4.43708e+06
115884	395265	4.43708e+06
116116	395264	4.43708e+06
116348	395258	4.43707e+06
116580	395263	4.43707e+06
116812	395260	4.43707e+06
117044	395234	4.43708e+06
117276	395202	4.43709e+06
117508	395122	4.43711e+06
117740	395077	4.43712e+06
118000	394996	4.43714e+06
118232	394979	4.43715e+06
118464	394962	4.43716e+06
118696	394926	4.43716e+06
118928	394915	4.43723e+06
119853	394905	4.43723e+06
121501	394908	4.43722e+06
121964	394899	4.43723e+06
122196	394906	4.43722e+06
122428	394913	4.43723e+06
122660	394912	4.43723e+06
123354	394911	4.43721e+06
124048	394906	4.43723e+06
124280	394907	4.43723e+06
124512	394915	4.43722e+06
124744	394906	4.43723e+06
125235	394903	4.43724e+06
125466	394908	4.43723e+06
125698	394915	4.4372e+06
125930	394907	4.43723e+06
126162	394911	4.43723e+06
126394	394909	4.43722e+06
126626	394919	4.43722e+06
127089	394914	4.43721e+06
127552	394902	4.43724e+06
127784	394913	4.43724e+06
128016	394914	4.43723e+06
128248	394911	4.43723e+06
128507	394920	4.43723e+06
128739	394906	4.43723e+06
129202	394897	4.43724e+06
129434	394897	4.43724e+06
129666	394908	4.43723e+06
129898	394912	4.43724e+06
130130	394915	4.43723e+06
130362	394910	4.43724e+06
130594	394911	4.43723e+06
130826	394905	4.43723e+06
131058	394910	4.43723e+06
131290	394895	4.43723e+06
131521	394908	4.43721e+06
131753	394903	4.43721e+06
132706	394914	4.43722e+06
132937	394905	4.43725e+06
133400	394910	4.43722e+06
133632	394913	4.43723e+06
133864	394899	4.43724e+06
134096	394911	4.43722e+06
134328	394907	4.43724e+06
134560	394907	4.43723e+06
134792	394979	4.43716e+06
135024	395076	4.43715e+06
135256	395085	4.43714e+06
135515	395111	4.43715e+06
135747	395119	4.43715e+06
135979	395138	4.43715e+06
136211	395141	4.43714e+06
136443	395131	4.43711e+06
136675	395104	4.43712e+06
136907	395065	4.43713e+06
137139	395040	4.43713e+06
137371	395011	4.43714e+06
137603	395009	4.43713e+06
137835	394989	4.43714e+06
138067	394944	4.43715e+06
138299	394939	4.43715e+06
138531	394915	4.43717e+06
138763	394915	4.43717e+06
139022	394913	4.43716e+06
139254	394921	4.43716e+06
139486	394923	4.43716e+06
139718	394922	4.43716e+06
139950	394939	4.43715e+06
140182	394933	4.43714e+06
140414	394937	4.43715e+06
140645	394938	4.43715e+06
140877	394938	4.43714e+06
141109	394942	4.43715e+06
141341	394940	4.43714e+06
141573	394934	4.43714e+06
141805	394942	4.43714e+06
142037	394938	4.43714e+06
142269	394936	4.43715e+06
142528	394944	4.43714e+06
142760	394942	4.43714e+06
142992	394939	4.43714e+06
143224	394941	4.43714e+06
143456	394938	4.43714e+06
143919	394941	4.43714e+06
144151	394936	4.43714e+06
144383	394936	4.43715e+06
144615	394934	4.43714e+06
144847	394937	4.43714e+06
145079	394952	4.43714e+06
145311	394943	4.43714e+06
145543	394940	4.43714e+06
145775	394942	4.43714e+06
146034	394942	4.43714e+06
146266	394942	4.43715e+06
146498	395006	4.43715e+06
146730	395035	4.43715e+06
146962	395045	4.43715e+06
147194	395076	4.43715e+06
147426	395107	4.43714e+06
147658	395133	4.43714e+06
147890	395151	4.43713e+06
148122	395194	4.43712e+06
148354	395227	4.4371e+06
148586	395241	4.4371e+06
148817	395253	4.43709e+06
149049	395244	4.43708e+06
149281	395235	4.43708e+06
149540	395217	4.43708e+06
149772	395201	4.43709e+06
150004	395181	4.43709e+06
150236	395176	4.43709e+06
150468	395158	4.4371e+06
150700	395140	4.4371e+06
150932	395119	4.43711e+06
151164	395106	4.43711e+06
151396	395063	4.43713e+06
151628	395044	4.43714e+06
151859	394997	4.43717e+06
152091	394975	4.43715e+06
152323	394917	4.43717e+06
152554	394901	4.43724e+06
152786	394918	4.43719e+06
153045	395045	4.43715e+06
153276	395087	4.43715e+06
153508	395120	4.43715e+06
153740	395154	4.43713e+06
153972	395184	4.43714e+06
154204	395207	4.43714e+06
154436	395235	4.43715e+06
154668	395244	4.43713e+06
154900	395265	4.43714e+06
155132	395241	4.43715e+06
155364	395221	4.43714e+06
155596	395190	4.43712e+06
155828	395176	4.43713e+06
156060	395155	4.43714e+06
156291	395127	4.43714e+06
156550	395112	4.43715e+06
156782	395090	4.43715e+06
157014	395076	4.43716e+06
157246	395056	4.43716e+06
157478	395020	4.43716e+06
157710	394998	4.43716e+06
157942	394974	4.43715e+06
158174	394953	4.43716e+06
158406	394936	4.43717e+06
158638	394917	4.4372e+06
158870	394915	4.43719e+06
159102	395047	4.43715e+06
159334	395109	4.43716e+06
159566	395149	4.43715e+06
159797	395181	4.43715e+06
160056	395194	4.43714e+06
160287	395205	4.43714e+06
160519	395218	4.43714e+06
160751	395231	4.43714e+06
160983	395238	4.43714e+06
161215	395244	4.43714e+06
161447	395245	4.43714e+06
161679	395244	4.43714e+06
161911	395245	4.43714e+06
162143	395244	4.43714e+06
162375	395245	4.43714e+06
162607	395244	4.43714e+06
162839	395245	4.43714e+06
163071	395244	4.43714e+06
163303	395245	4.43714e+06
163562	395244	4.43714e+06
163794	395244	4.43714e+06
164026	395246	4.43714e+06
164258	395246	4.43714e+06
164490	395244	4.43714e+06
164722	395245	4.43714e+06
164954	395245	4.43714e+06
165186	395251	4.43715e+06
165418	395247	4.43715e+06
165650	395244	4.43715e+06
165881	395240	4.43715e+06
166113	395236	4.43715e+06
166345	395234	4.43715e+06
166577	395235	4.43715e+06
166809	395234	4.43715e+06
167068	395237	4.43715e+06
167300	395235	4.43715e+06
167532	395235	4.43715e+06
167764	395237	4.43715e+06
167996	395236	4.43715e+06
168228	395236	4.43715e+06
168460	395235	4.43714e+06
168692	395236	4.43715e+06
168924	395235	4.43715e+06
169156	395234	4.43714e+06
169388	395235	4.43714e+06
169619	395234	4.43714e+06
169851	395234	4.43715e+06
170083	395233	4.43714e+06
170315	395235	4.43714e+06
170574	395235	4.43714e+06
170806	395235	4.43715e+06
171038	395235	4.43715e+06
171270	395234	4.43715e+06
171502	395236	4.43715e+06
171734	395235	4.43715e+06
171966	395233	4.43714e+06
172198	395237	4.43715e+06
172430	395236	4.43714e+06
172662	395236	4.43714e+06
172894	395235	4.43715e+06
173126	395237	4.43714e+06
173358	395236	4.43715e+06
173590	395234	4.43715e+06
173822	395235	4.43715e+06
174081	395234	4.43715e+06
174313	395237	4.43715e+06
174544	395236	4.43715e+06
174776	395234	4.43716e+06
175008	395238	4.43716e+06
175240	395242	4.43716e+06
175472	395240	4.43714e+06
175704	395239	4.43714e+06
175936	395241	4.43714e+06
176168	395241	4.43714e+06
176400	395240	4.43714e+06
176632	395240	4.43714e+06
176864	395241	4.43714e+06
177096	395240	4.43714e+06
177328	395241	4.43714e+06
177587	395242	4.43714e+06
177819	395241	4.43714e+06
178051	395241	4.43714e+06
178283	395241	4.43714e+06
178515	395242	4.43714e+06
178747	395242	4.43714e+06
178978	395242	4.43714e+06
179210	395241	4.43714e+06
179442	395250	4.43715e+06
179673	395241	4.43714e+06
179905	395241	4.43714e+06
180137	395241	4.43714e+06
180369	395242	4.43714e+06
180600	395240	4.43714e+06
180832	395240	4.43714e+06
181091	395242	4.43715e+06
181323	395241	4.43714e+06
181555	395241	4.43714e+06
181787	395240	4.43714e+06
182019	395240	4.43714e+06
182251	395240	4.43714e+06
182483	395240	4.43714e+06
182715	395239	4.43714e+06
182947	395239	4.43714e+06
183179	395236	4.43714e+06
183411	395226	4.43714e+06
183643	395209	4.43715e+06
183875	395203	4.43715e+06
184107	395200	4.43715e+06
184339	395198	4.43714e+06
184598	395204	4.43713e+06
184830	395213	4.43712e+06
185062	395208	4.43711e+06
185294	395198	4.43712e+06
185526	395195	4.43712e+06
185758	395195	4.43712e+06
185990	395195	4.43712e+06
186221	395195	4.43712e+06
186453	395193	4.43712e+06
186685	395196	4.43712e+06
186917	395196	4.43712e+06
187149	395196	4.43712e+06
187381	395197	4.43712e+06
187613	395193	4.43712e+06
187845	395196	4.43712e+06
188104	395196	4.43712e+06
188336	395194	4.43712e+06
188568	395195	4.43712e+06
188800	395195	4.43711e+06
189032	395194	4.43712e+06
189264	395193	4.43712e+06
189496	395195	4.43712e+06
189728	395197	4.43712e+06
189960	395193	4.43712e+06
190192	395193	4.43711e+06
190424	395193	4.43712e+06
190656	395193	4.43712e+06
190888	395195	4.43712e+06
191120	395192	4.43712e+06
191352	395197	4.43712e+06
191611	395196	4.43712e+06
191842	395196	4.43712e+06
192074	395193	4.43713e+06
192306	395182	4.43713e+06
192538	395173	4.43714e+06
192770	395150	4.43715e+06
193002	395120	4.43715e+06
193234	395104	4.43715e+06
193466	394955	4.43716e+06
193698	394902	4.43724e+06
193929	394916	4.43719e+06
194161	394980	4.43716e+06
194393	394990	4.43716e+06
194625	395010	4.43716e+06
194857	395015	4.43716e+06
195116	395020	4.43716e+06
195348	395023	4.43716e+06
195580	395029	4.43716e+06
195812	395032	4.43716e+06
196044	395036	4.43716e+06
196276	395042	4.43715e+06
196507	395049	4.43715e+06
196739	395061	4.43715e+06
196971	395079	4.43715e+06
197203	395088	4.43715e+06
197435	395095	4.43715e+06
197667	395099	4.43714e+06
197899	395101	4.43714e+06
198131	395108	4.43714e+06
198363	395113	4.43714e+06
198621	395097	4.43714e+06
198853	395072	4.43714e+06
199085	395050	4.43714e+06
199317	395023	4.43715e+06
199549	394999	4.43715e+06
199781	394972	4.43715e+06
200013	394960	4.43715e+06
200244	394955	4.43715e+06
200476	394937	4.43716e+06
200708	394915	4.43718e+06
200940	394916	4.4372e+06
201172	394911	4.43723e+06
201404	394912	4.43723e+06
201636	394909	4.43724e+06
201868	394906	4.43723e+06
202126	394903	4.43726e+06
202358	394914	4.43726e+06
202590	394909	4.43723e+06
202822	394904	4.43722e+06
203054	394899	4.43723e+06
203286	394904	4.43723e+06
203518	394909	4.43723e+06
203750	394901	4.43724e+06
203982	394911	4.43723e+06
204214	394906	4.43723e+06
204446	394908	4.43723e+06
204678	394904	4.43723e+06
204910	394905	4.43723e+06
205142	394900	4.43721e+06
205374	394908	4.43723e+06
205864	394898	4.43722e+06
206559	394903	4.43723e+06
207022	394896	4.43725e+06
207485	394907	4.43722e+06
207717	394904	4.43723e+06
208180	394905	4.43723e+06
208412	394915	4.43723e+06
208875	394891	4.43721e+06
209133	394892	4.43718e+06
209365	394903	4.43723e+06
209597	394906	4.43719e+06
209828	394913	4.43723e+06
210060	394914	4.43723e+06
210292	394913	4.43723e+06
210524	394907	4.43723e+06
210756	394911	4.43722e+06
211450	394902	4.43724e+06
211682	394906	4.43723e+06
211914	394905	4.43723e+06
212146	394914	4.43721e+06
212378	394906	4.43723e+06
212636	394909	4.43723e+06
213099	394920	4.43723e+06
213562	394909	4.43723e+06
214025	394917	4.4372e+06
214257	395054	4.43717e+06
214489	395092	4.43716e+06
214721	395152	4.43716e+06
214953	395185	4.43714e+06
215185	395258	4.43716e+06
215417	395259	4.43713e+06
215649	395254	4.43712e+06
215881	395258	4.4371e+06
216139	395244	4.43709e+06
216371	395226	4.43709e+06
216603	395214	4.4371e+06
216835	395196	4.4371e+06
217067	395087	4.43713e+06
217299	395076	4.43714e+06
217531	395072	4.43715e+06
217763	395038	4.43715e+06
217995	394990	4.43716e+06
218226	394964	4.43716e+06
218458	394905	4.43724e+06
218690	394901	4.43723e+06
219385	394897	4.43722e+06
219643	394896	4.43722e+06
219874	394906	4.43723e+06
220106	394897	4.43723e+06
220338	394903	4.43723e+06
220569	394907	4.43722e+06
220801	394913	4.43723e+06
221033	394906	4.43723e+06
221265	394910	4.43723e+06
221497	394910	4.43722e+06
221729	394911	4.43723e+06
221961	394909	4.43723e+06
222193	394911	4.43723e+06
222425	394907	4.43723e+06
222888	394904	4.43722e+06
223152	394896	4.43724e+06
224078	394914	4.43725e+06
224772	394902	4.43725e+06
225235	394911	4.43724e+06
225467	394917	4.43723e+06
225930	394910	4.43724e+06
226888	394890	4.43725e+06
227120	394884	4.4372e+06
227351	394904	4.43725e+06
227583	394894	4.43724e+06
227815	394899	4.43724e+06
228047	394901	4.43723e+06
228741	394912	4.43725e+06
228973	394913	4.43724e+06
229205	394909	4.43724e+06
229437	394909	4.43725e+06
229900	394917	4.43723e+06
230164	395043	4.43714e+06
230396	395138	4.43713e+06
230628	395188	4.43713e+06
230860	395223	4.43714e+06
231092	395259	4.43714e+06
231324	395252	4.43709e+06
231556	395229	4.43709e+06
231788	395217	4.43709e+06
232019	395210	4.43709e+06
232251	395192	4.43709e+06
232483	395183	4.43709e+06
232715	395178	4.43709e+06
232947	395162	4.4371e+06
233179	395167	4.4371e+06
233411	395184	4.43711e+06
233675	395241	4.43711e+06
233907	395259	4.4371e+06
234139	395252	4.43709e+06
234371	395250	4.43708e+06
234603	395261	4.43708e+06
234835	395250	4.43709e+06
235067	395235	4.43708e+06
235299	395242	4.43709e+06
235531	395244	4.4371e+06
235763	395242	4.4371e+06
235995	395228	4.4371e+06
236227	395219	4.4371e+06
236459	395241	4437090
236691	395265	4.43709e+06
236923	395265	4.43707e+06
237187	395248	4.43708e+06
237419	395232	4.43708e+06
237651	395213	4.43708e+06
237883	395186	4.4371e+06
238114	395185	4.4371e+06
238346	395157	4.4371e+06
238577	395141	4.43711e+06
238809	395126	4.43712e+06
239041	395105	4.43712e+06
239273	395075	4.43713e+06
239505	395045	4.43713e+06
239737	395006	4.43715e+06
239969	394986	4.43715e+06
240201	394948	4.43716e+06
240433	394915	4.43721e+06
240697	394915	4.43717e+06
240928	394981	4.43716e+06
241160	395015	4.43716e+06
241392	395045	4.43715e+06
241623	395067	4.43714e+06
241855	395114	4.43713e+06
242087	395152	4.43712e+06
242319	395175	4.43712e+06
242551	395179	4.43714e+06
242783	395172	4.43715e+06
243015	395160	4.43715e+06
243247	395146	4.43714e+06
243479	395115	4.43714e+06
243711	395091	4.43714e+06
243943	395053	4.43714e+06
244207	395024	4.43714e+06
244438	395024	4.43715e+06
244670	395009	4.43716e+06
244901	394984	4.43716e+06
245133	394921	4.43717e+06
245365	394917	4.43723e+06
245597	395065	4.43715e+06
245829	395109	4.43715e+06
246061	395138	4.43715e+06
246293	395173	4.43715e+06
246524	395185	4.43714e+06
246756	395196	4.43714e+06
246988	395212	4.43713e+06
247220	395215	4.43714e+06
247452	395218	4.43714e+06
247716	395225	4.43713e+06
247948	395233	4.43713e+06
248180	395238	4.43713e+06
248412	395237	4.43713e+06
248644	395237	4.43713e+06
248876	395236	4.43713e+06
249108	395237	4.43713e+06
249340	395237	4.43713e+06
249572	395236	4.43713e+06
249804	395236	4.43713e+06
250036	395238	4.43713e+06
250268	395238	4.43713e+06
250500	395238	4.43713e+06
250732	395238	4.43713e+06
250964	395238	4.43713e+06
251228	395240	4.43713e+06
251460	395240	4.43713e+06
251692	395239	4.43713e+06
251924	395239	4.43713e+06
252156	395239	4.43713e+06
252388	395239	4.43713e+06
252620	395238	4.43713e+06
252852	395238	4.43713e+06
253084	395239	4.43713e+06
253316	395239	4.43713e+06
253547	395238	4.43713e+06
253779	395237	4.43713e+06
254011	395237	4.43713e+06
254242	395239	4.43713e+06
254474	395240	4.43713e+06
254738	395241	4.43713e+06
254970	395241	4.43713e+06
255202	395238	4.43713e+06
255434	395239	4.43713e+06
255666	395240	4.43713e+06
255898	395239	4.43713e+06
256130	395240	4.43713e+06
256362	395238	4.43713e+06
256594	395239	4.43713e+06
256826	395239	4.43713e+06
257058	395239	4.43713e+06
257290	395237	4.43713e+06
257522	395237	4.43713e+06
257754	395240	4.43713e+06
257986	395242	4.43713e+06
258250	395240	4.43713e+06
258482	395236	4.43713e+06
258714	395231	4.43713e+06
258946	395225	4.43714e+06
259178	395220	4.43714e+06
259410	395216	4.43714e+06
259642	395211	4.43715e+06
259874	395207	4.43715e+06
260106	395202	4.43715e+06
260338	395195	4.43715e+06
260570	395191	4.43715e+06
260802	395189	4.43715e+06
261034	395190	4.43715e+06
261266	395214	4.43716e+06
261498	395216	4.43715e+06
261762	395215	4.43715e+06
261994	395215	4.43715e+06
262226	395215	4.43715e+06
262458	395215	4.43716e+06
262690	395214	4.43716e+06
262922	395215	4.43716e+06
263154	395214	4.43716e+06
263386	395214	4.43716e+06
263618	395214	4.43716e+06
263850	395214	4.43715e+06
264082	395214	4.43715e+06
264314	395215	4.43715e+06
264546	395214	4.43715e+06
264778	395214	4.43715e+06
265010	395220	4.43716e+06
265274	395229	4.43716e+06
265506	395216	4.43716e+06
265738	395216	4.43716e+06
265970	395217	4.43716e+06
266202	395215	4.43715e+06
266434	395217	4.43716e+06
266666	395216	4.43716e+06
266898	395215	4.43716e+06
267130	395216	4.43716e+06
267362	395215	4.43716e+06
267594	395213	4.43716e+06
267826	395215	4.43716e+06
268058	395213	4.43716e+06
268290	395214	4.43716e+06
268522	395213	4.43715e+06
268786	395214	4.43715e+06
269018	395213	4.43716e+06
269250	395213	4.43715e+06
269482	395214	4.43715e+06
269714	395214	4.43715e+06
269946	395214	4.43715e+06
270178	395214	4.43715e+06
270410	395214	4.43715e+06
270642	395213	4.43715e+06
270873	395213	4.43716e+06
271105	395214	4.43715e+06
271336	395212	4.43716e+06
271568	395212	4.43715e+06
271800	395211	4.43715e+06
272032	395205	4.43715e+06
272296	395202	4.43715e+06
272528	395200	4.43715e+06
272760	395199	4.43715e+06
272992	395198	4.43715e+06
273224	395199	4.43715e+06
273456	395199	4.43715e+06
273688	395197	4.43715e+06
273920	395199	4.43715e+06
274152	395199	4.43715e+06
274384	395200	4.43715e+06
274616	395200	4.43715e+06
274847	395199	4.43715e+06
275079	395198	4.43715e+06
275311	395198	4.43715e+06
275542	395198	4.43715e+06
275806	395198	4.43715e+06
276038	395196	4.43715e+06
276270	395197	4.43715e+06
276502	395200	4.43715e+06
276734	395202	4.43715e+06
276965	395198	4.43716e+06
277197	395198	4.43715e+06
277429	395201	4.43715e+06
277661	395200	4.43715e+06
277893	395198	4.43715e+06
278125	395198	4.43715e+06
278357	395198	4.43715e+06
278589	395198	4.43715e+06
278820	395199	4.43715e+06
279052	395197	4.43715e+06
279321	395195	4.43716e+06
279553	395185	4.43716e+06
279785	395174	4.43716e+06
280017	395160	4.43715e+06
280249	395159	4.43715e+06
280481	395146	4.43715e+06
280713	395130	4.43716e+06
280945	395097	4.43716e+06
281176	395065	4.43715e+06
281408	395047	4.43715e+06
281640	395018	4.43715e+06
281872	395000	4.43715e+06
282104	394980	4.43715e+06
282336	394956	4.43716e+06
282568	394944	4.43717e+06
282837	394988	4.43716e+06
283069	395049	4.43716e+06
283301	395125	4.43714e+06
283533	395164	4.43714e+06
283765	395186	4.43714e+06
283997	395236	4.43715e+06
284229	395256	4.43713e+06
284461	395245	4.4371e+06
284693	395243	4.4371e+06
284925	395237	4.43709e+06
285157	395233	4.43708e+06
285389	395232	4.43708e+06
285621	395227	4.43708e+06
285853	395207	4.43709e+06
286085	395199	4.43709e+06
286354	395175	4.4371e+06
286586	395164	4.4371e+06
286818	395149	4.4371e+06
287050	395137	4.43711e+06
287282	395120	4.43711e+06
287514	395114	4.43712e+06
287746	395108	4.43712e+06
287978	395100	4.43713e+06
288210	395077	4.43714e+06
288442	395071	4.43714e+06
288674	395057	4.43715e+06
288906	395041	4.43714e+06
289138	395026	4.43714e+06
289370	395004	4.43716e+06
289602	394983	4.43716e+06
289871	394914	4.43716e+06
290103	394895	4.43717e+06
291028	394911	4.43717e+06
291260	394907	4.43717e+06
291492	394903	4.43717e+06
291724	394920	4.43716e+06
292187	394908	4.43717e+06
292650	394915	4.43717e+06
292882	394915	4.43717e+06
293114	394906	4.43716e+06
293383	394897	4.43717e+06
293615	394906	4.43717e+06
293847	394907	4.43718e+06
294310	394906	4.43716e+06
294542	394912	4.43717e+06
295237	394926	4.43718e+06
295468	394908	4.43716e+06
295700	394909	4.43717e+06
295932	394919	4.43717e+06
296163	394912	4.43717e+06
296626	394905	4.43718e+06
296895	394907	4.43718e+06
297127	394905	4.43718e+06
297359	394902	4.43718e+06
297591	394904	4.43717e+06
297823	394911	4.43718e+06
298054	394908	4.43718e+06
298286	394900	4.43717e+06
298518	394904	4.43718e+06
298750	394908	4.43718e+06
298982	394897	4.43718e+06
299213	394900	4.43718e+06
299445	394902	4.43718e+06
299677	394902	4.43718e+06
299909	394901	4.43718e+06
300141	394905	4.4372e+06
300410	394905	4.4372e+06
300642	394915	4.43721e+06
300874	394903	4.4372e+06
301106	394899	4.4372e+06
301338	394896	4.43719e+06
301570	394900	4.4372e+06
301802	394897	4.4372e+06
302034	394898	4.43719e+06
302266	394903	4.43719e+06
302498	394895	4.4372e+06
302730	394879	4.43719e+06
302962	394896	4.4372e+06
303194	394900	4.43716e+06
303425	394904	4.43719e+06
303657	394904	4.43718e+06
303926	394913	4.43719e+06
304158	394900	4.43719e+06
304389	394904	4.43717e+06
304621	394898	4.43717e+06
304853	394906	4.43716e+06
305085	394916	4.4372e+06
305548	394897	4.43714e+06
305780	394910	4.43717e+06
306012	394910	4.43718e+06
306244	394910	4.43717e+06
306476	394906	4.43718e+06
306708	394903	4.43718e+06
306940	394903	4.43717e+06
307171	394908	4.43715e+06
307440	394914	4.43717e+06
307903	394918	4.43717e+06
308134	394930	4.43715e+06
308366	394896	4.43716e+06
308598	394967	4.43716e+06
308830	395062	4.43715e+06
309062	395096	4.43716e+06
309293	395142	4.43716e+06
309525	395169	4.43715e+06
309757	395190	4.43715e+06
309989	395203	4.43714e+06
310221	395250	4.43714e+06
310453	395246	4.43712e+06
310684	395192	4.43712e+06
310953	395170	4.43713e+06
311185	395149	4.43713e+06
311417	395157	4.43714e+06
311649	395179	4.43715e+06
311881	395201	4.43715e+06
312113	395221	4.43715e+06
312345	395234	4.43715e+06
312577	395255	4.43715e+06
312808	395262	4.43714e+06
313040	395260	4.43712e+06
313272	395257	4.43711e+06
313504	395251	4.4371e+06
313736	395244	4.4371e+06
313968	395219	4.4371e+06
314200	395200	4.4371e+06
314489	395179	4.4371e+06
314721	395154	4.43711e+06
314953	395127	4.43711e+06
315185	395086	4.43712e+06
315417	395056	4.43713e+06
315649	395011	4.43714e+06
315881	394978	4.43715e+06
316113	394938	4.43715e+06
316345	394937	4.43715e+06
317039	394941	4.43715e+06
317271	394940	4.43714e+06
317503	394936	4.43715e+06
317734	394937	4.43714e+06
318023	394940	4.43714e+06
318255	394942	4.43714e+06
318486	394941	4.43714e+06
318718	394939	4.43715e+06
318950	394943	4.43715e+06
319182	394940	4.43715e+06
319414	394941	4.43715e+06
319646	394942	4.43714e+06
319878	394940	4.43714e+06
320110	394938	4.43715e+06
320342	394939	4.43714e+06
320574	394943	4.43715e+06
320806	394935	4.43715e+06
321038	394935	4.43715e+06
321270	394936	4.43715e+06
321559	394934	4.43715e+06
321791	394935	4.43714e+06
322023	394939	4.43715e+06
322255	394936	4.43715e+06
322487	394936	4.43715e+06
322719	394936	4.43715e+06
322951	394942	4.43715e+06
323182	395013	4.43715e+06
323414	395051	4.43715e+06
323646	395069	4.43714e+06
323878	395086	4.43714e+06
324110	395109	4.43714e+06
324342	395137	4.43713e+06
324574	395190	4.43713e+06
324806	395197	4.43712e+06
325095	395239	4.43714e+06
325326	395225	4.43714e+06
325558	395212	4.43715e+06
325790	395195	4.43715e+06
326022	395184	4.43715e+06
326254	395160	4.43715e+06
326486	395141	4.43715e+06
326718	395130	4.43714e+06
326950	395115	4.43715e+06
327182	395104	4.43714e+06
327413	395092	4.43714e+06
327645	395077	4.43714e+06
327876	395059	4.43715e+06
328108	395030	4.43716e+06
328340	395011	4.43716e+06
328629	394901	4.43717e+06
328861	394984	4.43716e+06
329093	395050	4.43715e+06
329325	395123	4.43714e+06
329556	395180	4.43712e+06
329788	395212	4.43712e+06
330020	395234	4.43712e+06
330252	395235	4.43713e+06
330484	395206	4.43715e+06
330716	395188	4.43714e+06
330948	395161	4.43714e+06
331180	395140	4.43714e+06
331412	395135	4.43713e+06
331644	395127	4.43713e+06
331876	395111	4.43713e+06
332170	395088	4.43713e+06
332402	395078	4.43714e+06
332634	395070	4.43713e+06
332865	395061	4.43713e+06
333097	395051	4.43714e+06
333328	395041	4.43714e+06
333560	395031	4.43714e+06
333792	395024	4.43715e+06
334024	395027	4.43715e+06
334256	395033	4.43714e+06
334488	395034	4.43714e+06
334720	395035	4.43714e+06
334952	395035	4.43715e+06
335184	395035	4.43714e+06
335416	395034	4.43715e+06
335710	395034	4.43715e+06
335942	395034	4.43715e+06
336174	395033	4.43715e+06
336406	395117	4.43712e+06
336638	395137	4.43711e+06
336870	395142	4.43711e+06
337101	395142	4.43711e+06
337333	395143	4.43711e+06
337564	395142	4.43711e+06
337796	395140	4.43711e+06
338028	395142	4.43711e+06
338259	395142	4.43711e+06
338491	395141	4.43711e+06
338722	395141	4.43711e+06
338954	395140	4.43711e+06
339248	395141	4.43711e+06
339480	395142	4.43711e+06
339712	395142	4.43711e+06
339944	395141	4.43711e+06
340176	395140	4.43711e+06
340408	395142	4.43711e+06
340640	395142	4.43711e+06
340872	395142	4.43711e+06
341104	395138	4.43711e+06
341336	395137	4.43711e+06
341567	395142	4.43711e+06
341799	395142	4.43711e+06
342031	395141	4.43711e+06
342262	395141	4.43711e+06
342494	395141	4.43711e+06
342788	395139	4.43711e+06
343020	395142	4.43711e+06
343252	395141	4.43711e+06
343484	395141	4.43711e+06
343716	395141	4.43711e+06
343947	395142	4.43711e+06
344179	395142	4.43711e+06
344411	395143	4.43711e+06
344643	395142	4.43711e+06
344875	395142	4.43711e+06
345107	395143	4.43711e+06
345339	395145	4.43711e+06
345570	395143	4.43711e+06
345802	395142	4.43711e+06
346034	395143	4.43711e+06
346328	395145	4.43711e+06
346560	395142	4.43711e+06
346792	395144	4.43711e+06
347024	395146	4.43711e+06
347256	395143	4.43711e+06
347488	395142	4.43711e+06
347720	395144	4.43711e+06
347952	395149	4.43711e+06
348184	395145	4.43711e+06
348415	395141	4.43711e+06
348647	395142	4.43711e+06
348879	395142	4.43711e+06
349111	395143	4.43711e+06
349342	395142	4.43711e+06
349574	395142	4.43711e+06
349878	395143	4.43711e+06
350110	395143	4.43711e+06
350342	395142	4.43711e+06
350574	395143	4.43711e+06
350806	395143	4.43711e+06
351038	395143	4.43711e+06
351270	395145	4.43712e+06
351502	395144	4.43711e+06
351734	395141	4.43711e+06
351966	395142	4.43711e+06
352198	395145	4.43712e+06
352430	395144	4.43713e+06
352662	395142	4.43713e+06
352894	395139	4.43713e+06
353126	395135	4.43714e+06
353430	395131	4.43713e+06
353662	395131	4.43714e+06
353894	395130	4.43714e+06
354126	395131	4.43714e+06
354357	395131	4.43714e+06
354589	395134	4.43714e+06
354821	395135	4.43714e+06
355052	395138	4.43713e+06
355284	395141	4.43713e+06
355516	395144	4.43713e+06
355748	395145	4.43713e+06
355980	395145	4.43713e+06
356212	395145	4.43713e+06
356444	395145	4.43713e+06
356676	395145	4.43713e+06
356980	395145	4.43713e+06
357212	395144	4.43713e+06
357443	395146	4.43713e+06
357674	395145	4.43713e+06
357906	395145	4.43713e+06
358138	395146	4.43713e+06
358369	395145	4.43713e+06
358601	395144	4.43713e+06
358833	395143	4.43713e+06
359064	395144	4.43713e+06
359296	395144	4.43713e+06
359528	395146	4.43713e+06
359759	395145	4.43713e+06
359991	395145	4.43713e+06
360223	395143	4.43713e+06
360527	395144	4.43713e+06
360759	395144	4.43713e+06
360991	395143	4.43713e+06
361223	395144	4.43713e+06
361455	395144	4.43713e+06
361687	395144	4.43713e+06
361918	395145	4.43713e+06
362149	395143	4.43713e+06
362381	395143	4.43713e+06
362612	395145	4.43713e+06
362844	395144	4.43713e+06
363075	395143	4.43713e+06
363307	395143	4.43712e+06
363539	395145	4.43713e+06
363771	395145	4.43713e+06
364055	395144	4.43713e+06
364287	395145	4.43713e+06
364519	395144	4.43713e+06
364751	395145	4.43713e+06
364983	395144	4.43713e+06
365215	395126	4.43714e+06
365447	395118	4.43714e+06
365679	395106	4.43715e+06
365911	395100	4.43715e+06
366143	395076	4.43716e+06
366375	395063	4.43716e+06
366607	395052	4.43716e+06
366839	395023	4.43716e+06
367071	395015	4.43716e+06
367302	394997	4.43715e+06
367586	394993	4.43714e+06
367818	394997	4.43714e+06
368050	395002	4.43714e+06
368281	395008	4.43715e+06
368512	395021	4.43714e+06
368744	395048	4.43714e+06
368976	395082	4.43713e+06
369208	395150	4.43711e+06
369440	395159	4.4371e+06
369671	395194	4.4371e+06
369902	395214	4.43709e+06
370134	395231	4.43709e+06
370366	395238	4.4371e+06
370598	395245	4.43711e+06
370830	395233	4.43712e+06
371114	395199	4.43713e+06
371345	395161	4.43713e+06
371577	395117	4.43714e+06
371808	395090	4.43714e+06
372039	395033	4.43714e+06
372271	394997	4.43715e+06
372503	394973	4.43715e+06
372735	394912	4.43716e+06
372967	394893	4.43716e+06
373198	394898	4.43717e+06
373430	394894	4.43717e+06
373662	394894	4.43718e+06
373894	394894	4.43718e+06
374126	394897	4.43717e+06
374358	394897	4.43718e+06
374642	394895	4.43717e+06
375801	394902	4.43717e+06
376264	394899	4.43717e+06
377190	394913	4.43717e+06
377884	394922	4.43717e+06
380945	394958	4.43715e+06
381176	394906	4.43719e+06
381407	394912	4.43717e+06
381691	394897	4.43717e+06
382154	394913	4.43717e+06
382386	394916	4.43718e+06
382618	394891	4.43718e+06
382850	394909	4.43716e+06
383313	394919	4.43715e+06
383776	394908	4.43717e+06
384008	394910	4.43716e+06
384471	394911	4.43716e+06
384703	394909	4.43717e+06
384934	394915	4.43715e+06
385218	394911	4.43719e+06
385450	394913	4.43718e+06
385682	394924	4.43717e+06
386146	394907	4.43718e+06
386378	394916	4.43718e+06
386610	394924	4.43725e+06
386841	394980	4.43715e+06
387073	394946	4.43713e+06
387305	394964	4.43713e+06
387537	394914	4.43717e+06
387769	394900	4.43717e+06
388001	394917	4.43717e+06
388233	395063	4.43713e+06
388465	395130	4.43713e+06
388749	395158	4.43712e+06
388981	395203	4.43711e+06
389213	395225	4.43711e+06
389445	395247	4.4371e+06
389676	395260	4.43711e+06
389908	395253	4.43713e+06
390140	395249	4.43714e+06
390371	395246	4.43715e+06
390603	395242	4.43714e+06
390835	395232	4.43713e+06
391067	395204	4.43711e+06
391299	395169	4.4371e+06
391531	395137	4.43711e+06
391763	395019	4.43714e+06
391995	394898	4.43717e+06
392279	394907	4.43718e+06
392973	394907	4.43717e+06
393204	394913	4.43718e+06
393667	394902	4.43718e+06
393899	394915	4.43717e+06
394131	394912	4.43718e+06
394363	394901	4.43719e+06
394594	394900	4.43718e+06
394826	394907	4.43718e+06
395057	394905	4.43719e+06
395289	394920	4.43719e+06
395521	394897	4.43719e+06
395805	394900	4.43719e+06
396037	394903	4.4372e+06
397657	394906	4.43716e+06
397889	394907	4.43717e+06
398816	394898	4.43716e+06
399048	394902	4.43716e+06
399332	394911	4.43717e+06
399564	394904	4.43717e+06
400027	394907	4.43717e+06
400259	394897	4.43716e+06
400491	394909	4.43717e+06
400723	394907	4.43718e+06
400955	394901	4.43715e+06
401186	394900	4.43715e+06
401418	394905	4.43717e+06
401881	394900	4.43717e+06
402113	394886	4.43719e+06
402576	394907	4.43716e+06
403082	394904	4.43717e+06
403313	394896	4.43716e+06
403545	394912	4.43716e+06
403777	394901	4.43715e+06
404009	394907	4.43717e+06
404241	394907	4.43717e+06
404473	394902	4.43717e+06
404705	394908	4.43717e+06
404936	394903	4.43717e+06
405168	394905	4.43717e+06
405399	394899	4.43716e+06
405862	394917	4.43716e+06
406094	394903	4.43716e+06
406368	395044	4.43715e+06
406600	395061	4.43715e+06
406832	395078	4.43714e+06
407064	395103	4.43714e+06
407296	395132	4.43714e+06
407528	395148	4.43714e+06
407760	395166	4.43713e+06
407992	395195	4.43713e+06
408224	395211	4.43713e+06
408456	395243	4.43711e+06
408688	395249	4.43709e+06
408920	395238	4.43708e+06
409152	395233	4.43708e+06
409384	395229	4.43709e+06
409616	395209	4.43709e+06
409890	395195	4.43709e+06
410121	395185	4.43709e+06
410353	395176	4.43709e+06
410584	395159	4.4371e+06
410816	395147	4.43711e+06
411047	395132	4.43711e+06
411279	395117	4.43712e+06
411510	395105	4.43712e+06
411742	395097	4.43712e+06
411974	395080	4.43713e+06
412206	395066	4.43713e+06
412438	395052	4.43713e+06
412670	395044	4.43714e+06
412902	395013	4.43712e+06
413133	394982	4.43715e+06
413407	394982	4.43715e+06
413638	394995	4.43715e+06
413870	395023	4.43715e+06
414102	395056	4.43714e+06
414333	395097	4.43713e+06
414565	395137	4.43713e+06
414797	395172	4.43713e+06
415028	395199	4.43714e+06
415260	395210	4.43714e+06
415492	395253	4.4371e+06
415723	395246	4.43708e+06
415955	395233	4.43709e+06
416186	395225	4.4371e+06
416418	395208	4.43711e+06
416650	395183	4.43711e+06
416944	395152	4.43713e+06
417176	395142	4.43715e+06
417407	395132	4.43715e+06
417638	395118	4.43715e+06
417870	395108	4.43714e+06
418101	395092	4.43714e+06
418333	395080	4.43714e+06
418565	395068	4.43714e+06
418797	395057	4.43714e+06
419029	395053	4.43714e+06
419260	395041	4.43714e+06
419492	395034	4.43714e+06
419724	395045	4.43713e+06
419956	395113	4.43713e+06
420187	395123	4.43713e+06
420482	395142	4.43713e+06
420713	395258	4.4371e+06
420945	395266	4.43711e+06
421177	395264	4.43711e+06
421409	395264	4.43712e+06
421640	395258	4.43713e+06
421872	395249	4.43714e+06
422103	395251	4.43714e+06
422335	395250	4.43714e+06
422566	395250	4.43714e+06
422797	395251	4.43714e+06
423028	395250	4.43714e+06
423260	395250	4.43714e+06
423492	395251	4.43714e+06
423724	395251	4.43714e+06
424018	395251	4.43714e+06
424250	395251	4.43714e+06
424482	395251	4.43714e+06
424713	395251	4.43714e+06
424945	395251	4.43714e+06
425177	395250	4.43714e+06
425408	395251	4.43714e+06
425640	395252	4.43714e+06
425872	395253	4.43714e+06
426103	395253	4.43714e+06
426334	395254	4.43714e+06
426566	395251	4.43714e+06
426798	395250	4.43714e+06
427030	395255	4.43714e+06
427262	395252	4.43714e+06
427556	395252	4.43714e+06
427787	395254	4.43714e+06
428018	395253	4.43714e+06
428250	395253	4.43714e+06
428481	395254	4.43714e+06
428713	395250	4.43714e+06
428944	395248	4.43714e+06
429176	395237	4.43714e+06
429408	395234	4.43713e+06
429639	395229	4.43713e+06
429870	395224	4.43713e+06
430102	395217	4.43713e+06
430334	395215	4.43714e+06
430565	395210	4.43714e+06
430797	395202	4.43714e+06
431091	395198	4.43714e+06
431322	395199	4.43714e+06
431554	395199	4.43714e+06
431785	395198	4.43714e+06
432017	395197	4.43714e+06
432248	395198	4.43714e+06
432480	395198	4.43714e+06
432711	395197	4.43714e+06
432943	395197	4.43714e+06
433175	395199	4.43714e+06
433406	395198	4.43714e+06
433638	395199	4.43714e+06
433869	395199	4.43714e+06
434101	395199	4.43714e+06
434333	395199	4.43714e+06
434627	395199	4.43714e+06
434859	395199	4.43714e+06
435090	395198	4.43714e+06
435322	395201	4.43714e+06
435553	395202	4.43714e+06
435785	395199	4.43714e+06
436017	395200	4.43714e+06
436248	395200	4.43714e+06
436479	395199	4.43714e+06
436711	395200	4.43714e+06
436943	395201	4.43714e+06
437174	395199	4.43714e+06
437406	395200	4.43714e+06
437637	395198	4.43714e+06
437869	395197	4.43714e+06
438184	395199	4.43714e+06
438415	395201	4.43714e+06
438647	395200	4.43714e+06
438879	395201	4.43714e+06
439110	395199	4.43714e+06
439342	395200	4.43714e+06
439574	395200	4.43714e+06
439806	395200	4.43714e+06
440038	395201	4.43714e+06
440270	395201	4.43714e+06
440502	395200	4.43714e+06
440733	395198	4.43714e+06
440965	395200	4.43714e+06
441197	395198	4.43714e+06
441428	395198	4.43714e+06
441742	395198	4.43714e+06
441974	395197	4.43714e+06
442206	395198	4.43714e+06
442438	395198	4.43714e+06
442669	395198	4.43714e+06
442901	395198	4.43714e+06
443133	395198	4.43714e+06
443365	395196	4.43714e+06
443597	395198	4.43714e+06
443828	395198	4.43714e+06
444060	395195	4.43714e+06
444292	395185	4.43714e+06
444523	395181	4.43714e+06
444755	395176	4.43714e+06
444986	395172	4.43714e+06
445301	395168	4.43714e+06
445533	395163	4.43714e+06
445764	395160	4.43714e+06
445996	395156	4.43714e+06
446228	395156	4.43714e+06
446460	395162	4.43714e+06
446691	395167	4.43714e+06
446923	395178	4.43714e+06
447155	395192	4.43715e+06
447386	395193	4.43715e+06
447618	395193	4.43715e+06
447849	395192	4.43715e+06
448081	395192	4.43715e+06
448313	395192	4.43715e+06
448545	395192	4.43715e+06
448859	395191	4.43715e+06
449091	395191	4.43715e+06
449323	395191	4.43715e+06
449554	395192	4.43715e+06
449786	395191	4.43715e+06
450018	395192	4.43715e+06
450249	395192	4.43715e+06
450481	395189	4.43715e+06
450713	395190	4.43715e+06
450945	395189	4.43715e+06
451177	395190	4.43715e+06
451409	395190	4.43715e+06
451640	395190	4.43715e+06
451872	395182	4.43716e+06
452104	395156	4.43715e+06
452882	395019	4.43716e+06
453113	394902	4.43716e+06
453345	394917	4.43716e+06
453576	394945	4.43716e+06
453808	394945	4.43716e+06
454040	394962	4.43715e+06
454272	394988	4.43715e+06
454503	395007	4.43716e+06
454735	395021	4.43716e+06
457367	395163	4.43713e+06
457599	395173	4.43713e+06
457830	395183	4.43713e+06
458062	395183	4.43713e+06
458293	395126	4.43713e+06
458525	395049	4.43714e+06
458757	394901	4.43716e+06
458988	394896	4.43717e+06
459220	394911	4.43718e+06
476971	394938	4.43715e+06
477434	394939	4.43714e+06
477666	394943	4.43715e+06
477897	394931	4.43715e+06
478129	394933	4.43714e+06
478360	394928	4.43715e+06
478592	394930	4.43715e+06
478824	394926	4.43715e+06
479056	394932	4.43714e+06
479316	394921	4.43715e+06
479548	394928	4.43714e+06
479780	394923	4.43714e+06
480012	394931	4.43715e+06
480243	394929	4.43715e+06
480475	394934	4.43713e+06
480707	394932	4.43714e+06
481170	394920	4.43714e+06
481402	394900	4.43714e+06
481634	394932	4.43714e+06
482097	394944	4.43712e+06
482329	394933	4.43713e+06
482561	394941	4.43715e+06
483284	394938	4.43715e+06
483516	394933	4.43716e+06
483747	394902	4.43717e+06
483979	394903	4.43715e+06
484211	394983	4.43715e+06
484443	395010	4.43715e+06
484674	395031	4.43715e+06
484906	395046	4.43715e+06
485138	395062	4.43715e+06
485370	395081	4.43715e+06
485602	395094	4.43715e+06
485834	395106	4.43715e+06
486066	395119	4.43715e+06
486326	395139	4.43715e+06
486558	395159	4.43715e+06
486790	395163	4.43715e+06
487022	395176	4.43715e+06
487254	395168	4.43714e+06
487486	395123	4.43713e+06
487718	395097	4.43713e+06
487949	395040	4.43713e+06
488181	394939	4.43715e+06
488413	394901	4.43717e+06
488645	394944	4.43714e+06
488877	394940	4.43714e+06
489109	394938	4.43715e+06
489341	394942	4.43714e+06
489572	394938	4.43715e+06
489832	394941	4.43715e+06
490064	394958	4.43716e+06
490296	394970	4.43716e+06
490528	394988	4.43716e+06
490760	394994	4.43716e+06
490992	395003	4.43716e+06
491224	395013	4.43716e+06
491456	395023	4.43716e+06
491688	395034	4.43716e+06
491920	395044	4.43716e+06
492152	395057	4.43716e+06
492384	395067	4.43715e+06
492616	395074	4.43715e+06
492848	395088	4.43715e+06
493080	395100	4.43715e+06
493340	395114	4.43715e+06
493572	395125	4.43715e+06
493804	395134	4.43714e+06
494036	395139	4.43714e+06
494268	395158	4.43714e+06
494500	395160	4.43714e+06
494732	395170	4.43714e+06
494964	395176	4.43713e+06
495196	395194	4.43713e+06
495428	395201	4.43712e+06
495660	395216	4.43712e+06
495892	395227	4.43712e+06
496124	395237	4.43712e+06
496355	395249	4.43712e+06
496587	395257	4.4371e+06
496847	395255	4.43709e+06
497079	395248	4.43709e+06
497311	395229	4.43709e+06
497542	395214	4.43709e+06
497774	395202	4.43709e+06
498006	395181	4.4371e+06
498238	395151	4.4371e+06
498470	395134	4.43711e+06
498702	395111	4.43712e+06
498933	395068	4.43712e+06
499165	394921	4.43716e+06
499396	394899	4.43716e+06
499628	394921	4.43717e+06
499860	394936	4.43717e+06
500091	394941	4.43716e+06
500351	394942	4.43717e+06
500583	394945	4.43717e+06
500815	394947	4.43716e+06
501046	394960	4.43716e+06
501278	394975	4.43716e+06
501510	394989	4.43716e+06
501742	395020	4.43716e+06
501974	395040	4.43715e+06
502206	395065	4.43714e+06
502438	395090	4.43714e+06
502670	395110	4.43714e+06
502902	395146	4.43712e+06
503134	395176	4.43712e+06
503366	395207	4.43711e+06
503597	395228	4.43711e+06
503857	395243	4.43711e+06
504089	395257	4.4371e+06
504321	395232	4.43708e+06
504553	395214	4.43708e+06
504784	395198	4.43709e+06
505016	395166	4.43711e+06
505247	395158	4.43713e+06
505479	395155	4.43714e+06
505711	395193	4.43715e+06
505942	395213	4.43714e+06
506174	395235	4.43714e+06
506406	395234	4.43714e+06
506638	395238	4.43713e+06
506870	395239	4.43712e+06
507102	395225	4.43712e+06
507362	395217	4.43713e+06
507594	395208	4.43713e+06
507826	395208	4.43713e+06
508058	395206	4.43713e+06
508290	395207	4.43713e+06
508522	395207	4.43713e+06
508754	395206	4.43713e+06
508986	395207	4.43713e+06
509218	395206	4.43713e+06
509450	395207	4.43713e+06
509682	395206	4.43713e+06
509914	395207	4.43713e+06
510146	395208	4.43713e+06
510378	395208	4.43713e+06
510610	395206	4.43713e+06
510870	395207	4.43713e+06
511102	395207	4.43713e+06
511334	395204	4.43713e+06
511566	395205	4.43713e+06
511798	395208	4.43713e+06
512030	395207	4.43713e+06
512262	395208	4.43713e+06
512494	395207	4.43713e+06
512726	395208	4.43713e+06
512958	395208	4.43713e+06
513190	395206	4.43713e+06
513422	395207	4.43713e+06
513654	395207	4.43713e+06
513886	395208	4.43713e+06
514118	395209	4.43713e+06
514378	395206	4.43713e+06
514610	395207	4.43713e+06
514842	395207	4.43713e+06
515074	395207	4.43713e+06
515306	395208	4.43713e+06
515538	395207	4.43713e+06
515770	395207	4.43713e+06
516002	395207	4.43713e+06
516234	395207	4.43713e+06
516466	395206	4.43713e+06
516698	395208	4.43713e+06
[truncated: 1,498 more rows]
