# Supplementary material for: Effects of Number of Animals Monitored on Representations of Cattle Group Movement Characteristics and Spatial Occupancy
Source: PLoS One. 2015 Feb 3;10(2):e0113117. doi: 10.1371/journal.pone.0113117 (PMC4315582; doi:10.1371/journal.pone.0113117)
Supplement: S1 File — (ZIP) [file pone.0113117.s001.zip › File S1/GPS data of Group A/X004.xlsx]

## Sheet: X004
Time	X	Y
178	395196	4.4371e+06
409	395196	4.4371e+06
641	395198	4.4371e+06
873	395196	4.4371e+06
1105	395197	4.4371e+06
1337	395197	4.4371e+06
1569	395195	4.4371e+06
1800	395196	4.4371e+06
2032	395194	4.4371e+06
2264	395195	4.4371e+06
2496	395194	4.4371e+06
2728	395195	4.4371e+06
2960	395195	4.4371e+06
3192	395195	4.4371e+06
3423	395196	4.4371e+06
3717	395193	4.4371e+06
3949	395197	4.4371e+06
4180	395193	4.4371e+06
4412	395193	4.4371e+06
4644	395195	4.4371e+06
4876	395195	4.4371e+06
5108	395194	4.4371e+06
5339	395195	4.4371e+06
5571	395194	4.4371e+06
5802	395194	4.4371e+06
6034	395196	4.43711e+06
6266	395194	4.4371e+06
6498	395194	4.4371e+06
6729	395194	4.4371e+06
6961	395193	4.4371e+06
7255	395193	4.4371e+06
7486	395194	4.4371e+06
7718	395195	4.4371e+06
7950	395196	4.4371e+06
8182	395191	4.4371e+06
8414	395186	4.4371e+06
8646	395187	4.4371e+06
8878	395186	4.4371e+06
9109	395185	4.4371e+06
9341	395186	4.4371e+06
9573	395185	4.4371e+06
9804	395184	4.4371e+06
10036	395184	4.4371e+06
10267	395185	4.4371e+06
10499	395185	4.4371e+06
10793	395185	4.4371e+06
11025	395185	4.4371e+06
11257	395185	4.4371e+06
11489	395174	4.4371e+06
11720	395184	4.4371e+06
11952	395183	4.4371e+06
12184	395184	4.4371e+06
12415	395184	4.4371e+06
12647	395185	4.4371e+06
12879	395185	4.4371e+06
13111	395184	4.4371e+06
13343	395185	4.4371e+06
13574	395184	4.4371e+06
13806	395184	4.4371e+06
14037	395184	4.4371e+06
14331	395184	4.4371e+06
14562	395186	4.4371e+06
14794	395183	4.4371e+06
15025	395184	4.4371e+06
15257	395184	4.4371e+06
15489	395183	4.4371e+06
15721	395185	4.4371e+06
15952	395183	4.4371e+06
16184	395184	4.4371e+06
16415	395183	4.4371e+06
16647	395183	4.4371e+06
16878	395185	4.4371e+06
17110	395186	4.4371e+06
17342	395184	4.4371e+06
17574	395183	4.4371e+06
17868	395183	4.4371e+06
18099	395183	4.4371e+06
18331	395183	4.4371e+06
18562	395185	4.4371e+06
18794	395183	4.4371e+06
19026	395183	4.4371e+06
19258	395180	4.4371e+06
19490	395173	4.4371e+06
19722	395165	4.4371e+06
19954	395135	4.43712e+06
20186	395088	4.43715e+06
20418	395079	4.43716e+06
20650	395047	4.43716e+06
20882	395035	4.43716e+06
21114	395027	4.43716e+06
21418	394990	4.43716e+06
21650	394966	4.43716e+06
21882	394945	4.43716e+06
22114	394937	4.43716e+06
22346	394963	4.43717e+06
22577	395076	4.43716e+06
22809	395110	4.43716e+06
23040	395140	4.43716e+06
23272	395233	4.43716e+06
23504	395256	4.43715e+06
23736	395265	4.43713e+06
23968	395268	4.43712e+06
24200	395266	4.43711e+06
24431	395261	4.43714e+06
24663	395258	4.43713e+06
24967	395257	4.43712e+06
25199	395249	4.43713e+06
25431	395250	4.43715e+06
25663	395245	4.43715e+06
25894	395232	4.43715e+06
26126	395217	4.43715e+06
26357	395185	4.43713e+06
26589	395161	4.43712e+06
26820	395133	4.43711e+06
27052	395114	4.43711e+06
27284	395095	4.43711e+06
27516	394977	4.43714e+06
27748	394955	4.43715e+06
27980	394945	4.43715e+06
28211	394927	4.43716e+06
28516	394918	4.43717e+06
28747	394936	4.43716e+06
28979	394953	4.43716e+06
29211	395003	4.43715e+06
29443	395041	4.43715e+06
29675	395100	4.43715e+06
29907	395151	4.43715e+06
30139	395222	4.43715e+06
30371	395247	4.43713e+06
30603	395247	4.43712e+06
30835	395247	4.43712e+06
31067	395247	4.43712e+06
31299	395248	4.43712e+06
31531	395245	4.43712e+06
31763	395247	4.43712e+06
32068	395247	4.43712e+06
32300	395247	4.43712e+06
32531	395248	4.43712e+06
32763	395248	4.43712e+06
32995	395247	4.43712e+06
33227	395248	4.43712e+06
33459	395249	4.43712e+06
33690	395249	4.43712e+06
33922	395250	4.43712e+06
34154	395250	4.43712e+06
34385	395249	4.43712e+06
34617	395011	4.43716e+06
34849	394957	4.43716e+06
35081	395259	4.43712e+06
35313	395268	4.4371e+06
35597	395261	4.4371e+06
35829	395266	4.43709e+06
36061	395262	4.43709e+06
36293	395255	4.43709e+06
36524	395255	4.43709e+06
36755	395252	4.43708e+06
36987	395255	4.43708e+06
37218	395255	4.43709e+06
37450	395255	4.43709e+06
37681	395253	4.43709e+06
37913	395265	4.43708e+06
38145	395219	4.43709e+06
38377	395252	4.43714e+06
38609	395266	4.43708e+06
38841	395195	4.43709e+06
39125	395030	4.43713e+06
39357	394908	4.43712e+06
39588	394920	4.43713e+06
39933	394924	4.43715e+06
40657	394918	4.43713e+06
40889	394928	4.43714e+06
41120	394923	4.43716e+06
41352	394930	4.43717e+06
41584	394924	4.43714e+06
41816	394924	4.43717e+06
42048	394930	4.4371e+06
42280	394921	4.43715e+06
42512	394921	4.43715e+06
42744	394921	4.43716e+06
42976	394935	4.43715e+06
43208	394925	4.43713e+06
43440	394925	4.43715e+06
43672	394931	4.43714e+06
43904	394939	4.43717e+06
44164	394934	4.43716e+06
44859	394968	4.43717e+06
45091	395131	4.43717e+06
45323	395254	4.43716e+06
45554	395267	4.43714e+06
45786	395266	4.43713e+06
46017	395252	4.43711e+06
46249	395260	4.43711e+06
46481	395270	4.4371e+06
46713	395267	4.4371e+06
46945	395267	4.4371e+06
47177	395269	4.4371e+06
47409	395267	4.43709e+06
47669	395267	4.43708e+06
47901	395268	4.43708e+06
48133	395266	4.43709e+06
48365	395267	4.43711e+06
48597	395268	4.43709e+06
48829	395270	4.4371e+06
49061	395268	4.43709e+06
49293	395265	4.43709e+06
49525	395269	4.43709e+06
49756	395273	4.4371e+06
49988	395266	4.43709e+06
50220	395267	4.43709e+06
50452	395266	4.43709e+06
50684	395267	4.43709e+06
50916	395266	4.43709e+06
51176	395267	4.43709e+06
51407	395267	4.43709e+06
51639	395266	4.43709e+06
51871	395267	4.43709e+06
52103	395267	4.43709e+06
52335	395268	4.43709e+06
52567	395270	4.43709e+06
52798	395268	4.43709e+06
53030	395255	4.43708e+06
53262	395242	4.43707e+06
53494	395229	4.43708e+06
53726	395217	4.43709e+06
53958	395215	4.43709e+06
54190	395229	4.4371e+06
54422	395270	4.4371e+06
54682	395267	4.4371e+06
54914	395260	4.43711e+06
55146	395257	4.43713e+06
55378	395254	4.43714e+06
55610	395252	4.43715e+06
55842	395245	4.43715e+06
56074	395241	4.43715e+06
56306	395241	4.43714e+06
56538	395268	4.43711e+06
56770	395267	4.43709e+06
57002	395268	4.43709e+06
57234	395264	4.43708e+06
57466	395267	4.43711e+06
57698	395266	4.43709e+06
57930	395267	4.43709e+06
58190	395269	4.43709e+06
58422	395265	4.43709e+06
58654	395266	4.43709e+06
58886	395268	4.43708e+06
59118	395257	4.43707e+06
59350	395247	4.43708e+06
59582	395245	4.43709e+06
59814	395246	4.43709e+06
60045	395245	4.43709e+06
60277	395246	4.43709e+06
60509	395246	4.43709e+06
60741	395249	4.4371e+06
60973	395256	4.43713e+06
61205	395257	4.43716e+06
61437	395246	4.43715e+06
61697	395227	4.43715e+06
61929	395213	4.43715e+06
62161	395206	4.43715e+06
62393	395188	4.43715e+06
62625	395178	4.43715e+06
62857	395168	4.43715e+06
63089	395150	4.43715e+06
63321	395143	4.43715e+06
63553	395127	4.43714e+06
63785	395117	4.43713e+06
64017	395102	4.43712e+06
64249	395048	4.43713e+06
64481	394916	4.43721e+06
64713	394896	4.43724e+06
64945	394903	4.43723e+06
65205	394896	4.43723e+06
67292	394902	4.43723e+06
67524	394917	4.43722e+06
67756	395032	4.43715e+06
67988	395101	4.43714e+06
68220	395159	4.43712e+06
68452	395193	4.4371e+06
68712	395240	4.43714e+06
68944	395201	4.43715e+06
69176	395151	4.43714e+06
69407	395118	4.43713e+06
69639	395087	4.43713e+06
69871	395070	4.43714e+06
70102	395047	4.43715e+06
70334	395041	4.43715e+06
70566	395013	4.43715e+06
70798	395007	4.43716e+06
71030	395039	4.43716e+06
71261	395081	4.43716e+06
71493	395127	4.43716e+06
71725	395150	4.43715e+06
71957	395178	4.43716e+06
72217	395228	4.43716e+06
72448	395261	4.43716e+06
72680	395268	4.43716e+06
72912	395267	4.43713e+06
73144	395264	4.4371e+06
73376	395261	4.4371e+06
73608	395261	4.4371e+06
73840	395259	4.4371e+06
74072	395260	4.4371e+06
74303	395257	4.4371e+06
74535	395258	4.4371e+06
74767	395259	4.4371e+06
74999	395258	4.4371e+06
75231	395254	4.4371e+06
75462	395258	4.4371e+06
75722	395258	4.4371e+06
75954	395258	4.4371e+06
76186	395258	4.4371e+06
76418	395253	4.4371e+06
76650	395257	4.4371e+06
76882	395257	4.4371e+06
77114	395258	4.4371e+06
77345	395258	4.4371e+06
77577	395254	4.4371e+06
77809	395258	4.4371e+06
78041	395260	4.4371e+06
78273	395257	4.4371e+06
78505	395258	4.4371e+06
78736	395260	4.43711e+06
78968	395258	4.4371e+06
79228	395259	4.4371e+06
79460	395259	4.4371e+06
79692	395259	4.4371e+06
79924	395260	4.4371e+06
80156	395261	4.4371e+06
80388	395259	4.4371e+06
80620	395260	4.4371e+06
80852	395261	4.4371e+06
81084	395261	4.4371e+06
81316	395260	4.4371e+06
81548	395261	4.4371e+06
81780	395258	4.4371e+06
82012	395260	4.4371e+06
82244	395261	4.4371e+06
82476	395262	4.4371e+06
82736	395261	4.4371e+06
82968	395260	4.4371e+06
83200	395262	4.4371e+06
83431	395261	4.4371e+06
83663	395261	4.4371e+06
83895	395261	4.4371e+06
84127	395258	4.4371e+06
84359	395260	4.4371e+06
84591	395259	4.4371e+06
84823	395259	4.4371e+06
85055	395261	4.4371e+06
85287	395262	4.4371e+06
85519	395261	4.4371e+06
85750	395261	4.4371e+06
85982	395260	4.4371e+06
86242	395262	4.4371e+06
86474	395261	4.4371e+06
86706	395261	4.4371e+06
86938	395262	4.4371e+06
87170	395263	4.4371e+06
87402	395259	4.4371e+06
87634	395260	4.4371e+06
87866	395261	4.4371e+06
88098	395258	4.4371e+06
88330	395265	4.4371e+06
88562	395260	4.4371e+06
88794	395251	4.43708e+06
89026	395249	4.43708e+06
89258	395252	4.43709e+06
89490	395252	4.43708e+06
89750	395250	4.43708e+06
89982	395251	4.43708e+06
90214	395251	4.43708e+06
90446	395250	4.43708e+06
90678	395251	4.43708e+06
90910	395250	4.43708e+06
91142	395253	4.43708e+06
91374	395251	4.43708e+06
91606	395252	4.43709e+06
91838	395159	4.4371e+06
92070	395139	4.43711e+06
92302	395131	4.43712e+06
92534	395122	4.43712e+06
92766	395112	4.43711e+06
92998	395100	4.43712e+06
93258	395091	4.43712e+06
93490	395080	4.43712e+06
93722	395070	4.43712e+06
93954	395063	4.43713e+06
94186	395057	4.43713e+06
94418	395055	4.43713e+06
94650	395045	4.43713e+06
94882	395044	4.43713e+06
95114	395045	4.43713e+06
95346	395045	4.43713e+06
95578	395045	4.43713e+06
95810	395045	4.43713e+06
96041	395045	4.43713e+06
96273	395044	4.43713e+06
96505	395044	4.43713e+06
96765	395044	4.43713e+06
96997	395043	4.43713e+06
97229	395049	4.43713e+06
97461	395125	4.43712e+06
97693	395164	4.4371e+06
97924	395169	4.4371e+06
98156	395169	4.4371e+06
98388	395169	4.4371e+06
98620	395168	4.4371e+06
98852	395169	4.4371e+06
99084	395169	4.4371e+06
99316	395168	4.4371e+06
99548	395167	4.4371e+06
99780	395168	4.43711e+06
100012	395169	4.4371e+06
100272	395169	4.4371e+06
100504	395169	4.4371e+06
100736	395167	4.4371e+06
100968	395170	4.4371e+06
101200	395169	4.4371e+06
101432	395169	4.43711e+06
101664	395167	4.4371e+06
101896	395168	4.4371e+06
102128	395169	4.4371e+06
102360	395169	4.4371e+06
102592	395168	4.4371e+06
102824	395168	4.4371e+06
103056	395168	4.4371e+06
103288	395170	4.43711e+06
103520	395171	4.43711e+06
103780	395171	4.4371e+06
104012	395169	4.43711e+06
104244	395169	4.4371e+06
104476	395171	4.43711e+06
104708	395171	4.43711e+06
104940	395170	4.43711e+06
105172	395169	4.43711e+06
105404	395171	4.43711e+06
105635	395167	4.43711e+06
105867	395169	4.43711e+06
106099	395167	4.43711e+06
106331	395168	4.43711e+06
106563	395168	4.4371e+06
106795	395169	4.43711e+06
107027	395169	4.4371e+06
107287	395168	4.4371e+06
107519	395167	4.4371e+06
107751	395165	4.43711e+06
107983	395166	4.43711e+06
108214	395167	4.43711e+06
108446	395155	4.43713e+06
108678	395143	4.43714e+06
108910	395119	4.43713e+06
109142	395074	4.43714e+06
109374	395052	4.43715e+06
109606	395027	4.43715e+06
109838	395000	4.43714e+06
110070	394984	4.43714e+06
110301	394956	4.43715e+06
110533	394946	4.43717e+06
110793	394957	4.43717e+06
111025	394978	4.43716e+06
111256	394985	4.43716e+06
111488	395019	4.43716e+06
111720	395033	4.43716e+06
111952	395078	4.43716e+06
112184	395124	4.43716e+06
112416	395151	4.43716e+06
112648	395181	4.43716e+06
112880	395207	4.43716e+06
113112	395257	4.43716e+06
113344	395266	4.43715e+06
113576	395262	4.4371e+06
113808	395258	4.4371e+06
114040	395266	4.4371e+06
114300	395266	4.43709e+06
114531	395266	4.43709e+06
114763	395266	4.43708e+06
114995	395266	4.43707e+06
115227	395264	4.43707e+06
115459	395262	4.43707e+06
115691	395265	4.43707e+06
115923	395264	4.43707e+06
116155	395263	4.43707e+06
116386	395258	4.43707e+06
116618	395259	4.43707e+06
116850	395254	4.43707e+06
117082	395235	4.43708e+06
117314	395181	4.43709e+06
117546	395107	4.43711e+06
117806	395056	4.43712e+06
118038	395010	4.43713e+06
118270	394975	4.43714e+06
118502	394957	4.43715e+06
118734	394949	4.43715e+06
118966	394916	4.43719e+06
119198	394901	4.43723e+06
124560	394892	4.43724e+06
125747	394911	4.43722e+06
125979	394909	4.43722e+06
126211	394921	4.43721e+06
127138	394922	4.43723e+06
128556	394891	4.43723e+06
128788	394902	4.43724e+06
129020	394923	4.4372e+06
129252	394898	4.43725e+06
129484	394918	4.43724e+06
132758	394908	4.43714e+06
132989	394906	4.43723e+06
133221	394919	4.43721e+06
133453	394932	4.43717e+06
133685	394978	4.43717e+06
133917	395014	4.43717e+06
134148	395030	4.43716e+06
134380	395045	4.43716e+06
134612	395054	4.43716e+06
134844	395067	4.43716e+06
135076	395079	4.43716e+06
135335	395086	4.43715e+06
135567	395101	4.43716e+06
135799	395106	4.43715e+06
136031	395143	4.43715e+06
136263	395144	4.43714e+06
136495	395130	4.43711e+06
136727	395086	4.43712e+06
136959	395057	4.43712e+06
137191	395006	4.43713e+06
137423	394982	4.43714e+06
137655	394970	4.43714e+06
137887	394943	4.43716e+06
138119	394938	4.43715e+06
138351	394939	4.43714e+06
138583	394942	4.43714e+06
138842	394940	4.43714e+06
139074	394943	4.43714e+06
139306	394944	4.43714e+06
139538	394937	4.43715e+06
139770	394937	4.43715e+06
140002	394941	4.43714e+06
140234	394933	4.43714e+06
140466	394939	4.43715e+06
140697	394939	4.43715e+06
140929	394941	4.43715e+06
141161	394942	4.43715e+06
141393	394948	4.43714e+06
141625	394941	4.43715e+06
141857	394939	4.43715e+06
142089	394936	4.43715e+06
142348	394938	4.43714e+06
142580	394936	4.43714e+06
142811	394935	4.43715e+06
143043	394934	4.43715e+06
143275	394941	4.43714e+06
143506	394934	4.43715e+06
143738	394931	4.43715e+06
143970	394933	4.43715e+06
144201	394934	4.43715e+06
144433	394932	4.43715e+06
144664	394937	4.43715e+06
144896	394939	4.43715e+06
145128	394939	4.43715e+06
145360	394965	4.43716e+06
145592	394943	4.43715e+06
145851	394958	4.43716e+06
146083	394967	4.43716e+06
146315	394982	4.43715e+06
146547	395011	4.43715e+06
146779	395035	4.43715e+06
147011	395049	4.43715e+06
147243	395081	4.43714e+06
147475	395115	4.43713e+06
147706	395152	4.43712e+06
147938	395179	4.43712e+06
148170	395200	4.43712e+06
148402	395232	4.4371e+06
148634	395241	4.4371e+06
148866	395258	4.43709e+06
149098	395266	4.4371e+06
149357	395264	4.43711e+06
149589	395256	4.4371e+06
149821	395217	4.43709e+06
150052	395186	4.43709e+06
150284	395169	4.4371e+06
150516	395163	4.43709e+06
150748	395155	4.4371e+06
150980	395130	4.4371e+06
151212	395092	4.43711e+06
151444	395055	4.43713e+06
151676	395033	4.43713e+06
151908	394998	4.43714e+06
152140	394972	4.43715e+06
152372	394928	4.43716e+06
152604	394904	4.43724e+06
152863	394899	4.43724e+06
153094	394982	4.43716e+06
153326	395094	4.43716e+06
153558	395137	4.43715e+06
153790	395173	4.43715e+06
154022	395195	4.43715e+06
154254	395207	4.43715e+06
154486	395241	4.43714e+06
154718	395254	4.43714e+06
154949	395259	4.43715e+06
155181	395250	4.43715e+06
155413	395238	4.43714e+06
155644	395186	4.43712e+06
155876	395169	4.43712e+06
156108	395142	4.43714e+06
156367	395117	4.43713e+06
156599	395104	4.43714e+06
156830	395083	4.43714e+06
157062	395068	4.43715e+06
157294	395056	4.43716e+06
157526	395007	4.43716e+06
157758	394980	4.43716e+06
157990	394964	4.43716e+06
158222	394948	4.43717e+06
158454	394927	4.43716e+06
158686	394916	4.4372e+06
158918	394917	4.4372e+06
159150	395065	4.43715e+06
159382	395125	4.43717e+06
159613	395160	4.43716e+06
159872	395181	4.43716e+06
160104	395214	4.43716e+06
160336	395239	4.43716e+06
160568	395249	4.43715e+06
160800	395252	4.43715e+06
161032	395253	4.43715e+06
161264	395266	4.43713e+06
161495	395267	4.43713e+06
161727	395269	4.43712e+06
161958	395268	4.43712e+06
162190	395267	4.43711e+06
162421	395264	4.4371e+06
162653	395260	4.4371e+06
162884	395262	4.4371e+06
163116	395259	4.4371e+06
163375	395260	4.4371e+06
163606	395261	4.4371e+06
163838	395262	4.4371e+06
164070	395263	4.4371e+06
164302	395259	4.4371e+06
164534	395259	4.4371e+06
164766	395262	4.43711e+06
164998	395262	4.4371e+06
165230	395259	4.43711e+06
165462	395257	4.43711e+06
165694	395251	4.43712e+06
165926	395249	4.43712e+06
166158	395251	4.43712e+06
166390	395249	4.43712e+06
166622	395251	4.43712e+06
166881	395250	4.43712e+06
167113	395251	4.43712e+06
167345	395252	4.43712e+06
167577	395252	4.43712e+06
167809	395250	4.43712e+06
168040	395252	4.43712e+06
168272	395251	4.43712e+06
168504	395251	4.43712e+06
168736	395250	4.43712e+06
168968	395249	4.43712e+06
169200	395252	4.43712e+06
169432	395254	4.43712e+06
169664	395253	4.43712e+06
169896	395253	4.43712e+06
170128	395251	4.43712e+06
170387	395249	4.43712e+06
170619	395249	4.43712e+06
170851	395250	4.43712e+06
171083	395250	4.43712e+06
171315	395252	4.43712e+06
171547	395252	4.43712e+06
171778	395252	4.43712e+06
172010	395250	4.43712e+06
172242	395253	4.43712e+06
172474	395255	4.43711e+06
172706	395254	4.43711e+06
172938	395254	4.43712e+06
173170	395252	4.43712e+06
173402	395252	4.43712e+06
173634	395253	4.43712e+06
173893	395259	4.43712e+06
174125	395250	4.43712e+06
174357	395252	4.43712e+06
174589	395250	4.43712e+06
174821	395249	4.43712e+06
175053	395248	4.43712e+06
175285	395250	4.43712e+06
175517	395252	4.43712e+06
175749	395251	4.43712e+06
175981	395254	4.43712e+06
176213	395252	4.43712e+06
176445	395253	4.43712e+06
176677	395252	4.43712e+06
176909	395256	4.43712e+06
177141	395252	4.43712e+06
177400	395251	4.43712e+06
177632	395252	4.43712e+06
177864	395252	4.43712e+06
178096	395253	4.43712e+06
178328	395252	4.43712e+06
178560	395254	4.43712e+06
178792	395252	4.43712e+06
179024	395253	4.43712e+06
179256	395252	4.43712e+06
179487	395251	4.43712e+06
179719	395253	4.43712e+06
179951	395256	4.43713e+06
180183	395256	4.43713e+06
180415	395252	4.43712e+06
180647	395254	4.43713e+06
180906	395254	4.43713e+06
181138	395252	4.43712e+06
181370	395254	4.43712e+06
181602	395254	4.43712e+06
181834	395255	4.43712e+06
182066	395253	4.43712e+06
182298	395252	4.43712e+06
182530	395252	4.43712e+06
182762	395253	4.43712e+06
182994	395251	4.43712e+06
183226	395254	4.43712e+06
183458	395253	4.43712e+06
183690	395253	4.43712e+06
183921	395255	4.43712e+06
184153	395253	4.43712e+06
184412	395253	4.43712e+06
184644	395252	4.43712e+06
184876	395252	4.43712e+06
185108	395252	4.43712e+06
185340	395252	4.43712e+06
185572	395252	4.43712e+06
185804	395253	4.43712e+06
186035	395249	4.43712e+06
186267	395250	4.43712e+06
186498	395247	4.43712e+06
186730	395250	4.43713e+06
186962	395251	4.43712e+06
187194	395251	4.43712e+06
187426	395253	4.43712e+06
187658	395252	4.43712e+06
187917	395250	4.43712e+06
188149	395252	4.43712e+06
188381	395250	4.43712e+06
188613	395252	4.43712e+06
188845	395249	4.43712e+06
189077	395251	4.43712e+06
189309	395250	4.43712e+06
189541	395251	4.43712e+06
189773	395251	4.43712e+06
190005	395251	4.43712e+06
190237	395251	4.43712e+06
190469	395250	4.43712e+06
190701	395251	4.43712e+06
190933	395251	4.43712e+06
191165	395249	4.43712e+06
191424	395251	4.43712e+06
191656	395252	4.43712e+06
191888	395252	4.43713e+06
192120	395251	4.43712e+06
192352	395250	4.43712e+06
192584	395168	4.43715e+06
192816	395148	4.43716e+06
193048	395121	4.43716e+06
193280	395102	4.43716e+06
193512	395085	4.43715e+06
193744	395066	4.43715e+06
193976	395026	4.43715e+06
194208	395020	4.43715e+06
194440	394977	4.43716e+06
194672	394958	4.43717e+06
194931	394952	4.43715e+06
195163	394956	4.43715e+06
195395	394964	4.43715e+06
195627	394996	4.43714e+06
195859	395013	4.43714e+06
196091	395029	4.43714e+06
196323	395039	4.43714e+06
196554	395041	4.43714e+06
196785	395063	4.43716e+06
197017	395073	4.43715e+06
197249	395086	4.43716e+06
197481	395094	4.43716e+06
197713	395105	4.43716e+06
197945	395113	4.43716e+06
198177	395124	4.43716e+06
198435	395108	4.43715e+06
198667	395094	4.43715e+06
198898	395060	4.43715e+06
199130	395041	4.43715e+06
199361	395031	4.43715e+06
199593	394995	4.43716e+06
199825	394967	4.43716e+06
200057	394946	4.43716e+06
200289	394940	4.43716e+06
200521	394934	4.43716e+06
200753	394914	4.43719e+06
200985	394915	4.43721e+06
201217	394896	4.43723e+06
201448	394898	4.43724e+06
202170	394897	4.43724e+06
202402	394896	4.43724e+06
202634	394900	4.43725e+06
202866	394896	4.43724e+06
203098	394913	4.43725e+06
203330	394911	4.43725e+06
204025	394897	4.43724e+06
204489	394907	4.43725e+06
206139	394906	4.43726e+06
207066	394923	4.43724e+06
207298	394917	4.43725e+06
207530	394917	4.43725e+06
208688	394908	4.43723e+06
209178	394925	4.43722e+06
209410	394920	4.43724e+06
209642	394917	4.43724e+06
209874	394917	4.43724e+06
210106	394909	4.43725e+06
211961	394906	4.43724e+06
212914	394904	4.43724e+06
213146	394921	4.43725e+06
213842	394888	4.43725e+06
214074	394879	4.43726e+06
214306	394905	4.43725e+06
214538	394918	4.43722e+06
214769	394998	4.43717e+06
215001	395217	4.43716e+06
215233	395267	4.43715e+06
215465	395258	4.43713e+06
215697	395251	4.43713e+06
215955	395250	4.4371e+06
216187	395237	4.43709e+06
216419	395224	4.4371e+06
216651	395209	4.4371e+06
216883	395176	4.43711e+06
217115	395141	4.43713e+06
217347	395116	4.43714e+06
217579	395096	4.43715e+06
217811	395034	4.43715e+06
218043	394991	4.43716e+06
218275	394950	4.43717e+06
218970	394905	4.43725e+06
219460	394906	4.43724e+06
219923	394905	4.43725e+06
220155	394912	4.43725e+06
220849	394913	4.43725e+06
221775	394911	4.43725e+06
222007	394912	4.43725e+06
222470	394903	4.43724e+06
223198	394905	4.43724e+06
223430	394893	4.43723e+06
226942	394908	4.43724e+06
227869	394902	4.43724e+06
228333	394906	4.43724e+06
228565	394906	4.43724e+06
228797	394912	4.43724e+06
229261	394902	4.43725e+06
229492	394901	4.43724e+06
229724	394906	4.43724e+06
229988	394925	4.43716e+06
230220	395085	4.43713e+06
230452	395150	4.43713e+06
230684	395200	4.43713e+06
230916	395256	4.43715e+06
231148	395259	4.43713e+06
231380	395244	4.43709e+06
231612	395231	4.43709e+06
231844	395214	4.43709e+06
232076	395204	4.43709e+06
232308	395191	4.43709e+06
232540	395181	4.43709e+06
232772	395164	4.43709e+06
233004	395153	4.4371e+06
233235	395171	4.4371e+06
233499	395204	4.43711e+06
233731	395245	4.43711e+06
233963	395259	4.43709e+06
234195	395254	4.43708e+06
234427	395254	4.43708e+06
234659	395261	4.43708e+06
234891	395250	4.43708e+06
235123	395236	4.43708e+06
235355	395242	4.43709e+06
235587	395244	4.43709e+06
235819	395238	4.4371e+06
236051	395223	4.4371e+06
236282	395220	4.43709e+06
236514	395268	4.4371e+06
236746	395264	4.43709e+06
237010	395264	4.43707e+06
237242	395245	4.43708e+06
237474	395230	4.43708e+06
237706	395216	4.43708e+06
237938	395181	4.43709e+06
238170	395173	4.43711e+06
238401	395147	4.4371e+06
238633	395133	4.43711e+06
238865	395119	4.43711e+06
239097	395092	4.43712e+06
239329	395064	4.43712e+06
239560	395032	4.43713e+06
239792	394998	4.43714e+06
240023	394971	4.43715e+06
240255	394917	4.43717e+06
240751	394899	4.43724e+06
240983	394912	4.43724e+06
241214	395028	4.43716e+06
241446	395060	4.43716e+06
241678	395083	4.43715e+06
241910	395126	4.43713e+06
242142	395160	4.43712e+06
242374	395175	4.43713e+06
242606	395178	4.43714e+06
242838	395169	4.43715e+06
243069	395152	4.43715e+06
243301	395133	4.43714e+06
243532	395107	4.43715e+06
243764	395082	4.43714e+06
244028	395033	4.43713e+06
244260	395014	4.43714e+06
244492	395005	4.43714e+06
244724	394994	4.43714e+06
244955	394996	4.43716e+06
245187	395032	4.43716e+06
245419	395048	4.43716e+06
245651	395087	4.43716e+06
245882	395110	4.43716e+06
246114	395152	4.43716e+06
246346	395172	4.43716e+06
246578	395187	4.43716e+06
246810	395194	4.43716e+06
247042	395201	4.43716e+06
247274	395214	4.43716e+06
247538	395231	4.43716e+06
247769	395236	4.43715e+06
248001	395237	4.43715e+06
248233	395236	4.43716e+06
248464	395236	4.43715e+06
248696	395233	4.43715e+06
248928	395231	4.43715e+06
249160	395234	4.43715e+06
249392	395234	4.43715e+06
249624	395233	4.43715e+06
249856	395235	4.43715e+06
250087	395234	4.43715e+06
250319	395234	4.43715e+06
250550	395235	4.43715e+06
250782	395235	4.43715e+06
251046	395233	4.43715e+06
251278	395235	4.43715e+06
251510	395235	4.43715e+06
251742	395234	4.43715e+06
251974	395234	4.43715e+06
252206	395233	4.43715e+06
252438	395234	4.43715e+06
252670	395232	4.43715e+06
252901	395234	4.43715e+06
253133	395233	4.43715e+06
253365	395232	4.43715e+06
253597	395235	4.43715e+06
253829	395234	4.43715e+06
254061	395235	4.43715e+06
254293	395231	4.43715e+06
254557	395234	4.43715e+06
254789	395234	4.43715e+06
255020	395235	4.43715e+06
255252	395236	4.43715e+06
255484	395233	4.43715e+06
255716	395235	4.43715e+06
255948	395233	4.43715e+06
256180	395234	4.43715e+06
256412	395235	4.43715e+06
256644	395234	4.43715e+06
256876	395230	4.43714e+06
257108	395231	4.43714e+06
257340	395232	4.43714e+06
257572	395229	4.43714e+06
257804	395230	4.43714e+06
258068	395227	4.43714e+06
258300	395229	4.43714e+06
258531	395230	4.43714e+06
258763	395230	4.43714e+06
258994	395231	4.43714e+06
259226	395231	4.43714e+06
259458	395231	4.43714e+06
259690	395231	4.43714e+06
259922	395231	4.43714e+06
260153	395230	4.43714e+06
260385	395230	4.43714e+06
260617	395230	4.43714e+06
260849	395228	4.43714e+06
261080	395228	4.43714e+06
261312	395229	4.43714e+06
261576	395230	4.43714e+06
261808	395230	4.43714e+06
262040	395231	4.43714e+06
262271	395230	4.43714e+06
262503	395229	4.43714e+06
262735	395231	4.43714e+06
262967	395231	4.43714e+06
263199	395230	4.43714e+06
263431	395231	4.43714e+06
263662	395232	4.43714e+06
263894	395230	4.43714e+06
264126	395230	4.43714e+06
264358	395231	4.43714e+06
264590	395232	4.43714e+06
264822	395230	4.43714e+06
265086	395231	4.43714e+06
265318	395230	4.43714e+06
265550	395231	4.43714e+06
265782	395232	4.43715e+06
266014	395232	4.43714e+06
266246	395231	4.43714e+06
266478	395231	4.43714e+06
266710	395231	4.43714e+06
266942	395230	4.43714e+06
267174	395233	4.43714e+06
267406	395231	4.43714e+06
267638	395230	4.43714e+06
267870	395230	4.43714e+06
268101	395227	4.43714e+06
268333	395229	4.43714e+06
268597	395229	4.43714e+06
268828	395228	4.43714e+06
269060	395229	4.43714e+06
269292	395230	4.43714e+06
269524	395229	4.43714e+06
269756	395230	4.43714e+06
269988	395228	4.43714e+06
270219	395229	4.43714e+06
270451	395229	4.43714e+06
270682	395229	4.43714e+06
270914	395231	4.43714e+06
271145	395231	4.43714e+06
271377	395229	4.43714e+06
271609	395229	4.43714e+06
271840	395229	4.43714e+06
272104	395229	4.43714e+06
272335	395228	4.43714e+06
272567	395229	4.43714e+06
272799	395228	4.43714e+06
273031	395230	4.43714e+06
273263	395228	4.43714e+06
273495	395229	4.43714e+06
273727	395228	4.43714e+06
273958	395227	4.43714e+06
274190	395229	4.43714e+06
274422	395229	4.43714e+06
274654	395227	4.43714e+06
274886	395228	4.43714e+06
275118	395230	4.43714e+06
275350	395233	4.43716e+06
275614	395229	4.43714e+06
275845	395229	4.43714e+06
276077	395230	4.43714e+06
276309	395228	4.43714e+06
276541	395229	4.43714e+06
276772	395228	4.43714e+06
277004	395229	4.43714e+06
277236	395228	4.43714e+06
277468	395228	4.43714e+06
277700	395229	4.43714e+06
277932	395229	4.43714e+06
278164	395228	4.43714e+06
278396	395228	4.43714e+06
278628	395227	4.43714e+06
278860	395227	4.43714e+06
279129	395226	4.43714e+06
279360	395214	4.43716e+06
279592	395192	4.43716e+06
279824	395171	4.43716e+06
280056	395161	4.43716e+06
280288	395153	4.43716e+06
280520	395142	4.43716e+06
280752	395127	4.43716e+06
280984	395086	4.43715e+06
281216	395059	4.43715e+06
281448	395042	4.43715e+06
281680	395013	4.43715e+06
281912	394994	4.43714e+06
282144	394977	4.43715e+06
282376	394953	4.43717e+06
282645	394957	4.43715e+06
282876	395014	4.43715e+06
283108	395074	4.43717e+06
283340	395140	4.43716e+06
283572	395162	4.43716e+06
283804	395208	4.43716e+06
284036	395266	4.43717e+06
284268	395266	4.43714e+06
284500	395267	4.43711e+06
284732	395258	4.4371e+06
284964	395253	4.43708e+06
285196	395260	4.43707e+06
285428	395248	4.43708e+06
285660	395221	4.43708e+06
285892	395209	4.43708e+06
286161	395196	4.43709e+06
286393	395177	4.43709e+06
286624	395161	4.43709e+06
286856	395142	4.4371e+06
287088	395130	4.4371e+06
287320	395120	4.4371e+06
287552	395104	4.43711e+06
287784	395089	4.43711e+06
288016	395080	4.43711e+06
288248	395069	4.43712e+06
288480	395059	4.43712e+06
288712	395047	4.43712e+06
288944	395033	4.43713e+06
289176	395013	4.43713e+06
289408	394991	4.43715e+06
289677	394975	4.43715e+06
289909	394915	4.43716e+06
290141	394899	4.43718e+06
290373	394900	4.43717e+06
290836	394898	4.43716e+06
293657	394903	4.43716e+06
295280	394908	4.43713e+06
297868	394908	4.43715e+06
298100	394906	4.43715e+06
299259	394920	4.43715e+06
300687	394898	4.43718e+06
301151	394917	4.43716e+06
301383	394948	4.43715e+06
302542	394910	4.43717e+06
304434	394915	4.43715e+06
306519	394914	4.43719e+06
306750	394922	4.43719e+06
306982	394899	4.43718e+06
307251	394922	4.4372e+06
307483	394906	4.43718e+06
307946	394901	4.43716e+06
308178	394957	4.43716e+06
308409	395008	4.43716e+06
308641	395049	4.43716e+06
308873	395065	4.43716e+06
309105	395108	4.43716e+06
309336	395153	4.43716e+06
309568	395178	4.43716e+06
309800	395211	4.43716e+06
310032	395251	4.43716e+06
310264	395260	4.43715e+06
310496	395244	4.43711e+06
310765	395178	4.43712e+06
310996	395160	4.43711e+06
311228	395147	4.43713e+06
311460	395157	4.43715e+06
311692	395182	4.43715e+06
311924	395206	4.43715e+06
312156	395223	4.43715e+06
312388	395233	4.43716e+06
312620	395262	4.43715e+06
312852	395267	4.43713e+06
313084	395266	4.43711e+06
313316	395263	4.4371e+06
313548	395249	4.4371e+06
313780	395233	4.43709e+06
314012	395209	4.4371e+06
314301	395186	4.43709e+06
314533	395163	4.43711e+06
314765	395145	4.43711e+06
314996	395114	4.43711e+06
315228	395065	4.43712e+06
315460	395021	4.43713e+06
315692	394941	4.43715e+06
315924	394941	4.43714e+06
316156	394942	4.43715e+06
316387	394940	4.43714e+06
316619	394937	4.43715e+06
316851	394936	4.43715e+06
317083	394940	4.43715e+06
317546	394939	4.43714e+06
317835	394946	4.43715e+06
318067	394941	4.43715e+06
318299	394940	4.43714e+06
318531	394936	4.43715e+06
318763	394940	4.43715e+06
318995	394939	4.43715e+06
319226	394940	4.43715e+06
319457	394941	4.43714e+06
319689	394943	4.43715e+06
319921	394960	4.43715e+06
320153	394948	4.43715e+06
320385	394941	4.43718e+06
320617	394947	4.43714e+06
320848	394940	4.43715e+06
321080	394936	4.43714e+06
321369	394936	4.43715e+06
321601	394935	4.43714e+06
322064	394920	4.43716e+06
322527	394939	4.43715e+06
322759	394942	4.43714e+06
322991	394938	4.43715e+06
323223	394975	4.43716e+06
323455	395059	4.43715e+06
323687	395097	4.43715e+06
323918	395139	4.43715e+06
324150	395177	4.43714e+06
324382	395200	4.43714e+06
324613	395225	4.43714e+06
324902	395246	4.43715e+06
325134	395258	4.43715e+06
325366	395249	4.43715e+06
325598	395232	4.43715e+06
325830	395193	4.43716e+06
326061	395181	4.43715e+06
326293	395156	4.43715e+06
326525	395138	4.43715e+06
326757	395118	4.43715e+06
326989	395103	4.43715e+06
327220	395088	4.43715e+06
327452	395073	4.43715e+06
327684	395064	4.43715e+06
327915	395047	4.43715e+06
328147	395025	4.43715e+06
328436	394994	4.43716e+06
328667	394898	4.43717e+06
328899	394972	4.43716e+06
329131	395068	4.43714e+06
329363	395139	4.43713e+06
329595	395188	4.43713e+06
329827	395234	4.43712e+06
330058	395258	4.43712e+06
330290	395235	4.43715e+06
330521	395196	4.43715e+06
330753	395168	4.43715e+06
330985	395151	4.43715e+06
331217	395140	4.43715e+06
331449	395125	4.43714e+06
331681	395110	4.43713e+06
331975	395086	4.43713e+06
332207	395070	4.43713e+06
332439	395062	4.43713e+06
332671	395050	4.43713e+06
332903	395043	4.43713e+06
333135	395029	4.43713e+06
333367	395014	4.43713e+06
333598	395003	4.43714e+06
333830	394997	4.43714e+06
334062	395007	4.43714e+06
334294	395021	4.43714e+06
334526	395077	4.43713e+06
334758	395100	4.43711e+06
334989	395115	4.43711e+06
335221	395122	4.43711e+06
335515	395131	4.43711e+06
335747	395130	4.43711e+06
335979	395158	4.43711e+06
336211	395156	4.43711e+06
336442	395159	4.43711e+06
336674	395158	4.43711e+06
336905	395158	4.43711e+06
337136	395158	4.43711e+06
337368	395158	4.43711e+06
337600	395157	4.43711e+06
337832	395159	4.43711e+06
338063	395159	4.43711e+06
338295	395159	4.43711e+06
338527	395158	4.43711e+06
338759	395159	4.43711e+06
339053	395157	4.43711e+06
339284	395159	4.43711e+06
339516	395157	4.43711e+06
339748	395159	4.43711e+06
339980	395160	4.4371e+06
340212	395158	4.43711e+06
340444	395158	4.43711e+06
340676	395159	4.43711e+06
340908	395160	4.43711e+06
341140	395159	4.43711e+06
341372	395160	4.4371e+06
341604	395160	4.4371e+06
341836	395158	4.4371e+06
342068	395158	4.4371e+06
342300	395159	4.4371e+06
342594	395158	4.4371e+06
342826	395158	4.4371e+06
343058	395158	4.43711e+06
343290	395159	4.4371e+06
343522	395158	4.4371e+06
343754	395157	4.4371e+06
343986	395159	4.43711e+06
344218	395159	4.4371e+06
344450	395159	4.4371e+06
344682	395161	4.43711e+06
344914	395161	4.43711e+06
345146	395160	4.43711e+06
345378	395159	4.4371e+06
345610	395158	4.43711e+06
345842	395160	4.43711e+06
346136	395161	4.43711e+06
346368	395160	4.43711e+06
346600	395163	4.43711e+06
346832	395163	4.43711e+06
347064	395160	4.43711e+06
347296	395160	4.43711e+06
347528	395161	4.43711e+06
347760	395160	4.4371e+06
347992	395159	4.43711e+06
348224	395160	4.4371e+06
348456	395159	4.43711e+06
348688	395159	4.43711e+06
348920	395159	4.43711e+06
349152	395162	4.4371e+06
349384	395158	4.43711e+06
349688	395161	4.4371e+06
349920	395159	4.43711e+06
350152	395163	4.43711e+06
350384	395163	4.4371e+06
350616	395162	4.43711e+06
350848	395163	4.43711e+06
351080	395160	4.43711e+06
351312	395165	4.4371e+06
351544	395160	4.43711e+06
351776	395159	4.43711e+06
352008	395161	4.43711e+06
352240	395161	4.43711e+06
352472	395159	4.43711e+06
352704	395159	4.43711e+06
352936	395161	4.43711e+06
353240	395161	4.43711e+06
353472	395158	4.43711e+06
353704	395160	4.43711e+06
353936	395159	4.43711e+06
354168	395160	4.4371e+06
354400	395159	4.4371e+06
354632	395158	4.4371e+06
354864	395158	4.4371e+06
355096	395158	4.43711e+06
355328	395158	4.43711e+06
355560	395160	4.43711e+06
355791	395160	4.43711e+06
356023	395160	4.43711e+06
356254	395159	4.4371e+06
356486	395158	4.4371e+06
356790	395158	4.43711e+06
357022	395159	4.4371e+06
357254	395158	4.43711e+06
357486	395157	4.43711e+06
357718	395159	4.43711e+06
357950	395159	4.43711e+06
358182	395159	4.43711e+06
358414	395158	4.43711e+06
358646	395158	4.4371e+06
358878	395160	4.43711e+06
359110	395158	4.4371e+06
359342	395158	4.43711e+06
359574	395156	4.4371e+06
359805	395157	4.43711e+06
360037	395158	4.4371e+06
360341	395157	4.43711e+06
360573	395159	4.43711e+06
360805	395159	4.43711e+06
361036	395158	4.43711e+06
361268	395158	4.43711e+06
361500	395158	4.43711e+06
361732	395157	4.43711e+06
361964	395156	4.43711e+06
362427	395150	4.4371e+06
362658	395157	4.43711e+06
362890	395160	4.43711e+06
363122	395159	4.43711e+06
363354	395158	4.43711e+06
363586	395158	4.43711e+06
363870	395157	4.43711e+06
364102	395157	4.43711e+06
364334	395159	4.43711e+06
364566	395159	4.43711e+06
364798	395160	4.43711e+06
365030	395141	4.43711e+06
365262	395125	4.43711e+06
365494	395110	4.43711e+06
365726	395065	4.43713e+06
365958	395055	4.43713e+06
366190	395031	4.43713e+06
366422	395008	4.43714e+06
366653	394991	4.43714e+06
366885	394969	4.43715e+06
367117	394948	4.43715e+06
367401	394948	4.43716e+06
367633	394944	4.43716e+06
367865	394943	4.43717e+06
368097	394951	4.43717e+06
368328	394968	4.43717e+06
368560	395029	4.43716e+06
368792	395065	4.43716e+06
369024	395084	4.43716e+06
369256	395096	4.43716e+06
369488	395121	4.43716e+06
369720	395153	4.43716e+06
369952	395168	4.43716e+06
370184	395179	4.43716e+06
370416	395185	4.43716e+06
370648	395189	4.43716e+06
370932	395201	4.43716e+06
371164	395180	4.43715e+06
371396	395149	4.43715e+06
371627	395104	4.43715e+06
371859	395086	4.43715e+06
372091	395057	4.43715e+06
372323	395028	4.43715e+06
372555	395012	4.43715e+06
372787	394994	4.43715e+06
373019	394975	4.43715e+06
373251	394960	4.43715e+06
373483	394967	4.43715e+06
373715	394975	4.43715e+06
373947	394984	4.43714e+06
374178	394986	4.43714e+06
374462	394960	4.43714e+06
374694	394949	4.43715e+06
374926	394894	4.43717e+06
375158	394898	4.43717e+06
375390	394896	4.43717e+06
375622	394898	4.43718e+06
376317	394891	4.43716e+06
376549	394899	4.43717e+06
376781	394906	4.43716e+06
379612	394900	4.43717e+06
379844	394901	4437175
380076	394901	4.43718e+06
380308	394900	4.43717e+06
380540	394903	4.43718e+06
380772	394899	4.43717e+06
381004	394899	4.43717e+06
381236	394902	4.43718e+06
381520	394905	4.43718e+06
381752	394903	4.43717e+06
381984	394899	4.43717e+06
383373	394915	4.43717e+06
384299	394908	4.43719e+06
384762	394905	4.43721e+06
385046	394913	4.43718e+06
385278	394913	4.43719e+06
385741	394909	4.43719e+06
385973	394908	4.43719e+06
386204	394903	4.4372e+06
386436	394917	4.43719e+06
386668	394900	4.43719e+06
386900	394899	4.43719e+06
387132	394907	4.43719e+06
387363	394902	4.43717e+06
387595	394957	4.43716e+06
387827	395048	4.43714e+06
388059	395086	4.43713e+06
388291	395120	4.43712e+06
388575	395145	4.43712e+06
388807	395192	4.4371e+06
389039	395228	4.43709e+06
389271	395250	4.43709e+06
389503	395268	4.43709e+06
389734	395258	4.43711e+06
389966	395253	4.43714e+06
390198	395254	4.43715e+06
390429	395246	4.43715e+06
390661	395238	4.43714e+06
390892	395227	4.43713e+06
391124	395187	4.43712e+06
391356	395168	4.43711e+06
391588	395136	4.4371e+06
391820	394997	4.43714e+06
392336	394901	4.43718e+06
392568	394914	4.43718e+06
392800	394898	4.43718e+06
393032	394892	4.43718e+06
393264	394896	4.43719e+06
393727	394908	4.43718e+06
394190	394906	4.43718e+06
394422	394902	4.43719e+06
395864	394904	4.43718e+06
396096	394899	4.43718e+06
396559	394903	4.43718e+06
396791	394909	4.43718e+06
397486	394906	4.43718e+06
397718	394904	4.43719e+06
397950	394902	4.4372e+06
398182	394901	4.43719e+06
398414	394903	4.43718e+06
398646	394906	4.43719e+06
398878	394906	4.43718e+06
399162	394902	4.43718e+06
399394	394903	4.43718e+06
399626	394906	4.43718e+06
399858	394904	4.43718e+06
400090	394902	4.43718e+06
400322	394906	4.43718e+06
400554	394905	4.43718e+06
400786	394904	4.43718e+06
401018	394902	4.43718e+06
401250	394904	4.43718e+06
401482	394907	4.43718e+06
401714	394903	4.43719e+06
401946	394902	4.43718e+06
402177	394901	4.43719e+06
402409	394900	4.43719e+06
402683	394905	4.43719e+06
402914	394904	4.43718e+06
403146	394904	4.43718e+06
403378	394905	4.43718e+06
403610	394903	4.43718e+06
403842	394901	4.43716e+06
404074	394902	4.43716e+06
404306	394940	4.43716e+06
404538	394940	4.43714e+06
404770	394939	4.43715e+06
405002	394954	4.43716e+06
405234	394969	4.43716e+06
405466	394984	4.43716e+06
405698	395004	4.43716e+06
405929	395017	4.43716e+06
406203	395035	4.43716e+06
406434	395047	4.43716e+06
406666	395061	4.43715e+06
406898	395081	4.43715e+06
407130	395107	4.43714e+06
407362	395134	4.43714e+06
407594	395145	4.43714e+06
407826	395178	4.43713e+06
408058	395202	4.43713e+06
408290	395240	4.43713e+06
408522	395259	4.43709e+06
408754	395262	4.43707e+06
408985	395251	4.43707e+06
409217	395227	4.43708e+06
409449	395213	4.43708e+06
409723	395200	4.43708e+06
409954	395186	4.43709e+06
410186	395174	4.43709e+06
410418	395164	4.43709e+06
410650	395153	4.4371e+06
410882	395139	4.4371e+06
411114	395123	4.4371e+06
411346	395107	4.43711e+06
411578	395094	4.43712e+06
411810	395084	4.43712e+06
412042	395070	4.43712e+06
412274	395056	4.43712e+06
412505	395044	4.43713e+06
412737	395033	4.43713e+06
412969	394989	4.43714e+06
413243	394979	4.43715e+06
413475	394984	4.43715e+06
413707	395004	4.43715e+06
413938	395037	4.43715e+06
414170	395062	4.43714e+06
414401	395097	4.43714e+06
414633	395135	4.43714e+06
414865	395175	4.43714e+06
415097	395206	4.43713e+06
415329	395241	4.4371e+06
415561	395257	4.43708e+06
415792	395257	4.43708e+06
416024	395244	4.43708e+06
416255	395216	4.43709e+06
416487	395200	4.43709e+06
416781	395164	4.43712e+06
417012	395145	4.43713e+06
417244	395143	4.43716e+06
417476	395118	4.43716e+06
417708	395105	4.43716e+06
417940	395091	4.43715e+06
418172	395079	4.43715e+06
418404	395070	4.43715e+06
418636	395061	4.43715e+06
418868	395054	4.43714e+06
419100	395052	4.43714e+06
419332	395043	4.43714e+06
419564	395036	4.43714e+06
419796	395046	4.43714e+06
420028	395133	4.43711e+06
420322	395214	4.4371e+06
420554	395219	4.4371e+06
420786	395225	4.4371e+06
421018	395264	4.4371e+06
421250	395265	4.43711e+06
421482	395268	4.4371e+06
421714	395267	4.4371e+06
421946	395267	4.4371e+06
422178	395267	4.4371e+06
422410	395267	4.4371e+06
422642	395267	4.4371e+06
422874	395267	4.4371e+06
423106	395267	4.4371e+06
423338	395266	4.4371e+06
423570	395269	4.4371e+06
423864	395266	4.4371e+06
424096	395269	4.43709e+06
424328	395270	4.43709e+06
424560	395269	4.43709e+06
424792	395270	4.43709e+06
425024	395267	4.43709e+06
425256	395269	4.43709e+06
425488	395270	4.43709e+06
425720	395271	4437092
425952	395271	4.4371e+06
426184	395272	4.43709e+06
426416	395272	4.43709e+06
426648	395268	4.43709e+06
426880	395268	4.43709e+06
427112	395268	4.4371e+06
427406	395266	4.4371e+06
427638	395270	4.43709e+06
427870	395268	4.4371e+06
428102	395269	4.43709e+06
428334	395268	4.4371e+06
428566	395265	4.43711e+06
428798	395262	4.4371e+06
429030	395255	4.4371e+06
429262	395259	4.4371e+06
429494	395256	4.4371e+06
429726	395256	4.4371e+06
429958	395255	4.4371e+06
430190	395256	4.4371e+06
430422	395255	4.4371e+06
430654	395257	4.4371e+06
430948	395258	4.4371e+06
431180	395256	4.43711e+06
431412	395259	4.4371e+06
431644	395259	4.4371e+06
431876	395258	4.43711e+06
432108	395256	4.4371e+06
432340	395255	4.43711e+06
432572	395258	4.4371e+06
432804	395257	4.43711e+06
433036	395255	4.43711e+06
433268	395255	4.43711e+06
433500	395254	4.4371e+06
433732	395256	4.4371e+06
433964	395256	4.4371e+06
434195	395257	4.4371e+06
434489	395257	4.4371e+06
434721	395256	4.4371e+06
434953	395255	4.4371e+06
435185	395254	4.4371e+06
435417	395254	4.4371e+06
435649	395256	4.4371e+06
435881	395255	4.4371e+06
436113	395256	4.4371e+06
436345	395256	4.4371e+06
436577	395256	4.4371e+06
436809	395256	4.4371e+06
437041	395257	4.4371e+06
437273	395255	4.43711e+06
437505	395257	4.4371e+06
437737	395257	4.4371e+06
438051	395257	4.43711e+06
438283	395257	4.4371e+06
438515	395258	4.4371e+06
438747	395256	4.43711e+06
438979	395256	4.43711e+06
439210	395256	4.43711e+06
439442	395255	4.4371e+06
439674	395255	4.4371e+06
439906	395257	4.43711e+06
440138	395256	4.4371e+06
440369	395256	4.4371e+06
440601	395255	4.4371e+06
440833	395255	4.4371e+06
441065	395255	4.4371e+06
441297	395254	4.4371e+06
441611	395256	4.4371e+06
441842	395256	4.4371e+06
442074	395256	4.4371e+06
442306	395256	4.4371e+06
442538	395255	4.4371e+06
442770	395249	4.4371e+06
443002	395252	4.43711e+06
443234	395252	4.43711e+06
443466	395252	4.43711e+06
443698	395251	4.43711e+06
443930	395252	4.43711e+06
444162	395251	4.43711e+06
444393	395252	4.43711e+06
444625	395252	4.43711e+06
444857	395251	4.43711e+06
445171	395253	4.43711e+06
445402	395252	4.43711e+06
445634	395252	4.43711e+06
445866	395253	4.43711e+06
446098	395250	4.43711e+06
446330	395251	4.43711e+06
446562	395252	4.43711e+06
446794	395251	4.43711e+06
447026	395250	4.43711e+06
447258	395250	4.43711e+06
447490	395251	4.43711e+06
447722	395252	4.43711e+06
447954	395252	4.43711e+06
448186	395250	4.43711e+06
448418	395252	4.43711e+06
449428	395252	4.43711e+06
449660	395250	4.43711e+06
449892	395250	4.43711e+06
450124	395251	4.43711e+06
450355	395250	4.43711e+06
450587	395248	4.43711e+06
450819	395238	4.43712e+06
451051	395228	4.43713e+06
451283	395216	4.43714e+06
476819	394933	4.43713e+06
477282	394933	4.43715e+06
477513	394931	4.43714e+06
477773	394936	4.43714e+06
478236	394937	4.43714e+06
478468	394933	4.43715e+06
478700	394932	4.43716e+06
478932	394920	4.43715e+06
479164	394920	4.43714e+06
479395	394924	4.43715e+06
479858	394905	4.43714e+06
480090	394923	4.43715e+06
481970	394923	4.43716e+06
482202	394919	4.43715e+06
482434	394915	4.43714e+06
482666	394927	4.43716e+06
482897	394920	4.43715e+06
483129	394923	4.43716e+06
483361	394931	4.43714e+06
483592	394922	4.43716e+06
483824	394906	4.43714e+06
484056	394936	4.43716e+06
484288	394986	4.43716e+06
484520	395024	4.43716e+06
484780	395045	4.43716e+06
485012	395059	4.43715e+06
485244	395075	4.43716e+06
485476	395089	4.43715e+06
485708	395101	4.43715e+06
485940	395112	4.43716e+06
486172	395125	4.43716e+06
486404	395156	4.43716e+06
486636	395172	4.43717e+06
486868	395176	4.43716e+06
487100	395187	4.43715e+06
487332	395161	4.43713e+06
487564	395124	4.43712e+06
487796	395077	4.43712e+06
488028	395008	4.43714e+06
488288	394902	4.43716e+06
488520	394909	4.43716e+06
488752	394940	4.43715e+06
488984	394940	4.43715e+06
489216	394940	4.43715e+06
489448	394945	4.43715e+06
489680	394937	4.43715e+06
489912	394949	4.43715e+06
490144	394961	4.43716e+06
490376	394976	4.43716e+06
490608	394989	4.43716e+06
490840	394999	4.43716e+06
491072	395002	4.43716e+06
491304	395021	4.43716e+06
491536	395029	4.43716e+06
491796	395039	4.43716e+06
492027	395048	4.43716e+06
492259	395060	4.43716e+06
492491	395068	4.43715e+06
492723	395073	4.43715e+06
492955	395089	4.43715e+06
493187	395102	4.43715e+06
493419	395118	4.43715e+06
493651	395123	4.43715e+06
493882	395131	4.43714e+06
494114	395143	4.43714e+06
494346	395160	4.43714e+06
494578	395166	4.43714e+06
494810	395175	4.43714e+06
495042	395182	4.43714e+06
495302	395196	4.43712e+06
495534	395206	4.43712e+06
495766	395218	4.43711e+06
495998	395228	4.43711e+06
496230	395239	4.43711e+06
496462	395248	4.43711e+06
496694	395255	4.4371e+06
496925	395256	4.43708e+06
497157	395234	4.43709e+06
497389	395221	4.43709e+06
497621	395207	4.43709e+06
497853	395188	4.43709e+06
498085	395160	4.4371e+06
498317	395143	4.43711e+06
498549	395129	4.4371e+06
498809	395099	4.43712e+06
499041	394975	4.43715e+06
499273	394901	4.43717e+06
499505	394892	4.43718e+06
499737	394896	4.43718e+06
499969	394904	4.43717e+06
500201	394903	4.43717e+06
500433	394905	4.43717e+06
500665	394909	4.43717e+06
500897	394944	4.43716e+06
501129	394958	4.43716e+06
501361	394974	4.43716e+06
501593	395004	4.43716e+06
501824	395028	4.43716e+06
502056	395046	4.43716e+06
502316	395073	4.43715e+06
502548	395098	4.43714e+06
502780	395135	4.43713e+06
503012	395159	4.43712e+06
503244	395171	4.43712e+06
503476	395209	4.4371e+06
503708	395231	4.4371e+06
503939	395251	4.43709e+06
504171	395265	4.43707e+06
504402	395232	4.43708e+06
504634	395202	4.4371e+06
504866	395191	4.4371e+06
505098	395166	4.4371e+06
505330	395148	4.43712e+06
505562	395168	4.43715e+06
505822	395223	4.43716e+06
506053	395251	4.43716e+06
506285	395267	4.43715e+06
506517	395267	4.43715e+06
506749	395264	4.43713e+06
506981	395267	4.43711e+06
507213	395267	4.43711e+06
507445	395263	4.4371e+06
507677	395261	4.4371e+06
507909	395260	4.4371e+06
508141	395259	4.4371e+06
508373	395260	4.4371e+06
508605	395262	4.4371e+06
508837	395258	4.4371e+06
509068	395260	4.4371e+06
509328	395254	4.43711e+06
509560	395255	4.43711e+06
509792	395254	4.43711e+06
510024	395255	4.43711e+06
510256	395254	4.43711e+06
510488	395253	4.43711e+06
510720	395254	4.43711e+06
510952	395254	4.43711e+06
511184	395255	4.43711e+06
511416	395254	4.43711e+06
511648	395255	4.4371e+06
511880	395256	4.43711e+06
512112	395257	4.43711e+06
512344	395255	4.43711e+06
512576	395256	4.43711e+06
512836	395255	4.43711e+06
513068	395256	4.43711e+06
513300	395255	4.43711e+06
513532	395256	4.4371e+06
513764	395256	4.43711e+06
513996	395256	4.43711e+06
514228	395258	4.43711e+06
514460	395256	4.43711e+06
514692	395255	4.43711e+06
514924	395256	4.43711e+06
515156	395255	4.43711e+06
515388	395256	4.4371e+06
515620	395256	4.43711e+06
515852	395257	4.43711e+06
516084	395257	4.4371e+06
516344	395254	4.43711e+06
516576	395256	4.43711e+06
516808	395255	4.43711e+06
517040	395254	4.43711e+06
517272	395256	4.4371e+06
517504	395259	4.43711e+06
517736	395258	4.4371e+06
517968	395257	4.43711e+06
518200	395256	4.43711e+06
518432	395257	4.43711e+06
518664	395257	4.43711e+06
518896	395257	4.43711e+06
519128	395256	4.43711e+06
519360	395256	4.4371e+06
519592	395250	4.43711e+06
519852	395250	4.43711e+06
520084	395237	4.43711e+06
520316	395235	4.43711e+06
520548	395232	4.43711e+06
520780	395228	4.43711e+06
521012	395217	4.43712e+06
521244	395219	4.43712e+06
521476	395219	4.43712e+06
521708	395218	4.43712e+06
521940	395217	4.43712e+06
522172	395211	4.43712e+06
522404	395207	4.43712e+06
522636	395205	4.43712e+06
522868	395205	4.43712e+06
523100	395208	4.43712e+06
523360	395207	4.43712e+06
523592	395207	4.43713e+06
523824	395207	4.43712e+06
524056	395208	4.43712e+06
524288	395208	4.43713e+06
524520	395207	4.43712e+06
524752	395207	4.43712e+06
524984	395207	4.43712e+06
525216	395207	4.43712e+06
525448	395207	4.43712e+06
525680	395208	4.43712e+06
525912	395205	4.43713e+06
526144	395206	4.43713e+06
526376	395206	4.43712e+06
526608	395208	4.43712e+06
526868	395206	4.43712e+06
527100	395208	4.43712e+06
527332	395207	4.43712e+06
527564	395208	4.43712e+06
527796	395208	4.43712e+06
528027	395208	4.43712e+06
528259	395209	4.43712e+06
528491	395208	4.43712e+06
528723	395204	4.43713e+06
528955	395206	4.43712e+06
529187	395206	4.43712e+06
529419	395206	4.43712e+06
529651	395204	4.43712e+06
529883	395205	4.43712e+06
530115	395206	4.43712e+06
530375	395206	4.43712e+06
530607	395207	4.43712e+06
530839	395207	4.43712e+06
531071	395206	4.43712e+06
531302	395206	4.43712e+06
531534	395206	4.43712e+06
531766	395206	4.43712e+06
531998	395206	4.43712e+06
532230	395206	4.43713e+06
532462	395205	4.43712e+06
532694	395205	4.43712e+06
532926	395205	4.43712e+06
533158	395205	4.43712e+06
533390	395204	4.43712e+06
533622	395205	4.43712e+06
533882	395206	4.43712e+06
534114	395208	4.43712e+06
534346	395205	4.43712e+06
534578	395205	4.43712e+06
534810	395207	4.43713e+06
535042	395206	4.43713e+06
535274	395204	4.43712e+06
535506	395205	4437124
535738	395205	4.43712e+06
535970	395205	4.43713e+06
536202	395205	4.43713e+06
536434	395205	4.43712e+06
536666	395205	4.43713e+06
536898	395205	4.43713e+06
537130	395206	4.43713e+06
537390	395203	4.43713e+06
537622	395200	4.43713e+06
537854	395192	4.43713e+06
538086	395176	4.43713e+06
538318	395173	4.43713e+06
538550	395151	4.43713e+06
538782	395142	4.43713e+06
539014	395133	4.43713e+06
539246	395123	4.43712e+06
539478	395114	4.43712e+06
539710	395100	4.43711e+06
539942	395087	4.43711e+06
540174	395067	4.43713e+06
540406	395058	4.43713e+06
540638	395055	4.43714e+06
540898	395038	4.43714e+06
541130	395022	4.43715e+06
541362	394996	4.43714e+06
541594	394988	4.43715e+06
541826	395070	4.43713e+06
542058	395127	4.43712e+06
542290	395263	4.4371e+06
542522	395262	4.43707e+06
542754	395251	4.43707e+06
542986	395243	4.43707e+06
543218	395236	4.43707e+06
543450	395208	4.43708e+06
543682	395180	4.43709e+06
543914	395170	4.4371e+06
544146	395143	4.4371e+06
544406	395130	4.43711e+06
544638	395142	4.43713e+06
544870	395178	4.43714e+06
545102	395214	4.43716e+06
545334	395249	4.43716e+06
545566	395267	4.43716e+06
545798	395266	4.43716e+06
546030	395268	4.43715e+06
546262	395267	4.43714e+06
546494	395265	4.43711e+06
546726	395260	4.4371e+06
546958	395261	4.43708e+06
547190	395251	4.43708e+06
547422	395241	4.43709e+06
547654	395230	4.43708e+06
547914	395220	4.43709e+06
548146	395210	4.43709e+06
548378	395198	4.43709e+06
[truncated: 1,434 more rows]
