# Supplementary material for: Effects of Number of Animals Monitored on Representations of Cattle Group Movement Characteristics and Spatial Occupancy
Source: PLoS One. 2015 Feb 3;10(2):e0113117. doi: 10.1371/journal.pone.0113117 (PMC4315582; doi:10.1371/journal.pone.0113117)
Supplement: S1 File — (ZIP) [file pone.0113117.s001.zip › File S1/GPS data of Group A/X011.xlsx]

## Sheet: X011
Time	X	Y
231	395194	4.4371e+06
463	395195	4.4371e+06
694	395194	4.4371e+06
926	395202	4.4371e+06
1158	395194	4.4371e+06
1390	395193	4.4371e+06
1622	395195	4.4371e+06
1854	395194	4.4371e+06
2086	395193	4.4371e+06
2318	395194	4.4371e+06
2550	395193	4.4371e+06
2782	395192	4.4371e+06
3076	395193	4.4371e+06
3308	395192	4.4371e+06
3540	395191	4.4371e+06
3772	395191	4.4371e+06
4004	395190	4.4371e+06
4236	395191	4.4371e+06
4468	395192	4.4371e+06
4700	395191	4.4371e+06
4932	395190	4.4371e+06
5164	395190	4.4371e+06
5396	395190	4.4371e+06
5628	395190	4.4371e+06
5860	395191	4.4371e+06
6092	395191	4.4371e+06
6324	395192	4.4371e+06
6618	395192	4.4371e+06
6849	395191	4.4371e+06
7081	395190	4.4371e+06
7313	395192	4.4371e+06
7545	395191	4.4371e+06
7777	395191	4.4371e+06
8009	395191	4.4371e+06
8241	395188	4.4371e+06
8473	395187	4.4371e+06
8705	395185	4.4371e+06
8937	395184	4.4371e+06
9169	395184	4.4371e+06
9401	395185	4.4371e+06
9633	395184	4.4371e+06
9865	395183	4.4371e+06
10159	395184	4.4371e+06
10391	395184	4.43709e+06
10623	395182	4.4371e+06
10855	395183	4.4371e+06
11086	395183	4.43709e+06
11318	395184	4.4371e+06
11550	395184	4.4371e+06
11782	395184	4.4371e+06
12014	395182	4.4371e+06
12246	395183	4.4371e+06
12478	395183	4.4371e+06
12710	395183	4.4371e+06
12942	395183	4.43709e+06
13173	395184	4.4371e+06
13405	395185	4.4371e+06
13699	395183	4.4371e+06
13930	395182	4.4371e+06
14162	395183	4.4371e+06
14394	395181	4.4371e+06
14626	395183	4.4371e+06
14858	395183	4.4371e+06
15090	395182	4.43709e+06
15322	395182	4.4371e+06
15554	395181	4.4371e+06
15786	395181	4.4371e+06
16018	395179	4.4371e+06
16250	395185	4.4371e+06
16482	395184	4.4371e+06
16714	395181	4.4371e+06
16946	395184	4.4371e+06
17240	395180	4.4371e+06
17472	395185	4.4371e+06
17704	395182	4.4371e+06
17936	395181	4.4371e+06
18168	395183	4.4371e+06
18400	395182	4.4371e+06
18632	395183	4.4371e+06
18863	395182	4.4371e+06
19095	395181	4.4371e+06
19327	395181	4.4371e+06
19558	395169	4.4371e+06
19790	395161	4.4371e+06
20022	395128	4.43711e+06
20254	395095	4.43712e+06
20486	395076	4.43712e+06
20790	395051	4.43713e+06
21022	395034	4.43713e+06
21254	395013	4.43714e+06
21486	395009	4.43714e+06
21718	395009	4.43714e+06
21950	394988	4.43715e+06
22181	394993	4.43716e+06
22413	395024	4.43716e+06
22645	395035	4.43716e+06
22877	395042	4.43716e+06
23109	395108	4.43716e+06
23341	395188	4.43716e+06
23572	395212	4.43716e+06
23804	395234	4.43716e+06
24035	395240	4.43716e+06
24339	395251	4.43715e+06
24571	395254	4.43715e+06
24803	395268	4.43715e+06
25035	395269	4.43713e+06
25267	395268	4.43714e+06
25498	395267	4.43715e+06
25730	395259	4.43716e+06
25962	395247	4.43716e+06
26194	395209	4.43715e+06
26426	395184	4.43713e+06
26658	395156	4.43712e+06
26890	395138	4.43711e+06
27122	395132	4.43711e+06
27354	395129	4.43711e+06
27586	395020	4.43713e+06
27890	394950	4.43716e+06
28122	394916	4.43717e+06
28354	394924	4.43716e+06
28586	394931	4.43716e+06
28818	394934	4.43716e+06
29050	394958	4.43715e+06
29281	395011	4.43715e+06
29513	395039	4.43715e+06
29745	395094	4.43715e+06
29977	395137	4.43716e+06
30209	395260	4.43714e+06
30441	395260	4.43713e+06
30673	395258	4.43713e+06
30905	395260	4.43714e+06
31137	395257	4.43713e+06
31441	395257	4.43713e+06
31673	395254	4.43711e+06
31905	395254	4.43711e+06
32137	395253	4.43711e+06
32369	395253	4.43711e+06
32601	395253	4.43712e+06
32833	395252	4.43712e+06
33065	395252	4.43712e+06
33297	395253	4.43711e+06
33529	395252	4.43711e+06
33761	395254	4.43711e+06
33993	395254	4.43712e+06
34225	395254	4.43712e+06
34457	395148	4.43716e+06
34689	394978	4.43716e+06
34973	394970	4.43716e+06
35205	395266	4.43711e+06
35437	395266	4.4371e+06
35669	395264	4.43709e+06
35901	395263	4.43709e+06
36133	395259	4.43709e+06
36365	395262	4.4371e+06
36597	395257	4.43709e+06
36829	395257	4.43709e+06
37061	395256	4.43709e+06
37293	395257	4.43709e+06
37524	395256	4.43709e+06
37756	395255	4.43709e+06
37988	395257	4.43709e+06
38220	395217	4.43714e+06
38504	395265	4.43709e+06
38736	395233	4.43708e+06
38968	395116	4.43711e+06
39200	394965	4.43716e+06
39381	394917	4.43714e+06
39613	394922	4.43714e+06
39845	394923	4.43714e+06
40077	394921	4.43714e+06
40309	394923	4.43714e+06
40541	394926	4.43713e+06
40801	394924	4.43715e+06
41033	394936	4.43714e+06
41265	394932	4.43719e+06
41728	394931	4.43716e+06
41959	394930	4.43715e+06
42191	394925	4.43715e+06
42422	394921	4.43714e+06
42654	394924	4.43715e+06
42886	394920	4.43717e+06
43118	394924	4.43715e+06
43350	394925	4.43715e+06
43582	394922	4.43715e+06
44305	394930	4.43715e+06
44537	394933	4.43715e+06
44769	394929	4.43716e+06
45000	395084	4.43716e+06
45232	395209	4.43716e+06
45464	395265	4.43715e+06
45696	395257	4.43713e+06
45927	395254	4.43712e+06
46159	395253	4.43713e+06
46390	395269	4.4371e+06
46622	395269	4.4371e+06
46854	395268	4.4371e+06
47086	395270	4.4371e+06
47318	395267	4.43709e+06
47550	395264	4.43708e+06
47810	395266	4.43708e+06
48042	395266	4.43708e+06
48274	395262	4.43709e+06
48506	395266	4.43711e+06
48738	395270	4.4371e+06
48970	395267	4.43709e+06
49202	395267	4.43708e+06
49434	395267	4.43708e+06
49666	395267	4.43709e+06
49898	395263	4.43708e+06
50130	395265	4.43708e+06
50362	395268	4.43709e+06
50594	395267	4.43708e+06
50826	395264	4.43709e+06
51058	395267	4.43711e+06
51318	395267	4.43711e+06
51550	395267	4.43711e+06
51782	395267	4.43711e+06
52014	395263	4.43711e+06
52246	395269	4.4371e+06
52478	395268	4.4371e+06
52710	395264	4.43709e+06
52942	395251	4.43708e+06
53174	395243	4.43708e+06
53406	395232	4.43708e+06
53638	395217	4.43708e+06
53870	395212	4.43709e+06
54102	395210	4.43709e+06
54334	395229	4.4371e+06
54566	395267	4.4371e+06
54826	395262	4.43711e+06
55058	395263	4.43714e+06
55290	395260	4.43715e+06
55522	395254	4.43715e+06
55754	395249	4.43715e+06
55986	395243	4.43715e+06
56218	395237	4.43715e+06
56450	395258	4.43714e+06
56682	395269	4.43709e+06
56914	395268	4.43709e+06
57146	395264	4.43708e+06
57377	395253	4.43708e+06
57609	395270	4.4371e+06
57841	395268	4.4371e+06
58072	395271	4.43709e+06
58332	395266	4.43709e+06
58564	395266	4.43709e+06
58796	395266	4.43708e+06
59027	395260	4.43707e+06
59259	395251	4.43708e+06
59491	395243	4.43708e+06
59723	395243	4.43709e+06
59955	395261	4.4371e+06
60187	395260	4.43711e+06
60419	395255	4.43711e+06
60651	395252	4.43712e+06
60883	395248	4.43713e+06
61115	395261	4.43716e+06
61347	395246	4.43716e+06
61579	395230	4.43715e+06
61839	395216	4.43716e+06
62071	395206	4.43716e+06
62303	395194	4.43716e+06
62535	395179	4.43715e+06
62767	395164	4.43716e+06
62998	395155	4.43716e+06
63230	395146	4.43715e+06
63462	395134	4.43715e+06
63694	395126	4.43715e+06
63926	395105	4.43712e+06
64158	395087	4.43712e+06
64390	394951	4.43716e+06
64622	394900	4.43724e+06
64854	394900	4.43724e+06
65086	394900	4.43723e+06
66271	394893	4.43721e+06
67428	394916	4.43723e+06
67660	395001	4.43715e+06
67892	395076	4.43715e+06
68123	395141	4.43712e+06
68355	395178	4.4371e+06
68587	395258	4.43712e+06
68847	395222	4.43716e+06
69079	395181	4.43715e+06
69311	395157	4.43716e+06
69543	395129	4.43716e+06
69775	395097	4.43716e+06
70006	395071	4.43716e+06
70238	395045	4.43716e+06
70470	395036	4.43716e+06
70702	395025	4.43716e+06
70934	395024	4.43717e+06
71166	395057	4.43717e+06
71398	395094	4.43716e+06
71630	395142	4.43716e+06
71862	395163	4.43716e+06
72094	395209	4.43716e+06
72354	395244	4.43716e+06
72585	395260	4.43716e+06
72817	395266	4.43714e+06
73048	395267	4.43712e+06
73280	395263	4.4371e+06
73512	395265	4.4371e+06
73744	395261	4.4371e+06
73976	395261	4.4371e+06
74208	395259	4.4371e+06
74440	395258	4.4371e+06
74672	395259	4.4371e+06
74903	395256	4.4371e+06
75135	395251	4.4371e+06
75367	395252	4.4371e+06
75599	395252	4.4371e+06
75859	395253	4.4371e+06
76091	395252	4.4371e+06
76323	395252	4.4371e+06
76555	395252	4.4371e+06
76787	395251	4.4371e+06
77019	395253	4.4371e+06
77251	395254	4.4371e+06
77483	395254	4.4371e+06
77715	395253	4.4371e+06
77947	395253	4.4371e+06
78178	395253	4.4371e+06
78410	395253	4.4371e+06
78642	395253	4.4371e+06
78874	395254	4.4371e+06
79106	395254	4.4371e+06
79366	395254	4.4371e+06
79598	395254	4.4371e+06
79830	395255	4.4371e+06
80062	395254	4.4371e+06
80294	395255	4.4371e+06
80526	395255	4.4371e+06
80758	395252	4.4371e+06
80990	395256	4.4371e+06
81222	395255	4.4371e+06
81454	395255	4.4371e+06
81686	395253	4.43709e+06
81918	395253	4.43709e+06
82149	395255	4.4371e+06
82381	395256	4.4371e+06
82612	395254	4.4371e+06
82872	395254	4.43709e+06
83104	395259	4.4371e+06
83336	395258	4.4371e+06
83568	395256	4.4371e+06
83800	395254	4.4371e+06
84032	395254	4.4371e+06
84264	395254	4.4371e+06
84496	395255	4.43709e+06
84728	395254	4.4371e+06
84960	395254	4.4371e+06
85192	395254	4.4371e+06
85424	395255	4.4371e+06
85656	395254	4.4371e+06
85888	395256	4.4371e+06
86120	395256	4.43709e+06
86380	395257	4.43708e+06
86612	395254	4.43709e+06
86844	395252	4.43709e+06
87076	395253	4.43709e+06
87308	395252	4.43709e+06
87540	395250	4.43709e+06
87772	395251	4.43709e+06
88004	395251	4.43709e+06
88236	395250	4.43709e+06
88468	395251	4.43709e+06
88700	395250	4.43709e+06
88931	395252	4.43709e+06
89163	395252	4.43709e+06
89395	395253	4.43709e+06
89627	395251	4.43709e+06
89887	395253	4.43709e+06
90118	395253	4.43709e+06
90350	395251	4.43709e+06
90582	395251	4.43709e+06
90814	395253	4.43709e+06
91046	395252	4.43709e+06
91278	395250	4.43709e+06
91510	395249	4.43709e+06
91742	395162	4.4371e+06
92206	395138	4.43711e+06
92438	395129	4.43711e+06
92670	395129	4.43712e+06
92902	395127	4.43711e+06
93134	395123	4.43711e+06
93394	395111	4.43711e+06
93626	395111	4.43712e+06
93858	395111	4.43712e+06
94090	395112	4.43712e+06
94322	395109	4.43711e+06
94554	395110	4.43712e+06
94786	395111	4.43711e+06
95017	395112	4.43711e+06
95249	395097	4.43712e+06
95481	395092	4.43712e+06
95713	395094	4.43712e+06
95945	395104	4.43712e+06
96177	395151	4.43711e+06
96409	395153	4.43711e+06
96641	395153	4.43711e+06
96901	395153	4.43711e+06
97133	395154	4.43711e+06
97365	395154	4.43711e+06
97597	395153	4.43711e+06
97828	395153	4.43711e+06
98060	395153	4.43711e+06
98292	395154	4.43711e+06
98524	395153	4.43711e+06
98756	395153	4.43711e+06
98987	395154	4.43711e+06
99219	395153	4.43711e+06
99451	395154	4.43711e+06
99683	395152	4.43711e+06
99915	395153	4.43711e+06
100147	395153	4.43711e+06
100407	395152	4.43711e+06
100639	395153	4.43711e+06
100871	395153	4.43711e+06
101103	395154	4.43711e+06
101335	395152	4.43711e+06
101567	395151	4.43711e+06
101799	395152	4.43711e+06
102031	395153	4.43711e+06
102263	395151	4.4371e+06
102495	395150	4.4371e+06
102726	395154	4.43711e+06
102958	395154	4.43711e+06
103190	395152	4.43711e+06
103422	395151	4.43711e+06
103654	395153	4.43711e+06
103914	395155	4.4371e+06
104146	395154	4.43711e+06
104378	395154	4.43711e+06
104610	395154	4.43711e+06
104842	395154	4.43711e+06
105074	395152	4.43711e+06
105306	395155	4.43711e+06
105538	395154	4.43711e+06
105770	395153	4.43711e+06
106002	395154	4.43711e+06
106234	395154	4.43711e+06
106466	395151	4.43711e+06
106698	395152	4.43711e+06
106930	395152	4.43711e+06
107162	395153	4.43711e+06
107422	395152	4.43711e+06
107653	395151	4.43711e+06
107885	395153	4.43711e+06
108117	395153	4.43711e+06
108349	395153	4.43711e+06
108581	395151	4.43711e+06
108813	395137	4.43712e+06
109045	395076	4.43713e+06
109277	395058	4.43713e+06
109509	395047	4.43713e+06
109741	395023	4.43713e+06
109972	395016	4.43714e+06
110204	394965	4.43716e+06
110436	394948	4.43716e+06
110668	394948	4.43716e+06
110928	394962	4.43716e+06
111160	394977	4.43717e+06
111391	395008	4.43716e+06
111622	395026	4.43717e+06
111854	395048	4.43716e+06
112086	395086	4.43717e+06
112318	395145	4.43716e+06
112549	395162	4.43716e+06
112781	395190	4.43716e+06
113013	395245	4.43716e+06
113244	395257	4.43716e+06
113476	395261	4.43711e+06
113708	395257	4.43709e+06
113940	395254	4.43708e+06
114172	395253	4.43708e+06
114432	395251	4.43707e+06
114664	395253	4.43708e+06
114896	395250	4.43708e+06
115128	395257	4.43708e+06
115360	395268	4.43708e+06
115592	395264	4.43707e+06
115824	395265	4.43707e+06
116056	395265	4.43708e+06
116287	395260	4.43707e+06
116519	395266	4.43707e+06
116751	395256	4.43707e+06
116982	395240	4.43708e+06
117214	395215	4.43708e+06
117446	395125	4.43711e+06
117677	395084	4.43711e+06
117937	395032	4.43712e+06
118168	394984	4.43714e+06
118400	394958	4.43715e+06
118631	394929	4.43716e+06
118863	394901	4.43723e+06
121896	394904	4.43724e+06
123283	394905	4.43723e+06
123515	394907	4.43723e+06
123746	394916	4.43722e+06
123978	394908	4.43724e+06
124209	394909	4.43723e+06
124441	394911	4.43723e+06
125163	394908	4.43722e+06
125395	394908	4.43723e+06
125627	394907	4.43723e+06
125859	394909	4.43722e+06
126322	394919	4.43722e+06
126554	394909	4.43723e+06
126786	394916	4.43723e+06
127249	394937	4.43722e+06
127480	394921	4.43723e+06
127712	394915	4.43723e+06
127944	394911	4.43723e+06
128175	394913	4.43723e+06
128434	394910	4.43723e+06
128666	394910	4.43723e+06
128897	394911	4.43723e+06
129129	394905	4.43723e+06
129592	394878	4.43722e+06
130055	394900	4.43723e+06
130287	394905	4.43724e+06
130519	394903	4.43722e+06
131444	394909	4.4371e+06
131676	394908	4.43724e+06
132166	394900	4.43724e+06
132629	394903	4.43725e+06
132861	394910	4.43723e+06
133092	394906	4.43725e+06
133555	394905	4.43724e+06
133787	394908	4.43725e+06
134019	394910	4.43727e+06
134251	394917	4.43724e+06
134483	394910	4.43724e+06
134715	394929	4.43726e+06
134947	394918	4.43718e+06
135178	394996	4.43717e+06
135437	395044	4.43716e+06
135669	395056	4.43717e+06
135901	395065	4.43716e+06
136133	395078	4.43716e+06
136365	395092	4.43715e+06
136597	395092	4.43713e+06
136829	395072	4.43713e+06
137061	395054	4.43713e+06
137293	395025	4.43714e+06
137525	395014	4.43715e+06
137757	394985	4.43715e+06
137989	394951	4.43714e+06
138221	394949	4.43715e+06
138453	394947	4.43716e+06
138685	394947	4.43715e+06
138944	394951	4.43715e+06
139176	394949	4.43715e+06
139408	394952	4.43715e+06
139639	394956	4.43715e+06
139871	394960	4.43716e+06
140102	394964	4.43716e+06
140334	394969	4.43716e+06
140566	394973	4.43716e+06
140797	394981	4.43716e+06
141029	394974	4.43715e+06
141261	394970	4.43715e+06
141493	394962	4.43715e+06
141725	394951	4.43715e+06
141957	394951	4.43716e+06
142189	394938	4.43715e+06
142448	394937	4.43714e+06
142680	394943	4.43714e+06
142912	394941	4.43714e+06
143144	394941	4.43714e+06
143376	394927	4.43715e+06
143608	394927	4.43715e+06
143839	394936	4.43715e+06
144071	394939	4.43715e+06
144303	394941	4.43714e+06
144535	394940	4.43715e+06
144767	394941	4.43715e+06
144999	394941	4.43715e+06
145231	394937	4.43715e+06
145463	394943	4.43714e+06
145695	394938	4.43714e+06
145954	394936	4.43715e+06
146186	394938	4.43714e+06
146418	394936	4.43715e+06
146650	394941	4.43714e+06
146882	394938	4.43715e+06
147113	395061	4.43715e+06
147345	395090	4.43715e+06
147577	395125	4.43714e+06
147808	395147	4.43713e+06
148040	395187	4.43712e+06
148272	395222	4.4371e+06
148504	395232	4.4371e+06
148736	395241	4.4371e+06
148968	395261	4.43709e+06
149200	395250	4.43708e+06
149459	395240	4.43708e+06
149691	395207	4.43709e+06
149923	395190	4.43709e+06
150155	395182	4.43709e+06
150387	395170	4.4371e+06
150619	395168	4.4371e+06
150851	395151	4.4371e+06
151083	395106	4.43711e+06
151315	395065	4.43712e+06
151546	395047	4.43713e+06
151778	395024	4.43713e+06
152010	394992	4.43714e+06
152242	394940	4.43716e+06
152473	394913	4.43725e+06
152704	394917	4.43721e+06
152963	394950	4.43716e+06
153195	395087	4.43716e+06
153426	395104	4.43717e+06
153658	395149	4.43715e+06
153889	395180	4.43715e+06
154121	395203	4.43714e+06
154353	395224	4.43715e+06
154585	395248	4.43714e+06
154816	395263	4.43714e+06
155048	395258	4.43716e+06
155279	395227	4.43716e+06
155510	395208	4.43716e+06
155742	395190	4.43716e+06
155974	395177	4.43714e+06
156206	395147	4.43714e+06
156465	395116	4.43714e+06
156697	395098	4.43715e+06
156928	395085	4.43715e+06
157159	395062	4.43716e+06
157391	395041	4.43716e+06
157623	395005	4.43716e+06
157854	394976	4.43716e+06
158085	394956	4.43716e+06
158316	394938	4.43717e+06
158548	394915	4.43718e+06
158780	394918	4.4372e+06
159011	394933	4.43716e+06
159243	395103	4.43716e+06
159475	395140	4.43716e+06
159706	395165	4.43716e+06
159965	395195	4.43716e+06
160197	395205	4.43716e+06
160429	395225	4.43716e+06
160660	395238	4.43715e+06
160892	395244	4.43715e+06
161124	395248	4.43715e+06
161355	395252	4.43714e+06
161586	395251	4.43714e+06
161818	395250	4.43714e+06
162049	395251	4.43714e+06
162281	395250	4.43714e+06
162513	395250	4.43714e+06
162745	395251	4.43713e+06
162977	395252	4.43714e+06
163209	395251	4.43714e+06
163468	395252	4.43714e+06
163700	395252	4.43714e+06
163932	395249	4.43714e+06
164164	395252	4.43714e+06
164396	395251	4.43714e+06
164628	395247	4.43714e+06
164859	395252	4.43714e+06
165090	395251	4.43715e+06
165322	395251	4.43715e+06
165554	395252	4.43715e+06
165786	395252	4.43715e+06
166017	395252	4.43715e+06
166248	395251	4.43714e+06
166480	395251	4.43714e+06
166711	395248	4.43714e+06
166970	395250	4.43714e+06
167202	395251	4.43714e+06
167434	395250	4.43714e+06
167666	395250	4.43714e+06
167897	395250	4.43714e+06
168128	395251	4.43714e+06
168360	395253	4.43714e+06
168592	395252	4.43714e+06
168823	395251	4.43713e+06
169055	395253	4.43714e+06
169287	395252	4.43714e+06
169518	395253	4.43714e+06
169749	395253	4.43714e+06
169981	395252	4.43714e+06
170213	395249	4.43713e+06
170472	395249	4.43713e+06
170704	395251	4.43713e+06
170936	395250	4.43713e+06
171168	395254	4.43714e+06
171399	395251	4.43714e+06
171631	395251	4.43714e+06
171863	395253	4.43714e+06
172094	395250	4.43714e+06
172326	395250	4.43714e+06
172558	395251	4.43714e+06
172790	395249	4.43714e+06
173022	395249	4.43714e+06
173253	395252	4.43714e+06
173485	395252	4.43714e+06
173717	395252	4.43714e+06
173976	395251	4.43714e+06
174208	395254	4.43714e+06
174440	395260	4.43714e+06
174671	395252	4.43714e+06
174903	395251	4.43714e+06
175135	395251	4.43714e+06
175367	395252	4.43714e+06
175598	395253	4.43714e+06
175829	395253	4.43714e+06
176061	395253	4.43714e+06
176292	395253	4.43714e+06
176524	395252	4.43714e+06
176755	395251	4.43714e+06
176987	395253	4.43714e+06
177218	395252	4.43714e+06
177477	395253	4.43714e+06
177709	395253	4.43714e+06
177940	395252	4.43714e+06
178172	395252	4.43714e+06
178403	395251	4.43714e+06
178635	395252	4.43714e+06
178867	395252	4.43714e+06
179098	395253	4.43714e+06
179330	395255	4.43714e+06
179562	395253	4.43714e+06
179793	395254	4.43714e+06
180025	395252	4.43714e+06
180257	395252	4.43714e+06
180489	395255	4.43714e+06
180720	395252	4.43714e+06
180979	395251	4.43714e+06
181211	395249	4.43714e+06
181443	395250	4.43714e+06
181675	395249	4.43714e+06
181906	395247	4.43714e+06
182138	395248	4.43714e+06
182370	395249	4.43714e+06
182602	395247	4.43714e+06
182834	395250	4.43714e+06
183065	395248	4.43714e+06
183297	395248	4.43714e+06
183528	395249	4.43714e+06
183760	395249	4.43714e+06
183992	395247	4.43714e+06
184224	395249	4.43714e+06
184483	395247	4.43714e+06
184714	395249	4.43714e+06
184945	395248	4.43714e+06
185177	395248	4.43714e+06
185409	395247	4.43714e+06
185641	395250	4.43714e+06
185873	395249	4.43714e+06
186105	395249	4.43714e+06
186337	395247	4.43714e+06
186569	395250	4.43714e+06
186801	395248	4.43714e+06
187032	395248	4.43714e+06
187264	395249	4.43714e+06
187495	395247	4.43714e+06
187727	395248	4.43714e+06
187986	395249	4.43714e+06
188217	395250	4.43714e+06
188449	395246	4.43714e+06
188681	395246	4.43714e+06
188912	395248	4.43714e+06
189143	395248	4.43714e+06
189375	395248	4.43714e+06
189607	395247	4.43714e+06
189838	395249	4.43714e+06
190070	395246	4.43714e+06
190302	395250	4.43714e+06
190533	395249	4.43714e+06
190765	395249	4.43714e+06
190996	395248	4.43714e+06
191228	395247	4.43714e+06
191487	395247	4.43715e+06
191718	395248	4.43715e+06
191950	395247	4.43714e+06
192182	395242	4.43714e+06
192414	395236	4.43715e+06
192646	395217	4.43716e+06
192878	395202	4.43716e+06
193110	395180	4.43716e+06
193341	395160	4.43716e+06
193573	395105	4.43716e+06
193805	395069	4.43716e+06
194037	395043	4.43717e+06
194268	395016	4.43716e+06
194500	395005	4.43716e+06
194732	395008	4.43717e+06
194991	395013	4.43717e+06
195222	395016	4.43717e+06
195454	395024	4.43716e+06
195686	395024	4.43717e+06
195917	395031	4.43716e+06
196149	395035	4.43716e+06
196380	395042	4.43716e+06
196612	395044	4.43716e+06
196844	395046	4.43716e+06
197076	395054	4.43716e+06
197307	395060	4.43716e+06
197539	395071	4.43716e+06
197770	395079	4.43716e+06
198002	395086	4.43716e+06
198234	395095	4.43716e+06
198492	395096	4.43715e+06
198724	395095	4.43715e+06
198956	395095	4.43715e+06
199188	395095	4.43715e+06
199420	395019	4.43715e+06
199652	394976	4.43716e+06
199884	394964	4.43716e+06
200115	394956	4.43716e+06
200346	394944	4.43716e+06
200578	394915	4.43718e+06
200810	394915	4.4372e+06
201041	394898	4.43723e+06
201273	394897	4.43724e+06
201505	394901	4.43723e+06
201994	394903	4.43723e+06
202226	394905	4.43724e+06
202457	394912	4.43725e+06
202689	394913	4.43723e+06
202920	394904	4.43722e+06
203152	394902	4.43723e+06
203384	394903	4.43723e+06
203616	394902	4.4372e+06
204079	394911	4.43724e+06
204311	394908	4.43723e+06
204543	394903	4.43723e+06
205006	394910	4.43723e+06
206421	394915	4.43722e+06
208040	394897	4.43722e+06
208503	394905	4.43722e+06
208735	394896	4.43721e+06
209225	394928	4.43722e+06
210151	394912	4.43723e+06
211307	394908	4.43723e+06
211770	394910	4.43722e+06
212233	394927	4.43723e+06
212491	394916	4.43722e+06
213185	394932	4.43723e+06
213416	394917	4.43722e+06
213648	394922	4.43719e+06
213880	395004	4.43716e+06
214111	395040	4.43716e+06
214343	395069	4.43716e+06
214574	395127	4.43716e+06
214806	395172	4.43716e+06
215037	395209	4.43716e+06
215269	395261	4.43716e+06
215501	395255	4.43713e+06
215733	395252	4.43712e+06
215991	395259	4.43709e+06
216222	395237	4.4371e+06
216454	395220	4.43711e+06
216685	395210	4.43711e+06
216917	395177	4.43712e+06
217149	395157	4.43713e+06
217380	395117	4.43714e+06
217611	395085	4.43715e+06
217843	395027	4.43715e+06
218075	395000	4.43715e+06
218306	394958	4.43716e+06
218537	394898	4.43724e+06
218769	394903	4.43724e+06
220183	394913	4.43725e+06
220415	394902	4.43724e+06
220647	394902	4.43724e+06
221110	394912	4.43725e+06
221342	394902	4.43724e+06
221573	394907	4.43724e+06
221805	394907	4.43723e+06
222037	394903	4.43723e+06
222268	394908	4.43724e+06
222499	394900	4.43724e+06
223226	394904	4.43724e+06
223458	394933	4.43724e+06
223921	394879	4.43726e+06
226232	394902	4.43724e+06
226496	394899	4.43724e+06
226728	394890	4.43722e+06
227191	394908	4.43723e+06
227423	394901	4.43724e+06
227655	394904	4.43724e+06
227886	394900	4.43724e+06
228118	394908	4.43725e+06
228349	394910	4.43724e+06
228581	394911	4.43724e+06
228813	394909	4.43725e+06
229044	394910	4.43724e+06
229276	394909	4.43723e+06
229508	394914	4.43723e+06
229739	394918	4.43717e+06
230003	395024	4.43714e+06
230235	395099	4.43713e+06
230467	395158	4.43712e+06
230699	395209	4.43713e+06
230931	395259	4.43715e+06
231162	395256	4.43713e+06
231393	395247	4.43709e+06
231625	395225	4.43709e+06
231857	395213	4.43709e+06
232088	395202	4.43709e+06
232320	395185	4.43709e+06
232552	395178	4.43709e+06
232784	395168	4.43709e+06
233016	395159	4.4371e+06
233248	395178	4.4371e+06
233512	395202	4.4371e+06
233744	395252	4.43711e+06
233976	395258	4.43709e+06
234208	395252	4.43708e+06
234439	395253	4.43708e+06
234671	395261	4.43709e+06
234903	395247	4.43708e+06
235134	395233	4.43708e+06
235366	395246	4.43709e+06
235598	395242	4.43709e+06
235829	395230	4.4371e+06
236061	395220	4.4371e+06
236292	395215	4.43709e+06
236523	395259	4.43709e+06
236754	395266	4.43709e+06
237018	395260	4.43707e+06
237250	395256	4.43708e+06
237482	395230	4.43708e+06
237713	395207	4.43709e+06
237944	395180	4.4371e+06
238176	395172	4.43711e+06
238407	395148	4.4371e+06
238639	395135	4.43711e+06
238870	395119	4.43712e+06
239102	395095	4.43712e+06
239333	395066	4.43713e+06
239565	395032	4.43714e+06
239797	395008	4.43714e+06
240029	394976	4.43715e+06
240260	394915	4.43718e+06
240524	394901	4.43724e+06
240756	394907	4.43723e+06
240988	394946	4.43716e+06
241220	395033	4.43716e+06
241452	395059	4.43715e+06
241684	395078	4.43715e+06
241916	395113	4.43713e+06
242147	395154	4.43712e+06
242379	395183	4.43713e+06
242611	395188	4.43714e+06
242842	395180	4.43716e+06
243073	395153	4.43716e+06
243304	395134	4.43716e+06
243536	395127	4.43716e+06
243768	395090	4.43715e+06
244032	395034	4.43713e+06
244264	395019	4.43714e+06
244496	395013	4.43715e+06
244728	395003	4.43716e+06
244959	395000	4.43716e+06
245191	395014	4.43716e+06
245423	395048	4.43716e+06
245654	395074	4.43716e+06
245886	395110	4.43716e+06
246117	395157	4.43716e+06
246349	395179	4.43715e+06
246581	395195	4.43715e+06
246813	395200	4.43715e+06
247045	395211	4.43715e+06
247277	395219	4.43715e+06
247541	395221	4.43715e+06
247773	395229	4.43715e+06
248004	395231	4.43715e+06
248236	395230	4.43715e+06
248468	395231	4.43715e+06
248700	395232	4.43715e+06
248931	395232	4.43715e+06
249163	395232	4.43714e+06
249395	395231	4.43715e+06
249626	395232	4.43715e+06
249858	395230	4.43715e+06
250089	395229	4.43715e+06
250321	395230	4.43715e+06
250552	395228	4.43715e+06
250784	395229	4.43715e+06
251048	395228	4.43715e+06
251280	395230	4.43715e+06
251512	395231	4.43715e+06
251744	395230	4.43715e+06
251976	395230	4.43715e+06
252208	395228	4.43715e+06
252440	395231	4.43715e+06
252672	395230	4.43715e+06
252904	395229	4.43715e+06
253136	395226	4.43715e+06
253367	395228	4.43715e+06
253599	395230	4.43715e+06
253831	395231	4.43715e+06
254062	395229	4.43715e+06
254293	395230	4.43715e+06
254557	395230	4.43715e+06
254789	395230	4.43715e+06
255021	395230	4.43715e+06
255252	395230	4.43715e+06
255484	395230	4.43715e+06
255715	395231	4.43715e+06
255947	395228	4.43715e+06
256179	395230	4.43715e+06
256410	395231	4.43715e+06
256642	395230	4.43715e+06
256873	395231	4.43715e+06
257105	395230	4.43715e+06
257337	395231	4.43715e+06
257568	395232	4.43715e+06
257800	395230	4.43715e+06
258064	395228	4.43715e+06
258296	395227	4.43714e+06
258528	395228	4.43715e+06
258759	395226	4.43715e+06
258991	395227	4.43715e+06
259222	395227	4.43715e+06
259454	395228	4.43715e+06
259686	395228	4.43715e+06
259917	395228	4.43715e+06
260149	395228	4.43715e+06
260380	395228	4.43715e+06
260612	395228	4.43715e+06
260843	395229	4.43715e+06
261074	395230	4.43715e+06
261306	395228	4.43715e+06
261570	395230	4.43715e+06
261802	395230	4.43715e+06
262033	395230	4.43715e+06
262265	395229	4.43715e+06
262496	395228	4.43715e+06
262728	395228	4.43715e+06
262959	395228	4.43715e+06
263191	395228	4.43715e+06
263423	395228	4.43715e+06
263655	395228	4.43715e+06
263887	395233	4.43715e+06
264119	395228	4.43715e+06
264351	395230	4.43715e+06
264582	395228	4.43715e+06
264814	395228	4.43715e+06
265078	395230	4.43715e+06
265310	395229	4.43715e+06
265541	395230	4.43715e+06
265773	395231	4.43716e+06
266005	395228	4.43715e+06
266237	395231	4.43715e+06
266468	395231	4.43715e+06
266700	395230	4.43715e+06
266932	395231	4.43715e+06
267164	395230	4.43715e+06
267395	395230	4.43715e+06
267627	395230	4.43715e+06
267859	395229	4.43715e+06
268091	395229	4.43715e+06
268322	395229	4.43715e+06
268587	395228	4.43715e+06
268819	395229	4.43715e+06
269051	395229	4.43715e+06
269283	395229	4.43715e+06
269514	395229	4.43715e+06
269746	395230	4.43715e+06
269977	395230	4.43715e+06
270209	395230	4.43715e+06
270440	395229	4.43715e+06
270672	395230	4.43715e+06
270903	395228	4.43715e+06
271135	395228	4.43715e+06
271367	395229	4.43715e+06
271599	395227	4.43715e+06
271831	395230	4.43715e+06
272095	395227	4.43715e+06
272327	395227	4.43715e+06
272559	395227	4.43715e+06
272790	395229	4.43715e+06
273022	395230	4.43715e+06
273253	395229	4.43715e+06
273485	395229	4.43715e+06
273717	395229	4.43715e+06
273949	395229	4.43715e+06
274181	395228	4.43715e+06
274412	395229	4.43715e+06
274643	395230	4.43715e+06
274875	395228	4.43715e+06
275107	395229	4.43715e+06
275339	395228	4.43715e+06
275603	395228	4.43715e+06
275835	395226	4.43714e+06
276067	395227	4.43714e+06
276299	395228	4.43715e+06
276531	395231	4.43715e+06
276763	395229	4.43715e+06
276995	395229	4.43715e+06
277227	395229	4.43715e+06
277459	395228	4.43715e+06
277691	395229	4.43715e+06
277922	395229	4.43715e+06
278154	395230	4.43715e+06
278386	395229	4.43715e+06
278618	395228	4.43715e+06
278850	395229	4.43715e+06
279119	395229	4.43715e+06
279350	395228	4.43715e+06
279582	395229	4.43715e+06
279813	395215	4.43716e+06
280045	395204	4.43717e+06
280277	395188	4.43716e+06
280508	395160	4.43716e+06
280740	395142	4.43716e+06
280972	395086	4.43715e+06
281204	395060	4.43715e+06
281436	395039	4.43715e+06
281667	395019	4.43715e+06
281899	394994	4.43715e+06
282131	394979	4.43715e+06
282363	394956	4.43716e+06
282632	394949	4.43715e+06
282863	394995	4.43716e+06
283095	395051	4.43717e+06
283327	395130	4.43716e+06
283559	395149	4.43716e+06
283791	395187	4.43716e+06
284023	395260	4.43716e+06
284255	395262	4.43712e+06
284487	395260	4.4371e+06
284719	395253	4.43709e+06
284951	395249	4.43708e+06
285183	395243	4.43707e+06
285415	395240	4.43708e+06
285647	395227	4.43708e+06
285879	395211	4.43709e+06
286148	395202	4.4371e+06
286380	395179	4.4371e+06
286612	395169	4.43711e+06
286844	395148	4.43711e+06
287076	395131	4.43711e+06
287307	395125	4.43711e+06
287538	395115	4.43711e+06
287770	395109	4.43711e+06
288002	395090	4.43713e+06
288233	395077	4.43713e+06
288465	395072	4.43714e+06
288696	395055	4.43714e+06
288927	395040	4.43715e+06
289159	395031	4.43714e+06
289391	395006	4.43716e+06
289661	394970	4.43716e+06
289893	394899	4.43716e+06
290125	394894	4.43717e+06
290357	394913	4.43717e+06
291513	394903	4.43716e+06
291745	394906	4.43718e+06
291976	394898	4.43717e+06
292207	394900	4.43717e+06
292439	394896	4.43716e+06
292670	394902	4.43717e+06
294788	394893	4.43714e+06
295020	394891	4.43715e+06
295483	394907	4.43718e+06
295715	394904	4.43718e+06
295947	394900	4.43718e+06
296179	394901	4.43718e+06
296411	394904	4.43718e+06
296680	394903	4.43718e+06
296912	394902	4.43719e+06
297144	394907	4.43719e+06
297375	394904	4.43718e+06
297607	394904	4.43718e+06
297839	394895	4.43717e+06
298071	394905	4.43718e+06
298303	394910	4.43718e+06
298535	394899	4.43718e+06
298767	394901	4.43718e+06
298999	394902	4.43718e+06
299230	394897	4.43718e+06
299462	394901	4.43718e+06
299693	394903	4.43718e+06
300194	394905	4.43719e+06
300426	394902	4.43718e+06
300658	394896	4.43718e+06
300890	394899	4.43718e+06
301121	394898	4.43718e+06
301353	394902	4.43718e+06
301585	394903	4.43719e+06
301816	394906	4.43719e+06
302048	394904	4.43719e+06
302279	394905	4.43719e+06
302511	394911	4.43719e+06
302743	394910	4.43719e+06
302975	394898	4.4372e+06
303207	394903	4.43718e+06
303439	394894	4.43718e+06
303708	394903	4.43718e+06
303940	394895	4.43718e+06
304172	394902	4.43718e+06
304404	394908	4.43719e+06
304635	394907	4.43719e+06
304867	394903	4.43718e+06
305098	394903	4.43719e+06
305330	394901	4.43718e+06
305562	394903	4.43718e+06
305793	394909	4.43719e+06
306025	394907	4.43719e+06
306257	394905	4.43718e+06
306489	394907	4.43718e+06
306720	394904	4.43718e+06
306951	394906	4.43718e+06
307220	394905	4.43718e+06
307451	394904	4.43718e+06
307683	394902	4.43718e+06
307915	394902	4.43718e+06
308147	394899	4.43718e+06
308378	394899	4.43718e+06
308610	394905	4.43719e+06
308842	394899	4.43718e+06
309073	394900	4.43718e+06
309305	394971	4.43716e+06
309537	395175	4.43716e+06
309769	395199	4.43715e+06
310001	395235	4.43715e+06
310233	395255	4.43714e+06
310465	395248	4.43712e+06
310735	395184	4.43712e+06
310967	395174	4.43712e+06
311199	395157	4.43713e+06
311431	395160	4.43715e+06
311663	395176	4.43715e+06
311895	395206	4.43715e+06
312127	395220	4.43715e+06
312359	395237	4.43715e+06
312591	395263	4.43715e+06
312823	395268	4.43714e+06
313055	395262	4.43712e+06
313287	395260	4.4371e+06
313518	395250	4.4371e+06
313749	395237	4.4371e+06
313981	395212	4.4371e+06
314270	395188	4.4371e+06
314502	395167	4.4371e+06
314734	395147	4.43711e+06
314966	395133	4.43712e+06
315197	395086	4.43712e+06
315429	395054	4.43713e+06
315661	395008	4.43713e+06
315892	394976	4.43714e+06
316124	394938	4.43715e+06
316355	394939	4.43715e+06
316587	394943	4.43715e+06
316818	394946	4.43715e+06
317050	394943	4.43714e+06
317282	394941	4.43715e+06
317514	394938	4.43715e+06
317803	394945	4.43715e+06
318035	394943	4.43715e+06
318267	394945	4.43714e+06
318498	394946	4.43714e+06
318730	394947	4.43715e+06
318961	394948	4.43715e+06
319193	394942	4.43715e+06
319425	394939	4.43715e+06
319657	394946	4.43714e+06
319888	394948	4.43715e+06
320120	394937	4.43715e+06
320351	394938	4.43715e+06
320583	394938	4.43715e+06
320814	394937	4.43715e+06
321046	394943	4.43715e+06
321335	394939	4.43715e+06
321567	394940	4.43715e+06
321799	394938	4.43715e+06
322031	394939	4.43715e+06
322262	394938	4.43715e+06
322494	394940	4.43716e+06
322725	394968	4.43716e+06
322957	394981	4.43715e+06
323189	395011	4.43715e+06
323421	395049	4.43715e+06
323652	395085	4.43715e+06
323884	395111	4.43715e+06
324115	395171	4.43714e+06
324347	395201	4.43713e+06
324578	395223	4.43714e+06
324868	395249	4.43714e+06
325099	395266	4.43715e+06
325330	395253	4.43716e+06
325562	395241	4.43715e+06
325794	395203	4.43716e+06
326026	395177	4.43716e+06
326258	395152	4.43716e+06
326490	395139	4.43716e+06
326722	395122	4.43716e+06
326953	395101	4.43716e+06
327185	395087	4.43716e+06
327417	395069	4.43716e+06
327648	395060	4.43716e+06
327880	395043	4.43716e+06
328112	395022	4.43716e+06
328402	394901	4.43716e+06
328634	394919	4.43716e+06
328866	394985	4.43716e+06
329098	395059	4.43715e+06
329330	395126	4.43714e+06
329562	395184	4.43712e+06
329794	395228	4.43711e+06
330026	395250	4.43712e+06
330257	395242	4.43715e+06
330489	395201	4.43716e+06
330721	395175	4.43716e+06
330953	395153	4.43716e+06
331185	395136	4.43716e+06
331417	395119	4.43716e+06
331648	395102	4.43716e+06
331942	395082	4.43716e+06
332174	395070	4.43716e+06
332406	395058	4.43715e+06
332637	395048	4.43715e+06
332868	395037	4.43716e+06
333100	395029	4.43715e+06
333332	395022	4.43715e+06
333563	395016	4.43715e+06
333795	395014	4.43715e+06
334027	395021	4.43716e+06
334258	395029	4.43715e+06
334490	395035	4.43715e+06
334722	395033	4.43715e+06
334954	395033	4.43715e+06
335186	395036	4.43716e+06
335481	395034	4.43715e+06
335713	395034	4.43715e+06
335945	395035	4.43716e+06
336177	395035	4.43715e+06
336409	395138	4.43711e+06
336641	395145	4.43711e+06
336873	395145	4.43711e+06
337104	395147	4.43711e+06
337335	395147	4.43711e+06
337567	395147	4.43711e+06
337798	395146	4.43711e+06
338030	395146	4.43711e+06
338262	395147	4.43711e+06
338493	395146	4.43711e+06
338724	395145	4.43711e+06
339019	395142	4.43711e+06
339250	395148	4.43711e+06
339482	395145	4.43712e+06
339713	395146	4.43711e+06
339945	395146	4.43711e+06
340177	395146	4.43711e+06
340408	395142	4.43711e+06
340640	395149	4.43711e+06
340872	395148	4.43711e+06
341104	395146	4.43711e+06
341336	395152	4.43711e+06
341567	395151	4.43711e+06
341799	395147	4.43711e+06
342031	395146	4.43711e+06
342263	395145	4.43711e+06
342557	395145	4.43711e+06
342789	395145	4.43711e+06
343021	395146	4.43711e+06
343253	395145	4.43711e+06
343485	395145	4.43711e+06
343717	395145	4.43711e+06
343949	395146	4.43711e+06
344181	395146	4.43711e+06
344413	395146	4.43711e+06
344645	395149	4.4371e+06
344877	395151	4.4371e+06
345108	395147	4.43711e+06
345340	395148	4.43711e+06
345572	395146	4.43711e+06
345804	395148	4.43711e+06
346099	395148	4.43711e+06
346331	395147	4.43711e+06
346563	395148	4.43711e+06
346795	395149	4.43711e+06
347027	395147	4.43711e+06
347259	395146	4.43711e+06
347490	395146	4.43711e+06
347722	395147	4.43711e+06
347954	395146	4.43711e+06
348185	395148	4.43711e+06
348417	395148	4.43711e+06
348648	395146	4.43711e+06
348880	395147	4.43711e+06
349112	395147	4.43711e+06
349344	395148	4.43711e+06
349648	395148	4.43711e+06
349880	395147	4.43711e+06
350112	395148	4.43711e+06
350344	395149	4.43711e+06
350576	395149	4.43711e+06
350807	395147	4.43711e+06
351039	395148	4.43711e+06
351271	395148	4.43711e+06
351502	395148	4.43711e+06
351734	395147	4.43711e+06
351966	395148	4.43711e+06
352198	395148	4.43711e+06
352430	395148	4.43711e+06
352661	395148	4.43711e+06
352893	395147	4.43711e+06
353197	395146	4.43711e+06
353428	395145	4.43711e+06
353660	395146	4.43711e+06
353892	395149	4.43711e+06
354124	395146	4.43711e+06
354355	395145	4.43711e+06
354587	395146	4.43711e+06
354819	395146	4.43711e+06
355051	395146	4.43711e+06
355283	395147	4.43711e+06
355515	395146	4.43711e+06
355747	395146	4.43711e+06
355979	395146	4.43711e+06
356211	395146	4.43711e+06
356442	395146	4.43711e+06
356747	395146	4.43711e+06
356978	395145	4.43711e+06
357210	395147	4.43711e+06
357441	395145	4.43711e+06
357673	395146	4.43711e+06
357905	395146	4.43711e+06
358137	395147	4.43711e+06
358369	395146	4.43711e+06
358601	395147	4.43711e+06
358833	395144	4.43711e+06
359065	395146	4.43711e+06
359297	395144	4.43711e+06
359529	395142	4.43711e+06
359760	395148	4.43711e+06
359992	395145	4.43711e+06
360296	395146	4.43711e+06
360528	395146	4.43711e+06
360760	395147	4.43711e+06
360992	395147	4.43711e+06
361224	395148	4.43711e+06
361456	395146	4.43711e+06
361688	395146	4.43711e+06
361920	395146	4.43711e+06
362152	395146	4.43711e+06
362384	395147	4.43711e+06
362616	395147	4.43711e+06
362848	395146	4.43711e+06
363080	395147	4.43711e+06
363312	395146	4.43711e+06
363544	395145	4.43711e+06
363828	395146	4.43711e+06
364060	395148	4.43711e+06
364292	395146	4.43711e+06
364524	395145	4.43712e+06
364756	395145	4.43711e+06
364988	395146	4.43711e+06
365220	395136	4.43711e+06
365452	395092	4.43712e+06
365684	395072	4.43712e+06
365916	395051	4.43713e+06
366148	395037	4.43714e+06
366380	395033	4.43714e+06
366612	395025	4.43715e+06
366844	394992	4.43716e+06
367076	394981	4.43715e+06
367360	394977	4.43715e+06
367592	394977	4.43715e+06
367824	394975	4.43715e+06
368056	394983	4.43715e+06
368288	395002	4.43715e+06
368520	395022	4.43714e+06
368752	395025	4.43714e+06
368984	395068	4.43713e+06
369216	395091	4.43713e+06
369448	395108	4.43714e+06
369680	395177	4.43713e+06
369912	395178	4.43713e+06
370144	395183	4.43713e+06
370376	395191	4.43713e+06
370608	395197	4.43713e+06
370892	395203	4.43713e+06
371123	395191	4.43714e+06
371355	395145	4.43715e+06
371586	395104	4.43715e+06
371818	395078	4.43715e+06
372049	395066	4.43715e+06
372281	395062	4.43715e+06
372513	395046	4.43715e+06
372745	395045	4.43716e+06
372976	395023	4.43716e+06
373208	394996	4.43716e+06
373440	394986	4.43716e+06
373672	394974	4.43716e+06
373904	394970	4.43716e+06
374135	394954	4.43715e+06
374419	394948	4.43715e+06
374651	394950	4.43716e+06
374883	394951	4.43715e+06
375115	394901	4.43716e+06
375347	394900	4.43717e+06
375579	394900	4.43717e+06
375811	394906	4.43716e+06
376274	394902	4.43716e+06
376506	394901	4.43717e+06
376737	394904	4.43717e+06
377946	394904	4.43717e+06
378178	394903	4.43716e+06
378410	394918	4.43717e+06
378642	394901	4.43716e+06
379336	394905	4.43717e+06
380030	394896	4.43716e+06
380262	394901	4.43717e+06
380494	394910	4.43718e+06
380726	394903	4.43717e+06
380958	394902	4.43718e+06
381190	394909	4.43718e+06
381474	394901	4.43718e+06
381706	394900	4.43718e+06
381938	394902	4.43718e+06
382170	394908	4.43718e+06
382402	394906	4.43718e+06
382634	394906	4.43719e+06
382866	394912	4.43718e+06
383098	394906	4.43718e+06
383330	394904	4.43718e+06
383562	394904	4.43717e+06
383794	394913	4.43717e+06
384026	394913	4.43717e+06
384258	394902	4.43716e+06
384721	394905	4.43717e+06
385005	394895	4.43717e+06
385237	394912	4.43717e+06
385468	394915	4.43717e+06
385931	394889	4.43717e+06
386625	394907	4.43717e+06
386857	394902	4.43719e+06
387089	394894	4.43717e+06
387321	394906	4.43717e+06
387553	394927	4.43713e+06
387784	394917	4.43717e+06
388016	394949	4.43717e+06
388248	394963	4.43717e+06
388532	395105	4.43715e+06
388764	395157	4.43713e+06
388996	395208	4.43711e+06
389228	395230	4.4371e+06
389460	395257	4.4371e+06
389692	395265	4.43712e+06
389924	395266	4.43714e+06
390156	395263	4.43714e+06
390387	395262	4.43715e+06
390618	395255	4.43716e+06
390850	395242	4.43714e+06
391082	395198	4.43711e+06
391314	395173	4.43711e+06
391546	395137	4.43711e+06
391778	395010	4.43714e+06
392062	394895	4.43717e+06
392294	394893	4.43718e+06
392525	394910	4.43719e+06
392757	394910	4.43718e+06
393220	394899	4.43717e+06
393915	394906	4.4372e+06
394147	394923	4.4372e+06
394610	394903	4.43718e+06
394842	394900	4.43718e+06
395073	394899	4.43719e+06
395820	394903	4.43718e+06
396052	394901	4.43719e+06
396284	394904	4.43718e+06
396515	394901	4.43718e+06
396978	394901	4.43719e+06
397210	394898	4.43719e+06
397442	394904	4.43718e+06
397674	394899	4.43717e+06
397906	394918	4.43716e+06
398138	394908	4.43717e+06
398833	394908	4.43718e+06
399117	394905	4.43718e+06
399349	394909	4.43717e+06
399580	394913	4.43717e+06
399812	394902	4.43717e+06
400044	394906	4.43717e+06
400276	394903	4.43718e+06
400508	394905	4.43717e+06
400740	394903	4.43718e+06
400972	394895	4.43718e+06
401204	394899	4.43718e+06
401436	394902	4.43718e+06
401668	394905	4.43717e+06
401900	394906	4.43717e+06
402132	394896	4.43718e+06
402364	394900	4.43717e+06
402638	394904	4.43717e+06
402870	394907	4.43717e+06
403102	394909	4.43717e+06
403334	394918	4.43717e+06
403565	394914	4.43717e+06
403797	394916	4.43717e+06
404029	394909	4.43717e+06
404261	394913	4.43717e+06
404493	394912	4.43717e+06
404724	394913	4.43717e+06
404956	394901	4.43716e+06
405188	394938	4.43716e+06
405419	394948	4.43715e+06
405651	394951	4.43715e+06
405883	394974	4.43715e+06
406157	394993	4.43715e+06
406389	395018	4.43714e+06
406621	395026	4.43713e+06
406853	395083	4.43714e+06
407085	395109	4.43713e+06
407317	395133	4.43713e+06
407549	395156	4.43712e+06
407781	395172	4.43712e+06
408013	395204	4.43712e+06
408245	395240	4.43712e+06
408477	395258	4.4371e+06
408709	395263	4.43708e+06
408940	395244	4.43707e+06
409172	395231	4.43708e+06
409404	395222	4.43708e+06
409678	395208	4.43709e+06
409910	395197	4.43709e+06
410142	395191	4.43709e+06
410374	395173	4.4371e+06
410606	395157	4.4371e+06
410838	395148	4.4371e+06
411069	395129	4.43711e+06
411301	395112	4.43711e+06
411532	395104	4.43712e+06
411764	395086	4.43712e+06
411996	395076	4.43713e+06
412228	395016	4.43717e+06
412460	395049	4.43713e+06
412692	395038	4.43713e+06
412924	395006	4.43714e+06
413198	394979	4.43715e+06
413430	394987	4.43716e+06
413662	395002	4.43715e+06
413894	395033	4.43715e+06
414126	395062	4.43714e+06
414358	395101	4.43713e+06
414590	395140	4.43713e+06
414822	395180	4.43713e+06
415054	395206	4.43713e+06
415286	395227	4.43711e+06
415518	395244	4.43709e+06
415749	395239	4.43708e+06
415981	395235	4.43709e+06
416213	395227	4.4371e+06
416444	395199	4.4371e+06
416738	395167	4.43712e+06
416970	395150	4.43712e+06
417202	395145	4.43715e+06
417434	395147	4.43716e+06
417666	395127	4.43716e+06
417898	395095	4.43715e+06
418130	395078	4.43715e+06
418361	395074	4.43715e+06
418593	395060	4.43715e+06
418825	395048	4.43715e+06
419057	395037	4.43715e+06
419289	395031	4.43715e+06
419521	395031	4.43714e+06
419752	395036	4.43714e+06
419984	395133	4.43712e+06
420278	395141	4.43712e+06
420509	395157	4.43711e+06
420741	395204	4.4371e+06
420973	395210	4.4371e+06
421205	395259	4.4371e+06
421437	395265	4.43711e+06
421668	395256	4.43714e+06
421900	395251	4.43715e+06
422132	395247	4.43714e+06
422364	395248	4.43714e+06
422596	395247	4.43715e+06
422828	395250	4.43715e+06
423060	395247	4.43715e+06
423291	395248	4.43715e+06
423523	395248	4.43715e+06
423817	395247	4.43715e+06
424048	395248	4.43715e+06
424280	395246	4.43715e+06
424512	395247	4.43715e+06
424744	395247	4.43715e+06
424976	395248	4.43715e+06
425208	395246	4.43714e+06
425440	395247	4.43715e+06
425672	395246	4.43715e+06
425904	395246	4.43715e+06
426136	395247	4.43714e+06
426367	395246	4.43714e+06
426599	395248	4.43714e+06
426831	395250	4.43715e+06
427063	395249	4.43715e+06
427357	395252	4.43714e+06
427588	395249	4.43714e+06
427820	395247	4.43714e+06
428052	395249	4.43715e+06
428284	395246	4.43714e+06
428516	395247	4.43714e+06
428748	395247	4.43714e+06
428980	395246	4.43714e+06
429212	395246	4.43714e+06
429444	395247	4.43714e+06
429676	395246	4.43714e+06
429908	395249	4.43714e+06
430140	395248	4.43714e+06
430372	395248	4.43714e+06
430604	395249	4.43714e+06
430898	395251	4.43714e+06
431130	395250	4.43715e+06
431362	395249	4.43715e+06
431594	395250	4.43714e+06
431826	395249	4.43715e+06
432058	395248	4.43714e+06
432290	395248	4.43714e+06
432522	395251	4.43714e+06
432754	395250	4.43714e+06
432986	395250	4.43715e+06
433218	395249	4.43714e+06
433450	395248	4.43714e+06
433682	395251	4.43715e+06
433914	395248	4.43714e+06
434146	395249	4.43714e+06
434440	395250	4.43714e+06
434672	395248	4.43714e+06
434904	395256	4.43714e+06
435136	395253	4.43714e+06
435367	395249	4.43714e+06
435599	395249	4.43715e+06
435831	395248	4.43715e+06
436063	395251	4.43715e+06
436295	395246	4.43714e+06
436527	395249	4.43715e+06
436759	395248	4.43715e+06
436991	395250	4.43715e+06
437223	395251	4.43715e+06
437455	395249	4.43714e+06
437687	395251	4.43715e+06
438001	395248	4.43715e+06
438232	395249	4.43715e+06
438464	395250	4.43715e+06
438696	395249	4.43715e+06
438928	395247	4.43715e+06
439160	395248	4.43715e+06
439392	395249	4.43715e+06
439624	395249	4.43714e+06
439856	395249	4.43715e+06
440088	395245	4.43715e+06
440320	395248	4.43715e+06
440552	395247	4.43715e+06
440784	395246	4.43715e+06
441016	395247	4.43715e+06
441248	395247	4.43714e+06
441562	395247	4.43714e+06
441794	395248	4.43714e+06
442025	395249	4.43715e+06
442257	395247	4.43715e+06
442489	395248	4.43715e+06
442721	395249	4.43714e+06
442953	395248	4.43715e+06
443185	395248	4.43714e+06
443417	395248	4.43715e+06
443649	395247	4.43715e+06
443881	395247	4.43715e+06
444113	395247	4.43715e+06
444345	395248	4.43715e+06
444577	395246	4.43714e+06
444808	395246	4.43715e+06
445122	395246	4.43715e+06
445354	395245	4.43714e+06
445586	395247	4.43715e+06
445818	395249	4.43715e+06
446049	395247	4.43715e+06
446281	395249	4.43715e+06
446513	395246	4.43714e+06
446745	395246	4.43714e+06
446977	395245	4.43715e+06
447208	395247	4.43715e+06
447440	395246	4.43714e+06
447672	395244	4.43715e+06
447904	395244	4.43715e+06
448136	395243	4.43715e+06
448368	395248	4.43714e+06
448682	395248	4.43714e+06
448914	395248	4.43715e+06
449146	395248	4.43714e+06
449378	395246	4.43714e+06
449610	395248	4.43715e+06
449842	395246	4.43714e+06
450074	395247	4.43715e+06
450306	395248	4.43714e+06
450538	395247	4.43715e+06
450770	395244	4.43715e+06
451002	395248	4.43715e+06
451234	395247	4.43715e+06
451466	395247	4.43714e+06
451698	395247	4.43714e+06
451930	395201	4.43716e+06
452707	395067	4.43716e+06
452939	395044	4.43717e+06
453171	395010	4.43716e+06
453403	394962	4.43716e+06
453634	394956	4.43716e+06
453866	394953	4.43716e+06
454098	394900	4.43717e+06
454330	394895	4.43717e+06
454562	394913	4.43717e+06
457194	395136	4.43717e+06
457426	395148	4.43716e+06
457658	395156	4.43716e+06
457890	395172	4.43716e+06
458122	395182	4.43716e+06
458354	395149	4.43716e+06
458586	395030	4.43714e+06
458818	394908	4.43716e+06
459050	394892	4.43716e+06
476775	394910	4.43713e+06
477934	394937	4.43715e+06
478890	394936	4.43715e+06
479122	394927	4.43714e+06
479354	394934	4.43714e+06
479586	394934	4.43714e+06
479818	394926	4.43715e+06
480050	394933	4.43715e+06
480281	394922	4.43714e+06
480513	394925	4.43715e+06
480745	394930	4.43714e+06
480977	394908	4.43713e+06
481208	394906	4.43715e+06
481440	394933	4.43714e+06
481903	394929	4.43713e+06
482163	394926	4.43714e+06
482395	394922	4.43714e+06
482627	394906	4.43714e+06
482858	394937	4.43716e+06
483321	394929	4.43716e+06
483552	394929	4.43715e+06
483784	394900	4.43716e+06
484016	394911	4.43715e+06
484248	394986	4.43716e+06
484480	395015	4.43715e+06
484712	395035	4.43715e+06
484944	395052	4.43716e+06
485176	395070	4.43716e+06
485408	395084	4.43715e+06
485668	395098	4.43715e+06
485900	395105	4.43715e+06
486132	395121	4.43715e+06
486364	395139	4.43715e+06
486596	395160	4.43715e+06
486828	395168	4.43715e+06
487060	395175	4.43715e+06
487292	395161	4.43713e+06
487524	395131	4.43713e+06
487756	395099	4.43713e+06
487987	395034	4.43714e+06
488219	394948	4.43716e+06
488451	394918	4.43716e+06
488914	394898	4.43716e+06
489174	394898	4.43716e+06
489406	394898	4.43717e+06
489638	394898	4.43717e+06
489869	394942	4.43715e+06
490101	394959	4.43716e+06
490333	394972	4.43716e+06
490564	394985	4.43716e+06
490796	394995	4.43715e+06
491028	395006	4.43715e+06
491260	395021	4.43715e+06
491492	395025	4.43716e+06
491724	395033	4.43716e+06
491956	395048	4.43716e+06
492188	395057	4.43716e+06
492419	395069	4.43715e+06
492679	395076	4.43715e+06
492911	395085	4.43714e+06
493143	395092	4.43714e+06
493375	395113	4.43714e+06
493607	395120	4.43714e+06
493839	395128	4.43713e+06
494071	395137	4.43713e+06
494303	395158	4.43713e+06
494535	395161	4.43712e+06
494766	395166	4.43712e+06
494998	395170	4.43712e+06
495230	395185	4.43712e+06
495462	395195	4.43711e+06
495694	395213	4.43711e+06
495926	395222	4.43711e+06
496186	395231	4.43711e+06
496418	395241	4.43711e+06
496650	395253	4.43711e+06
496882	395261	4.43709e+06
497114	395243	4.43709e+06
497346	395229	4.4371e+06
497578	395214	4.4371e+06
497810	395194	4.4371e+06
498042	395173	4.4371e+06
498274	395149	4.4371e+06
498506	395127	4.43711e+06
498738	395113	4.43711e+06
498970	395033	4.43713e+06
499202	394900	4.43717e+06
499434	394912	4.43715e+06
499694	394909	4.43716e+06
499926	394905	4.43717e+06
500158	394902	4.43717e+06
500390	394905	4.43717e+06
500622	394921	4.43717e+06
500854	394946	4.43716e+06
501086	394951	4.43716e+06
501318	394973	4.43716e+06
501550	394998	4437162
501782	395021	4.43716e+06
502014	395040	4.43715e+06
502246	395065	4.43715e+06
502478	395092	4.43714e+06
502710	395128	4.43713e+06
502942	395149	4.43712e+06
503202	395181	4.43711e+06
503434	395197	4.4371e+06
503666	395231	4.4371e+06
503898	395242	4.4371e+06
504130	395261	4.43709e+06
504362	395234	4.43709e+06
504594	395209	4.4371e+06
504826	395188	4.4371e+06
505058	395168	4.4371e+06
505289	395157	4.4371e+06
505521	395171	4.43714e+06
505753	395206	4.43715e+06
505985	395228	4.43715e+06
506217	395255	4.43715e+06
506449	395253	4.43713e+06
506709	395247	4.43712e+06
506941	395242	4.43712e+06
507173	395242	4.43711e+06
507405	395227	4.43711e+06
507637	395221	4.43711e+06
507868	395216	4.43711e+06
508100	395219	4.43711e+06
508332	395221	4.43711e+06
508564	395221	4.43711e+06
508796	395221	4.43711e+06
509028	395219	4.43711e+06
509260	395219	4.43711e+06
509491	395220	4.43711e+06
509723	395219	4.43711e+06
509955	395220	4.43711e+06
510215	395220	4.43711e+06
510447	395221	4.43711e+06
510678	395220	4.43711e+06
510910	395220	4.43711e+06
511142	395219	4.43711e+06
511374	395220	4.43711e+06
511605	395221	4.43712e+06
511837	395222	4.43711e+06
512069	395222	4.43711e+06
512301	395222	4.43711e+06
512764	395222	4.43712e+06
512996	395220	4.43711e+06
513228	395222	4.43711e+06
513460	395220	4.43711e+06
513720	395221	4.43711e+06
513952	395222	4.43711e+06
514184	395221	4.43711e+06
514416	395221	4.43711e+06
514648	395220	4.43711e+06
514880	395221	4.43711e+06
515112	395221	4.43711e+06
515343	395223	4.43711e+06
515575	395221	4.43711e+06
515807	395224	4.43711e+06
516039	395224	4.43711e+06
516271	395222	4.43711e+06
516503	395223	4.43711e+06
516735	395223	4.43711e+06
516967	395220	4.43711e+06
517227	395224	4.43711e+06
517459	395219	4.43711e+06
518154	395221	4.43711e+06
518386	395219	4.43711e+06
518618	395224	4.43711e+06
519082	395223	4.43711e+06
519314	395221	4.43712e+06
519545	395222	4.43711e+06
519777	395222	4.43711e+06
520008	395223	4.43712e+06
520240	395222	4.43712e+06
520472	395224	4.43711e+06
520732	395224	4.43711e+06
520964	395218	4.43711e+06
521195	395219	4.43711e+06
[truncated: 1,511 more rows]
