# Supplementary material for: Effects of Number of Animals Monitored on Representations of Cattle Group Movement Characteristics and Spatial Occupancy
Source: PLoS One. 2015 Feb 3;10(2):e0113117. doi: 10.1371/journal.pone.0113117 (PMC4315582; doi:10.1371/journal.pone.0113117)
Supplement: S1 File — (ZIP) [file pone.0113117.s001.zip › File S1/GPS data of Group A/X014.xlsx]

## Sheet: X014
time	X	Y
178	395195	4.4371e+06
410	395194	4.4371e+06
699	395195	4.4371e+06
930	395192	4.43711e+06
1162	395194	4.43711e+06
1394	395195	4.43711e+06
1625	395194	4.43711e+06
1857	395194	4.43711e+06
2089	395194	4.43711e+06
2321	395194	4.43711e+06
2553	395193	4.43711e+06
2784	395196	4.4371e+06
3015	395193	4.4371e+06
3247	395195	4.4371e+06
3479	395195	4.4371e+06
3711	395194	4.4371e+06
3942	395194	4.43711e+06
4237	395195	4.43711e+06
4468	395194	4.43711e+06
4700	395193	4.43711e+06
4931	395193	4.43711e+06
5163	395193	4.4371e+06
5394	395194	4.43711e+06
5626	395193	4.43711e+06
5858	395194	4.43711e+06
6089	395194	4.43711e+06
6321	395194	4.43711e+06
6552	395194	4.43711e+06
6784	395195	4.43711e+06
7016	395193	4.43711e+06
7248	395192	4.43711e+06
7480	395194	4.43711e+06
7774	395193	4.43711e+06
8006	395194	4.43711e+06
8237	395192	4.43711e+06
8469	395194	4.43711e+06
8701	395195	4.43711e+06
8932	395193	4.43711e+06
9164	395193	4.43711e+06
9395	395192	4.43711e+06
9627	395192	4.43711e+06
9859	395192	4.4371e+06
10091	395192	4.4371e+06
10322	395193	4.4371e+06
10554	395192	4.4371e+06
10786	395192	4.4371e+06
11018	395193	4.4371e+06
11312	395191	4.4371e+06
11543	395191	4.4371e+06
11775	395193	4.4371e+06
12007	395189	4.4371e+06
12239	395183	4.43711e+06
12470	395171	4.4371e+06
12702	395169	4.4371e+06
12933	395166	4.4371e+06
13165	395163	4.43709e+06
13397	395160	4.4371e+06
13628	395155	4.4371e+06
13859	395153	4.4371e+06
14091	395155	4.4371e+06
14322	395154	4.4371e+06
14554	395154	4.4371e+06
14848	395153	4.4371e+06
15079	395153	4.4371e+06
15311	395154	4.4371e+06
15542	395153	4.4371e+06
15774	395154	4.4371e+06
16005	395154	4.4371e+06
16237	395154	4.4371e+06
16468	395153	4.4371e+06
16700	395154	4.4371e+06
16932	395153	4.4371e+06
17164	395152	4.4371e+06
17396	395153	4.4371e+06
17628	395154	4.4371e+06
17859	395152	4.4371e+06
18091	395153	4.4371e+06
18385	395153	4.4371e+06
18617	395154	4.4371e+06
18849	395152	4.4371e+06
19081	395154	4.4371e+06
19313	395154	4.4371e+06
19544	395156	4.4371e+06
19776	395151	4.4371e+06
20008	395131	4.43711e+06
20240	395094	4.43712e+06
20471	395079	4.43712e+06
20703	395057	4.43713e+06
20935	395046	4.43713e+06
21166	395015	4.43714e+06
21398	395007	4.43714e+06
21629	394969	4.43716e+06
21934	394951	4.43715e+06
22166	394953	4.43716e+06
22398	394962	4.43716e+06
22630	395124	4.43716e+06
22862	395188	4.43716e+06
23094	395243	4.43715e+06
23326	395254	4.43715e+06
23558	395259	4.43714e+06
23789	395256	4.43714e+06
24021	395253	4.43713e+06
24253	395264	4.43714e+06
24484	395265	4.43713e+06
24716	395267	4.43713e+06
24948	395266	4.43713e+06
25179	395265	4.43713e+06
25484	395267	4.43716e+06
25716	395268	4.43716e+06
25947	395267	4.43714e+06
26179	395266	4.43715e+06
26411	395266	4.43714e+06
26643	395262	4.43714e+06
26874	395247	4.43712e+06
27106	395232	4.43711e+06
27338	395159	4.43711e+06
27570	394978	4.43715e+06
27802	394916	4.43717e+06
28034	394916	4.43717e+06
28266	394914	4.43718e+06
28498	394918	4.43716e+06
28730	394935	4.43716e+06
29034	394968	4.43716e+06
29266	395009	4.43716e+06
29498	395044	4.43716e+06
29730	395177	4.43716e+06
29962	395270	4.43714e+06
30194	395267	4.43713e+06
30426	395264	4.43711e+06
30658	395251	4.43711e+06
30890	395250	4.43711e+06
31122	395251	4.43711e+06
31354	395250	4.43711e+06
31586	395250	4.43711e+06
31818	395251	4.43711e+06
32050	395252	4.43711e+06
32282	395251	4.43711e+06
32586	395252	4.43711e+06
32818	395252	4.43711e+06
33050	395251	4.43711e+06
33282	395253	4.43711e+06
33514	395254	4.43711e+06
33746	395253	4.43711e+06
33978	395254	4.43711e+06
34210	395253	4.43711e+06
34442	395257	4.43712e+06
34674	395269	4.43712e+06
34906	395259	4.43713e+06
35138	395268	4.43711e+06
35370	395269	4.4371e+06
35602	395268	4.4371e+06
35834	395267	4.4371e+06
36118	395268	4.43709e+06
36350	395269	4.43709e+06
36582	395267	4.43709e+06
36814	395266	4.43709e+06
37046	395266	4.43709e+06
37278	395267	4.43709e+06
37510	395266	4.43709e+06
37742	395266	4.43709e+06
37974	395258	4.43707e+06
38206	395199	4.43711e+06
38438	395232	4.43715e+06
38670	395258	4.43707e+06
38902	395154	4.4371e+06
39134	395020	4.43713e+06
39366	394934	4.43713e+06
39646	394925	4.43714e+06
39878	394929	4.43714e+06
40110	394930	4.43714e+06
40342	394930	4.43713e+06
40574	394926	4.43716e+06
40806	394921	4.43715e+06
41038	394930	4.43714e+06
41270	394933	4.43716e+06
41733	394929	4.43713e+06
41965	394926	4.43714e+06
42197	394919	4.43716e+06
42429	394914	4.43713e+06
42921	394917	4.43717e+06
43153	394915	4.43717e+06
43616	394923	4.43715e+06
43848	394918	4.43715e+06
45274	395208	4.43717e+06
45506	395263	4.43715e+06
48034	395267	4.43708e+06
48266	395264	4.43708e+06
48498	395265	4.43708e+06
48730	395262	4.43708e+06
52336	395269	4.43709e+06
52567	395254	4.43708e+06
52798	395247	4.43708e+06
53030	395242	4.43708e+06
53262	395236	4.43708e+06
53522	395224	4.43708e+06
53754	395222	4.43709e+06
53986	395219	4.43709e+06
54218	395231	4.4371e+06
54449	395259	4.43709e+06
55338	395260	4.43714e+06
55570	395249	4.43715e+06
55802	395245	4.43715e+06
56034	395241	4.43715e+06
56497	395267	4.43712e+06
57588	395268	4.43711e+06
57820	395267	4.43709e+06
58575	395267	4.43709e+06
59882	395246	4.4371e+06
60114	395260	4.43711e+06
60808	395250	4.43712e+06
61987	395211	4.43716e+06
62219	395201	4.43716e+06
63040	395154	4.43716e+06
63632	395131	4.43715e+06
63864	395113	4.43713e+06
64096	395093	4.43712e+06
67564	394948	4.43716e+06
68199	395142	4.43713e+06
68431	395200	4.43709e+06
69496	395172	4.43716e+06
69728	395154	4.43717e+06
70197	395111	4.43717e+06
70660	395074	4.43716e+06
70892	395054	4.43717e+06
72487	395255	4.43714e+06
72719	395264	4.43715e+06
72951	395262	4.43714e+06
73607	395246	4.43709e+06
74108	395239	4.43709e+06
74340	395240	4.43709e+06
74572	395244	4.43709e+06
74804	395241	4.4371e+06
75036	395238	4.43709e+06
75268	395237	4.43709e+06
75500	395237	4.43709e+06
75760	395238	4.43709e+06
75992	395239	4.43709e+06
76224	395237	4.43709e+06
76456	395236	4.43709e+06
76688	395238	4.4371e+06
76920	395240	4.43709e+06
77152	395237	4.43709e+06
77384	395238	4.43709e+06
77616	395237	4.43709e+06
77848	395238	4.43709e+06
78080	395236	4.43709e+06
78311	395240	4.4371e+06
78543	395240	4.43709e+06
78775	395238	4.43709e+06
79006	395238	4.43709e+06
79266	395240	4.43709e+06
79498	395239	4.4371e+06
79730	395241	4.43709e+06
79962	395241	4.43709e+06
80194	395239	4.43709e+06
80426	395239	4.43709e+06
80658	395237	4.43709e+06
80890	395240	4.43709e+06
81122	395240	4.43709e+06
81354	395241	4.43709e+06
81586	395241	4.43709e+06
81818	395239	4.43709e+06
82050	395241	4.43709e+06
82517	395242	4.4371e+06
82777	395242	4.43709e+06
83008	395242	4.43709e+06
83240	395241	4.4371e+06
83472	395242	4.43709e+06
83704	395242	4.4371e+06
83936	395242	4.43709e+06
84168	395241	4.43709e+06
84400	395242	4.43709e+06
84632	395241	4.43709e+06
84864	395242	4.43709e+06
85096	395242	4.43709e+06
85328	395241	4.4371e+06
85560	395241	4.4371e+06
85792	395241	4.43709e+06
86024	395242	4.4371e+06
86284	395242	4.43709e+06
86516	395241	4.4371e+06
86748	395240	4.4371e+06
86980	395241	4.43709e+06
87212	395240	4.4371e+06
87444	395240	4.43709e+06
87676	395241	4.4371e+06
87908	395242	4.4371e+06
88140	395241	4.4371e+06
88372	395241	4.4371e+06
88604	395241	4.4371e+06
88836	395241	4.43709e+06
89068	395240	4.4371e+06
89300	395238	4.4371e+06
89532	395236	4.4371e+06
92058	395142	4.43711e+06
92561	395137	4.43711e+06
92793	395138	4.4371e+06
93025	395152	4.4371e+06
98490	395157	4.43711e+06
98722	395157	4.43711e+06
98954	395157	4.43711e+06
99186	395157	4.43711e+06
99418	395156	4.43711e+06
99678	395157	4.43711e+06
99910	395157	4.43711e+06
100142	395156	4.43711e+06
100374	395157	4.43711e+06
100606	395157	4.43711e+06
100838	395157	4.43711e+06
101070	395156	4.43711e+06
101302	395156	4.43711e+06
101534	395156	4.43711e+06
101766	395158	4.43711e+06
101998	395158	4.43711e+06
102230	395157	4.43711e+06
102462	395157	4.43711e+06
102694	395157	4.43711e+06
103480	395155	4.43711e+06
103712	395157	4.43711e+06
103944	395158	4.43711e+06
104176	395155	4.43711e+06
104408	395156	4.43711e+06
104640	395157	4.43711e+06
104872	395158	4.43711e+06
105104	395159	4.43711e+06
105336	395159	4.43711e+06
105568	395158	4.43711e+06
106270	395159	4.43711e+06
107265	395159	4.43711e+06
107497	395158	4.43711e+06
108273	395172	4.43711e+06
108504	395171	4.43712e+06
108736	395131	4.43713e+06
108968	395104	4.43713e+06
109200	395086	4.43713e+06
109432	395053	4.43713e+06
109664	395046	4.43713e+06
109896	395035	4.43714e+06
110432	394971	4.43716e+06
110664	394968	4.43717e+06
110924	394968	4.43716e+06
111156	395002	4.43716e+06
111387	395001	4.43716e+06
112106	395115	4.43716e+06
112338	395144	4.43716e+06
113097	395257	4437134
113791	395259	4.4371e+06
116140	395262	4.43707e+06
117452	395119	4.43711e+06
117684	395079	4.43711e+06
132655	394908	4.43726e+06
132887	394923	4.4372e+06
133119	394965	4.43717e+06
133861	395013	4.43717e+06
134093	395027	4.43716e+06
134325	395026	4.43715e+06
134557	395022	4.43715e+06
135201	395064	4.43714e+06
135433	395084	4.43714e+06
135665	395106	4.43715e+06
137571	395016	4.43715e+06
137803	394951	4.43715e+06
138035	394915	4.43716e+06
138267	394903	4.43723e+06
138498	394910	4.43723e+06
138730	394915	4.43722e+06
139193	394916	4.43717e+06
140466	394938	4.43715e+06
140698	394937	4.43715e+06
141647	394942	4.43714e+06
146754	395019	4.43715e+06
146986	395062	4.43715e+06
147218	395081	4.43714e+06
147723	395150	4.43712e+06
147955	395179	4.43712e+06
148215	395205	4.4371e+06
148678	395222	4.43709e+06
148910	395233	4.43709e+06
149142	395243	4.43709e+06
149374	395261	4.43711e+06
149606	395264	4.43711e+06
150069	395183	4.4371e+06
150301	395169	4.43709e+06
150533	395170	4.4371e+06
150765	395162	4.4371e+06
150997	395139	4.4371e+06
151229	395098	4.43711e+06
151726	395030	4.43713e+06
153047	395064	4.43717e+06
153973	395179	4.43715e+06
154205	395197	4.43715e+06
154437	395239	4.43715e+06
154902	395265	4.43713e+06
157827	394976	4.43716e+06
158059	394945	4.43717e+06
158541	394901	4.43724e+06
158773	394919	4.4372e+06
159004	395045	4.43716e+06
159236	395100	4.43716e+06
159468	395146	4.43716e+06
160114	395218	4.43716e+06
160346	395228	4.43717e+06
161107	395252	4.43716e+06
161366	395254	4.43715e+06
161598	395257	4.43715e+06
161830	395248	4.43714e+06
162691	395250	4.43714e+06
162923	395251	4.43714e+06
163155	395251	4.43714e+06
163387	395251	4.43714e+06
163618	395251	4.43714e+06
163850	395251	4.43714e+06
164082	395251	4.43714e+06
164314	395251	4.43714e+06
164546	395251	4.43714e+06
164778	395252	4.43713e+06
167657	395250	4.43714e+06
167889	395257	4.43713e+06
168120	395255	4.43713e+06
168352	395256	4.43713e+06
168584	395254	4.43713e+06
168816	395251	4.43714e+06
169048	395255	4.43713e+06
169280	395258	4.43714e+06
169512	395259	4.43714e+06
169744	395257	4.43713e+06
169976	395257	4.43713e+06
170208	395257	4.43713e+06
170467	395257	4.43713e+06
170699	395256	4.43713e+06
170931	395257	4.43713e+06
171163	395255	4.43713e+06
171395	395255	4.43713e+06
171627	395254	4.43713e+06
183643	395236	4.43716e+06
183875	395215	4.43716e+06
184107	395206	4.43716e+06
184338	395198	4.43714e+06
185029	395204	4.43713e+06
185261	395204	4.43713e+06
185493	395205	4.43713e+06
185725	395203	4.43713e+06
185957	395204	4.43713e+06
186189	395204	4.43713e+06
186421	395205	4.43713e+06
186653	395204	4.43713e+06
186885	395202	4.43713e+06
187144	395204	4.43713e+06
187376	395204	4.43713e+06
187608	395205	4.43713e+06
187840	395204	4.43713e+06
188072	395204	4.43713e+06
188304	395205	4.43713e+06
188536	395202	4.43713e+06
188768	395203	4.43713e+06
189000	395204	4.43713e+06
189232	395204	4.43713e+06
189464	395204	4.43713e+06
189696	395204	4.43713e+06
189928	395205	4.43713e+06
190160	395203	4.43713e+06
190392	395204	4.43713e+06
190651	395203	4.43713e+06
190883	395203	4.43713e+06
191115	395203	4.43713e+06
191347	395203	4.43713e+06
191579	395202	4.43713e+06
191811	395204	4.43713e+06
192043	395203	4.43713e+06
192275	395196	4.43714e+06
192507	395189	4.43715e+06
192739	395181	4.43716e+06
192971	395162	4.43717e+06
193203	395152	4.43717e+06
193435	395117	4.43716e+06
193914	395052	4.43717e+06
195786	395010	4.43713e+06
197159	395071	4.43713e+06
197391	395077	4.43713e+06
197623	395083	4.43712e+06
197855	395096	4.43713e+06
198087	395104	4.43712e+06
198318	395111	4.43713e+06
198550	395098	4.43714e+06
198781	395045	4.43716e+06
199040	394965	4.43716e+06
199272	394940	4.43715e+06
200944	394901	4.43723e+06
203074	394916	4.43723e+06
203306	394898	4.43723e+06
203565	394909	4.43725e+06
205476	394896	4.43725e+06
230474	395159	4.43712e+06
235285	395243	4.43708e+06
235852	395227	4.4371e+06
240774	394926	4.43716e+06
248046	395217	4.43715e+06
248278	395213	4.43715e+06
260137	395202	4.43716e+06
260369	395197	4.43716e+06
260601	395194	4.43716e+06
260832	395197	4.43716e+06
261064	395197	4.43716e+06
261296	395206	4.43716e+06
261528	395210	4.43716e+06
261760	395215	4.43716e+06
262558	395234	4.43716e+06
278467	395229	4.43716e+06
279187	395227	4.43716e+06
279731	395262	4.43713e+06
282268	394969	4.43717e+06
282771	394985	4.43715e+06
283234	395106	4.43717e+06
284729	395264	4.4371e+06
291433	394909	4.43716e+06
296053	394904	4.43717e+06
296747	394920	4.43717e+06
298393	394920	4.43716e+06
298625	394916	4.43714e+06
298857	394908	4.43716e+06
299089	394912	4.43715e+06
299320	394939	4.43717e+06
300015	394904	4.43718e+06
302432	394909	4.43715e+06
308629	395045	4.43716e+06
308860	395064	4.43716e+06
309739	395199	4.43715e+06
310291	395260	4.43716e+06
310523	395233	4.43711e+06
311059	395157	4.43711e+06
311291	395147	4.43714e+06
313811	395234	4.4371e+06
314043	395204	4.4371e+06
314274	395188	4.4371e+06
314981	395130	4.43712e+06
315212	395047	4.43712e+06
315444	394900	4.43716e+06
318346	394942	4.43715e+06
318578	394941	4.43715e+06
318809	394942	4.43715e+06
319041	394939	4.43715e+06
319273	394945	4.43715e+06
319504	394943	4.43715e+06
321075	394940	4.43715e+06
321307	394938	4.43715e+06
321844	394941	4.43715e+06
322333	394938	4.43715e+06
322565	394937	4.43716e+06
322797	394942	4.43715e+06
323029	394940	4.43716e+06
323260	394994	4.43715e+06
323492	395057	4.43715e+06
323724	395099	4.43714e+06
323956	395142	4.43714e+06
324188	395183	4.43714e+06
324452	395209	4.43714e+06
324683	395233	4.43714e+06
325402	395239	4.43716e+06
325634	395221	4.43716e+06
326183	395158	4.43717e+06
326646	395127	4.43717e+06
326878	395120	4.43716e+06
327341	395091	4.43717e+06
327573	395060	4.43716e+06
328644	394927	4.43716e+06
328876	394995	4.43715e+06
329616	395173	4.43712e+06
329848	395233	4.43711e+06
330080	395250	4.43712e+06
330311	395222	4.43716e+06
331455	395117	4.43716e+06
331687	395100	4.43716e+06
332405	395051	4.43716e+06
332637	395044	4.43716e+06
333100	395033	4.43716e+06
333332	395026	4.43716e+06
335500	395127	4.43712e+06
335732	395126	4.43712e+06
335964	395128	4.43712e+06
336196	395127	4.43712e+06
336428	395128	4.43712e+06
336660	395128	4.43712e+06
336924	395129	4.43712e+06
337155	395128	4.43712e+06
337387	395130	4.43712e+06
337619	395127	4.43712e+06
337851	395128	4.43712e+06
338083	395130	4.43712e+06
338315	395129	4.43712e+06
338547	395128	4.43712e+06
340667	395130	4.43712e+06
340899	395131	4.43712e+06
341131	395129	4.43712e+06
341363	395124	4.43712e+06
341595	395129	4.43712e+06
341827	395143	4.43711e+06
342059	395150	4.43711e+06
342291	395154	4.4371e+06
342523	395157	4.4371e+06
343944	395147	4.43709e+06
345036	395138	4.43712e+06
345268	395138	4.43712e+06
345500	395141	4.43711e+06
345732	395138	4.43711e+06
345964	395138	4.43711e+06
346196	395138	4.43711e+06
346427	395139	4.43711e+06
346659	395141	4.43711e+06
346891	395140	4.43711e+06
347122	395141	4.43711e+06
347354	395139	4.43712e+06
347586	395139	4.43711e+06
347818	395141	4.43711e+06
348082	395141	4.43711e+06
348314	395139	4.43711e+06
348545	395141	4.43711e+06
348777	395138	4.43711e+06
349009	395139	4.43711e+06
349241	395138	4.43712e+06
349473	395139	4.43711e+06
349705	395138	4.43712e+06
349937	395138	4.43711e+06
350169	395137	4.43712e+06
350401	395141	4.43711e+06
350633	395139	4.43711e+06
350865	395139	4.43711e+06
351097	395139	4.43711e+06
351328	395125	4.43717e+06
351592	395139	4.43711e+06
351824	395139	4.43711e+06
352056	395138	4.43712e+06
352288	395138	4.43712e+06
352520	395139	4.43712e+06
352752	395139	4.43711e+06
352984	395138	4.43711e+06
353216	395138	4.43711e+06
353448	395139	4.43711e+06
353679	395140	4.43712e+06
353911	395140	4.43711e+06
354143	395138	4.43711e+06
354375	395138	4.43711e+06
354607	395139	4.43711e+06
354839	395139	4.43711e+06
355103	395140	4.43711e+06
355335	395140	4.43711e+06
355567	395139	4.43711e+06
355798	395138	4.43711e+06
356030	395139	4.43711e+06
356262	395139	4.43711e+06
356494	395137	4.43711e+06
356726	395137	4.43711e+06
359077	395139	4.43711e+06
359308	395138	4.43711e+06
359540	395139	4.43711e+06
359772	395137	4.43711e+06
360004	395137	4.43711e+06
360236	395139	4.43711e+06
360468	395138	4.43711e+06
360700	395138	4.43711e+06
360932	395136	4.43711e+06
362124	395136	4.43711e+06
362356	395139	4.43711e+06
362588	395139	4.43711e+06
362819	395137	4.43711e+06
363051	395136	4.43711e+06
363283	395137	4.43711e+06
363515	395138	4.43711e+06
363747	395141	4.43712e+06
363979	395136	4.43712e+06
364211	395140	4.43711e+06
364443	395142	4.43711e+06
364675	395141	4.43711e+06
364907	395140	4.43711e+06
365139	395127	4.43711e+06
365635	395066	4.43712e+06
365867	395049	4.43713e+06
366099	395030	4.43713e+06
366331	395007	4.43714e+06
368988	395124	4.43716e+06
369220	395215	4.43708e+06
370401	395252	4.43708e+06
370633	395262	4.43711e+06
370864	395264	4.43712e+06
371669	395091	4.43716e+06
371901	395056	4.43716e+06
372133	395046	4.43716e+06
372365	395039	4.43716e+06
372828	394981	4.43716e+06
373060	394974	4.43716e+06
373292	394971	4.43716e+06
373524	394964	4.43716e+06
374290	394894	4.43717e+06
374522	394897	4.43717e+06
374754	394898	4.43718e+06
374986	394896	4.43717e+06
375218	394901	4.43717e+06
376143	394906	4.43717e+06
376606	394895	4.43716e+06
376838	394882	4.43717e+06
377069	394903	4.43716e+06
377301	394905	4.43716e+06
377797	394898	4.43717e+06
378029	394895	4.43716e+06
378261	394896	4.43717e+06
378493	394898	4.43717e+06
378725	394897	4.43717e+06
382305	394911	4.43716e+06
383230	394896	4.43721e+06
383693	394903	4.43718e+06
383925	394900	4.43717e+06
384157	394901	4.43717e+06
384388	394897	4.43717e+06
384620	394903	4.43718e+06
384852	394901	4.43718e+06
385084	394896	4.43717e+06
385316	394896	4.43717e+06
385817	394884	4.43716e+06
386049	394899	4.43718e+06
386281	394902	4.43717e+06
386513	394908	4.43718e+06
387683	394984	4.43716e+06
387915	395074	4.43713e+06
388147	395095	4.43712e+06
390134	395260	4.43714e+06
391328	395172	4.43711e+06
391560	395123	4.43711e+06
391792	394992	4.43714e+06
392024	394894	4.43717e+06
392256	394901	4.43717e+06
394610	394923	4.43719e+06
394842	394904	4.43718e+06
395073	394897	4.43718e+06
395305	394901	4.43718e+06
395537	394908	4.43718e+06
395769	394902	4.4372e+06
396001	394909	4.43719e+06
396233	394906	4.43719e+06
396465	394902	4.43719e+06
398589	394905	4.43719e+06
398821	394917	4.43718e+06
399052	394912	4.43718e+06
399284	394914	4.43718e+06
399516	394916	4.43718e+06
399748	394912	4.43718e+06
399980	394912	4.43718e+06
400212	394913	4.43718e+06
400444	394909	4.43718e+06
400945	394912	4.43719e+06
401177	394911	4.43718e+06
401409	394910	4.43719e+06
401640	394906	4.43719e+06
401872	394906	4.43719e+06
402104	394913	4.43718e+06
402336	394909	4.43719e+06
402568	394910	4.43718e+06
402800	394912	4.43719e+06
403032	394913	4.43718e+06
404838	394939	4.43715e+06
405467	394946	4.43715e+06
405699	394961	4.43715e+06
405931	394973	4.43715e+06
406163	395001	4.43714e+06
406395	395029	4.43714e+06
406627	395047	4.43714e+06
406859	395083	4.43714e+06
407322	395141	4.43712e+06
407554	395155	4.43712e+06
407786	395167	4.43712e+06
408018	395201	4.43712e+06
408250	395219	4.43712e+06
408482	395242	4.43711e+06
409214	395231	4.43708e+06
409446	395220	4.43709e+06
409678	395210	4.43709e+06
409910	395194	4.43709e+06
410406	395168	4.4371e+06
410870	395144	4.4371e+06
411102	395127	4.43711e+06
413075	394895	4.43716e+06
413307	394904	4.43714e+06
413770	395013	4.43715e+06
414002	395041	4.43715e+06
414233	395073	4.43714e+06
415002	395195	4.43714e+06
415234	395210	4.43714e+06
417357	395134	4.43716e+06
417589	395111	4.43716e+06
417821	395108	4.43716e+06
418053	395097	4.43716e+06
418284	395080	4.43716e+06
418516	395068	4.43716e+06
418748	395063	4.43716e+06
418980	395056	4.43716e+06
419212	395048	4.43716e+06
419713	395036	4.43716e+06
419944	395128	4.43717e+06
420176	395139	4.43716e+06
420408	395157	4.43716e+06
420640	395162	4.43716e+06
421105	395186	4.43716e+06
421337	395196	4.43716e+06
421569	395218	4.43716e+06
421801	395232	4.43717e+06
422033	395221	4.43715e+06
422265	395221	4.43715e+06
422497	395222	4.43715e+06
422728	395222	4.43715e+06
422960	395222	4.43715e+06
423249	395223	4.43715e+06
423481	395222	4.43715e+06
423713	395222	4.43715e+06
423945	395223	4.43715e+06
424177	395221	4.43715e+06
424409	395222	4.43716e+06
424641	395222	4.43715e+06
424873	395223	4.43715e+06
425104	395222	4.43715e+06
425336	395221	4.43715e+06
425568	395224	4.43715e+06
425800	395224	4.43715e+06
426032	395223	4.43715e+06
426264	395222	4.43715e+06
426496	395223	4.43715e+06
426785	395223	4.43715e+06
427017	395223	4.43715e+06
427249	395224	4.43715e+06
427481	395223	4.43715e+06
427713	395224	4.43715e+06
427945	395224	4.43715e+06
428177	395223	4.43715e+06
428409	395224	4.43715e+06
428641	395224	4.43715e+06
428873	395223	4.43715e+06
429105	395223	4.43715e+06
429337	395222	4.43715e+06
429568	395227	4.43715e+06
429800	395224	4.43715e+06
430032	395225	4.43715e+06
430321	395226	4.43715e+06
430553	395223	4.43715e+06
430785	395223	4.43715e+06
431017	395224	4.43715e+06
431249	395222	4.43715e+06
431481	395222	4.43715e+06
431713	395223	4.43715e+06
431945	395220	4.43715e+06
432177	395211	4.43716e+06
432409	395207	4.43716e+06
432641	395207	4.43716e+06
432873	395204	4.43716e+06
433105	395201	4.43716e+06
433337	395198	4.43716e+06
433569	395190	4.43716e+06
433858	395188	4.43716e+06
434090	395183	4.43716e+06
434321	395190	4.43716e+06
434553	395191	4.43716e+06
434785	395194	4.43716e+06
435016	395193	4.43715e+06
435248	395194	4.43715e+06
435480	395194	4.43715e+06
435712	395194	4.43715e+06
435944	395193	4.43716e+06
436176	395193	4.43715e+06
436408	395195	4.43715e+06
436640	395197	4.43716e+06
436872	395195	4.43716e+06
437104	395194	4.43715e+06
437393	395193	4.43715e+06
437624	395194	4.43716e+06
437856	395193	4.43716e+06
438088	395195	4.43716e+06
438320	395196	4.43716e+06
438552	395195	4.43716e+06
438784	395195	4.43716e+06
439016	395194	4.43716e+06
439248	395194	4.43716e+06
439480	395195	4.43716e+06
439712	395195	4.43716e+06
439944	395194	4.43716e+06
440176	395193	4.43715e+06
440408	395192	4.43716e+06
440639	395192	4.43715e+06
440933	395193	4.43715e+06
441165	395194	4.43715e+06
441397	395194	4.43715e+06
441629	395194	4.43715e+06
441861	395192	4.43715e+06
442093	395194	4.43715e+06
442325	395194	4.43715e+06
442557	395194	4.43716e+06
442789	395193	4.43716e+06
443021	395193	4.43716e+06
443253	395193	4.43715e+06
443485	395193	4.43715e+06
443717	395193	4.43716e+06
443949	395192	4.43715e+06
444181	395193	4.43715e+06
444475	395191	4.43716e+06
444706	395191	4.43715e+06
444938	395193	4.43715e+06
445170	395194	4.43715e+06
445402	395191	4.43716e+06
445634	395193	4.43716e+06
445866	395193	4.43716e+06
446098	395192	4.43715e+06
446330	395191	4.43715e+06
446562	395193	4.43715e+06
446794	395192	4.43715e+06
447026	395192	4.43715e+06
447258	395192	4.43715e+06
447490	395192	4.43715e+06
447722	395191	4.43715e+06
448016	395191	4.43715e+06
448248	395191	4.43715e+06
448480	395191	4.43715e+06
448712	395191	4.43715e+06
448944	395192	4.43716e+06
449176	395192	4.43716e+06
449408	395192	4.43716e+06
449640	395190	4.43715e+06
449872	395189	4.43716e+06
450104	395191	4.43716e+06
450336	395191	4.43716e+06
450568	395190	4.43716e+06
450800	395190	4.43716e+06
451032	395190	4.43716e+06
451264	395191	4.43716e+06
451558	395191	4.43716e+06
451790	395180	4.43716e+06
452022	395164	4.43716e+06
452254	395132	4.43716e+06
452486	395109	4.43716e+06
452718	395067	4.43716e+06
452950	395037	4.43716e+06
453182	395000	4.43716e+06
453414	394966	4.43717e+06
453646	394940	4.43716e+06
454109	394895	4.43716e+06
454902	395011	4.43714e+06
455196	395055	4.43714e+06
455660	395103	4.43715e+06
455892	395113	4.43716e+06
456717	395144	4.43715e+06
456949	395153	4.43715e+06
457181	395169	4.43715e+06
457413	395178	4.43715e+06
457645	395186	4.43715e+06
457876	395189	4.43714e+06
458108	395191	4.43714e+06
458340	395120	4.43714e+06
458571	394969	4.43716e+06
458875	394894	4.43717e+06
459350	394891	4.43716e+06
459582	394895	4.43717e+06
459814	394900	4.43717e+06
460046	394901	4.43717e+06
460278	394893	4.43717e+06
460510	394895	4.43718e+06
460742	394899	4.43717e+06
460973	394901	4.43716e+06
461205	394894	4.43717e+06
461437	394895	4.43717e+06
461669	394896	4.43717e+06
461901	394895	4.43717e+06
462133	394897	4.43717e+06
462437	394900	4.43717e+06
462669	394898	4.43717e+06
462901	394897	4.43718e+06
463133	394899	4.43718e+06
463365	394898	4.43717e+06
463597	394909	4.43719e+06
463828	394900	4.43719e+06
464060	394899	4.43718e+06
464292	394913	4.43719e+06
465372	394903	4.43719e+06
465604	394910	4.43719e+06
466069	394920	4.43719e+06
466373	394901	4.43718e+06
466605	394899	4.43719e+06
467596	394910	4.4372e+06
468649	394902	4.43719e+06
468880	394900	4.43719e+06
470110	394911	4.43717e+06
471036	394906	4.43719e+06
471268	394903	4.43718e+06
471500	394900	4.43718e+06
471732	394894	4.43719e+06
471964	394901	4.43719e+06
472196	394907	4.4372e+06
472428	394902	4.43719e+06
472660	394910	4.43718e+06
472892	394900	4.43718e+06
473123	394902	4.43719e+06
473355	394904	4.43719e+06
473872	394902	4.43719e+06
474104	394900	4.43719e+06
474335	394902	4.43719e+06
474567	394897	4.43718e+06
474799	394894	4.43718e+06
475031	394903	4.43718e+06
475263	394898	4.43718e+06
475494	394900	4.43718e+06
475726	394894	4.43718e+06
475958	394899	4.43718e+06
476190	394896	4.43718e+06
476422	394903	4.43718e+06
476653	394905	4.43718e+06
476885	394907	4.43718e+06
477177	394942	4.43714e+06
477409	394936	4.43715e+06
477641	394937	4.43714e+06
477873	394931	4.43715e+06
478105	394932	4.43714e+06
478365	394930	4.43714e+06
478597	394928	4.43715e+06
478829	394922	4.43712e+06
479061	394930	4.43714e+06
479293	394928	4.43714e+06
479524	394921	4.43714e+06
479756	394927	4.43714e+06
479988	394935	4437144
480220	394927	4.43715e+06
480452	394935	4.43716e+06
480684	394920	4.43714e+06
480916	394932	4.43715e+06
481147	394907	4437137
481379	394927	4.43714e+06
481611	394916	4.43714e+06
481871	394936	4.43714e+06
482334	394937	4.43712e+06
482797	394943	4.43713e+06
483029	394928	4.43716e+06
483261	394939	4.43716e+06
483493	394926	4.43716e+06
483724	394897	4.43716e+06
483956	394912	4.43715e+06
484188	394979	4.43716e+06
484420	395013	4.43716e+06
484652	395029	4.43716e+06
484884	395049	4.43716e+06
485115	395066	4.43716e+06
485375	395082	4.43716e+06
485607	395088	4.43716e+06
485839	395107	4.43716e+06
486071	395115	4.43716e+06
486303	395140	4.43716e+06
486535	395158	4.43716e+06
486767	395172	4.43715e+06
486999	395184	4.43715e+06
487231	395176	4.43713e+06
487463	395127	4.43713e+06
487695	395105	4.43712e+06
487927	395039	4.43713e+06
488159	394941	4.43715e+06
488391	394939	4.43715e+06
488622	394941	4.43714e+06
488882	394941	4.43714e+06
489114	394943	4.43715e+06
489346	394937	4.43715e+06
489577	394941	4.43714e+06
489808	394941	4.43715e+06
490040	394940	4.43715e+06
490272	394939	4.43715e+06
490504	394939	4.43714e+06
490736	394942	4.43715e+06
490968	394948	4.43714e+06
491200	394945	4.43714e+06
491432	394937	4.43714e+06
491664	394936	4.43715e+06
491896	394944	4.43714e+06
492128	394941	4.43715e+06
492388	394939	4.43715e+06
492620	394939	4.43715e+06
492852	394943	4.43714e+06
493084	395088	4.43715e+06
493316	395106	4.43714e+06
493548	395118	4.43714e+06
493780	395125	4.43713e+06
494012	395138	4.43713e+06
494244	395149	4.43713e+06
494476	395163	4.43713e+06
494708	395168	4.43713e+06
494940	395178	4.43713e+06
495171	395191	4.43712e+06
495403	395198	4.43712e+06
495635	395207	4.43711e+06
495895	395225	4.43711e+06
496126	395234	4.43711e+06
496358	395238	4.4371e+06
496590	395252	4.4371e+06
496822	395263	4.43709e+06
497054	395246	4.43709e+06
497285	395234	4.43709e+06
497517	395213	4.43709e+06
497749	395201	4.43709e+06
497980	395179	4.43709e+06
498212	395149	4.4371e+06
498444	395130	4.43711e+06
498676	395113	4.43711e+06
498908	395063	4.43713e+06
499140	394900	4.43717e+06
499631	394910	4.43716e+06
499862	394905	4.43717e+06
500094	394940	4.43717e+06
500326	394941	4.43717e+06
500558	394940	4.43717e+06
500790	394947	4.43716e+06
501022	394954	4.43717e+06
501254	394968	4.43716e+06
501486	394994	4.43717e+06
501718	395020	4.43716e+06
501950	395039	4.43716e+06
502182	395059	4.43715e+06
502414	395087	4.43714e+06
502646	395108	4.43713e+06
502906	395123	4.43712e+06
503138	395133	4.43711e+06
503370	395169	4.4371e+06
503602	395194	4.4371e+06
503834	395247	4.43708e+06
504066	395251	4.43708e+06
504298	395242	4.43708e+06
504530	395216	4.43708e+06
504762	395207	4.43709e+06
504993	395194	4.43709e+06
505225	395177	4.43713e+06
505457	395184	4.43716e+06
505689	395195	4.43716e+06
505921	395219	4.43716e+06
506152	395224	4.43716e+06
506412	395234	4.43716e+06
506644	395247	4.43715e+06
506876	395247	4.43713e+06
507108	395235	4.43711e+06
507340	395216	4.4371e+06
507572	395212	4.4371e+06
507804	395212	4.4371e+06
508036	395212	4.4371e+06
508268	395211	4.4371e+06
508500	395209	4.4371e+06
508732	395211	4.4371e+06
508964	395209	4.4371e+06
509196	395211	4.4371e+06
509427	395210	4.4371e+06
509659	395211	4.4371e+06
509919	395212	4.4371e+06
510150	395213	4.4371e+06
510382	395211	4.4371e+06
510614	395211	4.43709e+06
510846	395209	4.4371e+06
511078	395210	4.43709e+06
511310	395208	4.4371e+06
511542	395210	4.4371e+06
511774	395210	4.4371e+06
512006	395212	4.4371e+06
512238	395211	4.43709e+06
512470	395210	4.43709e+06
512702	395212	4.4371e+06
512934	395210	4.4371e+06
513166	395212	4.4371e+06
513426	395213	4.4371e+06
513658	395209	4.4371e+06
513890	395211	4.4371e+06
514122	395213	4.4371e+06
514354	395211	4.43709e+06
514586	395212	4.4371e+06
514818	395212	4.43709e+06
515050	395212	4.4371e+06
515282	395212	4.43709e+06
515514	395212	4.4371e+06
515746	395209	4.4371e+06
515978	395210	4.4371e+06
516210	395204	4.4371e+06
516442	395198	4.4371e+06
516674	395198	4.4371e+06
516934	395193	4.43709e+06
517166	395194	4.43709e+06
517398	395192	4.43709e+06
517630	395190	4.43709e+06
517862	395191	4.43709e+06
518094	395189	4.4371e+06
518326	395188	4.4371e+06
518558	395187	4.4371e+06
518790	395187	4.4371e+06
519022	395188	4.4371e+06
519254	395187	4.4371e+06
519486	395188	4.4371e+06
519718	395187	4.4371e+06
519950	395186	4.4371e+06
520182	395187	4.4371e+06
520442	395187	4.4371e+06
520674	395188	4.43709e+06
520906	395188	4.4371e+06
521138	395187	4.4371e+06
521370	395187	4.4371e+06
521602	395187	4.4371e+06
521834	395188	4.4371e+06
522066	395188	4.4371e+06
522298	395187	4.4371e+06
522530	395187	4.4371e+06
522762	395187	4.4371e+06
522994	395188	4.4371e+06
523226	395188	4.4371e+06
523458	395187	4.4371e+06
523690	395187	4.4371e+06
523950	395188	4.4371e+06
524182	395189	4.4371e+06
524414	395188	4.4371e+06
524646	395188	4.4371e+06
524878	395188	4.4371e+06
525110	395187	4.4371e+06
525341	395185	4.4371e+06
525573	395187	4.4371e+06
525805	395187	4.4371e+06
526037	395187	4.4371e+06
526269	395188	4.4371e+06
526500	395187	4.4371e+06
526732	395185	4.4371e+06
526964	395186	4.4371e+06
527196	395188	4.4371e+06
527456	395187	4.4371e+06
527688	395187	4.4371e+06
527920	395188	4.4371e+06
528152	395189	4.4371e+06
528383	395188	4.4371e+06
528615	395185	4.4371e+06
528847	395186	4.4371e+06
529078	395185	4.4371e+06
529310	395188	4.4371e+06
529542	395187	4.4371e+06
529773	395186	4.4371e+06
530005	395188	4.4371e+06
530236	395186	4.4371e+06
530468	395186	4.4371e+06
530700	395187	4.4371e+06
530960	395186	4.4371e+06
531192	395183	4.4371e+06
531424	395185	4.4371e+06
531656	395183	4.4371e+06
531888	395180	4.4371e+06
532120	395178	4.4371e+06
532352	395176	4.4371e+06
532584	395188	4.43712e+06
532816	395189	4.43712e+06
533048	395191	4.43712e+06
533280	395190	4.43713e+06
533512	395190	4.43712e+06
533744	395188	4.43712e+06
533976	395190	4.43712e+06
534208	395190	4.43712e+06
534468	395191	4.43712e+06
534700	395191	4.43713e+06
534931	395189	4.43713e+06
535163	395192	4.43713e+06
535395	395191	4.43713e+06
535627	395190	4.43713e+06
535859	395190	4.43713e+06
536091	395190	4.43713e+06
536323	395190	4.43713e+06
536554	395191	4.43713e+06
536786	395191	4.43713e+06
537018	395188	4.43713e+06
537249	395189	4.43712e+06
537481	395190	4.43712e+06
537712	395188	4.43713e+06
537972	395188	4.43713e+06
538203	395179	4.43712e+06
538435	395159	4.43712e+06
538667	395148	4.43712e+06
538899	395146	4.43711e+06
539130	395141	4.43711e+06
539362	395137	4.43711e+06
539594	395131	4.43711e+06
539826	395118	4.43711e+06
540058	395116	4.43711e+06
540290	395108	4.43711e+06
540522	395097	4.43711e+06
540754	395092	4.43711e+06
540986	395084	4.43712e+06
541218	395066	4.43712e+06
541478	395051	4.43713e+06
541709	395046	4.43713e+06
541941	395123	4.4371e+06
542172	395161	4.4371e+06
542404	395266	4.43709e+06
542636	395256	4.43708e+06
542868	395253	4.43708e+06
543099	395248	4.43707e+06
543331	395239	4.43707e+06
543562	395231	4.43708e+06
543794	395222	4.43708e+06
544026	395200	4.43708e+06
544258	395193	4.43709e+06
544490	395159	4.4371e+06
544722	395163	4.43712e+06
544982	395191	4.43715e+06
545213	395221	4.43715e+06
545445	395259	4.43716e+06
545677	395266	4.43715e+06
545908	395265	4.43713e+06
546140	395266	4.43712e+06
546372	395261	4.43711e+06
546604	395269	4.4371e+06
546836	395262	4.4371e+06
547068	395251	4.43709e+06
547300	395253	4.43709e+06
547532	395253	4.43709e+06
547764	395248	4.43709e+06
547996	395240	4.4371e+06
548228	395237	4.4371e+06
548488	395240	4.43711e+06
548720	395243	4.43711e+06
548952	395239	4.4371e+06
549184	395212	4.4371e+06
549416	395160	4.43712e+06
549648	395088	4.43713e+06
549880	395070	4.43714e+06
550112	395048	4.43714e+06
550344	395032	4.43715e+06
550576	394973	4.43715e+06
550808	394945	4.43715e+06
551040	394948	4.43716e+06
551272	394945	4.43716e+06
551504	394947	4.43716e+06
551736	394945	4.43716e+06
551996	394958	4.43715e+06
552228	394966	4.43715e+06
552460	394943	4.43716e+06
552692	394944	4.43716e+06
552924	394944	4.43715e+06
553156	394945	4.43715e+06
553388	394947	4.43715e+06
553620	394943	4.43715e+06
553852	394940	4.43716e+06
554084	394945	4.43715e+06
554315	394945	4.43716e+06
554547	394945	4.43715e+06
554779	394944	4.43715e+06
555011	394942	4.43716e+06
555243	394944	4.43716e+06
555503	394946	4.43716e+06
555734	394944	4.43716e+06
555966	394950	4.43715e+06
556198	394946	4.43715e+06
556430	394945	4.43715e+06
556662	394946	4.43715e+06
556894	394949	4.43715e+06
557126	394944	4.43715e+06
557358	394947	4.43716e+06
557590	394944	4.43716e+06
557822	394949	4.43717e+06
558054	394948	4.43716e+06
558285	394956	4.43716e+06
558517	394965	4.43716e+06
558749	394974	4.43716e+06
559009	394985	4.43716e+06
559241	394990	4.43716e+06
559473	394982	4.43715e+06
559705	394969	4.43715e+06
559937	394951	4.43716e+06
560169	394901	4.43717e+06
560401	394900	4.43717e+06
560633	394908	4.43716e+06
560865	394909	4.43716e+06
561097	394909	4.43716e+06
561328	394908	4.43716e+06
561560	394903	4.43717e+06
561792	394905	4.43717e+06
562024	394905	4.43717e+06
562256	394905	4.43717e+06
562516	394904	4.43717e+06
562748	394907	4.43717e+06
562980	394913	4.43714e+06
563212	394900	4.43717e+06
563444	394913	4.43717e+06
563676	394915	4.43717e+06
563908	394910	4.43717e+06
564140	394903	4.43716e+06
564372	394903	4.43716e+06
564604	394902	4.43716e+06
564836	394903	4.43716e+06
565068	394906	4.43716e+06
565300	394902	4.43716e+06
565532	394905	4.43717e+06
565764	394912	4.43716e+06
566023	394914	4.43716e+06
566255	394908	4.43716e+06
566487	394903	4.43716e+06
566719	394900	4.43716e+06
566951	394903	4.43716e+06
567183	394905	4.43716e+06
567415	394904	4.43716e+06
567647	394903	4.43716e+06
567879	394904	4.43716e+06
568111	394904	4.43716e+06
568343	394910	4.43716e+06
568575	394910	4.43716e+06
568807	394900	4.43716e+06
569039	394900	4.43716e+06
569270	394904	4.43716e+06
569529	394915	4.43716e+06
569761	394906	4.43716e+06
569992	394899	4.43716e+06
570224	394903	4.43716e+06
570456	394905	4.43716e+06
570688	394907	4.43716e+06
570920	394911	4.43717e+06
571152	394909	4.43716e+06
571384	394902	4.43717e+06
571616	394903	4.43716e+06
571848	394902	4.43716e+06
572080	394906	4.43716e+06
572312	394907	4.43716e+06
572544	394908	4.43716e+06
572776	394907	4.43716e+06
573035	394905	4.43716e+06
573267	394907	4.43716e+06
573499	394903	4.43716e+06
573731	394905	4.43716e+06
573963	394905	4.43716e+06
574195	394905	4.43717e+06
574426	394904	4.43716e+06
574658	394903	4.43716e+06
574890	394904	4.43716e+06
575121	394906	4.43716e+06
575353	394904	4.43716e+06
575585	394903	4.43716e+06
575817	394906	4.43716e+06
576049	394903	4.43716e+06
576281	394905	4.43716e+06
576540	394902	4.43716e+06
576771	394908	4.43717e+06
577003	394904	4.43716e+06
577235	394905	4.43716e+06
577467	394904	4.43716e+06
577699	394904	4.43716e+06
577931	394903	4.43717e+06
578163	394904	4.43716e+06
578395	394903	4.43716e+06
578626	394902	4.43717e+06
578858	394903	4.43716e+06
579090	394903	4.43716e+06
579322	394904	4.43717e+06
579554	394905	4.43716e+06
579786	394903	4.43716e+06
580045	394904	4.43716e+06
580276	394904	4.43716e+06
580508	394901	4.43716e+06
580740	394901	4.43716e+06
580972	394906	4.43716e+06
581204	394903	4.43716e+06
581436	394918	4.43716e+06
581668	394915	4.43716e+06
581900	394924	4.43716e+06
582132	395003	4.43716e+06
582364	395033	4.43716e+06
582596	395128	4.43716e+06
582828	395199	4.43716e+06
583060	395213	4.43716e+06
583292	395227	4.43715e+06
583551	395227	4.43714e+06
583782	395207	4.43715e+06
584014	395192	4.43715e+06
584246	395169	4.43715e+06
584478	395148	4.43716e+06
584710	395147	4.43716e+06
584942	395135	4.43716e+06
585173	395120	4.43716e+06
585405	395114	4.43716e+06
585637	395104	4.43716e+06
585868	395145	4.43712e+06
586100	395197	4.43711e+06
586332	395214	4.4371e+06
586564	395245	4.43712e+06
586796	395244	4.43713e+06
587055	395234	4.43714e+06
587287	395203	4.43716e+06
587519	395190	4.43716e+06
587751	395178	4.43716e+06
587982	395147	4.43716e+06
588214	395114	4.43715e+06
588446	395079	4.43712e+06
588677	395074	4.43712e+06
588909	395077	4.43712e+06
589141	395082	4.43712e+06
589372	395094	4.43712e+06
589604	395102	4.43712e+06
589836	395111	4.43712e+06
590068	395125	4.43712e+06
590300	395167	4.43713e+06
590559	395177	4.43713e+06
590790	395192	4.43712e+06
591022	395243	4.43711e+06
591254	395254	4.43712e+06
591486	395263	4.43713e+06
591718	395266	4.43714e+06
591950	395266	4.43715e+06
592182	395256	4.43716e+06
592414	395223	4.43716e+06
592646	395218	4.43716e+06
592878	395211	4.43716e+06
593109	395204	4.43716e+06
593341	395203	4.43716e+06
593572	395188	4.43715e+06
593804	395187	4.43714e+06
594063	395187	4.43714e+06
594294	395187	4.43714e+06
594526	395185	4.43714e+06
594758	395187	4.43714e+06
594990	395185	4.43714e+06
595222	395186	4.43714e+06
595454	395186	4.43714e+06
595685	395185	4.43714e+06
595917	395187	4.43714e+06
596148	395186	4.43714e+06
596380	395188	4.43714e+06
596612	395188	4.43714e+06
596844	395187	4.43714e+06
597076	395187	4.43714e+06
597308	395185	4.43713e+06
597567	395185	4.43713e+06
597799	395186	4.43714e+06
598030	395187	4.43714e+06
598262	395187	4.43714e+06
598494	395188	4.43714e+06
598726	395187	4.43714e+06
598958	395189	4.43714e+06
599190	395188	4.43714e+06
599422	395187	4.43714e+06
599654	395186	4.43714e+06
599886	395187	4.43714e+06
600118	395189	4.43714e+06
600350	395189	4.43714e+06
600582	395189	4.43714e+06
600814	395190	4.43714e+06
601073	395190	4.43714e+06
601305	395190	4.43714e+06
601537	395187	4.43713e+06
601769	395188	4.43714e+06
602001	395187	4.43714e+06
602233	395187	4.43714e+06
602464	395186	4.43714e+06
602696	395186	4.43714e+06
602928	395186	4.43714e+06
603160	395187	4.43713e+06
603392	395187	4.43714e+06
603624	395188	4.43714e+06
603856	395187	4.43714e+06
604088	395187	4.43714e+06
604320	395187	4.43714e+06
604579	395186	4.43714e+06
604811	395186	4.43714e+06
605043	395186	4.43714e+06
605275	395185	4.43714e+06
605507	395186	4.43714e+06
605739	395187	4.43714e+06
605971	395188	4.43714e+06
606202	395187	4.43714e+06
606434	395186	4.43714e+06
606665	395186	4.43714e+06
606897	395188	4.43714e+06
607129	395187	4.43714e+06
607361	395187	4.43714e+06
607593	395187	4.43714e+06
607825	395187	4.43714e+06
608084	395188	4.43714e+06
608316	395192	4.43714e+06
608547	395196	4.43713e+06
608779	395197	4.43713e+06
609011	395194	4.43714e+06
609243	395195	4.43713e+06
609475	395194	4.43713e+06
609707	395194	4.43713e+06
609939	395194	4.43713e+06
610171	395194	4.43713e+06
610403	395196	4.43714e+06
610635	395196	4.43714e+06
610867	395196	4.43714e+06
611099	395195	4.43714e+06
611331	395194	4.43714e+06
611590	395195	4.43713e+06
611822	395193	4.43714e+06
612054	395194	4.43713e+06
612286	395194	4.43713e+06
612518	395194	4.43713e+06
612749	395194	4.43713e+06
612981	395197	4.43713e+06
613213	395197	4.43713e+06
613445	395194	4.43714e+06
613677	395195	4.43713e+06
613909	395199	4.43713e+06
614141	395200	4.43713e+06
614373	395194	4.43713e+06
614604	395196	4.43713e+06
614836	395195	4.43713e+06
615095	395194	4.43713e+06
615327	395195	4.43713e+06
615559	395195	4.43713e+06
615791	395193	4.43713e+06
616023	395193	4.43713e+06
616255	395194	4.43714e+06
616486	395194	4.43713e+06
616718	395194	4.43713e+06
616950	395194	4.43713e+06
617182	395193	4.43713e+06
617414	395193	4.43713e+06
617646	395193	4.43713e+06
617878	395193	4.43714e+06
618110	395194	4.43713e+06
618342	395194	4.43713e+06
618601	395196	4.43713e+06
618833	395197	4.43713e+06
619065	395193	4.43713e+06
619297	395196	4.43713e+06
619529	395194	4.43713e+06
619761	395194	4.43713e+06
619993	395193	4.43713e+06
620224	395193	4.43713e+06
620456	395193	4.43713e+06
620688	395193	4.43714e+06
620920	395195	4.43713e+06
621152	395194	4.43713e+06
621384	395194	4.43714e+06
621616	395194	4.43714e+06
621848	395192	4.43713e+06
622107	395195	4.43713e+06
622339	395193	4.43713e+06
622571	395191	4.43713e+06
622803	395191	4.43714e+06
623035	395194	4.43713e+06
623267	395193	4.43713e+06
623499	395192	4.43713e+06
623731	395194	4.43713e+06
623963	395196	4.43713e+06
624195	395192	4.43713e+06
624427	395170	4.43716e+06
624658	395161	4.43716e+06
624890	395133	4.43716e+06
625122	395117	4.43716e+06
625354	395102	4.43716e+06
625613	395096	4.43716e+06
625845	395078	4.43717e+06
626076	395062	4.43716e+06
626308	395057	4.43716e+06
626540	395051	4.43717e+06
626772	395043	4.43717e+06
627004	395033	4.43717e+06
627235	395013	4.43717e+06
627467	395007	4.43717e+06
627699	395002	4.43717e+06
627931	394993	4.43717e+06
628162	394983	4.43716e+06
628394	394926	4.43716e+06
628625	394909	4.43717e+06
628857	395019	4.43715e+06
629116	395034	4.43715e+06
629348	395110	4.43714e+06
629580	395093	4.43712e+06
629811	395073	4.43712e+06
630043	395060	4.43712e+06
630275	395052	4.43713e+06
630507	395046	4.43713e+06
630739	395044	4.43713e+06
630971	395039	4.43713e+06
631202	395048	4.43713e+06
631434	395106	4.43715e+06
631666	395140	4.43715e+06
631897	395153	4.43715e+06
632129	395168	4.43715e+06
632361	395203	4.43716e+06
632620	395246	4.43716e+06
632852	395263	4.43716e+06
633084	395268	4.43714e+06
633315	395267	4.43712e+06
633547	395119	4.43711e+06
633779	394943	4.43716e+06
634010	394946	4.43715e+06
634242	394944	4.43716e+06
634474	394943	4.43716e+06
634706	394946	4.43716e+06
634938	394947	4.43716e+06
635169	394968	4.43716e+06
635401	394979	4.43716e+06
635633	395001	4.43716e+06
635864	395018	4.43716e+06
636123	395035	4.43716e+06
636355	395063	4.43716e+06
636586	395086	4.43716e+06
636818	395108	4.43716e+06
637049	395130	4.43716e+06
637281	395155	4.43716e+06
637513	395166	4.43716e+06
637744	395187	4.43716e+06
637976	395199	4.43716e+06
638208	395220	4.43716e+06
638440	395225	4.43716e+06
638672	395238	4.43716e+06
638903	395246	4.43715e+06
639135	395254	4.43713e+06
639367	395255	4.43713e+06
639626	395238	4.43716e+06
639858	395270	4.43716e+06
640090	395216	4.43716e+06
640322	395078	4.43716e+06
640554	394901	4.43717e+06
640785	395007	4.43716e+06
641017	394899	4.43718e+06
641248	394899	4.43718e+06
641480	394904	4.43718e+06
641712	394900	4.43717e+06
642637	394902	4.43716e+06
642869	394914	4.43716e+06
643127	394910	4.43716e+06
643358	394905	4.43716e+06
643590	394933	4.43716e+06
643822	394912	4.43717e+06
644054	394916	4.43715e+06
644517	394942	4.43719e+06
644749	394901	4.43717e+06
644981	394905	4.43717e+06
645213	394904	4.43718e+06
645445	394899	4.43718e+06
646139	394913	4.43717e+06
646371	394899	4.43718e+06
646629	394900	4.43718e+06
646861	394897	4.43718e+06
647093	394899	4.43718e+06
647325	394897	4.43717e+06
647557	394903	4.43718e+06
647788	394900	4.43718e+06
648020	394897	4.43717e+06
648252	394901	4.43717e+06
648484	394900	4.43717e+06
648716	394898	4.43718e+06
648947	394898	4.43718e+06
649179	394902	4.43718e+06
649411	394906	4.43718e+06
649642	394897	4.43717e+06
649874	394899	4.43718e+06
650132	394992	4.43716e+06
650364	395192	4.43716e+06
650596	395207	4.43716e+06
650828	395219	4.43716e+06
651060	395222	4.43716e+06
651292	395221	4.43716e+06
651524	395222	4.43716e+06
651755	395213	4.43715e+06
651987	395213	4.43715e+06
652219	395228	4.43715e+06
652450	395226	4.43716e+06
652682	395222	4.43716e+06
652914	395220	4.43716e+06
653146	395165	4.43716e+06
653378	395162	4.43716e+06
653636	395162	4.43715e+06
653868	395174	4.43715e+06
654100	395194	4.43716e+06
654332	395203	4.43716e+06
654564	395216	4.43716e+06
654796	395229	4.43716e+06
655027	395242	4.43716e+06
655259	395252	4.43715e+06
655491	395257	4.43714e+06
655722	395256	4.43713e+06
655954	395255	4.43712e+06
656186	395255	4.43712e+06
656418	395250	4.43711e+06
656650	395247	4.43711e+06
656881	395250	4.4371e+06
657139	395243	4.4371e+06
657370	395239	4.43709e+06
657602	395268	4.4371e+06
657834	395263	4.4371e+06
658066	395266	4.43711e+06
658298	395265	4.43711e+06
658530	395268	4.4371e+06
658761	395265	4.43709e+06
658993	395255	4.4371e+06
659224	395251	4.4371e+06
659456	395254	4.4371e+06
659687	395255	4.4371e+06
659919	395254	4.4371e+06
660151	395254	4.4371e+06
660382	395255	4.4371e+06
660640	395254	4.4371e+06
660872	395253	4.4371e+06
661104	395248	4.4371e+06
661335	395254	4.4371e+06
661567	395254	4.4371e+06
661798	395253	4.4371e+06
662030	395254	4.4371e+06
662262	395247	4.4371e+06
662494	395248	4.43711e+06
662726	395242	4.43712e+06
662958	395254	4.43713e+06
663189	395260	4.43712e+06
663421	395264	4.43713e+06
663653	395261	4.43713e+06
663885	395260	4.43713e+06
664143	395260	4.43713e+06
664375	395251	4.43713e+06
664607	395234	4.43713e+06
664839	395228	4.43713e+06
665071	395210	4.43713e+06
665303	395197	4.43713e+06
665535	395184	4.43714e+06
665767	395153	4.43715e+06
665999	395144	4.43715e+06
666231	395135	4.43716e+06
666463	395075	4.43716e+06
666695	394897	4.43717e+06
666926	394898	4.43716e+06
667158	394904	4.43717e+06
667390	394917	4.43717e+06
667654	394925	4.43716e+06
667886	394947	4.43716e+06
668118	394953	4.43716e+06
668350	395074	4.43716e+06
668582	395186	4.43716e+06
668814	395188	4.43716e+06
669045	395206	4.43715e+06
669276	395213	4.43714e+06
669508	395212	4.43714e+06
669740	395236	4.43713e+06
669971	395229	4.43711e+06
670203	395218	4.4371e+06
670434	395208	4.4371e+06
670666	395195	4.4371e+06
670898	395185	4.4371e+06
671162	395173	4.4371e+06
671394	395164	4.4371e+06
671625	395154	4.4371e+06
671857	395151	4.43711e+06
672088	395145	4.43711e+06
672319	395142	4.4371e+06
672551	395134	4.43711e+06
672783	395125	4.43711e+06
673015	395115	4.43711e+06
673246	395102	4.43712e+06
673477	395080	4.43713e+06
673709	395029	4.43715e+06
673941	395012	4.43715e+06
674173	395001	4.43716e+06
674405	394986	4.43716e+06
674669	395007	4.43716e+06
674900	395016	4.43716e+06
675132	395024	4.43716e+06
675363	395035	4.43717e+06
675595	395054	4.43717e+06
675826	395085	4.43716e+06
676058	395109	4.43716e+06
676290	395137	4.43716e+06
676522	395159	4.43715e+06
676754	395179	4.43714e+06
676986	395189	4.43713e+06
677218	395198	4.43711e+06
677450	395194	4.4371e+06
677681	395194	4.4371e+06
677913	395199	4.4371e+06
678177	395199	4.43709e+06
678408	395194	4.43709e+06
678640	395189	4.43709e+06
678872	395176	4.43709e+06
679103	395167	4.4371e+06
679335	395164	4.4371e+06
679567	395155	4.4371e+06
679799	395148	4.4371e+06
680031	395142	4.4371e+06
680263	395136	4.4371e+06
680494	395128	4.43711e+06
680726	395123	4.43711e+06
680958	395115	4.43711e+06
681190	395124	4.43712e+06
681421	395125	4.43712e+06
681685	395126	4.43712e+06
681917	395125	4.43712e+06
682148	395126	4.43712e+06
682380	395125	4.43712e+06
682611	395126	4.43712e+06
682843	395126	4.43712e+06
683075	395125	4.43712e+06
683307	395125	4.43712e+06
683539	395126	4.43712e+06
683771	395126	4.43712e+06
684002	395127	4.43712e+06
684233	395126	4.43712e+06
684465	395126	4.43712e+06
684697	395126	4.43712e+06
684929	395126	4.43712e+06
685193	395125	4.43712e+06
685425	395124	4.43712e+06
685657	395125	4.43712e+06
685889	395126	4.43712e+06
686121	395124	4.43712e+06
686353	395125	4.43712e+06
686585	395126	4.43712e+06
686816	395126	4.43712e+06
687048	395128	4.43711e+06
687280	395127	4.43711e+06
687512	395126	4.43711e+06
687744	395126	4.43711e+06
687976	395126	4.43711e+06
688208	395125	4.43712e+06
688440	395126	4.43712e+06
688704	395126	4.43712e+06
688936	395126	4.43711e+06
689168	395125	4.43712e+06
689400	395126	4.43712e+06
689632	395129	4.43711e+06
689864	395128	4.43712e+06
690096	395126	4.43712e+06
690328	395126	4.43712e+06
690560	395125	4.43712e+06
690792	395131	4.43711e+06
691024	395134	4.43711e+06
691256	395136	4.43711e+06
691488	395141	4.4371e+06
691720	395143	4.4371e+06
691952	395149	4.4371e+06
692216	395155	4.4371e+06
692448	395157	4.4371e+06
692680	395156	4.4371e+06
692912	395152	4.4371e+06
693143	395148	4.4371e+06
693375	395142	4.43711e+06
693607	395143	4.43712e+06
693838	395143	4.43712e+06
694070	395143	4.43712e+06
694302	395142	4.43712e+06
694534	395143	4.43711e+06
694766	395143	4.43712e+06
694998	395144	4.43712e+06
695230	395144	4.43712e+06
695461	395145	4.43712e+06
695725	395144	4.43712e+06
695956	395143	4.43712e+06
696188	395145	4.43712e+06
696420	395142	4.43712e+06
696652	395144	4.43712e+06
696884	395145	4.43712e+06
697116	395143	4.43712e+06
697348	395145	4.43712e+06
697580	395145	4.43712e+06
697811	395144	4.43712e+06
698043	395144	4.43712e+06
698275	395143	4.43712e+06
698507	395140	4.43712e+06
698739	395140	4.43712e+06
698971	395143	4.43712e+06
699235	395143	4.43711e+06
699467	395143	4.43712e+06
699699	395145	4.43712e+06
699931	395143	4.43712e+06
700162	395144	4.43711e+06
700394	395142	4.43711e+06
700625	395142	4.43712e+06
700857	395143	4.43712e+06
701088	395141	4.43712e+06
701319	395141	4.43711e+06
701550	395143	4.43712e+06
701782	395144	4.43712e+06
702013	395141	4.43712e+06
702245	395141	4.43712e+06
702476	395143	4.43712e+06
702740	395141	4.43712e+06
702972	395141	4.43712e+06
703203	395141	4.43712e+06
703435	395141	4.43711e+06
703667	395141	4.43712e+06
703899	395142	4.43712e+06
704131	395142	4.43712e+06
704363	395142	4.43712e+06
704594	395141	4.43711e+06
704826	395139	4.43711e+06
705058	395141	4.43712e+06
705290	395141	4.43712e+06
705522	395141	4.43712e+06
705753	395142	4.43712e+06
705985	395142	4.43711e+06
706249	395141	4.43712e+06
706480	395141	4.43712e+06
706712	395141	4.43711e+06
706943	395141	4.43712e+06
707175	395141	4.43712e+06
707407	395141	4.43712e+06
707638	395142	4.43711e+06
707870	395142	4.43712e+06
708102	395139	4.43711e+06
708334	395141	4.43712e+06
708566	395141	4.43712e+06
708797	395141	4.43712e+06
709029	395141	4.43712e+06
709260	395142	4.43712e+06
709491	395142	4.43712e+06
709756	395141	4.43711e+06
709987	395140	4.43712e+06
710219	395140	4.43711e+06
710450	395140	4.43712e+06
[truncated: 722 more rows]
