# Supplementary material for: Effects of Number of Animals Monitored on Representations of Cattle Group Movement Characteristics and Spatial Occupancy
Source: PLoS One. 2015 Feb 3;10(2):e0113117. doi: 10.1371/journal.pone.0113117 (PMC4315582; doi:10.1371/journal.pone.0113117)
Supplement: S1 File — (ZIP) [file pone.0113117.s001.zip › File S1/GPS data of Group A/X019.xlsx]

## Sheet: X019
time	X	Y
140	395205	4.43711e+06
372	395206	4.43711e+06
604	395206	4.43711e+06
836	395207	4.43711e+06
1125	395207	4.43711e+06
1357	395206	4.43711e+06
1589	395205	4.43711e+06
1821	395205	4.43711e+06
2053	395204	4.43711e+06
2285	395206	4.43711e+06
2517	395207	4.43711e+06
2749	395206	4.43711e+06
2981	395207	4.43711e+06
3213	395205	4.43711e+06
3445	395205	4.43711e+06
3676	395206	4.43711e+06
3908	395205	4.43711e+06
4140	395205	4.43711e+06
4372	395205	4.43711e+06
4666	395205	4.43711e+06
4898	395206	4.43711e+06
5130	395206	4.43711e+06
5362	395206	4.43711e+06
5594	395205	4.43711e+06
5826	395205	4.43711e+06
6058	395207	4.43711e+06
6290	395205	4.43711e+06
6522	395206	4.43711e+06
6754	395207	4.43711e+06
6986	395205	4.43711e+06
7218	395206	4.43711e+06
7450	395206	4.43711e+06
7682	395206	4.43711e+06
7914	395207	4.43711e+06
8208	395205	4.43711e+06
8439	395206	4.43711e+06
8671	395207	4.43711e+06
8903	395205	4.43711e+06
9135	395206	4.43711e+06
9367	395206	4.43711e+06
9599	395208	4.43711e+06
9831	395208	4.43711e+06
10063	395208	4.43711e+06
10295	395208	4.43711e+06
10527	395208	4.43711e+06
10758	395207	4.43711e+06
10990	395208	4.43711e+06
11221	395208	4.43711e+06
11453	395209	4.43711e+06
11747	395208	4.43711e+06
11979	395208	4.43711e+06
12211	395208	4.43711e+06
12442	395208	4.43711e+06
12674	395208	4.43711e+06
12906	395207	4.43711e+06
13137	395207	4.43711e+06
13369	395208	4.43711e+06
13601	395208	4.43711e+06
13832	395208	4.43711e+06
14064	395208	4.43711e+06
14295	395209	4.43711e+06
14527	395208	4.43711e+06
14759	395209	4.43711e+06
14991	395208	4.43711e+06
15285	395208	4.43711e+06
15517	395208	4.43711e+06
15749	395208	4.43711e+06
15981	395208	4.43711e+06
16212	395207	4.43711e+06
16444	395207	4.43711e+06
16676	395208	4.43711e+06
16907	395208	4.43711e+06
17139	395208	4.43711e+06
17370	395209	4.43711e+06
17601	395208	4.43711e+06
17833	395208	4.43711e+06
18064	395199	4.43711e+06
18296	395197	4.43711e+06
18528	395196	4.43711e+06
18822	395196	4.43711e+06
19054	395197	4.43711e+06
19286	395196	4.43711e+06
19518	395197	4.43711e+06
19750	395196	4.43711e+06
19982	395189	4.43711e+06
20214	395157	4.43714e+06
20446	395150	4.43715e+06
20678	395146	4.43715e+06
20910	395142	4.43715e+06
21142	395141	4.43715e+06
21374	395129	4.43715e+06
21606	395075	4.43716e+06
21838	394947	4.43716e+06
22069	394943	4.43715e+06
22373	394946	4.43716e+06
22605	395086	4.43716e+06
22836	395214	4.43716e+06
23068	395246	4.43716e+06
23300	395268	4.43717e+06
23531	395265	4.43716e+06
23763	395266	4.43713e+06
23994	395266	4.43712e+06
24226	395268	4.43711e+06
24457	395268	4.43711e+06
24689	395266	4.43711e+06
24920	395262	4.43712e+06
25152	395261	4.43712e+06
25383	395268	4.43713e+06
25615	395267	4.43714e+06
25919	395255	4.43715e+06
26150	395243	4.43715e+06
26382	395227	4.43714e+06
26614	395185	4.43714e+06
26846	395154	4.43711e+06
27077	395143	4.43711e+06
27308	395136	4.43711e+06
27540	395017	4.43714e+06
27772	394957	4.43715e+06
28004	394949	4.43715e+06
28235	394945	4.43716e+06
28466	394929	4.43716e+06
28698	394936	4.43717e+06
28930	394951	4.43716e+06
29161	394988	4.43716e+06
29465	395027	4.43715e+06
29696	395087	4.43715e+06
29927	395235	4.43715e+06
30159	395256	4.43714e+06
30391	395265	4.43713e+06
30622	395259	4.43712e+06
30854	395258	4.43712e+06
31086	395257	4.43712e+06
31318	395249	4.43711e+06
31549	395251	4.43711e+06
31781	395251	4.43712e+06
32013	395251	4.43711e+06
32245	395251	4.43711e+06
32477	395251	4.43711e+06
32708	395251	4.43711e+06
33012	395252	4.43711e+06
33243	395253	4.43711e+06
33474	395251	4.43711e+06
33706	395254	4.43712e+06
33938	395253	4.43712e+06
34170	395252	4.43712e+06
34402	395240	4.43712e+06
34634	395009	4.43716e+06
34866	394964	4.43716e+06
35098	395269	4.43712e+06
35329	395265	4.4371e+06
35561	395265	4.4371e+06
35793	395268	4.4371e+06
36024	395264	4.43709e+06
36255	395263	4.43709e+06
36539	395263	4.4371e+06
36770	395265	4.4371e+06
37002	395265	4.4371e+06
37233	395265	4.4371e+06
37465	395264	4.4371e+06
37696	395264	4.4371e+06
37928	395259	4.43708e+06
38160	395209	4.43709e+06
38392	395254	4.43714e+06
38623	395263	4.43708e+06
38855	395174	4.4371e+06
39087	395057	4.43712e+06
39319	394915	4.43713e+06
39750	394921	4.43714e+06
39982	394917	4.43718e+06
40214	394923	4.43715e+06
40446	394923	4.43715e+06
40678	394935	4.43712e+06
40938	394921	4.43715e+06
41170	394941	4.43724e+06
41402	394929	4.43715e+06
42329	394920	4.43715e+06
42792	394929	4.43713e+06
43024	394921	4.43716e+06
43256	394930	4.43715e+06
43488	394926	4.43716e+06
43720	394919	4.43716e+06
43952	394924	4.43715e+06
44184	394928	4.43714e+06
44908	395008	4.43716e+06
45140	395171	4.43716e+06
45372	395261	4.43716e+06
45604	395258	4.43714e+06
45836	395255	4.43714e+06
46068	395254	4.43715e+06
46300	395241	4.43714e+06
46532	395255	4.43713e+06
46764	395257	4.43712e+06
46996	395261	4.43711e+06
47228	395259	4.4371e+06
47460	395263	4.43709e+06
47692	395259	4.43708e+06
47952	395260	4.43709e+06
48184	395256	4.43709e+06
48416	395261	4.4371e+06
48648	395266	4.43711e+06
48880	395268	4.43711e+06
49112	395267	4.43711e+06
49344	395267	4.4371e+06
49576	395265	4.4371e+06
49808	395264	4.4371e+06
50040	395264	4.4371e+06
50272	395264	4.4371e+06
50504	395265	4.4371e+06
50736	395265	4.4371e+06
50968	395265	4.4371e+06
51200	395266	4.4371e+06
51460	395264	4.4371e+06
51692	395266	4.4371e+06
51924	395267	4.4371e+06
52156	395265	4.4371e+06
52388	395265	4.4371e+06
52620	395265	4.4371e+06
52852	395254	4.43709e+06
53084	395248	4.43709e+06
53316	395243	4.43708e+06
53548	395230	4.43708e+06
53780	395229	4.43709e+06
54012	395226	4.4371e+06
54244	395222	4.4371e+06
54476	395263	4.4371e+06
54708	395266	4.43711e+06
54968	395262	4.43712e+06
55200	395256	4.43714e+06
55432	395254	4.43714e+06
55664	395247	4.43715e+06
55896	395243	4.43715e+06
56127	395239	4.43715e+06
56359	395245	4.43714e+06
56591	395268	4.43711e+06
56822	395267	4.43711e+06
57054	395263	4.43708e+06
57286	395254	4.43708e+06
57517	395268	4.43709e+06
57749	395266	4.4371e+06
57981	395269	4.43709e+06
58213	395268	4.43709e+06
58473	395268	4.43709e+06
58704	395268	4.43709e+06
58936	395261	4.43707e+06
59168	395252	4.43708e+06
59400	395246	4.43708e+06
59631	395248	4.43709e+06
59863	395252	4.43709e+06
60095	395259	4.4371e+06
60327	395255	4.43711e+06
60558	395250	4.43712e+06
60790	395253	4.43713e+06
61022	395260	4.43714e+06
61254	395261	4.43716e+06
61486	395240	4.43716e+06
61717	395226	4.43716e+06
61977	395213	4.43716e+06
62209	395200	4.43716e+06
62441	395185	4.43716e+06
62673	395171	4.43716e+06
62905	395160	4.43716e+06
63136	395150	4.43716e+06
63368	395146	4.43716e+06
63600	395136	4.43716e+06
63832	395111	4.43714e+06
64063	395091	4.43713e+06
64295	394999	4.43714e+06
64527	394897	4.43724e+06
64759	394897	4.43724e+06
64991	394899	4.43723e+06
65223	394904	4.43723e+06
66408	394906	4.43722e+06
66640	394902	4.43723e+06
67565	394916	4.43717e+06
67797	395049	4.43714e+06
68029	395118	4.43713e+06
68261	395160	4.43712e+06
68493	395219	4.43711e+06
68725	395251	4.43715e+06
68985	395186	4.43714e+06
69217	395142	4.43714e+06
69449	395115	4.43714e+06
69681	395101	4.43714e+06
69913	395085	4.43715e+06
70145	395082	4.43715e+06
70377	395069	4.43715e+06
70609	395031	4.43716e+06
70841	395017	4.43716e+06
71072	395047	4.43716e+06
71304	395099	4.43716e+06
71536	395143	4.43715e+06
71768	395157	4.43714e+06
72000	395183	4.43714e+06
72232	395198	4.43713e+06
72492	395263	4.43711e+06
72724	395264	4.43711e+06
72956	395262	4.4371e+06
73188	395262	4.4371e+06
73420	395264	4.4371e+06
73652	395268	4.4371e+06
73884	395267	4.4371e+06
74116	395268	4.4371e+06
74348	395268	4.4371e+06
74580	395260	4.4371e+06
74811	395258	4.4371e+06
75043	395259	4.4371e+06
75275	395259	4.4371e+06
75506	395260	4.4371e+06
75738	395250	4.43709e+06
75998	395249	4.43709e+06
76230	395250	4.43709e+06
76462	395249	4.43709e+06
76694	395250	4.43709e+06
76926	395249	4.43709e+06
77158	395249	4.43709e+06
77390	395249	4.43709e+06
77622	395249	4.43709e+06
77854	395249	4.43709e+06
78086	395249	4.43709e+06
78318	395250	4.43709e+06
78550	395249	4.43709e+06
78782	395252	4.43709e+06
79014	395253	4.43709e+06
79246	395249	4.43709e+06
79506	395250	4.43709e+06
79738	395251	4.43709e+06
79970	395252	4.43709e+06
80202	395250	4.43709e+06
80434	395250	4.43709e+06
80666	395249	4.43709e+06
80898	395251	4.43709e+06
81130	395251	4.43709e+06
81362	395252	4.43709e+06
81594	395252	4.43709e+06
81826	395252	4.43709e+06
82058	395251	4.43709e+06
82290	395253	4.43709e+06
82522	395252	4.43709e+06
82754	395250	4.43709e+06
83014	395250	4.43709e+06
83246	395250	4.43709e+06
83478	395252	4.43709e+06
83710	395252	4.43709e+06
83942	395250	4.43709e+06
84174	395252	4.43709e+06
84406	395252	4.43709e+06
84638	395252	4.43709e+06
84870	395252	4.43709e+06
85102	395250	4.43709e+06
85334	395251	4.43709e+06
85566	395250	4.43709e+06
85798	395251	4.43709e+06
86030	395251	4.43709e+06
86262	395254	4.43709e+06
86522	395251	4.43709e+06
86754	395251	4.43709e+06
86985	395252	4.43709e+06
87217	395252	4.43709e+06
87449	395251	4.43709e+06
87681	395251	4.43709e+06
87913	395250	4.43709e+06
88145	395250	4.43709e+06
88377	395250	4.43709e+06
88609	395250	4.43709e+06
88841	395249	4.43709e+06
89073	395248	4.43709e+06
89305	395250	4.43709e+06
89537	395250	4.43709e+06
89769	395249	4.43709e+06
90029	395250	4.43709e+06
90261	395249	4.43709e+06
90493	395249	4.4371e+06
90725	395249	4.43709e+06
90957	395248	4.43709e+06
91189	395229	4.4371e+06
91421	395224	4.4371e+06
91653	395185	4.4371e+06
91885	395168	4.43711e+06
92117	395146	4.43712e+06
92349	395140	4.43712e+06
92581	395134	4.43712e+06
92813	395132	4.43713e+06
93044	395134	4.43713e+06
93276	395128	4.43713e+06
93536	395109	4.43712e+06
93768	395089	4.43713e+06
94000	395081	4.43713e+06
94232	395077	4.43713e+06
94464	395069	4.43713e+06
94696	395070	4.43713e+06
94928	395074	4.43713e+06
95160	395086	4.43712e+06
95392	395087	4.43712e+06
95624	395086	4.43712e+06
95856	395087	4.43712e+06
96088	395121	4.43711e+06
96320	395151	4.4371e+06
96552	395164	4.43711e+06
96784	395163	4.43711e+06
97044	395162	4.43711e+06
97275	395161	4.43711e+06
97507	395162	4.43711e+06
97739	395162	4.43711e+06
97971	395160	4.43711e+06
98203	395160	4.43711e+06
98435	395161	4.43711e+06
98667	395160	4.43711e+06
98898	395159	4.43711e+06
99130	395159	4.43711e+06
99362	395160	4.43711e+06
99594	395161	4.43711e+06
99825	395161	4.43711e+06
100057	395162	4.43711e+06
100289	395161	4.43711e+06
100549	395162	4.43711e+06
100781	395163	4.43711e+06
101013	395162	4.43711e+06
101245	395162	4.43711e+06
101477	395162	4.43711e+06
101709	395162	4.43711e+06
101941	395161	4.43711e+06
102172	395162	4.43711e+06
102404	395162	4.43711e+06
102636	395161	4.43711e+06
102868	395162	4.43711e+06
103100	395162	4.43711e+06
103332	395163	4.43711e+06
103564	395162	4.43711e+06
103796	395161	4.43711e+06
104056	395161	4.43711e+06
104288	395162	4.43711e+06
104520	395163	4.43711e+06
104752	395164	4.43711e+06
104984	395163	4.43711e+06
105215	395163	4.43711e+06
105447	395162	4.43711e+06
105679	395162	4.43711e+06
105911	395162	4.43711e+06
106143	395162	4.43711e+06
106375	395162	4.43711e+06
106607	395162	4.43711e+06
106839	395162	4.43711e+06
107071	395163	4.43711e+06
107303	395169	4.43712e+06
107563	395174	4.43713e+06
107794	395192	4.43713e+06
108026	395201	4.43713e+06
108258	395188	4.43715e+06
108490	395153	4.43716e+06
108722	395119	4.43715e+06
108954	395100	4.43715e+06
109186	395081	4.43715e+06
109418	395059	4.43715e+06
109650	395021	4.43715e+06
109882	395009	4.43716e+06
110114	394994	4.43716e+06
110346	394967	4.43717e+06
110578	394946	4.43716e+06
110809	394924	4.43717e+06
111069	394918	4.43717e+06
111300	395007	4.43715e+06
111532	395034	4.43715e+06
111764	395054	4.43715e+06
111996	395078	4.43714e+06
112228	395116	4.43714e+06
112460	395151	4.43713e+06
112692	395176	4.43713e+06
112924	395181	4.43714e+06
113156	395260	4.4371e+06
113388	395264	4.4371e+06
113620	395262	4.4371e+06
113852	395254	4.43708e+06
114084	395258	4.43708e+06
114315	395266	4.4371e+06
114575	395266	4.43709e+06
114807	395267	4.43709e+06
115039	395264	4.43709e+06
115271	395267	4.43708e+06
115503	395266	4.43708e+06
115735	395264	4.43708e+06
115967	395266	4.43708e+06
116199	395263	4.43707e+06
116431	395261	4.43707e+06
116662	395258	4.43707e+06
116894	395256	4.43707e+06
117126	395233	4.43708e+06
117358	395147	4.4371e+06
117590	395103	4.43711e+06
117822	395068	4.43713e+06
118082	394993	4.43714e+06
118313	394963	4.43715e+06
118545	394958	4.43716e+06
118776	394916	4.43719e+06
119008	394917	4.43721e+06
121327	394909	4.43722e+06
133035	394891	4.43726e+06
134889	395018	4.43716e+06
135121	395070	4.43716e+06
135352	395081	4.43716e+06
135611	395117	4.43716e+06
135843	395122	4.43716e+06
136075	395159	4.43715e+06
136307	395157	4.43713e+06
136539	395127	4.43711e+06
136771	395088	4.43713e+06
137003	395060	4.43713e+06
137235	395031	4.43714e+06
137467	395009	4.43714e+06
137699	394994	4.43715e+06
137931	394961	4.43715e+06
138163	394948	4.43715e+06
138395	394948	4.43716e+06
138627	394945	4.43715e+06
138859	394943	4.43715e+06
139118	394945	4.43715e+06
139350	394951	4.43715e+06
139582	394957	4.43716e+06
139814	394961	4.43716e+06
140277	394969	4.43716e+06
140509	394974	4.43716e+06
140740	394986	4.43716e+06
140972	395001	4.43716e+06
141204	395007	4.43716e+06
141436	395002	4.43715e+06
141668	394989	4.43715e+06
141899	394987	4.43715e+06
142130	394947	4.43716e+06
142362	394938	4.43715e+06
142621	394939	4.43714e+06
142853	394943	4.43714e+06
143084	394939	4.43714e+06
143316	394942	4.43714e+06
143548	394940	4.43714e+06
143779	394946	4.43714e+06
144011	394941	4.43714e+06
144242	394937	4.43714e+06
144474	394938	4.43715e+06
144706	394938	4.43715e+06
144938	394939	4.43715e+06
145170	394938	4.43715e+06
145402	394939	4.43715e+06
145634	394940	4.43714e+06
145866	394940	4.43715e+06
146125	394936	4.43714e+06
146356	394945	4.43714e+06
146587	395008	4.43715e+06
146819	395022	4.43715e+06
147051	395041	4.43714e+06
147283	395081	4.43714e+06
147515	395116	4.43714e+06
147747	395150	4.43713e+06
147979	395180	4.43713e+06
148211	395205	4.43712e+06
148443	395228	4.43711e+06
148675	395247	4.4371e+06
148907	395268	4.43709e+06
149139	395253	4.43708e+06
149371	395243	4.43708e+06
149630	395232	4.43709e+06
149862	395216	4.43709e+06
150094	395185	4.43709e+06
150326	395174	4.4371e+06
150558	395164	4.4371e+06
150790	395148	4.43711e+06
151022	395124	4.43711e+06
151254	395082	4.43712e+06
151486	395060	4.43713e+06
151718	395033	4.43714e+06
151950	395005	4.43714e+06
152182	394988	4.43715e+06
152414	394899	4.43724e+06
152645	394913	4.43724e+06
152877	394921	4.43716e+06
153136	395070	4.43716e+06
153367	395090	4.43716e+06
153599	395141	4.43715e+06
153831	395170	4.43715e+06
154063	395199	4.43714e+06
154295	395221	4.43715e+06
154526	395247	4.43714e+06
154758	395262	4.43714e+06
154990	395260	4.43716e+06
155222	395230	4.43716e+06
155453	395207	4.43714e+06
155684	395181	4.43711e+06
155916	395165	4.43712e+06
156148	395151	4.43713e+06
156380	395111	4.43714e+06
156639	395105	4.43714e+06
156871	395084	4.43715e+06
157103	395073	4.43716e+06
157335	395034	4.43716e+06
157567	395012	4.43715e+06
157799	394994	4.43715e+06
158030	394954	4.43715e+06
158262	394944	4.43716e+06
158493	394916	4.4372e+06
158725	394918	4.43721e+06
158957	394916	4.43717e+06
159189	395090	4.43716e+06
159421	395128	4.43716e+06
159653	395164	4.43715e+06
159885	395196	4.43716e+06
160144	395209	4.43716e+06
160376	395223	4.43716e+06
160608	395232	4.43716e+06
160840	395242	4.43715e+06
161072	395248	4.43714e+06
161304	395251	4.43714e+06
161536	395254	4.43714e+06
161768	395254	4.43714e+06
162000	395253	4.43714e+06
162232	395255	4.43714e+06
162464	395255	4.43714e+06
162696	395255	4.43714e+06
162928	395254	4.43714e+06
163160	395254	4.43714e+06
163392	395254	4.43714e+06
163651	395254	4.43714e+06
163882	395254	4.43714e+06
164114	395254	4.43714e+06
164346	395254	4.43714e+06
164578	395257	4.43714e+06
164809	395254	4.43714e+06
165041	395251	4.43714e+06
165273	395254	4.43714e+06
165505	395252	4.43714e+06
165736	395255	4.43715e+06
165968	395258	4.43715e+06
166200	395262	4.43715e+06
166432	395261	4.43715e+06
166664	395252	4.43714e+06
166896	395251	4.43714e+06
167155	395257	4.43714e+06
167386	395252	4.43714e+06
167618	395254	4.43714e+06
167850	395257	4.43714e+06
168082	395255	4.43714e+06
168314	395254	4.43714e+06
168546	395256	4.43713e+06
168778	395255	4.43714e+06
169010	395254	4.43714e+06
169242	395255	4.43714e+06
169474	395255	4.43714e+06
169706	395255	4.43714e+06
169938	395253	4.43714e+06
170170	395254	4.43713e+06
170402	395256	4.43714e+06
170661	395254	4.43714e+06
170893	395254	4.43713e+06
171125	395253	4.43714e+06
171357	395254	4.43714e+06
171589	395254	4.43714e+06
171820	395254	4.43714e+06
172052	395254	4.43714e+06
172284	395255	4.43714e+06
172516	395256	4.43713e+06
172748	395255	4.43713e+06
172980	395256	4.43713e+06
173212	395254	4.43713e+06
173444	395256	4.43713e+06
173676	395256	4.43714e+06
173908	395256	4.43714e+06
174167	395258	4.43714e+06
174399	395254	4.43714e+06
174631	395255	4.43714e+06
174862	395257	4.43714e+06
175094	395258	4.43714e+06
175326	395257	4.43714e+06
175558	395253	4.43713e+06
175790	395254	4.43714e+06
176022	395253	4.43714e+06
176254	395253	4.43714e+06
176486	395254	4.43714e+06
176718	395255	4.43713e+06
176950	395255	4.43714e+06
177182	395254	4.43714e+06
177414	395254	4.43714e+06
177673	395253	4.43713e+06
177905	395255	4.43714e+06
178137	395255	4.43714e+06
178369	395255	4.43714e+06
178601	395255	4.43714e+06
178833	395255	4.43714e+06
179064	395254	4.43714e+06
179296	395255	4.43714e+06
179528	395256	4.43714e+06
179760	395256	4.43714e+06
179992	395256	4.43714e+06
180224	395259	4.43714e+06
180456	395258	4.43714e+06
180688	395258	4.43714e+06
180920	395256	4.43714e+06
181179	395234	4.43713e+06
181411	395234	4.43713e+06
181643	395230	4.43713e+06
181875	395222	4.43712e+06
182107	395220	4.43712e+06
182339	395222	4.43712e+06
182571	395221	4.43712e+06
182803	395222	4.43712e+06
183034	395222	4.43712e+06
183266	395221	4.43712e+06
183498	395222	4.43712e+06
183730	395221	4.43712e+06
183962	395221	4.43712e+06
184193	395222	4.43712e+06
184425	395222	4.43712e+06
184684	395222	4.43712e+06
184916	395222	4.43712e+06
185147	395221	4.43712e+06
185379	395222	4.43712e+06
185611	395222	4.43712e+06
185843	395221	4.43712e+06
186075	395222	4.43712e+06
186307	395221	4.43712e+06
186539	395222	4.43712e+06
186771	395222	4.43712e+06
187003	395220	4.43712e+06
187235	395220	4.43712e+06
187467	395220	4.43712e+06
187699	395222	4.43712e+06
187931	395221	4.43712e+06
188190	395220	4.43712e+06
188421	395221	4.43712e+06
188652	395221	4.43712e+06
188884	395221	4.43712e+06
189116	395221	4.43712e+06
189348	395221	4.43712e+06
189580	395221	4.43712e+06
189811	395221	4.43712e+06
190043	395222	4.43712e+06
190275	395221	4.43712e+06
190507	395220	4.43712e+06
190739	395221	4.43712e+06
190971	395222	4.43712e+06
191203	395222	4.43712e+06
191435	395221	4.43712e+06
191694	395221	4.43712e+06
191926	395217	4.43712e+06
192158	395202	4.43713e+06
192390	395190	4.43714e+06
192622	395166	4.43716e+06
192854	395146	4.43716e+06
193086	395139	4.43716e+06
193318	395116	4.43716e+06
193549	395094	4.43716e+06
193781	395068	4.43716e+06
194013	395030	4.43716e+06
194245	395011	4.43716e+06
194477	394973	4.43717e+06
194709	394921	4.43717e+06
194941	394935	4.43716e+06
195200	394941	4.43715e+06
195432	394942	4.43715e+06
195664	394916	4.43716e+06
195896	394914	4.43718e+06
196128	394902	4.43725e+06
196359	394898	4.43724e+06
196591	394899	4.43723e+06
196823	394892	4.43723e+06
197054	394905	4.43723e+06
197286	394987	4.43716e+06
197518	395097	4.43716e+06
197750	395107	4.43716e+06
197982	395115	4.43716e+06
198214	395124	4.43716e+06
198446	395131	4.43716e+06
198704	395134	4.43716e+06
198936	395139	4.43716e+06
199168	395123	4.43716e+06
199400	395052	4.43716e+06
199632	395039	4.43716e+06
199864	394990	4.43716e+06
200096	394957	4.43716e+06
200328	394941	4.43716e+06
200560	394916	4.43717e+06
200792	394915	4.43719e+06
201023	394915	4.43723e+06
201255	394915	4.43724e+06
201487	394908	4.43724e+06
201950	394923	4.43727e+06
203136	394906	4.43725e+06
203368	394900	4.43724e+06
204526	394908	4.43723e+06
205221	394907	4.43724e+06
206638	394902	4.43723e+06
206870	394897	4.43723e+06
207333	394911	4.43723e+06
208027	394907	4.43722e+06
208258	394910	4.43723e+06
208490	394919	4.43722e+06
208722	394903	4.43722e+06
208954	394920	4.43722e+06
209212	394912	4.43723e+06
209444	394918	4.43722e+06
209676	394904	4.43723e+06
211763	394919	4.43723e+06
211995	394907	4.43724e+06
212227	394904	4.43725e+06
212459	394905	4.43725e+06
212948	394918	4.43722e+06
213180	394926	4.43721e+06
213643	394975	4.43713e+06
213874	395000	4.43716e+06
214106	395038	4.43716e+06
214338	395067	4.43716e+06
214570	395134	4.43716e+06
214802	395164	4.43715e+06
215034	395207	4.43715e+06
215266	395262	4.43715e+06
215498	395255	4.43713e+06
215729	395247	4.43712e+06
215961	395247	4.4371e+06
216219	395237	4.4371e+06
216451	395222	4.43711e+06
216683	395208	4.43711e+06
216915	395182	4.43712e+06
217147	395156	4.43713e+06
217378	395112	4.43715e+06
217610	395066	4.43715e+06
217842	394951	4.43717e+06
218073	394900	4.43724e+06
219000	394911	4.43724e+06
219464	394901	4.43723e+06
219722	394903	4.43724e+06
220184	394905	4.43719e+06
220648	394904	4.43723e+06
221343	394917	4.43724e+06
221575	394907	4.43723e+06
221807	394888	4.43727e+06
222966	394909	4.43724e+06
223462	394899	4.43723e+06
223694	394900	4.43724e+06
226974	394914	4.43725e+06
227205	394904	4.43724e+06
227437	394895	4.43724e+06
227669	394904	4.43724e+06
227901	394907	4.43724e+06
228133	394900	4.43724e+06
228365	394906	4.43724e+06
228597	394907	4.43725e+06
228829	394912	4.43725e+06
229060	394903	4.43724e+06
229292	394907	4.43724e+06
229524	394909	4.43724e+06
229755	394911	4.43724e+06
229987	394963	4.43716e+06
230251	395103	4.43713e+06
230483	395167	4.43713e+06
230715	395209	4.43713e+06
230947	395262	4.43716e+06
231178	395257	4.43712e+06
231410	395241	4.4371e+06
231642	395224	4.43709e+06
231874	395215	4.43709e+06
232106	395201	4.43709e+06
232337	395191	4.4371e+06
232569	395185	4.4371e+06
232801	395167	4.4371e+06
233033	395154	4.4371e+06
233265	395176	4.43711e+06
233497	395204	4.43711e+06
233761	395235	4.43711e+06
233993	395254	4.43709e+06
234225	395249	4.43708e+06
234457	395254	4.43708e+06
234689	395262	4.43708e+06
234921	395238	4.43708e+06
235153	395228	4.43709e+06
235385	395244	4.43709e+06
235617	395241	4.4371e+06
235849	395231	4.4371e+06
236080	395222	4.4371e+06
236312	395217	4.43709e+06
236544	395262	4.43709e+06
236776	395264	4.43709e+06
237008	395263	4.43707e+06
237272	395251	4.43708e+06
237504	395225	4.43709e+06
237736	395203	4.43709e+06
237968	395184	4.4371e+06
238200	395170	4.4371e+06
238432	395145	4.43711e+06
238664	395134	4.43711e+06
238896	395120	4.43712e+06
239128	395099	4.43712e+06
239360	395065	4.43713e+06
239592	395033	4.43714e+06
239824	394998	4.43715e+06
240056	394976	4.43716e+06
240288	394916	4.43721e+06
240520	394914	4.43723e+06
240784	394943	4.43717e+06
241016	395008	4.43716e+06
241248	395036	4.43716e+06
241480	395065	4.43715e+06
241712	395081	4.43714e+06
241944	395130	4.43713e+06
242176	395163	4.43712e+06
242408	395178	4.43713e+06
242640	395177	4.43715e+06
242872	395166	4.43716e+06
243104	395150	4.43716e+06
243336	395132	4.43716e+06
243568	395114	4.43716e+06
243800	395080	4.43715e+06
244032	395040	4.43714e+06
244296	395025	4.43714e+06
244528	395018	4.43716e+06
244760	395020	4.43716e+06
244992	395025	4.43716e+06
245223	395035	4.43716e+06
245455	395057	4.43716e+06
245687	395094	4.43716e+06
245919	395128	4.43716e+06
246150	395159	4.43716e+06
246382	395182	4.43716e+06
246614	395196	4.43715e+06
246846	395228	4.43716e+06
247078	395235	4.43716e+06
247310	395248	4.43716e+06
247542	395249	4.43716e+06
247806	395247	4.43716e+06
248038	395240	4.43715e+06
248270	395235	4.43715e+06
248502	395234	4.43715e+06
248734	395234	4.43715e+06
248966	395234	4.43715e+06
249198	395234	4.43715e+06
249430	395233	4.43715e+06
249662	395230	4.43714e+06
249894	395229	4.43714e+06
250126	395230	4.43714e+06
250358	395229	4.43714e+06
250590	395230	4.43714e+06
250822	395230	4.43714e+06
251054	395230	4.43714e+06
251318	395231	4.43714e+06
251550	395231	4.43714e+06
251782	395229	4.43714e+06
252014	395230	4.43713e+06
252246	395230	4.43713e+06
252478	395232	4.43714e+06
252710	395230	4.43713e+06
252942	395231	4.43713e+06
253174	395230	4.43713e+06
253406	395231	4.43713e+06
253638	395232	4.43714e+06
253870	395232	4.43714e+06
254101	395232	4.43714e+06
254333	395233	4.43714e+06
254565	395235	4.43714e+06
254829	395231	4.43714e+06
255061	395223	4.43713e+06
255293	395225	4.43711e+06
255525	395225	4.43711e+06
255757	395223	4.43711e+06
255988	395223	4.43711e+06
256220	395223	4.43711e+06
256452	395223	4.43711e+06
256684	395223	4.43711e+06
256916	395223	4.43711e+06
257148	395223	4.43711e+06
257380	395223	4.43711e+06
257612	395223	4.43711e+06
257844	395221	4.43711e+06
258076	395222	4.43711e+06
258340	395223	4.43711e+06
258572	395223	4.43711e+06
258804	395224	4.43711e+06
259036	395223	4.43711e+06
259268	395224	4.43711e+06
259500	395223	4.43711e+06
259732	395222	4.43711e+06
259964	395225	4.43711e+06
260196	395223	4.43711e+06
260428	395222	4.43711e+06
260660	395222	4.43711e+06
260892	395225	4.43711e+06
261124	395223	4.43711e+06
261356	395225	4.43711e+06
261588	395223	4.43711e+06
261852	395222	4.43711e+06
262084	395222	4.43711e+06
262316	395222	4.43711e+06
262548	395220	4.43711e+06
262780	395221	4.43711e+06
263012	395221	4.43711e+06
263244	395222	4.43711e+06
263476	395221	4.43711e+06
263708	395221	4.43711e+06
263940	395221	4.43711e+06
264172	395224	4.43711e+06
264404	395225	4.43711e+06
264636	395222	4.43711e+06
264868	395223	4.43711e+06
265100	395222	4.43711e+06
265364	395225	4.43711e+06
265596	395234	4.43713e+06
265828	395236	4.43714e+06
266060	395239	4.43714e+06
266292	395245	4.43714e+06
266524	395245	4.43714e+06
266756	395245	4.43714e+06
266988	395245	4.43714e+06
267220	395246	4.43714e+06
267452	395247	4.43714e+06
267684	395245	4.43713e+06
267915	395246	4.43714e+06
268147	395245	4.43713e+06
268379	395245	4.43713e+06
268611	395245	4.43713e+06
268875	395245	4.43713e+06
269106	395244	4.43713e+06
269338	395244	4.43713e+06
269570	395245	4.43713e+06
269802	395244	4.43713e+06
270034	395244	4.43713e+06
270266	395244	4.43713e+06
270497	395244	4.43713e+06
270729	395244	4.43713e+06
270961	395244	4.43714e+06
271192	395244	4.43713e+06
271424	395244	4.43713e+06
271656	395244	4.43714e+06
271888	395242	4.43713e+06
272120	395244	4.43713e+06
272384	395245	4.43713e+06
272615	395244	4.43713e+06
272847	395244	4.43714e+06
273079	395243	4.43713e+06
273310	395242	4.43713e+06
273542	395242	4.43713e+06
273773	395244	4.43714e+06
274005	395243	4.43713e+06
274237	395242	4.43713e+06
274468	395243	4.43713e+06
274700	395245	4.43713e+06
274932	395243	4.43713e+06
275164	395245	4.43713e+06
275396	395245	4.43714e+06
275628	395243	4.43714e+06
275892	395242	4.43713e+06
276124	395244	4.43713e+06
276356	395243	4.43713e+06
276588	395244	4.43713e+06
276820	395244	4.43713e+06
277052	395246	4.43714e+06
277284	395242	4.43713e+06
277516	395240	4.43713e+06
277748	395242	4.43714e+06
277979	395242	4.43713e+06
278211	395242	4.43713e+06
278443	395241	4.43713e+06
278675	395242	4.43713e+06
278907	395242	4.43714e+06
279139	395242	4.43713e+06
279408	395244	4.43713e+06
279640	395242	4.43714e+06
279872	395242	4.43714e+06
280104	395209	4.43716e+06
280336	395185	4.43716e+06
280568	395134	4.43716e+06
280800	395116	4.43716e+06
281032	395070	4.43716e+06
281264	395047	4.43716e+06
281495	395028	4.43716e+06
281727	395000	4.43716e+06
281959	394988	4.43716e+06
282191	394968	4.43716e+06
282423	394952	4.43716e+06
282655	394948	4.43716e+06
282924	395013	4.43714e+06
283156	395085	4.43716e+06
283388	395147	4.43715e+06
283620	395173	4.43714e+06
283852	395202	4.43715e+06
284084	395267	4.43716e+06
284316	395259	4.43712e+06
284548	395258	4.4371e+06
284780	395256	4.43709e+06
285012	395245	4.43708e+06
285244	395243	4.43708e+06
285476	395241	4.43708e+06
285708	395225	4.43708e+06
285940	395208	4.43709e+06
286172	395196	4.43709e+06
286441	395173	4.43712e+06
286672	395173	4.43712e+06
286904	395172	4.43713e+06
287135	395169	4.43713e+06
287367	395156	4.43714e+06
287599	395141	4.43714e+06
287830	395114	4.43713e+06
288062	395101	4.43714e+06
288294	395087	4.43714e+06
288526	395065	4.43714e+06
288758	395052	4.43715e+06
288990	395036	4.43715e+06
289222	395019	4.43715e+06
289454	394993	4.43716e+06
289686	394970	4.43716e+06
289955	394913	4.43716e+06
290187	394895	4.43716e+06
290419	394900	4.43716e+06
293471	394894	4.4372e+06
293934	394914	4.43719e+06
294397	394899	4.43717e+06
294629	394905	4.43717e+06
294861	394902	4.43718e+06
300503	394905	4.43717e+06
302822	394923	4.43718e+06
303284	394895	4.43716e+06
303516	394902	4.43716e+06
303748	394896	4.43717e+06
304017	394911	4.43719e+06
304248	394907	4.43719e+06
304480	394908	4.43719e+06
304711	394905	4.43719e+06
304943	394901	4.43719e+06
305406	394906	4.43719e+06
305638	394906	4.43718e+06
305870	394909	4.43719e+06
306102	394904	4.43718e+06
306334	394907	4.43719e+06
306566	394906	4.43719e+06
306798	394903	4.43719e+06
307030	394904	4.43718e+06
307262	394903	4.43718e+06
307531	394902	4.43719e+06
307763	394903	4.43718e+06
307995	394900	4.43718e+06
308227	394906	4.43719e+06
308458	394901	4.43718e+06
308690	394905	4.43716e+06
311047	395179	4.43713e+06
311279	395150	4.43714e+06
311511	395165	4.43715e+06
311743	395184	4.43714e+06
311974	395205	4.43714e+06
312206	395223	4.43714e+06
312438	395243	4.43716e+06
312670	395263	4.43716e+06
312902	395262	4.43713e+06
313134	395260	4.43712e+06
313366	395254	4.4371e+06
313598	395243	4.4371e+06
313830	395229	4.4371e+06
314062	395204	4.4371e+06
314294	395190	4.4371e+06
314583	395164	4.43711e+06
314815	395140	4.43712e+06
315047	395113	4.43712e+06
315279	394972	4.43715e+06
315511	394898	4.43716e+06
315743	394939	4.43716e+06
315975	394936	4.43714e+06
316207	394942	4.43715e+06
316439	394942	4.43715e+06
316671	394942	4.43715e+06
316903	394945	4.43715e+06
317366	394937	4.43715e+06
317598	394942	4.43714e+06
317830	394940	4.43715e+06
318119	394937	4.43714e+06
318350	394942	4.43714e+06
318582	394936	4.43715e+06
318814	394939	4.43715e+06
319046	394938	4.43715e+06
319278	394942	4.43715e+06
319510	394939	4.43715e+06
319742	394959	4.43715e+06
319974	394941	4.43715e+06
320206	394940	4.43715e+06
320438	394940	4.43715e+06
320670	394940	4.43715e+06
320902	394940	4.43715e+06
321134	394942	4.43715e+06
321366	394939	4.43715e+06
321655	394940	4.43715e+06
321886	394941	4.43715e+06
322118	394940	4.43714e+06
322349	394939	4.43716e+06
322581	394967	4.43716e+06
322813	394984	4.43716e+06
323044	394995	4.43716e+06
323276	395021	4.43716e+06
323508	395075	4.43716e+06
323740	395110	4.43715e+06
323972	395146	4.43714e+06
324204	395182	4.43714e+06
324436	395205	4.43714e+06
324668	395232	4.43714e+06
324900	395247	4.43715e+06
325189	395257	4.43716e+06
325420	395232	4.43716e+06
325652	395210	4.43716e+06
325884	395182	4.43716e+06
326116	395166	4.43716e+06
326348	395149	4.43716e+06
326580	395133	4.43716e+06
326812	395109	4.43716e+06
327044	395094	4.43716e+06
327275	395081	4.43715e+06
327507	395066	4.43716e+06
327739	395051	4.43716e+06
327971	395035	4.43716e+06
328203	395014	4.43716e+06
328435	394902	4.43718e+06
328724	394948	4.43716e+06
328956	395002	4.43716e+06
329188	395091	4.43714e+06
329420	395151	4.43713e+06
329652	395198	4.43712e+06
329884	395219	4.43712e+06
330116	395239	4.43713e+06
330348	395223	4.43715e+06
330580	395182	4.43716e+06
330812	395161	4.43716e+06
331043	395147	4.43716e+06
331275	395127	4.43715e+06
331507	395117	4.43716e+06
331739	395095	4.43716e+06
331970	395084	4.43716e+06
332264	395062	4.43716e+06
332496	395060	4.43715e+06
332728	395046	4.43715e+06
332960	395040	4.43715e+06
333191	395026	4.43715e+06
333423	395023	4.43715e+06
333655	395015	4.43715e+06
333887	395008	4.43716e+06
334118	395032	4.43716e+06
334350	395050	4.43716e+06
334582	395056	4.43716e+06
334814	395093	4.43715e+06
335046	395103	4.43716e+06
335278	395132	4.43713e+06
335510	395134	4.43713e+06
335804	395138	4.43712e+06
336036	395138	4.43712e+06
336267	395149	4.43712e+06
336499	395155	4.43712e+06
336731	395159	4.43712e+06
336963	395163	4.43712e+06
337195	395163	4.43712e+06
337427	395164	4.43712e+06
337659	395164	4.43712e+06
337890	395165	4.43712e+06
338122	395165	4.43712e+06
338354	395164	4.43712e+06
338586	395164	4.43712e+06
338818	395163	4.43712e+06
339050	395163	4.43712e+06
339344	395164	4.43712e+06
339576	395164	4.43712e+06
339808	395166	4.43712e+06
340040	395166	4.43712e+06
340272	395164	4.43712e+06
340504	395166	4.43712e+06
340736	395165	4.43712e+06
340967	395165	4.43712e+06
341199	395165	4.43712e+06
341431	395165	4.43712e+06
341663	395165	4.43712e+06
341895	395164	4.43712e+06
342127	395162	4.43712e+06
342358	395167	4.43712e+06
342590	395164	4.43712e+06
342884	395170	4.43711e+06
343116	395170	4.43711e+06
343348	395169	4.43711e+06
343580	395169	4.43711e+06
343812	395168	4.43711e+06
344044	395169	4.43711e+06
344276	395168	4.43711e+06
344508	395169	4.43711e+06
344740	395169	4.43711e+06
344972	395171	4.43711e+06
345204	395170	4.43711e+06
345436	395170	4.43711e+06
345668	395171	4.43712e+06
345900	395170	4.43711e+06
346132	395168	4.43712e+06
346426	395169	4.43711e+06
346658	395168	4.43712e+06
346890	395169	4.43712e+06
347122	395168	4.43712e+06
347354	395169	4.43712e+06
347586	395168	4.43712e+06
347818	395168	4.43711e+06
348050	395169	4.43711e+06
348282	395169	4.43711e+06
348514	395168	4.43712e+06
348746	395168	4.43712e+06
348978	395168	4.43712e+06
349210	395170	4.43712e+06
349442	395169	4.43712e+06
349674	395169	4.43712e+06
349978	395169	4.43712e+06
350210	395169	4.43712e+06
350442	395169	4.43712e+06
350674	395169	4.43712e+06
350906	395169	4.43712e+06
351138	395169	4.43711e+06
351370	395170	4.43711e+06
351602	395170	4.43712e+06
351834	395169	4.43712e+06
352066	395169	4.43712e+06
352298	395168	4.43712e+06
352530	395170	4.43712e+06
352762	395170	4.43712e+06
352994	395169	4.43712e+06
353226	395169	4.43712e+06
353530	395169	4.43712e+06
353762	395169	4.43712e+06
353994	395170	4.43712e+06
354226	395170	4.43712e+06
354458	395170	4.43711e+06
354690	395168	4.43711e+06
354922	395167	4.43711e+06
355154	395168	4.43711e+06
355385	395168	4.43711e+06
355617	395169	4.43711e+06
355849	395169	4.43711e+06
356081	395169	4.43711e+06
356313	395169	4.43711e+06
356544	395168	4.43711e+06
356776	395169	4.43711e+06
357080	395169	4.43712e+06
357312	395169	4.43711e+06
357544	395168	4.43711e+06
357776	395168	4.43711e+06
358007	395169	4.43711e+06
358239	395169	4.43711e+06
358471	395167	4.43711e+06
358702	395168	4.43712e+06
358934	395169	4.43712e+06
359166	395169	4.43712e+06
359397	395166	4.43711e+06
359629	395167	4.43712e+06
359860	395166	4.43712e+06
360092	395167	4.43711e+06
360324	395167	4.43712e+06
360628	395168	4.43712e+06
360860	395167	4.43712e+06
361092	395168	4.43712e+06
361324	395168	4.43712e+06
361556	395168	4.43711e+06
361788	395167	4.43712e+06
362020	395167	4.43712e+06
362252	395168	4.43712e+06
362483	395169	4.43712e+06
362715	395168	4.43712e+06
362947	395169	4.43712e+06
363178	395167	4.43712e+06
363410	395167	4.43712e+06
363642	395168	4.43712e+06
363874	395168	4.43712e+06
364158	395169	4.43712e+06
364390	395168	4.43712e+06
364622	395169	4.43712e+06
364854	395167	4.43711e+06
365086	395166	4.43712e+06
365318	395173	4.43714e+06
365550	395163	4.43716e+06
365782	395162	4.43716e+06
366014	395119	4.43716e+06
366246	395063	4.43716e+06
366478	395046	4.43716e+06
366710	395042	4.43716e+06
366942	395043	4.43716e+06
367173	395046	4.43716e+06
367405	395046	4.43716e+06
367689	395050	4.43716e+06
367920	395052	4.43715e+06
368152	395057	4.43715e+06
368383	395060	4.43714e+06
368615	395062	4.43714e+06
368846	395067	4.43714e+06
369078	395136	4.43713e+06
369310	395213	4.43709e+06
369542	395215	4.43709e+06
369774	395221	4.43709e+06
370006	395223	4.43709e+06
370238	395228	4.4371e+06
370470	395232	4.4371e+06
370702	395234	4.4371e+06
370934	395229	4.43712e+06
371218	395200	4.43712e+06
371450	395190	4.43713e+06
371682	395099	4.43715e+06
371914	395045	4.43714e+06
372146	395015	4.43715e+06
372378	394973	4.43716e+06
372610	394957	4.43716e+06
372842	394920	4.43716e+06
373074	394893	4.43717e+06
373306	394904	4.43718e+06
373538	394892	4.43718e+06
373770	394894	4.43718e+06
374002	394895	4.43718e+06
374234	394898	4.43717e+06
374465	394895	4.43717e+06
374749	394895	4.43717e+06
374980	394892	4.43717e+06
375212	394898	4.43717e+06
375444	394898	4.43717e+06
375908	394889	4.43718e+06
378975	394902	4.43718e+06
379670	394897	4.43717e+06
380829	394906	4.43717e+06
381060	394905	4.43719e+06
381292	394911	4.43716e+06
382040	394882	4.43719e+06
386499	394894	4.43717e+06
386730	394961	4.43717e+06
386962	395055	4.43716e+06
387194	395032	4.43716e+06
387426	395017	4.43716e+06
387658	395026	4.43714e+06
387890	395064	4.43713e+06
388122	395104	4.43712e+06
388354	395140	4.43711e+06
388586	395163	4.4371e+06
388870	395203	4.4371e+06
389102	395231	4.43709e+06
389334	395248	4.43709e+06
389566	395258	4.4371e+06
389798	395256	4.43712e+06
390030	395251	4.43714e+06
390262	395247	4.43714e+06
390494	395242	4.43715e+06
390726	395236	4.43714e+06
390958	395215	4.43712e+06
391190	395183	4.43711e+06
391422	395166	4.43711e+06
391654	395071	4.43712e+06
391886	394908	4.43717e+06
392118	394900	4.43719e+06
392402	394906	4.43718e+06
392634	394903	4.43718e+06
393097	394905	4.43718e+06
393560	394909	4.4372e+06
393792	394911	4.43719e+06
394024	394908	4.43719e+06
394256	394916	4.43717e+06
394488	394898	4.43718e+06
394720	394902	4.43718e+06
394952	394902	4.43718e+06
395184	394899	4.43718e+06
395416	394903	4.43719e+06
395648	394903	4.43719e+06
397555	394904	4.43718e+06
397786	394902	4.43718e+06
398018	394902	4.43718e+06
398250	394907	4.43718e+06
398482	394906	4.43719e+06
398714	394906	4.43718e+06
398946	394905	4.43719e+06
399177	394899	4.43718e+06
399461	394906	4.43718e+06
399692	394909	4.43718e+06
399924	394909	4.43718e+06
400156	394907	4.43718e+06
400388	394905	4.43718e+06
400620	394906	4.43718e+06
400852	394896	4.43718e+06
401084	394908	4.43718e+06
401316	394905	4.43718e+06
401547	394915	4.43718e+06
401779	394905	4.43718e+06
402011	394911	4.43717e+06
402243	394914	4.43717e+06
402475	394911	4.43717e+06
402707	394910	4.43717e+06
402981	394908	4.43718e+06
403213	394904	4.43719e+06
403445	394905	4.43718e+06
403677	394905	4.43718e+06
403909	394903	4.43719e+06
404141	394905	4.43719e+06
404372	394906	4.43719e+06
404604	394908	4.43718e+06
404836	394916	4.43718e+06
405068	394907	4.43718e+06
405300	394909	4.43719e+06
405532	394906	4.43719e+06
405764	394904	4.43718e+06
405996	394906	4.43719e+06
406228	394905	4.43718e+06
406502	394981	4.43716e+06
406734	395049	4.43715e+06
406966	395100	4.43713e+06
407198	395129	4.43713e+06
407430	395150	4.43713e+06
407662	395173	4.43713e+06
407894	395189	4.43713e+06
408126	395221	4.43713e+06
408358	395242	4.43713e+06
408590	395247	4.43709e+06
408822	395244	4.43708e+06
409054	395236	4.43708e+06
409286	395231	4.43708e+06
409518	395216	4.43709e+06
409750	395203	4.43709e+06
410256	395182	4.43709e+06
410488	395166	4.4371e+06
410720	395154	4.4371e+06
410951	395138	4.43711e+06
411183	395120	4.43711e+06
411415	395108	4.43712e+06
411646	395101	4.43713e+06
411878	395082	4.43712e+06
412109	395065	4.43713e+06
413541	394987	4.43715e+06
413773	395008	4.43715e+06
414005	395041	4.43715e+06
414237	395074	4.43714e+06
414469	395125	4.43713e+06
414701	395162	4.43713e+06
414933	395196	4.43713e+06
415165	395223	4.43711e+06
415397	395233	4.4371e+06
415629	395242	4.43708e+06
415861	395234	4.43709e+06
416092	395224	4.43709e+06
416324	395213	4.4371e+06
416556	395195	4.4371e+06
416788	395161	4.43712e+06
417082	395150	4.43714e+06
417313	395152	4.43716e+06
417545	395122	4.43715e+06
417777	395114	4.43715e+06
418009	395104	4.43714e+06
418241	395085	4.43714e+06
418472	395079	4.43713e+06
418704	395105	4.43712e+06
418935	395105	4.43713e+06
419167	395116	4.43713e+06
419399	395131	4.43713e+06
419630	395134	4.43713e+06
419862	395169	4.43714e+06
420094	395177	4.43714e+06
420326	395181	4.43714e+06
420620	395260	4.4371e+06
420851	395265	4.4371e+06
421083	395263	4.43711e+06
421315	395264	4.43712e+06
421547	395261	4.43714e+06
421779	395266	4.43716e+06
422010	395263	4.43716e+06
422242	395250	4.43714e+06
422474	395251	4.43714e+06
422706	395252	4.43714e+06
422937	395251	4.43714e+06
423169	395251	4.43714e+06
423400	395253	4.43714e+06
423632	395252	4.43714e+06
423864	395253	4.43714e+06
424158	395252	4.43714e+06
424390	395253	4.43714e+06
424622	395252	4.43714e+06
424854	395252	4.43714e+06
425086	395250	4.43714e+06
425318	395251	4.43714e+06
425550	395252	4.43714e+06
425782	395252	4.43714e+06
426014	395253	4.43714e+06
426246	395253	4.43714e+06
426478	395254	4.43714e+06
426710	395252	4.43714e+06
426942	395252	4.43714e+06
427174	395253	4.43714e+06
427406	395254	4.43714e+06
427700	395253	4.43714e+06
427931	395256	4.43714e+06
428163	395256	4.43714e+06
428394	395255	4.43714e+06
428626	395249	4.43713e+06
428858	395250	4.43714e+06
429090	395251	4.43714e+06
429322	395251	4.43713e+06
429554	395251	4.43714e+06
429786	395251	4.43714e+06
430018	395252	4.43714e+06
430250	395253	4.43714e+06
430482	395250	4.43714e+06
430714	395251	4.43714e+06
430945	395252	4.43714e+06
431934	395236	4.43715e+06
432166	395236	4.43716e+06
432398	395236	4.43716e+06
432630	395228	4.43716e+06
432862	395220	4.43716e+06
433094	395219	4.43716e+06
433326	395215	4.43716e+06
433558	395206	4.43716e+06
433790	395194	4.43716e+06
434780	395175	4.43716e+06
435012	395172	4.43716e+06
435244	395170	4.43716e+06
435476	395167	4.43716e+06
435708	395176	4.43716e+06
435940	395176	4.43716e+06
436172	395187	4.43716e+06
436404	395197	4.43715e+06
436636	395197	4.43715e+06
436868	395198	4.43715e+06
437100	395199	4.43715e+06
437332	395198	4.43715e+06
437564	395199	4.43715e+06
437796	395199	4.43715e+06
438028	395199	4.43715e+06
438342	395198	4.43715e+06
438574	395199	4.43715e+06
438806	395199	4.43715e+06
439038	395199	4.43715e+06
439270	395199	4.43715e+06
439502	395199	4.43715e+06
439734	395198	4.43715e+06
439966	395198	4.43715e+06
440198	395197	4.43715e+06
440430	395198	4.43715e+06
440662	395198	4.43715e+06
440894	395196	4.43715e+06
441126	395198	4.43715e+06
441358	395197	4.43715e+06
441590	395198	4.43715e+06
442368	395198	4.43715e+06
442600	395200	4.43715e+06
442832	395199	4.43715e+06
443064	395198	4.43715e+06
443296	395198	4.43715e+06
443528	395198	4.43715e+06
443760	395198	4.43715e+06
443992	395197	4.43715e+06
444224	395195	4.43715e+06
477893	394925	4.43714e+06
478125	394931	4.43714e+06
478357	394933	4.43714e+06
478588	394932	4.43715e+06
478848	394935	4.43716e+06
479080	394926	4.43714e+06
479312	394928	4.43715e+06
479544	394927	4.43715e+06
479776	394925	4.43715e+06
480008	394924	4.43714e+06
480240	394929	4.43715e+06
480703	394909	4.43713e+06
480935	394910	4.43714e+06
481167	394924	4.43714e+06
481399	394928	4.43714e+06
481631	394925	4.43714e+06
482094	394921	4.43715e+06
482354	394919	4.43714e+06
482817	394931	4.43717e+06
483049	394927	4.43717e+06
483280	394938	4.43715e+06
483512	394932	4.43715e+06
483743	394899	4.43717e+06
483975	394911	4.43715e+06
484207	394988	4.43716e+06
484439	395008	4.43716e+06
484671	395032	4.43715e+06
484903	395052	4.43715e+06
485135	395066	4.43715e+06
485367	395082	4.43715e+06
485599	395094	4.43714e+06
485859	395107	4.43715e+06
486091	395122	4.43715e+06
486323	395138	4.43715e+06
486555	395160	4.43715e+06
486787	395165	4.43715e+06
487019	395182	4.43715e+06
487251	395181	4.43713e+06
487483	395130	4.43713e+06
487714	395104	4.43712e+06
487946	395052	4.43713e+06
488177	394939	4.43716e+06
488409	394902	4.43718e+06
488641	394940	4.43715e+06
488873	394937	4.43715e+06
489364	394940	4.43715e+06
489827	394942	4.43715e+06
490059	394959	4.43716e+06
490291	394970	4.43716e+06
490523	394987	4.43716e+06
490755	394999	4.43716e+06
490987	395003	4.43716e+06
491219	395015	4.43716e+06
491451	395018	4.43716e+06
491682	395032	4.43716e+06
491914	395043	4.43716e+06
492146	395056	4.43716e+06
492378	395066	4.43715e+06
492609	395070	4.43716e+06
492869	395083	4.43715e+06
493101	395097	4.43716e+06
493333	395113	4.43715e+06
493565	395122	4.43714e+06
493797	395131	4.43714e+06
494029	395136	4.43713e+06
494261	395157	4.43714e+06
494493	395170	4.43714e+06
494725	395175	4.43714e+06
494957	395183	4.43713e+06
495189	395193	4.43713e+06
495421	395202	4.43713e+06
495652	395213	4.43712e+06
495884	395223	4.43713e+06
496116	395228	4.43713e+06
496376	395246	4.43712e+06
496608	395253	4.43711e+06
496840	395257	4.43709e+06
497072	395247	4.43709e+06
497304	395232	4.43709e+06
497536	395215	4.43709e+06
497768	395197	4.4371e+06
498000	395185	4.4371e+06
498232	395159	4.4371e+06
498464	395137	4.43711e+06
498696	395117	4.43711e+06
498928	395077	4.43712e+06
499160	394938	4.43717e+06
499392	394897	4.43718e+06
499623	394908	4.43716e+06
499883	394908	4.43716e+06
500115	394937	4.43717e+06
500347	394938	4.43716e+06
500578	394944	4.43717e+06
500810	394947	4.43716e+06
501042	394955	4.43716e+06
501274	394965	4.43716e+06
501506	394987	4.43716e+06
501738	395014	4.43716e+06
501970	395034	4.43716e+06
502202	395064	4.43715e+06
502434	395090	4.43713e+06
502666	395111	4.43712e+06
502898	395117	4.43712e+06
503130	395165	4.43711e+06
503390	395204	4.4371e+06
503622	395228	4.43709e+06
503854	395248	4.43708e+06
504086	395258	4.43707e+06
504318	395235	4.43708e+06
504550	395208	4.4371e+06
504781	395191	4.4371e+06
505013	395168	4.4371e+06
505244	395158	4.43712e+06
505476	395160	4.43713e+06
505708	395210	4.43716e+06
505940	395237	4.43716e+06
506172	395251	4.43716e+06
506404	395257	4.43716e+06
506636	395249	4.43713e+06
506896	395245	4.43713e+06
507128	395237	4.43713e+06
507360	395232	4.43713e+06
507592	395218	4.43713e+06
507824	395212	4.43713e+06
508055	395203	4.43714e+06
508287	395199	4.43714e+06
508519	395196	4.43714e+06
508751	395193	4.43714e+06
508983	395194	4.43714e+06
509215	395194	4.43714e+06
509446	395194	4.43714e+06
509678	395195	4.43714e+06
509910	395195	4.43714e+06
510142	395195	4.43714e+06
510402	395195	4.43714e+06
510634	395194	4.43714e+06
510866	395193	4.43714e+06
511098	395196	4.43714e+06
511330	395195	4.43714e+06
511562	395196	4.43714e+06
511794	395197	4.43714e+06
512025	395198	4.43714e+06
512257	395197	4.43714e+06
512488	395197	4.43713e+06
512720	395197	4.43714e+06
512952	395197	4.43714e+06
513184	395196	4.43713e+06
513416	395192	4.43714e+06
513648	395195	4.43714e+06
513908	395195	4.43714e+06
514140	395195	4.43714e+06
514372	395195	4.43714e+06
514604	395196	4.43713e+06
514836	395196	4.43713e+06
515068	395196	4.43713e+06
515300	395195	4.43714e+06
515532	395195	4.43713e+06
515764	395195	4.43713e+06
515996	395195	4.43713e+06
516228	395195	4.43714e+06
516460	395195	4.43714e+06
516692	395196	4.43714e+06
516924	395196	4.43713e+06
517156	395197	4.43714e+06
517416	395196	4.43714e+06
517648	395195	4.43713e+06
517880	395197	4.43714e+06
518112	395194	4.43714e+06
518344	395194	4.43714e+06
518576	395195	4.43713e+06
518808	395196	4.43714e+06
519040	395196	4.43713e+06
519272	395196	4.43714e+06
519504	395195	4.43713e+06
519736	395197	4.43714e+06
519968	395196	4.43714e+06
520200	395196	4.43713e+06
520432	395197	4.43714e+06
520664	395201	4.43714e+06
520924	395204	4.43714e+06
521156	395204	4.43714e+06
521388	395208	4.43714e+06
521620	395211	4.43714e+06
521852	395215	4.43713e+06
522084	395216	4.43713e+06
522316	395218	4.43714e+06
522548	395217	4.43714e+06
522780	395217	4.43714e+06
523012	395216	4.43714e+06
523244	395215	4.43714e+06
523476	395215	4.43714e+06
523708	395215	4.43714e+06
523940	395216	4.43714e+06
524172	395215	4.43714e+06
524432	395216	4.43714e+06
524664	395216	4.43714e+06
524896	395216	4.43714e+06
525128	395215	4.43714e+06
525360	395216	4.43714e+06
525592	395215	4.43714e+06
525824	395216	4.43714e+06
526055	395215	4.43714e+06
526287	395215	4.43714e+06
526518	395216	4.43714e+06
526750	395215	4.43714e+06
526982	395216	4.43714e+06
527214	395215	4.43714e+06
527446	395215	4.43714e+06
527678	395215	4.43714e+06
527938	395215	4.43714e+06
528170	395215	4.43714e+06
528402	395215	4.43714e+06
528634	395215	4.43714e+06
528866	395215	4.43714e+06
529097	395214	4.43714e+06
529329	395215	4.43714e+06
529561	395215	4.43714e+06
529792	395214	4.43714e+06
530024	395214	4.43714e+06
530256	395214	4.43714e+06
530488	395214	4.43714e+06
530720	395214	4.43714e+06
530952	395214	4.43714e+06
531184	395214	4.43714e+06
531444	395214	4.43714e+06
531676	395215	4.43714e+06
531908	395215	4.43714e+06
532140	395214	4.43714e+06
532372	395214	4.43714e+06
532604	395215	4.43714e+06
532836	395214	4.43714e+06
533068	395214	4.43714e+06
533300	395214	4.43714e+06
533532	395215	4.43714e+06
533764	395215	4.43714e+06
533996	395212	4.43714e+06
534228	395214	4.43714e+06
534460	395213	4.43714e+06
534692	395213	4.43714e+06
534952	395213	4.43714e+06
535184	395214	4.43714e+06
535416	395213	4.43714e+06
535648	395213	4.43714e+06
535880	395212	4.43714e+06
536112	395213	4.43714e+06
536344	395214	4.43714e+06
536576	395213	4.43714e+06
536808	395215	4.43714e+06
537040	395215	4.43714e+06
537272	395214	4.43714e+06
537504	395210	4.43714e+06
537736	395205	4.43715e+06
537968	395203	4.43715e+06
538200	395197	4.43716e+06
538460	395190	4.43716e+06
538692	395181	4.43716e+06
538924	395174	4.43716e+06
539156	395160	4.43716e+06
539388	395154	4.43716e+06
539620	395110	4.43713e+06
539852	395104	4.43713e+06
540084	395099	4.43713e+06
540316	395077	4.43713e+06
540548	395066	4.43714e+06
540780	395052	4.43714e+06
541012	395033	4.43715e+06
541244	394940	4.43716e+06
541476	394895	4.43717e+06
541708	394910	4.43716e+06
541968	395031	4.43715e+06
542200	395178	4.4371e+06
542432	395264	4.4371e+06
542664	395262	4.4371e+06
542896	395261	4.4371e+06
543128	395264	4.4371e+06
543360	395260	4.4371e+06
543592	395247	4.4371e+06
543824	395236	4.4371e+06
544056	395208	4.4371e+06
544288	395208	4.43711e+06
544520	395184	4.43712e+06
544752	395173	4.43712e+06
544984	395196	4.43715e+06
545216	395258	4.43716e+06
545476	395270	4.43716e+06
545708	395264	4.43716e+06
545940	395264	4.43716e+06
546172	395263	4.43713e+06
546404	395259	4.43712e+06
546636	395258	4.4371e+06
546868	395253	4.43709e+06
547100	395251	4.43709e+06
547332	395247	4.43709e+06
547564	395238	4.43709e+06
547796	395228	4.4371e+06
548028	395217	4.4371e+06
548260	395207	4.4371e+06
548492	395194	4.4371e+06
548724	395185	4.4371e+06
548984	395168	4.43711e+06
549215	395159	4.43712e+06
549447	395123	4.43712e+06
549679	395083	4.43713e+06
549911	395067	4.43713e+06
550143	395044	4.43714e+06
550375	395031	4.43714e+06
550607	394963	4.43716e+06
550839	394946	4.43715e+06
551071	394951	4.43716e+06
551303	394943	4.43715e+06
551535	394942	4.43716e+06
551767	394952	4.43716e+06
551999	394960	4.43715e+06
552231	394943	4.43715e+06
552491	394982	4.43715e+06
552722	394987	4.43714e+06
552954	394995	4.43714e+06
553186	395003	4.43714e+06
553418	395010	4.43713e+06
553650	394973	4.43715e+06
553882	394945	4.43715e+06
554114	394942	4.43716e+06
554346	394943	4.43715e+06
554577	394946	4.43716e+06
554809	394943	4.43716e+06
555041	394948	4.43716e+06
555273	394944	4.43716e+06
555505	394942	4.43716e+06
555736	394945	4.43716e+06
555996	394948	4.43715e+06
556228	394950	4.43715e+06
556460	394950	4.43715e+06
556692	394949	4.43715e+06
556923	394945	4.43716e+06
557155	394947	4.43716e+06
557387	394946	4.43716e+06
557619	394943	4.43717e+06
557851	394948	4.43716e+06
558082	394949	4.43716e+06
558314	394957	4.43716e+06
558546	394964	4.43716e+06
558778	394975	4.43716e+06
559010	394983	4.43716e+06
559242	394989	4.43716e+06
559502	394980	4.43715e+06
559734	394953	4.43716e+06
559966	394945	4.43716e+06
560198	394903	4.43716e+06
560430	394899	4.43717e+06
560661	394904	4.43717e+06
560893	394907	4.43717e+06
561125	394905	4.43717e+06
561357	394905	4.43717e+06
561589	394905	4.43717e+06
561821	394900	4.43717e+06
562053	394901	4.43717e+06
562285	394901	4.43717e+06
562517	394905	4.43717e+06
562749	394903	4.43717e+06
563009	394903	4.43717e+06
[truncated: 1,334 more rows]
