# Supplementary material for: Effects of Number of Animals Monitored on Representations of Cattle Group Movement Characteristics and Spatial Occupancy
Source: PLoS One. 2015 Feb 3;10(2):e0113117. doi: 10.1371/journal.pone.0113117 (PMC4315582; doi:10.1371/journal.pone.0113117)
Supplement: S1 File — (ZIP) [file pone.0113117.s001.zip › File S1/GPS data of Group A/X021.xlsx]

## Sheet: X021
time	X	Y
33	395193	4.43711e+06
264	395193	4.4371e+06
496	395193	4.4371e+06
728	395193	4.43711e+06
1017	395191	4.43711e+06
1249	395192	4.43711e+06
1481	395192	4.43711e+06
1713	395192	4.43711e+06
1945	395193	4.43711e+06
2176	395192	4.43711e+06
2408	395193	4.43711e+06
2639	395193	4.43711e+06
2871	395193	4.43711e+06
3103	395192	4.43711e+06
3335	395191	4.43711e+06
3567	395191	4.43711e+06
3799	395191	4.43711e+06
4031	395191	4.43711e+06
4263	395193	4.43711e+06
4557	395194	4.43711e+06
4789	395192	4.43711e+06
5021	395192	4.43711e+06
5252	395191	4.43711e+06
5483	395192	4.43711e+06
5715	395194	4.43711e+06
5946	395193	4.43711e+06
6178	395193	4.43711e+06
6410	395192	4.43711e+06
6642	395194	4.43711e+06
6874	395192	4.43711e+06
7106	395189	4.43711e+06
7338	395191	4.43711e+06
7570	395189	4.43711e+06
7802	395187	4.43711e+06
8096	395191	4.43711e+06
8327	395189	4.43711e+06
8559	395188	4.43711e+06
8791	395184	4.43711e+06
9022	395188	4.43711e+06
9254	395189	4.43711e+06
9485	395188	4.43711e+06
9717	395187	4.43711e+06
9949	395188	4.43711e+06
10181	395190	4.43711e+06
10413	395187	4.43711e+06
10645	395187	4.43711e+06
10877	395189	4.4371e+06
11108	395188	4.43711e+06
11340	395188	4.43711e+06
11634	395169	4.43711e+06
11865	395165	4.43711e+06
12097	395156	4.43711e+06
12328	395153	4.43711e+06
12560	395152	4.43711e+06
12792	395146	4.43711e+06
13023	395139	4.43711e+06
13255	395132	4.43711e+06
13487	395130	4.43712e+06
13718	395133	4.43712e+06
13949	395149	4.43711e+06
14181	395166	4.4371e+06
14412	395173	4.4371e+06
14643	395174	4.4371e+06
14875	395174	4.4371e+06
15169	395174	4.4371e+06
15400	395173	4.4371e+06
15632	395174	4.4371e+06
15864	395173	4.4371e+06
16095	395174	4.4371e+06
16327	395174	4.4371e+06
16558	395174	4.4371e+06
16790	395173	4.4371e+06
17021	395173	4.4371e+06
17253	395174	4.4371e+06
17484	395174	4.4371e+06
17716	395174	4.4371e+06
17948	395173	4.4371e+06
18180	395174	4.4371e+06
18412	395174	4.4371e+06
18706	395173	4.4371e+06
18938	395173	4.4371e+06
19170	395173	4.4371e+06
19402	395176	4.4371e+06
19634	395175	4.4371e+06
19866	395175	4.4371e+06
20098	395126	4.43711e+06
20330	395100	4.43711e+06
20562	395070	4.43712e+06
20794	395055	4.43712e+06
21026	395029	4.43713e+06
21258	395015	4.43713e+06
21490	394996	4.43714e+06
21721	394952	4.43716e+06
21953	394949	4.43716e+06
22257	394957	4.43715e+06
22489	394982	4.43714e+06
22721	395008	4.43714e+06
22953	395115	4.43715e+06
23185	395203	4.43716e+06
23417	395260	4.43716e+06
23649	395262	4.43714e+06
23881	395258	4.43713e+06
24113	395254	4.43712e+06
24345	395253	4.43712e+06
24577	395260	4.43714e+06
24809	395253	4.43712e+06
25041	395251	4.43712e+06
25273	395250	4.43714e+06
25505	395251	4.43716e+06
25809	395246	4.43716e+06
26041	395239	4.43716e+06
26272	395219	4.43716e+06
26504	395194	4.43714e+06
26736	395155	4.43712e+06
26968	395123	4.43711e+06
27200	395122	4.43711e+06
27432	395019	4.43713e+06
27664	394944	4.43716e+06
28127	394914	4.43717e+06
28359	394919	4.43717e+06
28591	394923	4.43716e+06
28823	394933	4.43716e+06
29055	394954	4.43716e+06
29359	395024	4.43714e+06
29591	395072	4.43715e+06
29823	395148	4.43715e+06
30055	395186	4.43715e+06
30287	395255	4.43714e+06
30519	395256	4.43713e+06
30751	395253	4.43712e+06
30983	395252	4.43712e+06
31215	395253	4.43712e+06
31447	395253	4.43712e+06
31679	395253	4.43712e+06
31911	395253	4.43712e+06
32143	395253	4.43712e+06
32375	395254	4.43712e+06
32606	395254	4.43712e+06
32910	395253	4.43712e+06
33142	395255	4.43712e+06
33374	395254	4.43712e+06
33606	395254	4.43712e+06
33838	395257	4.43712e+06
34070	395254	4.43712e+06
34302	395255	4.43712e+06
34533	395106	4.43715e+06
34765	394966	4.43716e+06
34997	395028	4.43716e+06
35229	395270	4.43711e+06
35461	395269	4.4371e+06
35693	395267	4.4371e+06
35925	395264	4.43709e+06
36157	395262	4.43709e+06
36577	394926	4.43714e+06
36809	394923	4.43712e+06
37069	394920	4.43714e+06
37301	394915	4.43715e+06
37532	394905	4.43714e+06
37764	394929	4.43715e+06
37996	394925	4.43715e+06
38228	394925	4.43715e+06
38460	394924	4.43715e+06
38692	394927	4.43715e+06
38924	394915	4.43714e+06
39156	394916	4.43715e+06
39388	394925	4.43715e+06
39515	394918	4.43714e+06
39620	394938	4.43711e+06
39852	394935	4.43713e+06
40084	394928	4.43714e+06
40316	394920	4.43715e+06
40494	394909	4.43712e+06
40808	394916	4.43725e+06
41040	394920	4.43716e+06
41272	394937	4.43715e+06
41422	394930	4.43713e+06
41654	394931	4.43713e+06
42117	394932	4.43714e+06
42349	394929	4.43715e+06
42660	394945	4.43716e+06
42892	394942	4.43717e+06
43124	394932	4.43718e+06
43356	394929	4.43716e+06
43588	394930	4.43716e+06
43820	394930	4.43716e+06
44024	394921	4.43715e+06
44255	394926	4.43715e+06
44487	394921	4.43716e+06
44719	394926	4.43715e+06
44951	394923	4.43715e+06
45182	394930	4.43712e+06
45470	395260	4.43715e+06
45702	395258	4.43714e+06
45934	395250	4.43714e+06
46166	395250	4.43713e+06
46398	395270	4.43711e+06
46630	395269	4.43711e+06
46862	395254	4.43708e+06
47094	395268	4.43709e+06
47326	395266	4.43709e+06
47586	395263	4.43709e+06
47818	395264	4.43708e+06
48050	395269	4.43708e+06
48282	395268	4.43709e+06
48514	395267	4.43711e+06
48746	395269	4.43711e+06
48978	395262	4.43711e+06
49210	395268	4.4371e+06
49442	395266	4.43709e+06
49674	395266	4.43709e+06
49906	395264	4.4371e+06
50138	395265	4.4371e+06
50370	395264	4.4371e+06
50602	395265	4.4371e+06
50834	395261	4.4371e+06
51094	395261	4.4371e+06
51326	395262	4.4371e+06
51558	395263	4.4371e+06
51790	395263	4.4371e+06
52022	395263	4.4371e+06
52254	395264	4.4371e+06
52486	395265	4.4371e+06
52718	395263	4.4371e+06
52950	395263	4.4371e+06
53182	395263	4.4371e+06
53414	395263	4.4371e+06
53646	395263	4.43709e+06
53877	395217	4.43709e+06
54109	395215	4.43709e+06
54341	395236	4.43709e+06
54601	395263	4.43711e+06
54833	395262	4.43711e+06
55065	395262	4.43713e+06
55297	395259	4.43715e+06
55529	395259	4.43715e+06
55761	395253	4.43715e+06
55992	395243	4.43715e+06
56224	395234	4.43715e+06
56456	395254	4.43714e+06
56687	395269	4.4371e+06
56919	395266	4.43709e+06
57150	395268	4.43708e+06
57381	395268	4.43709e+06
57613	395269	4.4371e+06
57845	395267	4.43709e+06
58105	395268	4.43709e+06
58337	395268	4.43709e+06
58568	395268	4.43709e+06
58799	395268	4.43708e+06
59031	395266	4.43707e+06
59262	395250	4.43708e+06
59494	395244	4.43708e+06
59726	395248	4.43708e+06
59957	395247	4.43708e+06
60188	395248	4.43708e+06
60420	395248	4.43708e+06
60652	395248	4.43708e+06
60883	395260	4.4371e+06
61115	395266	4.43715e+06
61347	395254	4.43716e+06
61607	395231	4.43715e+06
61839	395221	4.43716e+06
62071	395208	4.43716e+06
62303	395194	4.43715e+06
62535	395185	4.43715e+06
62767	395165	4.43715e+06
62999	395152	4.43715e+06
63231	395145	4.43716e+06
63463	395136	4.43715e+06
63695	395124	4.43715e+06
63927	395102	4.43713e+06
64159	395101	4.43713e+06
64391	394969	4.43716e+06
64623	394900	4.43724e+06
64855	394899	4.43724e+06
65115	394905	4.43723e+06
66503	394888	4.43723e+06
66735	394898	4.43722e+06
66967	394931	4.4372e+06
67198	394904	4.43723e+06
67430	394902	4.43723e+06
67662	394952	4.43716e+06
67894	395081	4.43714e+06
68125	395139	4.43712e+06
68357	395180	4.4371e+06
68617	395252	4.43713e+06
68848	395247	4.43716e+06
69080	395183	4.43716e+06
69312	395149	4.43716e+06
69543	395127	4.43716e+06
69775	395106	4.43715e+06
70006	395065	4.43716e+06
70238	395046	4.43716e+06
70469	395025	4.43715e+06
70701	395006	4.43715e+06
70933	395027	4.43716e+06
71164	395071	4.43715e+06
71396	395118	4.43715e+06
71628	395148	4.43716e+06
71860	395185	4.43716e+06
72121	395221	4.43716e+06
72352	395256	4.43715e+06
72584	395264	4.43715e+06
72816	395265	4.43715e+06
73048	395261	4.43713e+06
73280	395258	4.4371e+06
73512	395259	4.4371e+06
73743	395255	4.43709e+06
73974	395253	4.43709e+06
74206	395246	4.43708e+06
74437	395243	4.43708e+06
74668	395242	4.43708e+06
74900	395244	4.43708e+06
75132	395243	4.43708e+06
75364	395243	4.43708e+06
75624	395244	4.43708e+06
75856	395243	4.43708e+06
76088	395242	4.43708e+06
76319	395244	4.43708e+06
76551	395244	4.43708e+06
76783	395244	4.43708e+06
77015	395244	4.43708e+06
77247	395244	4.43708e+06
77479	395244	4.43708e+06
77711	395244	4.43708e+06
77943	395241	4.43708e+06
78175	395245	4.43708e+06
78406	395242	4.43708e+06
78638	395244	4.43708e+06
78870	395243	4.43709e+06
79130	395241	4.43708e+06
79362	395244	4.43708e+06
79594	395244	4.43708e+06
79825	395240	4.43708e+06
80057	395245	4.43708e+06
80289	395243	4.43708e+06
80520	395243	4.43708e+06
80752	395245	4.43708e+06
80983	395243	4.43708e+06
81214	395246	4.43708e+06
81446	395244	4.43708e+06
81677	395244	4.43708e+06
81909	395241	4.43708e+06
82140	395243	4.43708e+06
82372	395245	4.43708e+06
82632	395245	4.43708e+06
82863	395241	4.43708e+06
83095	395249	4.43708e+06
83326	395245	4.43708e+06
83558	395245	4.43708e+06
83789	395245	4.43708e+06
84021	395245	4.43708e+06
84253	395244	4.43708e+06
84484	395241	4.43708e+06
84716	395243	4.43708e+06
84948	395244	4.43708e+06
85179	395245	4.43708e+06
85410	395245	4.43708e+06
85642	395244	4.43708e+06
85874	395241	4.43708e+06
86134	395240	4.43708e+06
86366	395241	4.43708e+06
86598	395239	4.43708e+06
86830	395246	4.43708e+06
87062	395243	4.43708e+06
87294	395244	4.43708e+06
87526	395244	4.43708e+06
87758	395242	4.43708e+06
87989	395243	4.43708e+06
88221	395243	4.43708e+06
88453	395242	4.43708e+06
88684	395243	4.43708e+06
88915	395243	4.43708e+06
89146	395243	4.43708e+06
89378	395243	4.43708e+06
89638	395244	4.43708e+06
89869	395244	4.43708e+06
90101	395242	4.43708e+06
90333	395242	4.43708e+06
90565	395243	4.43708e+06
90797	395243	4.43708e+06
91028	395244	4.43708e+06
91260	395243	4.43708e+06
91492	395243	4.43708e+06
91723	395214	4.43709e+06
91955	395146	4.43711e+06
92187	395130	4.43711e+06
92418	395124	4.43711e+06
92650	395117	4.43712e+06
92881	395115	4.43711e+06
93141	395100	4.43712e+06
93373	395098	4.43712e+06
93604	395094	4.43712e+06
93836	395090	4.43713e+06
94068	395072	4.43712e+06
94300	395071	4.43713e+06
94531	395050	4.43713e+06
94762	395046	4.43713e+06
94994	395051	4.43713e+06
95225	395068	4.43713e+06
95457	395102	4.43712e+06
95688	395149	4.43711e+06
95920	395150	4.43711e+06
96152	395150	4.43711e+06
96383	395149	4.43711e+06
96643	395149	4.43711e+06
96875	395149	4.43711e+06
97106	395149	4.43711e+06
97338	395150	4.43711e+06
97569	395149	4.43711e+06
97801	395148	4.43711e+06
98033	395148	4.43711e+06
98264	395148	4.43711e+06
98496	395146	4.43711e+06
98727	395148	4.43711e+06
98959	395147	4.43711e+06
99191	395147	4.43711e+06
99423	395147	4.43711e+06
99654	395148	4.43711e+06
99886	395149	4.43711e+06
100146	395149	4.43711e+06
100378	395149	4.43711e+06
100610	395149	4.43711e+06
100841	395148	4.43711e+06
101073	395148	4.43711e+06
101305	395148	4.43711e+06
101537	395148	4.43711e+06
101769	395149	4.43711e+06
102000	395149	4.43711e+06
102232	395149	4.43711e+06
102464	395144	4.43711e+06
102695	395148	4.43711e+06
102927	395147	4.43711e+06
103158	395149	4.43711e+06
103390	395149	4.43711e+06
103650	395150	4.43711e+06
103882	395148	4.43711e+06
104114	395150	4.43711e+06
104345	395151	4.43711e+06
104577	395151	4.43711e+06
104808	395153	4.43712e+06
105040	395151	4.43711e+06
105271	395151	4.43711e+06
105502	395152	4.43711e+06
105734	395152	4.43711e+06
105966	395153	4.43711e+06
106198	395149	4.43711e+06
106429	395156	4.43711e+06
106661	395171	4.4371e+06
106892	395166	4.4371e+06
107152	395169	4.4371e+06
107383	395168	4.4371e+06
107615	395170	4.4371e+06
107846	395169	4.4371e+06
108078	395168	4.4371e+06
108310	395168	4.4371e+06
108541	395168	4.4371e+06
108772	395168	4.4371e+06
109004	395260	4.4371e+06
109236	395268	4.4371e+06
109468	395265	4.43708e+06
109700	395160	4.4371e+06
109931	394997	4.43714e+06
110163	394979	4.43716e+06
110395	394965	4.43716e+06
110655	394941	4.43716e+06
110886	394964	4.43715e+06
111117	394988	4.43715e+06
111349	395003	4437144
111581	395019	4.43715e+06
111813	395046	4.43716e+06
112044	395094	4.43716e+06
112276	395135	4.43716e+06
112508	395161	4.43716e+06
112740	395182	4.43716e+06
112971	395265	4.43716e+06
113202	395261	4.43716e+06
113434	395266	4.4371e+06
113665	395263	4.4371e+06
113897	395254	4.43708e+06
114157	395250	4.43708e+06
114389	395250	4.43708e+06
114621	395250	4.43708e+06
114853	395250	4.43708e+06
115085	395253	4.43708e+06
115317	395267	4.43707e+06
115549	395264	4.43707e+06
115780	395264	4.43707e+06
116012	395266	4.43707e+06
116243	395261	4.43707e+06
116474	395260	4.43707e+06
116706	395263	4.43707e+06
116938	395253	4.43707e+06
117169	395222	4.43708e+06
117401	395138	4.4371e+06
117662	395088	4.43711e+06
117893	395028	4.43713e+06
118124	394990	4.43714e+06
118355	394960	4.43715e+06
118587	394953	4.43715e+06
118818	394915	4.43719e+06
126968	394911	4.43724e+06
127662	394910	4.43724e+06
127894	394938	4.43723e+06
128153	394921	4.43724e+06
128384	394916	4.43723e+06
128616	394917	4.43723e+06
129079	394923	4.43724e+06
129310	394905	4.43723e+06
129542	394910	4.43723e+06
129774	394904	4.43722e+06
130005	394904	4.43722e+06
130237	394901	4.43724e+06
130469	394899	4.43722e+06
130932	394907	4.43722e+06
131164	394904	4.43724e+06
132348	394903	4.43723e+06
132579	394894	4.43723e+06
132811	394906	4.43724e+06
133043	394910	4.43724e+06
133275	394956	4.43717e+06
133507	394972	4.43717e+06
133738	394997	4.43716e+06
133970	395020	4.43716e+06
134201	395026	4.43716e+06
134432	395029	4.43716e+06
134664	395040	4.43715e+06
134896	395047	4.43716e+06
135155	395081	4.43715e+06
135386	395087	4.43715e+06
135618	395101	4.43715e+06
135850	395173	4.43713e+06
136082	395191	4.4371e+06
136314	395184	4.4371e+06
136545	395132	4.4371e+06
136777	395077	4.43712e+06
137008	395052	4.43712e+06
137240	394994	4.43714e+06
137472	394978	4.43714e+06
137703	394965	4.43715e+06
137935	394923	4.43716e+06
138167	394898	4.43723e+06
138399	394900	4.43723e+06
138658	394908	4.43723e+06
138890	394917	4.43719e+06
139121	394918	4.43716e+06
139353	394942	4.43715e+06
139585	394942	4.43714e+06
139817	394939	4.43714e+06
140049	394940	4.43714e+06
140280	394936	4.43714e+06
140512	394937	4.43714e+06
140743	394938	4.43714e+06
140974	394939	4.43715e+06
141206	394938	4.43714e+06
141438	394938	4.43714e+06
141669	394936	4.43714e+06
141901	394940	4.43714e+06
142161	394937	4.43714e+06
142392	394939	4.43714e+06
142624	394930	4.43715e+06
142855	394939	4.43715e+06
143087	394938	4.43715e+06
143319	394939	4.43714e+06
143551	394936	4.43715e+06
143783	394940	4.43714e+06
144014	394938	4.43714e+06
144246	394936	4.43714e+06
144478	394938	4.43714e+06
144710	394917	4.43716e+06
144942	394903	4.43723e+06
145174	394921	4.43716e+06
145405	394940	4.43714e+06
145664	394939	4.43713e+06
145895	394940	4.43714e+06
146127	394939	4.43714e+06
146359	394941	4.43714e+06
146590	394941	4.43713e+06
146822	394944	4.43713e+06
147054	395037	4.43715e+06
147285	395093	4.43713e+06
147517	395110	4.43712e+06
147749	395141	4.43711e+06
147981	395183	4.43711e+06
148213	395193	4.4371e+06
148444	395208	4.43709e+06
148676	395228	4.43709e+06
148907	395261	4.43709e+06
149167	395266	4.43708e+06
149399	395267	4.43711e+06
149630	395262	4.4371e+06
149862	395241	4.4371e+06
150094	395227	4.43709e+06
150325	395172	4.4371e+06
150556	395167	4.4371e+06
150788	395148	4.4371e+06
151020	395120	4.43711e+06
151252	395086	4.43712e+06
151484	395053	4.43713e+06
151715	395032	4.43714e+06
151947	395005	4.43714e+06
152179	394970	4.43715e+06
152411	394917	4.4372e+06
152670	394906	4.43723e+06
152902	394939	4.43716e+06
153134	395069	4.43715e+06
153365	395099	4.43716e+06
153596	395139	4.43715e+06
153828	395176	4.43714e+06
154060	395200	4.43714e+06
154291	395221	4.43714e+06
154523	395250	4.43715e+06
154754	395260	4.43714e+06
154986	395261	4.43716e+06
155218	395253	4.43715e+06
155449	395253	4.43715e+06
155681	395205	4.43712e+06
155913	395158	4.43712e+06
156172	395143	4.43711e+06
156404	395120	4.43712e+06
156636	395101	4.43712e+06
156868	395063	4.43713e+06
157099	394918	4.43717e+06
157331	394977	4.43716e+06
157563	395001	4.43717e+06
157795	394976	4.43716e+06
158027	394943	4.43716e+06
158259	394927	4.43717e+06
158490	394902	4.43724e+06
158722	394902	4.43723e+06
158954	394917	4.43723e+06
159185	395068	4.43715e+06
159417	395131	4.43716e+06
159676	395172	4.43716e+06
159908	395245	4.43716e+06
160140	395251	4.43716e+06
160372	395261	4.43716e+06
160603	395260	4.43714e+06
160835	395263	4.43714e+06
161066	395264	4.43714e+06
161298	395264	4.43713e+06
161530	395268	4.43711e+06
161762	395261	4.4371e+06
161993	395259	4.4371e+06
162225	395266	4.43711e+06
162457	395261	4.4371e+06
162688	395261	4.4371e+06
162920	395261	4.4371e+06
163179	395261	4.4371e+06
163410	395260	4.4371e+06
163642	395261	4.4371e+06
163874	395261	4.4371e+06
164106	395262	4.4371e+06
164338	395261	4.4371e+06
164569	395261	4.4371e+06
164800	395261	4.4371e+06
165031	395259	4.4371e+06
165263	395261	4.43715e+06
165495	395261	4.43714e+06
165727	395264	4.43714e+06
165959	395252	4.43715e+06
166190	395262	4.43715e+06
166422	395265	4.43711e+06
166681	395264	4.43711e+06
166913	395267	4.43713e+06
167145	395268	4.43712e+06
167377	395268	4.4371e+06
167608	395265	4.43715e+06
167840	395250	4.43714e+06
168072	395249	4.43713e+06
168304	395248	4.43713e+06
168536	395245	4.43713e+06
168767	395246	4.43713e+06
168999	395247	4.43713e+06
169231	395246	4.43713e+06
169462	395247	4.43713e+06
169693	395246	4.43713e+06
169925	395247	4.43713e+06
170185	395249	4.43713e+06
170417	395247	4.43713e+06
170649	395247	4.43713e+06
170881	395246	4.43713e+06
171112	395255	4.43714e+06
171344	395253	4.43714e+06
171576	395246	4.43714e+06
171807	395265	4.43715e+06
172039	395266	4.43712e+06
172270	395263	4.43712e+06
172502	395266	4.43712e+06
172734	395259	4.43714e+06
172965	395259	4.43714e+06
173197	395255	4.43714e+06
173428	395253	4.43713e+06
173687	395256	4.43712e+06
173918	395260	4.43711e+06
174150	395270	4.43711e+06
174381	395269	4.43711e+06
174612	395269	4.43711e+06
174844	395257	4.4371e+06
175076	395265	4.4371e+06
175307	395270	4.43709e+06
175539	395269	4.4371e+06
175770	395268	4.43711e+06
176002	395266	4.43711e+06
176234	395261	4.43712e+06
176466	395252	4.43713e+06
176698	395254	4.43712e+06
176930	395258	4.43713e+06
177189	395261	4.43714e+06
177420	395262	4.43714e+06
177652	395267	4.43713e+06
177883	395262	4.43712e+06
178115	395263	4.43712e+06
178347	395269	4.4371e+06
178579	395269	4.4371e+06
178810	395261	4.4371e+06
179041	395262	4.4371e+06
179273	395254	4.43711e+06
179505	395252	4.43711e+06
179736	395251	4.43711e+06
179968	395252	4.43711e+06
180199	395253	4.43711e+06
180431	395253	4.43711e+06
180690	395252	4.43711e+06
180922	395252	4.43711e+06
181153	395252	4.43711e+06
181385	395252	4.43711e+06
181617	395251	4.43711e+06
181849	395252	4.43711e+06
182080	395252	4.43711e+06
182312	395245	4.43711e+06
182544	395240	4.43711e+06
182776	395239	4.43711e+06
183008	395240	4.43711e+06
183240	395240	4.43711e+06
183472	395242	4.43711e+06
183703	395204	4.43713e+06
183935	395207	4.43716e+06
184194	395210	4.43716e+06
184425	395245	4.43711e+06
184657	395246	4.4371e+06
184889	395228	4.43711e+06
185120	395207	4.4371e+06
185352	395203	4.4371e+06
185583	395202	4.43709e+06
185815	395187	4.4371e+06
186047	395188	4.43712e+06
186279	395187	4.43711e+06
186511	395191	4.43711e+06
186743	395189	4.43711e+06
186975	395188	4.43711e+06
187207	395188	4.43711e+06
187439	395189	4.43711e+06
187699	395189	4.43711e+06
187931	395190	4.43711e+06
188163	395188	4.43711e+06
188394	395189	4.43711e+06
188626	395189	4.43711e+06
188858	395189	4.43711e+06
189090	395189	4.43711e+06
189322	395190	4.43711e+06
189554	395189	4.43711e+06
189786	395190	4.43711e+06
190018	395189	4.43711e+06
190250	395189	4.43711e+06
190481	395190	4.43711e+06
190713	395192	4.43711e+06
190945	395191	4.43711e+06
191204	395190	4.43712e+06
191436	395190	4.43712e+06
191668	395190	4.43712e+06
191900	395191	4.43711e+06
192132	395190	4.43711e+06
192364	395187	4.43711e+06
192595	395187	4.43711e+06
192827	395189	4.43711e+06
193059	395166	4.43714e+06
193291	395108	4.43716e+06
193522	395082	4.43715e+06
193754	395069	4.43715e+06
193986	395050	4.43716e+06
194218	395010	4.43716e+06
194449	394993	4.43716e+06
194708	394960	4.43716e+06
194940	394949	4.43715e+06
195171	394949	4.43716e+06
195403	394957	4.43716e+06
195635	394966	4.43716e+06
195867	394986	4.43715e+06
196099	395008	4.43715e+06
196331	395026	4.43715e+06
196563	395032	4.43715e+06
196795	395048	4.43715e+06
197027	395084	4.43715e+06
197259	395084	4.43715e+06
197491	395081	4.43715e+06
197722	395081	4.43715e+06
197954	395081	4.43715e+06
198212	395080	4.43715e+06
198443	395083	4.43715e+06
198675	395082	4.43715e+06
198907	395058	4.43715e+06
199139	395027	4.43715e+06
199370	395015	4.43715e+06
199602	394994	4.43716e+06
199834	394954	4.43716e+06
200066	394950	4.43716e+06
200297	394916	4.43718e+06
200529	394899	4.43723e+06
200761	394900	4.43723e+06
201455	394910	4.43723e+06
202407	394904	4.43722e+06
202638	394894	4.43721e+06
202870	394895	4.43722e+06
203101	394902	4.43723e+06
203333	394900	4.43723e+06
203565	394876	4.43719e+06
203797	394899	4.43722e+06
204029	394899	4.43722e+06
204261	394901	4.43723e+06
204955	394899	4.43722e+06
205213	394902	4.43722e+06
205676	394903	4.43723e+06
205907	394902	4.43723e+06
206139	394900	4.43723e+06
206371	394896	4.43722e+06
207296	394914	4.43724e+06
207527	394904	4.43723e+06
207759	394890	4.43722e+06
207991	394903	4.43723e+06
208223	394903	4.43722e+06
208455	394907	4.43723e+06
208944	394896	4.43722e+06
209407	394900	4.43723e+06
209639	394894	4.43723e+06
209871	394900	4.43724e+06
211490	394908	4.43723e+06
211722	394895	4.43724e+06
211953	394905	4.43723e+06
212211	394900	4.43723e+06
212443	394910	4.43721e+06
213138	394917	4.43723e+06
213370	394922	4.43722e+06
213602	394921	4.43718e+06
213833	394987	4.43716e+06
214065	395032	4.43717e+06
214297	395048	4.43716e+06
214528	395101	4.43716e+06
214760	395164	4.43716e+06
214992	395201	4.43715e+06
215224	395263	4.43716e+06
215456	395262	4.43714e+06
215714	395252	4.43712e+06
215946	395256	4.4371e+06
216178	395241	4.43709e+06
216409	395226	4.4371e+06
216641	395213	4.4371e+06
216872	395193	4.43711e+06
217104	395153	4.43712e+06
217335	395121	4.43714e+06
217567	395099	4.43715e+06
217798	395021	4.43716e+06
218030	394991	4.43716e+06
218261	394965	4.43717e+06
218492	394905	4.43723e+06
218723	394904	4.43724e+06
218955	394904	4.43724e+06
219213	394906	4.43724e+06
219445	394904	4.43724e+06
219677	394917	4.43725e+06
219908	394907	4.43725e+06
220371	394910	4.43725e+06
220602	394909	4.43724e+06
221759	394909	4.43726e+06
221990	394907	4.43726e+06
222222	394913	4.43724e+06
222454	394901	4.43724e+06
223181	394904	4.43724e+06
225263	394913	4.43725e+06
226683	394908	4.43726e+06
227608	394901	4.43724e+06
227839	394905	4.43724e+06
228071	394906	4.43724e+06
228303	394907	4.43724e+06
228535	394908	4.43724e+06
228767	394908	4.43725e+06
228999	394906	4.43724e+06
229231	394908	4.43723e+06
229463	394912	4.43723e+06
229727	394919	4.43716e+06
229959	395012	4.43714e+06
230191	395071	4.43713e+06
230423	395142	4.43712e+06
230654	395190	4.43713e+06
230885	395250	4.43715e+06
231117	395261	4.43713e+06
231349	395247	4.4371e+06
231581	395228	4.43709e+06
231813	395216	4.43709e+06
232045	395206	4.43709e+06
232277	395194	4.4371e+06
232509	395183	4.4371e+06
232741	395169	4.43709e+06
232973	395159	4.4371e+06
233237	395169	4.4371e+06
233469	395197	4.43711e+06
233701	395248	4.43711e+06
233933	395263	4.4371e+06
234165	395256	4.43709e+06
234396	395251	4.43708e+06
234628	395259	4.43708e+06
234860	395255	4.43709e+06
235092	395240	4.43708e+06
235323	395239	4.43708e+06
235554	395245	4.43709e+06
235786	395237	4.4371e+06
236017	395228	4.4371e+06
236249	395222	4.43709e+06
236481	395253	4.4371e+06
236745	395263	4.43709e+06
236976	395269	4.43708e+06
237208	395255	4.43707e+06
237440	395237	4.43708e+06
237671	395220	4.43708e+06
237903	395185	4.43709e+06
238134	395182	4.4371e+06
238366	395155	4.4371e+06
238598	395138	4.4371e+06
238829	395123	4.43711e+06
239061	395095	4.43712e+06
239293	395071	4.43712e+06
239525	395039	4.43713e+06
239756	394999	4.43714e+06
239988	394979	4.43715e+06
240252	394921	4.43716e+06
240484	394913	4.43724e+06
240716	394904	4.43723e+06
240948	394918	4.43717e+06
241180	395025	4.43716e+06
241411	395052	4.43715e+06
241643	395077	4.43715e+06
241875	395107	4.43713e+06
242107	395150	4.43712e+06
242338	395178	4.43712e+06
242570	395191	4.43713e+06
242801	395185	4.43715e+06
243033	395154	4.43716e+06
243264	395141	4.43715e+06
243496	395119	4.43715e+06
243760	395084	4.43714e+06
243992	395050	4.43713e+06
244224	395014	4.43713e+06
244456	395003	4.43714e+06
244688	394989	4.43714e+06
244919	394990	4.43716e+06
245151	395016	4.43716e+06
245383	395047	4.43716e+06
245615	395074	4.43716e+06
245846	395111	4.43716e+06
246078	395148	4.43715e+06
246310	395172	4.43715e+06
246542	395202	4.43715e+06
246774	395212	4.43715e+06
247006	395241	4.43715e+06
247271	395250	4.43715e+06
247503	395257	4.43715e+06
247734	395255	4.43714e+06
247966	395247	4.43714e+06
248198	395246	4.43714e+06
248430	395244	4.43714e+06
248662	395227	4.43712e+06
248894	395226	4.43712e+06
249125	395226	4.43712e+06
249357	395226	4.43712e+06
249589	395226	4.43712e+06
249820	395226	4.43712e+06
250052	395226	4.43712e+06
250283	395227	4.43712e+06
250515	395228	4.43712e+06
250779	395229	4.43712e+06
251010	395226	4.43712e+06
251242	395228	4.43712e+06
251474	395229	4.43712e+06
251705	395229	4.43712e+06
251937	395228	4.43712e+06
252168	395227	4.43712e+06
252400	395227	4.43712e+06
252631	395225	4.43712e+06
252863	395226	4.43712e+06
253095	395227	4.43712e+06
253326	395227	4.43712e+06
253558	395227	4.43712e+06
253790	395226	4.43712e+06
254022	395226	4.43712e+06
254286	395228	4.43712e+06
254518	395225	4.43712e+06
254750	395226	4.43712e+06
254982	395226	4.43712e+06
255214	395226	4.43711e+06
255446	395229	4.43712e+06
255678	395229	4.43712e+06
255910	395229	4.43712e+06
256142	395228	4.43711e+06
256374	395228	4.43711e+06
256606	395227	4.43712e+06
256838	395228	4.43711e+06
257069	395227	4.43711e+06
257301	395226	4.43711e+06
257533	395228	4.43711e+06
257797	395229	4.43711e+06
258029	395229	4.43711e+06
258261	395229	4.43712e+06
258493	395229	4.43711e+06
258724	395231	4.43711e+06
258956	395231	4.43711e+06
259188	395231	4.43712e+06
259420	395230	4.43712e+06
259652	395230	4.43712e+06
259884	395230	4.43712e+06
260116	395230	4.43712e+06
260348	395229	4.43712e+06
260579	395229	4.43712e+06
260811	395229	4437117
261043	395229	4.43712e+06
261307	395228	4.43712e+06
261539	395229	4.43712e+06
261771	395231	4.43712e+06
262003	395233	4.43712e+06
262235	395231	4.43711e+06
262467	395229	4.43712e+06
262698	395229	4.43711e+06
262930	395228	4.43711e+06
263161	395228	4.43711e+06
263393	395229	4.43711e+06
263625	395229	4.43712e+06
263857	395229	4.43711e+06
264089	395229	4.43711e+06
264321	395230	4.43711e+06
264553	395228	4.43711e+06
264817	395229	4.43711e+06
265049	395231	4.43712e+06
265281	395230	4.43712e+06
265513	395228	4.43712e+06
265745	395230	4.43712e+06
265977	395230	4.43712e+06
266209	395229	4.43712e+06
266441	395232	4.43712e+06
266673	395231	4.43712e+06
266905	395230	4.43712e+06
267137	395231	4.43712e+06
267369	395230	4.43712e+06
267601	395230	4.43712e+06
267833	395230	4.43712e+06
268065	395228	4.43712e+06
268329	395229	4.43712e+06
268561	395228	4.43712e+06
268793	395228	4.43711e+06
269025	395230	4.43711e+06
269257	395229	4.43711e+06
269489	395229	4.43711e+06
269721	395229	4.43711e+06
269953	395227	4.43712e+06
270185	395227	4.43712e+06
270416	395227	4.43711e+06
270648	395229	4.43711e+06
270880	395229	4.43711e+06
271111	395230	4.43711e+06
271342	395229	4.43712e+06
271574	395229	4.43712e+06
271838	395229	4.43712e+06
272070	395225	4.43711e+06
272302	395225	4.43711e+06
272534	395227	4.43711e+06
272766	395230	4.43711e+06
272998	395230	4.43711e+06
273230	395229	4.43711e+06
273461	395230	4.43711e+06
273693	395231	4.43712e+06
273925	395229	4.43711e+06
274157	395228	4.43711e+06
274389	395229	4.43712e+06
274621	395228	4.43711e+06
274853	395225	4.43711e+06
275085	395227	4.43711e+06
275350	395230	4.43712e+06
275582	395229	4.43712e+06
275813	395227	4.43711e+06
276045	395227	4.43711e+06
276276	395227	4.43711e+06
276508	395227	4.43711e+06
276740	395228	4.43711e+06
276972	395229	4.43711e+06
277204	395228	4.43712e+06
277436	395230	4.43711e+06
277668	395230	4.43711e+06
277899	395230	4.43712e+06
278131	395229	4.43712e+06
278362	395228	4.43712e+06
278594	395227	4.43711e+06
278863	395227	4.43711e+06
279095	395234	4.43713e+06
279327	395253	4.43715e+06
279559	395257	4.43715e+06
279791	395257	4.43714e+06
280023	395257	4.43713e+06
280255	395207	4.43714e+06
280487	395177	4.43715e+06
280719	395142	4.43716e+06
280951	395091	4.43716e+06
281183	395063	4.43716e+06
281414	395036	4.43716e+06
281645	395012	4.43716e+06
281877	394991	4.43716e+06
282109	394981	4.43716e+06
282379	394952	4.43716e+06
282610	394941	4.43716e+06
282842	394987	4.43715e+06
283074	395052	4.43715e+06
283306	395126	4.43715e+06
283537	395165	4.43715e+06
283769	395190	4.43715e+06
284001	395260	4.43716e+06
284233	395263	4.43713e+06
284464	395250	4.4371e+06
284696	395250	4.43709e+06
284928	395244	4.43708e+06
285159	395240	4.43708e+06
285390	395238	4.43708e+06
285622	395230	4.43709e+06
285891	395212	4.43709e+06
286123	395202	4.4371e+06
286355	395180	4.4371e+06
286586	395166	4.43711e+06
286818	395151	4.43712e+06
287050	395141	4.43713e+06
287282	395137	4.43713e+06
287514	395115	4.43711e+06
287746	395110	4.43711e+06
287978	395096	4.43713e+06
288210	395077	4.43714e+06
288442	395072	4.43714e+06
288674	395057	4.43714e+06
288906	395041	4.43714e+06
289138	395029	4.43715e+06
289407	395000	4.43716e+06
289639	394981	4.43716e+06
289870	394921	4.43716e+06
290102	394898	4.43716e+06
290565	394873	4.43719e+06
292184	394902	4.43718e+06
293609	394906	4.43716e+06
293841	394911	4.43716e+06
294766	394893	4.43717e+06
294998	394901	4.43717e+06
295461	394909	4.43719e+06
295924	394908	4.43718e+06
296156	394904	4.43719e+06
296425	394902	4.43718e+06
296657	394906	4.43718e+06
296889	394905	4.43718e+06
297121	394906	4.43718e+06
299665	394895	4.43718e+06
299934	394910	4.43718e+06
300397	394881	4.43718e+06
300629	394926	4.43721e+06
300861	394888	4.43718e+06
301093	394903	4.43718e+06
301787	394913	4.43717e+06
302018	394899	4.43718e+06
302250	394881	4.43717e+06
302713	394909	4.43717e+06
303176	394898	4.43719e+06
303445	394918	4.43716e+06
304139	394913	4.43717e+06
304602	394904	4.43718e+06
304834	394904	4.43718e+06
305066	394905	4.43719e+06
305297	394907	4.43719e+06
305529	394902	4.43718e+06
305761	394895	4.43718e+06
306224	394884	4.43715e+06
307420	394922	4.43717e+06
307652	394913	4.43715e+06
307884	394930	4.43716e+06
308116	394946	4.43716e+06
308348	394999	4.43716e+06
308580	395043	4.43716e+06
308811	395055	4.43715e+06
309043	395092	4.43716e+06
309275	395142	4.43716e+06
309507	395169	4.43716e+06
309739	395187	4.43715e+06
309971	395247	4.43716e+06
310203	395258	4.43715e+06
310472	395248	4.43712e+06
310704	395184	4.43712e+06
310936	395170	4.43711e+06
311168	395153	4.43711e+06
311400	395154	4.43715e+06
311632	395176	4.43715e+06
311864	395201	4.43715e+06
312096	395221	4.43715e+06
312328	395233	4.43715e+06
312560	395256	4.43716e+06
312792	395269	4.43714e+06
313024	395264	4.43712e+06
313256	395261	4.43711e+06
313487	395255	4.4371e+06
313719	395240	4.4371e+06
314008	395207	4.4371e+06
314240	395192	4.4371e+06
314472	395178	4.4371e+06
314704	395157	4.43711e+06
314936	395135	4.43712e+06
315168	395089	4.43712e+06
315400	395055	4.43713e+06
315632	395012	4.43713e+06
315864	394977	4.43714e+06
316096	394943	4.43715e+06
316328	394947	4.43715e+06
316560	394942	4.43715e+06
317023	394950	4.43715e+06
317255	394944	4.43714e+06
317544	394944	4.43714e+06
317776	394942	4.43714e+06
318008	394943	4.43714e+06
318240	394947	4.43715e+06
318472	394942	4.43715e+06
318704	394941	4.43715e+06
318936	394942	4.43715e+06
319168	394941	4.43715e+06
319400	394941	4.43714e+06
319632	394947	4.43714e+06
319864	394943	4.43714e+06
320096	394940	4.43715e+06
320328	394949	4.43715e+06
320560	394946	4.43715e+06
320792	394940	4.43715e+06
321081	394942	4.43715e+06
321313	394940	4.43715e+06
321545	394933	4.43714e+06
321777	394939	4.43715e+06
322009	394940	4.43715e+06
322241	394941	4.43715e+06
322473	394939	4.43716e+06
322705	394961	4.43716e+06
322937	394989	4.43715e+06
323169	395010	4.43715e+06
323401	395040	4.43715e+06
323633	395083	4.43715e+06
323865	395124	4.43715e+06
324097	395171	4.43714e+06
324328	395192	4.43714e+06
324617	395222	4.43714e+06
324849	395247	4.43714e+06
325081	395266	4.43715e+06
325313	395251	4.43716e+06
325545	395238	4.43716e+06
325777	395198	4.43716e+06
326009	395178	4.43716e+06
326241	395158	4.43716e+06
326473	395140	4.43716e+06
326705	395123	4.43716e+06
326937	395100	4.43716e+06
327169	395089	4.43716e+06
327400	395069	4.43716e+06
327632	395060	4.43716e+06
327864	395048	4.43716e+06
328153	395025	4.43716e+06
328385	394915	4.43716e+06
328617	394909	4.43717e+06
328849	394979	4.43716e+06
329081	395047	4.43715e+06
329313	395117	4.43714e+06
329545	395178	4.43712e+06
329777	395218	4.43712e+06
330009	395254	4.43712e+06
330241	395248	4.43715e+06
330473	395206	4.43716e+06
330705	395172	4.43716e+06
330937	395154	4.43716e+06
331168	395136	4.43716e+06
331400	395124	4.43716e+06
331694	395103	4.43715e+06
331926	395090	4.43715e+06
332158	395073	4.43715e+06
332390	395062	4.43715e+06
332622	395050	4.43714e+06
332854	395044	4.43714e+06
333086	395026	4.43714e+06
333318	395014	4.43714e+06
333550	395012	4.43714e+06
333782	395011	4.43715e+06
334014	395018	4.43716e+06
334246	395032	4.43715e+06
334478	395040	4.43715e+06
334710	395040	4.43715e+06
334942	395042	4.43715e+06
335236	395043	4.43715e+06
335468	395042	4.43715e+06
335700	395042	4.43715e+06
335932	395042	4.43715e+06
336164	395123	4.43712e+06
336396	395154	4.43712e+06
336628	395160	4.43712e+06
336860	395162	4.43712e+06
337092	395162	4.43712e+06
337324	395162	4.43712e+06
337556	395163	4.43712e+06
337788	395162	4.43712e+06
338020	395164	4.43712e+06
338252	395164	4.43712e+06
338484	395163	4.43712e+06
338778	395160	4.43711e+06
339010	395163	4.43712e+06
339242	395161	4.43711e+06
339474	395163	4.43711e+06
339706	395164	4.43711e+06
339938	395165	4.43712e+06
340170	395164	4.43712e+06
340401	395165	4.43711e+06
340633	395166	4.43712e+06
340865	395164	4.43711e+06
341097	395164	4.43712e+06
341329	395166	4.43712e+06
341561	395165	4.43711e+06
341793	395164	4.43712e+06
342025	395165	4.43712e+06
342319	395165	4.43712e+06
342551	395164	4.43711e+06
342783	395163	4.43711e+06
343015	395163	4.43711e+06
343247	395164	4.43711e+06
343479	395164	4.43711e+06
343711	395164	4.43712e+06
343942	395167	4.43712e+06
344174	395167	4.43712e+06
344406	395167	4.43712e+06
344638	395167	4.43712e+06
344870	395166	4.43711e+06
345102	395166	4.43711e+06
345334	395167	4.43711e+06
345566	395167	4.43711e+06
345860	395165	4.43712e+06
346092	395166	4.43712e+06
346324	395164	4.43712e+06
346556	395165	4.43712e+06
346788	395165	4.43712e+06
347020	395165	4.43712e+06
347252	395166	4.43712e+06
347484	395165	4.43712e+06
347716	395166	4.43712e+06
347948	395166	4.43712e+06
348180	395166	4.43712e+06
348412	395166	4.43711e+06
348644	395164	4.43711e+06
348876	395168	4.43712e+06
349108	395166	4.43712e+06
349412	395164	4.43711e+06
349644	395164	4.43712e+06
349876	395166	4.43712e+06
350108	395164	4.43712e+06
350340	395167	4.43712e+06
350572	395166	4.43712e+06
350804	395167	4.43712e+06
351036	395167	4.43712e+06
351268	395166	4.43712e+06
351500	395166	4.43712e+06
351732	395165	4.43712e+06
351964	395165	4.43712e+06
352196	395164	4.43712e+06
352428	395165	4.43712e+06
352660	395165	4.43712e+06
352964	395163	4.43712e+06
353196	395165	4.43712e+06
353428	395162	4.43712e+06
353660	395162	4.43712e+06
353892	395165	4.43712e+06
354124	395165	4.43712e+06
354355	395165	4.43712e+06
354587	395165	4.43712e+06
354819	395165	4.43712e+06
355051	395165	4.43711e+06
355283	395166	4.43711e+06
355515	395165	4.43711e+06
355746	395165	4.43712e+06
355978	395165	4.43711e+06
356210	395165	4.43711e+06
356514	395164	4.43712e+06
356746	395161	4.43712e+06
356978	395165	4.43711e+06
357209	395162	4.43712e+06
357441	395161	4.43711e+06
357673	395162	4.43711e+06
357905	395164	4.43712e+06
358137	395165	4.43712e+06
358369	395163	4.43711e+06
358601	395164	4.43711e+06
358833	395164	4.43712e+06
359065	395165	4.43711e+06
359297	395165	4.43712e+06
359529	395165	4.43712e+06
359761	395165	4.43712e+06
360065	395165	4.43712e+06
360297	395163	4.43711e+06
360529	395164	4.43712e+06
360761	395165	4.43711e+06
360993	395165	4.43712e+06
361225	395165	4.43712e+06
361457	395164	4.43712e+06
361689	395165	4.43712e+06
361921	395165	4.43712e+06
362152	395165	4.43711e+06
362384	395164	4.43712e+06
362616	395165	4.43711e+06
362848	395165	4.43711e+06
363080	395164	4.43712e+06
363312	395164	4.43712e+06
363596	395164	4.43712e+06
363828	395164	4.43712e+06
364060	395164	4.43712e+06
364292	395165	4.43711e+06
364524	395164	4.43711e+06
364756	395165	4.43712e+06
364988	395166	4.43712e+06
365220	395154	4.43714e+06
365452	395131	4.43716e+06
365684	395122	4.43716e+06
365916	395104	4.43716e+06
366148	395072	4.43716e+06
366380	395050	4.43716e+06
366612	395028	4.43716e+06
366844	394993	4.43717e+06
367128	394955	4.43715e+06
367360	394949	4.43716e+06
367592	394949	4.43716e+06
367824	394954	4.43716e+06
368056	394964	4.43716e+06
368288	394982	4.43716e+06
368520	395037	4.43713e+06
368752	395074	4.43712e+06
368984	395096	4.43713e+06
369216	395121	4.43713e+06
369448	395140	4.43712e+06
369680	395210	4.43711e+06
369912	395246	4.4371e+06
370144	395263	4.43708e+06
370376	395253	4.43709e+06
370660	395253	4.43712e+06
370892	395243	4.43715e+06
371123	395202	4.43715e+06
371355	395144	4.43714e+06
371587	395099	4.43715e+06
371819	395041	4.43715e+06
372051	395023	4.43715e+06
372283	394988	4.43715e+06
372514	394964	4.43715e+06
372746	394945	4.43716e+06
372978	394900	4.43716e+06
373210	394891	4.43717e+06
373442	394897	4.43718e+06
373674	394895	4.43718e+06
373906	394895	4.43718e+06
374190	394899	4.43717e+06
374421	394895	4.43717e+06
374653	394898	4.43717e+06
375116	394898	4.43717e+06
375348	394908	4.43717e+06
375580	394898	4.43718e+06
376274	394897	4.43717e+06
376968	394907	4.43718e+06
378177	394901	4.43719e+06
378409	394900	4.43718e+06
378641	394893	4.43718e+06
378873	394900	4.43718e+06
379105	394898	4.43718e+06
379337	394902	4.43719e+06
379569	394896	4.43718e+06
379801	394893	4.43717e+06
380033	394891	4.43718e+06
380265	394892	4.43719e+06
380497	394898	4.43718e+06
380729	394894	4.43717e+06
380961	394894	4.43717e+06
381245	394896	4.43718e+06
381477	394898	4.43718e+06
381709	394900	4.43718e+06
381941	394899	4.43719e+06
382173	394899	4.43718e+06
382405	394895	4.43718e+06
382637	394906	4.43719e+06
382869	394900	4.43718e+06
383101	394897	4.43718e+06
383333	394902	4.43718e+06
383796	394900	4.43718e+06
384028	394925	4.4372e+06
384260	394892	4.43717e+06
384491	394883	4.43723e+06
384775	394909	4.43717e+06
385007	394909	4.43715e+06
385239	394914	4.43717e+06
385471	394907	4.43716e+06
385703	394930	4.43719e+06
386398	394913	4.43718e+06
386630	394898	4.43717e+06
386862	394902	4.43717e+06
387094	394943	4.43717e+06
387326	395017	4.43716e+06
387558	395016	4.43716e+06
387790	395046	4.43713e+06
388022	395083	4.43712e+06
388306	395127	4.43711e+06
388538	395146	4.43711e+06
388770	395187	4.43709e+06
389002	395223	4.43709e+06
389234	395255	4.43708e+06
389466	395265	4.43708e+06
389698	395261	4.43711e+06
389930	395259	4.43713e+06
390162	395257	4.43714e+06
390394	395258	4.43716e+06
390626	395251	4.43716e+06
390858	395221	4.43713e+06
391090	395199	4.43711e+06
391322	395186	4.4371e+06
391553	395120	4.4371e+06
391837	394954	4.43716e+06
392069	394897	4.43718e+06
392301	394903	4.43719e+06
392995	394911	4.43722e+06
393226	394920	4.43719e+06
393458	394909	4.4372e+06
393690	394902	4.4372e+06
393922	394905	4.43718e+06
394154	394896	4.43718e+06
394386	394903	4.43718e+06
394618	394904	4.43718e+06
394850	394903	4.43719e+06
395082	394904	4.43719e+06
395366	394896	4.43718e+06
395598	394884	4.43719e+06
396061	394897	4.43719e+06
396524	394905	4.43719e+06
396755	394906	4.43718e+06
396987	394907	4.43718e+06
397219	394909	4.43718e+06
397451	394907	4.43718e+06
397683	394905	4.43718e+06
397915	394898	4.43718e+06
398146	394901	4.43718e+06
398378	394903	4.4372e+06
398609	394902	4.43718e+06
398893	394903	4.43719e+06
399125	394902	4.43719e+06
399357	394900	4.43719e+06
399588	394902	4.43719e+06
399820	394909	4.43718e+06
400052	394911	4.43718e+06
400284	394910	4.43718e+06
400516	394911	4.43718e+06
400748	394911	4.43718e+06
400980	394911	4.43718e+06
401212	394909	4.43718e+06
401444	394909	4.43718e+06
401676	394911	4.43718e+06
401908	394904	4.43719e+06
402140	394906	4.43719e+06
402414	394905	4.43719e+06
402646	394905	4.43718e+06
402878	394908	4.43718e+06
403110	394906	4.43719e+06
403342	394907	4.43718e+06
403574	394908	4.43718e+06
403806	394897	4.43719e+06
404038	394907	4.43718e+06
404270	394905	4.43718e+06
404502	394904	4.43718e+06
404734	394902	4.43717e+06
404966	394918	4.43716e+06
405198	394968	4.43716e+06
405430	394978	4.43716e+06
405662	394998	4.43715e+06
405936	395011	4.43716e+06
406168	395026	4.43716e+06
406400	395044	4.43716e+06
406632	395059	4.43715e+06
406864	395075	4.43715e+06
407096	395113	4.43713e+06
407328	395141	4.43712e+06
407560	395159	4.43712e+06
407792	395167	4.43712e+06
408024	395205	4.43712e+06
408256	395227	4.43712e+06
408488	395259	4.4371e+06
408720	395257	4.43707e+06
408952	395249	4.43707e+06
409184	395230	4.43708e+06
409458	395218	4.43708e+06
409690	395208	4.43709e+06
409922	395196	4.43709e+06
410154	395181	4.43709e+06
410386	395171	4.4371e+06
410618	395160	4.4371e+06
410849	395145	4.4371e+06
411081	395138	4.4371e+06
411313	395114	4.43711e+06
411545	395100	4.43712e+06
411777	395087	4.43712e+06
412009	395073	4.43713e+06
412241	395061	4.43713e+06
412473	395048	4.43713e+06
412705	395039	4.43713e+06
412979	394945	4.43716e+06
413211	394907	4.43714e+06
413443	394902	4.43716e+06
413675	395003	4.43715e+06
413907	395029	4.43715e+06
414139	395057	4.43714e+06
414370	395092	4.43713e+06
414602	395139	4.43713e+06
414834	395175	4.43714e+06
415066	395206	4.43713e+06
415298	395239	4.4371e+06
415530	395261	4.43709e+06
415761	395254	4.43707e+06
415993	395242	4.43708e+06
416225	395211	4.43709e+06
416519	395202	4.43709e+06
416751	395167	4.43712e+06
416983	395144	4.43713e+06
417215	395145	4.43716e+06
417447	395138	4.43716e+06
417679	395108	4.43715e+06
417911	395092	4.43715e+06
418143	395079	4.43714e+06
418375	395070	4.43715e+06
418607	395060	4.43715e+06
418839	395052	4.43714e+06
419071	395045	4.43714e+06
419303	395041	4.43714e+06
419535	395030	4.43714e+06
419767	395067	4.43713e+06
420061	395135	4.43711e+06
420293	395215	4.4371e+06
420525	395219	4.4371e+06
420757	395229	4.4371e+06
420988	395257	4.4371e+06
421220	395260	4.4371e+06
421451	395259	4.4371e+06
421683	395258	4.4371e+06
421915	395263	4.4371e+06
422147	395267	4.43711e+06
422379	395266	4.43711e+06
422611	395266	4.43711e+06
422842	395266	4.43711e+06
423074	395266	4.43711e+06
423306	395267	4.43711e+06
423600	395268	4.4371e+06
423832	395267	4.43711e+06
424064	395267	4.43711e+06
424296	395268	4.43711e+06
424528	395267	4.43711e+06
424760	395269	4.43711e+06
424992	395268	4.4371e+06
425224	395266	4437110
425456	395268	4.43711e+06
425688	395269	4.4371e+06
425920	395269	4.4371e+06
426152	395270	4.43711e+06
426384	395270	4.4371e+06
426616	395268	4.4371e+06
426848	395270	4.43711e+06
427142	395266	4.43711e+06
427374	395268	4.4371e+06
427606	395271	4.4371e+06
427838	395270	4.43711e+06
428070	395271	4.4371e+06
428302	395270	4.4371e+06
428534	395269	4.4371e+06
428766	395269	4.4371e+06
428998	395268	4.4371e+06
429230	395269	4.4371e+06
429462	395262	4.43712e+06
429694	395254	4.43714e+06
429926	395253	4.43712e+06
430158	395248	4.43715e+06
430390	395248	4.43715e+06
430684	395248	4.43716e+06
430916	395248	4.43716e+06
431148	395253	4.43716e+06
431380	395256	4.43716e+06
431612	395260	4.43716e+06
431844	395255	4.43716e+06
432076	395257	4.43716e+06
432308	395257	4.43716e+06
432540	395257	4.43716e+06
432772	395256	4.43716e+06
433004	395258	4.43716e+06
433236	395258	4.43716e+06
433468	395256	4.43716e+06
433700	395257	4.43716e+06
433932	395256	4.43716e+06
434226	395257	4.43715e+06
434458	395256	4.43716e+06
434690	395257	4.43715e+06
434922	395258	4.43715e+06
435154	395256	4.43716e+06
435386	395255	4.43716e+06
435618	395256	4.43716e+06
435850	395256	4.43716e+06
436082	395256	4.43715e+06
436314	395255	4.43715e+06
436546	395256	4.43715e+06
436778	395257	4.43715e+06
437010	395257	4.43716e+06
437242	395258	4.43716e+06
437474	395258	4.43716e+06
437788	395253	4.43716e+06
438020	395257	4.43716e+06
438252	395257	4.43716e+06
438484	395261	4.43716e+06
438716	395259	4.43716e+06
438948	395257	4.43716e+06
439180	395256	4.43715e+06
439412	395256	4.43716e+06
439644	395258	4.43716e+06
439876	395257	4.43716e+06
440108	395257	4.43716e+06
440340	395257	4.43716e+06
440572	395257	4.43716e+06
440804	395256	4.43716e+06
441036	395256	4.43716e+06
441350	395257	4.43715e+06
441582	395257	4.43716e+06
441814	395256	4.43716e+06
442046	395256	4.43716e+06
442278	395255	4.43716e+06
442510	395256	4.43716e+06
442742	395257	4.43716e+06
442974	395255	4.43716e+06
443206	395257	4.43716e+06
443438	395257	4.43716e+06
443670	395256	4.43716e+06
443902	395256	4.43716e+06
444134	395255	4.43716e+06
444366	395256	4.43716e+06
444598	395254	4.43716e+06
444912	395257	4.43716e+06
445144	395255	4.43715e+06
445376	395255	4.43716e+06
445608	395255	4.43716e+06
445840	395256	4.43715e+06
446072	395257	4.43716e+06
446304	395257	4.43715e+06
446536	395256	4.43715e+06
446768	395255	4.43716e+06
447000	395257	4.43716e+06
447232	395255	4.43716e+06
447464	395254	4.43716e+06
447696	395253	4.43716e+06
447928	395254	4.43716e+06
448160	395254	4.43716e+06
448474	395254	4.43716e+06
448706	395255	4.43716e+06
448938	395255	4.43715e+06
449170	395256	4.43716e+06
449402	395254	4.43715e+06
449634	395255	4.43716e+06
449866	395255	4.43716e+06
450098	395257	4.43716e+06
450330	395256	4.43716e+06
450562	395256	4.43716e+06
450794	395255	4.43716e+06
451026	395255	4.43716e+06
451258	395255	4.43716e+06
451490	395253	4.43716e+06
451722	395238	4.43716e+06
452268	395142	4.43716e+06
452500	395108	4.43716e+06
452732	395051	4.43716e+06
452964	395008	4.43716e+06
453196	394976	4.43715e+06
453428	394967	4.43715e+06
453660	394954	4.43715e+06
453892	394957	4.43716e+06
454124	394968	4.43716e+06
456758	395150	4.43716e+06
456990	395157	4.43716e+06
457222	395166	4.43716e+06
457454	395179	4.43716e+06
457686	395185	4.43716e+06
457918	395183	4.43715e+06
458150	395171	4.43715e+06
458382	395113	4.43715e+06
458614	394965	4.43716e+06
477276	394946	4.43715e+06
477508	394935	4.43715e+06
477740	394934	4.43715e+06
477972	394947	4.43715e+06
478204	394933	4.43714e+06
478436	394930	4.43715e+06
478696	394936	4.43715e+06
478928	394934	4.43715e+06
479160	394921	4.43714e+06
479392	394926	4.43714e+06
479624	394921	4.43715e+06
479856	394927	4.43715e+06
480088	394938	4.43716e+06
480320	394937	4.43715e+06
480551	394911	4.43719e+06
480783	394918	4.43717e+06
481015	394926	4.43719e+06
481246	394926	4.43716e+06
481709	394943	4.43714e+06
482201	394933	4.43717e+06
482433	394910	4.43718e+06
482898	394925	4.43716e+06
483130	394938	4.43717e+06
483362	394936	4.43715e+06
483593	394925	4.43716e+06
483825	394897	4.43716e+06
484057	394925	4.43716e+06
484289	394994	4.43716e+06
484521	395020	4.43716e+06
484752	395039	4.43715e+06
485217	395071	4.43715e+06
485449	395086	4.43715e+06
485709	395101	4.43716e+06
485941	395114	4.43716e+06
486173	395124	4.43716e+06
486405	395150	4.43715e+06
486637	395167	4.43715e+06
486869	395174	4.43715e+06
487101	395176	4.43714e+06
487333	395154	4.43713e+06
487565	395113	4.43713e+06
487797	395079	4.43713e+06
488028	395017	4.43714e+06
488260	394918	4.43716e+06
488492	394922	4.43716e+06
488724	394935	4.43715e+06
488956	394936	4.43715e+06
489448	394937	4.43714e+06
489679	394943	4.43715e+06
489911	394940	4.43715e+06
490143	394940	4.43715e+06
490375	394942	4.43716e+06
490607	394990	4.43716e+06
491072	395005	4.43715e+06
491304	395016	4.43716e+06
491536	395025	4.43716e+06
491768	395033	4.43716e+06
492000	395048	4.43716e+06
492232	395060	4.43716e+06
492736	395072	4.43715e+06
492968	395091	4.43715e+06
493200	395097	4.43714e+06
493432	395114	4.43714e+06
493664	395127	4.43714e+06
493896	395132	4.43714e+06
494128	395141	4.43714e+06
494360	395164	4.43714e+06
494592	395169	4.43714e+06
494824	395177	4.43714e+06
495056	395185	4.43714e+06
495288	395196	4.43713e+06
495520	395203	4.43713e+06
495752	395219	4.43713e+06
495984	395222	4.43713e+06
496244	395237	4.43712e+06
496476	395252	4.43712e+06
496708	395255	4.4371e+06
496939	395255	4.43709e+06
497171	395240	4.43709e+06
497403	395219	4.43709e+06
497635	395206	4.43709e+06
497866	395192	4.43709e+06
498098	395176	4.4371e+06
498330	395141	4.43711e+06
498562	395127	4.43711e+06
498794	395100	4.43711e+06
499026	394991	4.43714e+06
499258	394895	4.43718e+06
499490	394900	4.43717e+06
499750	394908	4.43717e+06
499982	394908	4.43717e+06
500214	394933	4.43717e+06
500446	394939	4.43717e+06
500678	394941	4.43717e+06
500910	394943	4.43717e+06
501142	394954	4.43716e+06
501374	394977	4.43716e+06
501606	395007	4.43717e+06
501838	395027	4.43716e+06
502070	395047	4.43716e+06
502302	395065	4.43714e+06
502534	395108	4.43713e+06
502766	395128	4.43712e+06
502998	395132	4.43712e+06
503258	395183	4.43711e+06
503490	395210	4.4371e+06
503722	395239	4.43709e+06
503954	395264	4.43708e+06
504185	395258	4.43707e+06
504417	395235	4.43708e+06
504649	395204	4.4371e+06
504881	395184	4.4371e+06
505113	395164	4.4371e+06
505345	395153	4.43713e+06
505577	395152	4.43715e+06
506040	395254	4.43716e+06
506272	395261	4.43715e+06
506504	395263	4.43714e+06
506764	395266	4.43712e+06
506996	395261	4.4371e+06
507228	395262	4.43711e+06
507460	395260	4.4371e+06
507692	395259	4.4371e+06
507924	395241	4.43711e+06
508156	395233	4.43711e+06
508388	395233	4.43711e+06
508620	395233	4.43711e+06
508852	395232	4.43711e+06
509084	395232	4.43711e+06
509316	395232	4.43711e+06
509548	395232	4.43711e+06
509780	395232	4.43711e+06
510012	395233	4.43711e+06
510272	395231	4.43711e+06
510504	395233	4.43711e+06
510736	395232	4.43711e+06
510968	395230	4.43711e+06
511200	395229	4.43711e+06
511432	395231	4.4371e+06
511664	395234	4.4371e+06
511896	395234	4.43711e+06
512128	395234	4.43711e+06
512360	395234	4.43711e+06
512592	395234	4.43711e+06
512824	395234	4.43711e+06
513056	395234	4.43711e+06
513288	395234	4.43711e+06
513520	395234	4.43711e+06
513780	395233	4.43711e+06
514012	395233	4.43711e+06
514244	395234	4.43711e+06
514476	395234	4.43711e+06
514708	395232	4.43711e+06
514940	395233	4.43711e+06
515172	395233	4.43711e+06
515404	395233	4.43711e+06
515636	395233	4.43711e+06
515868	395232	4.43711e+06
516100	395233	4.43711e+06
516332	395233	4.43711e+06
516564	395233	4.43711e+06
516796	395233	4.43711e+06
517028	395234	4.43711e+06
517288	395235	4.4371e+06
517520	395236	4.43711e+06
517752	395234	4.43711e+06
517984	395234	4.43711e+06
518216	395234	4.43711e+06
518448	395234	4.43711e+06
518680	395233	4.43711e+06
518912	395234	4.43711e+06
519144	395234	4.43711e+06
519376	395234	4.43711e+06
519608	395233	4.43711e+06
519840	395234	4.43711e+06
520072	395234	4.43711e+06
520304	395235	4.43711e+06
520536	395234	4.43711e+06
520796	395234	4.43711e+06
521028	395235	4.43711e+06
521260	395235	4.43711e+06
521492	395234	4.43711e+06
521724	395235	4.43711e+06
521956	395234	4.43711e+06
522188	395231	4.43711e+06
522420	395233	4.43711e+06
522652	395235	4.43711e+06
522884	395233	4.43711e+06
523116	395233	4.43711e+06
523348	395233	4.43711e+06
523580	395234	4.43711e+06
523812	395234	4.43711e+06
524044	395230	4.43711e+06
524304	395210	4.43712e+06
524536	395201	4.43712e+06
524768	395200	4.43713e+06
525000	395199	4.43713e+06
525232	395199	4.43713e+06
525464	395200	4.43713e+06
525696	395198	4.43713e+06
525928	395198	4.43713e+06
526160	395200	4.43713e+06
526392	395198	4.43713e+06
526624	395198	4.43713e+06
[truncated: 1,515 more rows]
