# Supplementary material for: Effects of Number of Animals Monitored on Representations of Cattle Group Movement Characteristics and Spatial Occupancy
Source: PLoS One. 2015 Feb 3;10(2):e0113117. doi: 10.1371/journal.pone.0113117 (PMC4315582; doi:10.1371/journal.pone.0113117)
Supplement: S1 File — (ZIP) [file pone.0113117.s001.zip › File S1/GPS data of Group A/X023.xlsx]

## Sheet: X023
time	X	Y
183	395213	4.4371e+06
415	395213	4.4371e+06
647	395216	4.4371e+06
879	395213	4.4371e+06
1111	395213	4.4371e+06
1343	395214	4.4371e+06
1575	395212	4.4371e+06
1844	395213	4.4371e+06
2076	395213	4.4371e+06
2308	395213	4.4371e+06
2540	395214	4.4371e+06
2772	395213	4.4371e+06
3004	395213	4.4371e+06
3236	395214	4.4371e+06
3468	395214	4.4371e+06
3700	395214	4.4371e+06
3932	395211	4.43711e+06
4164	395213	4.4371e+06
4396	395212	4.4371e+06
4628	395212	4.4371e+06
4860	395216	4.4371e+06
5092	395209	4.43711e+06
5361	395212	4.4371e+06
5593	395212	4.43711e+06
5825	395211	4.43711e+06
6057	395210	4.43711e+06
6289	395210	4.43711e+06
6521	395209	4.43711e+06
6753	395209	4.43711e+06
6985	395209	4.43711e+06
7217	395209	4.43711e+06
7449	395212	4.43711e+06
7681	395210	4.43711e+06
7912	395213	4.43711e+06
8144	395209	4.4371e+06
8376	395211	4.4371e+06
8607	395191	4.4371e+06
8876	395189	4.4371e+06
9107	395189	4.4371e+06
9339	395187	4.43709e+06
9570	395189	4.43709e+06
9802	395189	4.43709e+06
10034	395183	4.43709e+06
10266	395168	4.43709e+06
10498	395167	4.4371e+06
10730	395165	4.4371e+06
10961	395156	4.4371e+06
11193	395152	4.4371e+06
11425	395148	4.4371e+06
11657	395143	4.4371e+06
11889	395139	4.43711e+06
12121	395147	4.4371e+06
12390	395148	4.4371e+06
12622	395147	4.4371e+06
12854	395149	4.4371e+06
13086	395150	4.4371e+06
13317	395148	4.4371e+06
13549	395147	4.4371e+06
13781	395150	4.4371e+06
14012	395151	4.4371e+06
14244	395152	4.4371e+06
14475	395149	4.4371e+06
14707	395149	4.4371e+06
14938	395148	4.4371e+06
15170	395149	4.4371e+06
15402	395149	4.4371e+06
15634	395149	4.4371e+06
15903	395149	4.4371e+06
16135	395147	4.4371e+06
16367	395149	4.4371e+06
16599	395149	4.4371e+06
16831	395150	4.4371e+06
17063	395151	4.4371e+06
17295	395150	4.4371e+06
17527	395149	4.4371e+06
17759	395150	4.4371e+06
17990	395151	4.4371e+06
18222	395149	4.4371e+06
18454	395148	4.4371e+06
18686	395150	4.4371e+06
18918	395151	4.4371e+06
19150	395149	4.4371e+06
19419	395149	4.4371e+06
19651	395149	4.4371e+06
19883	395147	4.4371e+06
20115	395120	4.43712e+06
20347	395096	4.43713e+06
20578	395063	4.43716e+06
20810	395048	4.43717e+06
21042	395041	4.43717e+06
21274	395024	4.43717e+06
21506	395003	4.43717e+06
21738	394970	4.43717e+06
21970	394944	4.43716e+06
22202	394948	4.43717e+06
22434	394953	4.43716e+06
22665	395065	4.43716e+06
22934	395224	4.43716e+06
23166	395231	4.43716e+06
23398	395245	4.43716e+06
23630	395249	4.43716e+06
23861	395253	4.43716e+06
24093	395268	4.43716e+06
24325	395268	4.43713e+06
24557	395267	4.43712e+06
24788	395267	4.43712e+06
25020	395265	4.43712e+06
25252	395267	4.43712e+06
25484	395268	4.43713e+06
25716	395265	4.43715e+06
25948	395254	4.43715e+06
26180	395252	4.43714e+06
26449	395221	4.43714e+06
26681	395155	4.43712e+06
26913	395118	4.43711e+06
27145	395106	4.43711e+06
27377	395043	4.43713e+06
27609	394978	4.43714e+06
27841	394966	4.43715e+06
28073	394943	4.43715e+06
28305	394942	4.43716e+06
28537	394934	4.43716e+06
29513	395015	4.43714e+06
29745	395094	4.43713e+06
29977	395267	4.43713e+06
30209	395267	4.43713e+06
30478	395266	4.43713e+06
30710	395266	4.43712e+06
30942	395268	4.43713e+06
31174	395267	4.43712e+06
31406	395267	4.43712e+06
31637	395268	4.43712e+06
31869	395267	4.43712e+06
32101	395268	4.43712e+06
32333	395269	4.43712e+06
32565	395268	4.43712e+06
32797	395268	4.43712e+06
33029	395266	4.43713e+06
33261	395269	4.43713e+06
33493	395265	4.43712e+06
33724	395269	4.43712e+06
34013	395268	4.43712e+06
34245	395269	4.43713e+06
34940	394961	4.43716e+06
35172	395268	4.43711e+06
35403	395265	4.4371e+06
35634	395267	4.4371e+06
35866	395264	4.43709e+06
36097	395260	4.43709e+06
36329	395257	4.43709e+06
36561	395258	4.43709e+06
36792	395258	4.43709e+06
37024	395259	4.43709e+06
37256	395258	4.43709e+06
37545	395258	4.43709e+06
37777	395248	4.4371e+06
38009	395255	4.43709e+06
38241	395225	4.43714e+06
38704	395238	4.43708e+06
38936	395132	4.43711e+06
39168	394987	4.43715e+06
39771	394931	4.43713e+06
40234	394929	4.43715e+06
40697	394932	4.43715e+06
40929	394922	4.43714e+06
41392	394929	4.43714e+06
41624	394945	4.43715e+06
41856	394920	4.43715e+06
42088	394918	4.43717e+06
42320	394924	4.43715e+06
42812	394926	4.43716e+06
43044	394917	4.43715e+06
43276	394922	4.43715e+06
43739	394936	4.43714e+06
43970	394934	4.43714e+06
44201	394951	4.43719e+06
44433	394936	4.43714e+06
44896	394992	4.43716e+06
45128	395167	4.43716e+06
45360	395249	4.43716e+06
45592	395258	4.43714e+06
45824	395256	4.43713e+06
46084	395247	4.43712e+06
46316	395267	4.4371e+06
46548	395262	4.4371e+06
46780	395260	4.43709e+06
47012	395257	4.43709e+06
47244	395258	4.43709e+06
47476	395263	4.43708e+06
47708	395260	4.43708e+06
47940	395261	4.43708e+06
48172	395259	4.4371e+06
48404	395265	4.4371e+06
48636	395268	4.4371e+06
48868	395269	4.4371e+06
49100	395268	4.43711e+06
49332	395265	4.4371e+06
49592	395265	4.4371e+06
49824	395264	4.43709e+06
50056	395266	4.43709e+06
50288	395265	4.43709e+06
50520	395264	4.4371e+06
50752	395264	4.4371e+06
50984	395262	4.4371e+06
51215	395267	4.4371e+06
51447	395267	4.4371e+06
51679	395268	4.43709e+06
51911	395267	4.4371e+06
52143	395267	4.4371e+06
52375	395266	4.43709e+06
52606	395262	4.43709e+06
52838	395252	4.43709e+06
53098	395246	4.43709e+06
53330	395240	4.43709e+06
53562	395230	4.43709e+06
53794	395221	4.43709e+06
54026	395219	4.43709e+06
54258	395236	4.4371e+06
54490	395267	4.4371e+06
54722	395268	4.43711e+06
54954	395264	4.43712e+06
55186	395267	4.43714e+06
55418	395264	4.43715e+06
55650	395254	4.43716e+06
55882	395247	4.43716e+06
56114	395241	4.43716e+06
56346	395246	4.43714e+06
56606	395267	4.4371e+06
56838	395265	4.43709e+06
57070	395262	4.43708e+06
57302	395253	4.43708e+06
57533	395268	4.43709e+06
57765	395267	4.4371e+06
57997	395266	4.4371e+06
58229	395267	4.4371e+06
58461	395267	4.4371e+06
58693	395266	4.43709e+06
58925	395264	4.43707e+06
59157	395261	4.43707e+06
59389	395241	4.43708e+06
59621	395242	4.43709e+06
59853	395258	4.4371e+06
60113	395257	4.4371e+06
60345	395261	4.43712e+06
60577	395254	4.43712e+06
60809	395252	4.43713e+06
61041	395257	4.43714e+06
61273	395249	4.43716e+06
61505	395236	4.43716e+06
61737	395225	4.43715e+06
61969	395208	4.43715e+06
62201	395201	4.43715e+06
62433	395191	4.43715e+06
62665	395171	4.43716e+06
62897	395161	4.43715e+06
63129	395147	4.43715e+06
63361	395146	4.43715e+06
63621	395147	4.43715e+06
63853	395134	4.43714e+06
64085	395096	4.43712e+06
64317	394988	4.43715e+06
64549	394897	4.43724e+06
64781	394901	4.43724e+06
65013	394895	4.43723e+06
65245	394894	4.43724e+06
65477	394910	4.43722e+06
65941	394905	4.43723e+06
66173	394901	4.43723e+06
66636	394908	4.43723e+06
67128	394910	4.43724e+06
67360	394893	4.43723e+06
67592	394914	4.43718e+06
67824	395057	4.43715e+06
68056	395120	4.43713e+06
68288	395169	4.43711e+06
68519	395244	4.4371e+06
68750	395255	4.43715e+06
68982	395185	4.43715e+06
69214	395144	4.43714e+06
69446	395106	4.43713e+06
69678	395087	4.43713e+06
69910	395063	4.43715e+06
70142	395039	4.43715e+06
70374	395028	4.43715e+06
70634	395012	4.43715e+06
70866	395007	4.43716e+06
71098	395074	4.43715e+06
71330	395118	4.43714e+06
71562	395152	4.43712e+06
71794	395162	4.43711e+06
72026	395179	4.43712e+06
72258	395218	4.43712e+06
72490	395263	4.43711e+06
72722	395263	4.4371e+06
72954	395263	4.4371e+06
73186	395264	4.4371e+06
73418	395265	4.4371e+06
73649	395265	4.4371e+06
73881	395268	4.4371e+06
74141	395266	4.4371e+06
74372	395252	4.43709e+06
74604	395236	4.43709e+06
74836	395238	4.43708e+06
75068	395244	4.43708e+06
75300	395250	4.43708e+06
75532	395252	4.43708e+06
75764	395252	4.43708e+06
75996	395253	4.43708e+06
76228	395252	4.43708e+06
76460	395253	4.43708e+06
76692	395254	4.43708e+06
76923	395253	4.43708e+06
77155	395253	4.43708e+06
77387	395251	4.43708e+06
77647	395253	4.43708e+06
77878	395251	4.43708e+06
78110	395251	4.43708e+06
78342	395251	4.43708e+06
78574	395250	4.43708e+06
78806	395250	4437081
79038	395251	4.43708e+06
79270	395249	4.43708e+06
79502	395250	4.43708e+06
79734	395252	4.43708e+06
79966	395252	4.43708e+06
80198	395252	4.43708e+06
80430	395252	4.43708e+06
80662	395253	4.43708e+06
80894	395252	4.43708e+06
81154	395253	4.43708e+06
81386	395253	4.43708e+06
81618	395251	4.43708e+06
81850	395252	4.43708e+06
82082	395251	4.43708e+06
82314	395251	4.43708e+06
82546	395251	4.43708e+06
82778	395252	4.43708e+06
83010	395250	4.43708e+06
83242	395254	4.43707e+06
83474	395256	4.43707e+06
83706	395254	4.43708e+06
83938	395251	4.43707e+06
84169	395251	4.43708e+06
84401	395251	4.43708e+06
84661	395249	4.43708e+06
84892	395252	4.43708e+06
85124	395250	4.43708e+06
85356	395249	4.43707e+06
85588	395251	4.43707e+06
85820	395251	4.43708e+06
86052	395251	4.43708e+06
86284	395251	4.43708e+06
86516	395251	4.43708e+06
86748	395250	4.43708e+06
86980	395251	4.43708e+06
87212	395251	4.43708e+06
87444	395252	4.43708e+06
87676	395252	4.43708e+06
87908	395252	4.43708e+06
88168	395251	4.43708e+06
88400	395250	4.43708e+06
88632	395251	4.43708e+06
88864	395252	4.43708e+06
89096	395254	4.43708e+06
89328	395270	4.43711e+06
89560	395267	4.4371e+06
89792	395271	4.4371e+06
90023	395269	4.4371e+06
90255	395261	4.4371e+06
90487	395251	4.43709e+06
90719	395252	4.43709e+06
90951	395250	4.43709e+06
91183	395251	4.4371e+06
91415	395251	4.43709e+06
91675	395170	4.43709e+06
91907	395148	4.4371e+06
92139	395137	4.43711e+06
92371	395129	4.43712e+06
92603	395121	4.43712e+06
92834	395117	4.43711e+06
93066	395095	4.43712e+06
93298	395089	4.43712e+06
93530	395080	4.43713e+06
93762	395071	4.43713e+06
93994	395068	4.43713e+06
94226	395052	4.43713e+06
94458	395046	4.43713e+06
94689	395039	4.43713e+06
94921	395037	4.43713e+06
95181	395031	4.43713e+06
95413	395032	4.43713e+06
95644	395032	4.43713e+06
95876	395031	4.43713e+06
96108	395031	4.43713e+06
96340	395029	4.43713e+06
96572	395030	4.43713e+06
96804	395030	4.43713e+06
97036	395030	4.43713e+06
97268	395030	4.43713e+06
97500	395031	4.43713e+06
97732	395029	4.43713e+06
97964	395081	4.43712e+06
98196	395165	4.43709e+06
98428	395174	4.43709e+06
98688	395184	4.43709e+06
98920	395181	4.4371e+06
99152	395183	4.4371e+06
99383	395184	4.4371e+06
99615	395181	4.43709e+06
99847	395183	4.4371e+06
100079	395183	4.43709e+06
100311	395183	4.43709e+06
100543	395184	4.43709e+06
100775	395184	4.43709e+06
101007	395184	4.4371e+06
101239	395184	4.4371e+06
101470	395183	4.43709e+06
101702	395184	4.43709e+06
101934	395183	4.43709e+06
102194	395184	4.4371e+06
102425	395186	4.4371e+06
102657	395184	4.43709e+06
102889	395183	4.43709e+06
103121	395184	4.43709e+06
103353	395183	4.4371e+06
103584	395182	4.43709e+06
103816	395182	4.43709e+06
104048	395185	4.43709e+06
104280	395183	4.43709e+06
104512	395184	4.43709e+06
104744	395185	4.4371e+06
104976	395184	4.4371e+06
105208	395184	4.4371e+06
105440	395185	4.43709e+06
105700	395186	4.43709e+06
105932	395186	4.43709e+06
106164	395185	4.4371e+06
106396	395187	4.43709e+06
106628	395184	4.4371e+06
106860	395174	4.43711e+06
107092	395162	4.4371e+06
107324	395151	4.4371e+06
107556	395145	4.4371e+06
107788	395141	4.4371e+06
108020	395150	4.4371e+06
108252	395153	4.4371e+06
108484	395148	4.4371e+06
108716	395140	4.43711e+06
108948	395099	4.43713e+06
109208	395074	4.43713e+06
109440	395043	4.43714e+06
109672	395023	4.43714e+06
109904	395008	4.43714e+06
110136	394984	4.43714e+06
110368	394970	4.43715e+06
110600	394949	4.43715e+06
110832	394960	4.43715e+06
111064	394997	4.43714e+06
111296	395008	4.43714e+06
111528	395020	4.43714e+06
111992	395093	4.43712e+06
112224	395102	4.43712e+06
112456	395150	4.43712e+06
112716	395170	4.43712e+06
112948	395252	4.43714e+06
113180	395264	4.43714e+06
113412	395268	4.43712e+06
113644	395258	4.43709e+06
113876	395249	4.43708e+06
114108	395249	4.43708e+06
114340	395249	4.43707e+06
114572	395249	4.43707e+06
114804	395251	4.43708e+06
115036	395250	4.43708e+06
115268	395263	4.43707e+06
115500	395267	4.43707e+06
115732	395266	4.43707e+06
115964	395265	4.43707e+06
116224	395266	4.43707e+06
116456	395265	4.43707e+06
116688	395255	4.43707e+06
116920	395245	4.43707e+06
117152	395220	4.43708e+06
117384	395133	4.43711e+06
117616	395099	4.43711e+06
117848	395055	4.43713e+06
118080	395008	4.43714e+06
118312	394959	4.43715e+06
118544	394945	4.43715e+06
118776	394947	4.43716e+06
119008	394916	4.43721e+06
119240	394917	4.43723e+06
121354	394906	4.43723e+06
121586	394913	4.43723e+06
123700	394941	4.43719e+06
125786	394907	4.43721e+06
126018	394904	4.4372e+06
126250	394908	4.4372e+06
126482	394906	4.43722e+06
126741	394921	4.43722e+06
126973	394925	4.43722e+06
127205	394917	4.43718e+06
128595	394896	4.43724e+06
128827	394898	4.43724e+06
129059	394876	4.43728e+06
129290	394890	4.43724e+06
129522	394876	4.43724e+06
129754	394901	4.43723e+06
130245	394909	4.43722e+06
130708	394925	4.43723e+06
130940	394922	4.43722e+06
131171	394909	4.43724e+06
131403	394909	4.43722e+06
131635	394901	4.43723e+06
131866	394907	4.43724e+06
132329	394902	4.4372e+06
132561	394898	4.43723e+06
132793	394903	4.43723e+06
133025	394896	4.43724e+06
133257	394898	4.43721e+06
133489	394909	4.43723e+06
133748	394915	4.43723e+06
133980	394907	4.43723e+06
134211	394917	4.4372e+06
134443	395021	4.43716e+06
134675	395042	4.43715e+06
134907	395076	4.43715e+06
135139	395094	4.43715e+06
135370	395098	4.43715e+06
135602	395119	4.43715e+06
135834	395136	4.43716e+06
136066	395171	4.43714e+06
136298	395159	4.43712e+06
136530	395125	4.43711e+06
136762	395077	4.43712e+06
136994	395048	4.43713e+06
137253	394990	4.43714e+06
137485	394965	4.43714e+06
137717	394952	4.43715e+06
137949	394942	4.43716e+06
138181	394943	4.43713e+06
138412	394939	4.43715e+06
138644	394933	4.43716e+06
138876	394919	4.43716e+06
139107	394918	4.43716e+06
139339	394924	4.43716e+06
139571	394949	4.43716e+06
139803	394955	4.43716e+06
140035	394967	4.43716e+06
140266	394974	4.43716e+06
140498	394980	4.43716e+06
140757	394988	4.43716e+06
140989	394998	4.43716e+06
141221	395009	4.43715e+06
141453	395006	4.43715e+06
141685	394951	4.43715e+06
141917	394950	4.43716e+06
142149	394918	4.43718e+06
142381	394915	4.43721e+06
142613	394901	4.43724e+06
142845	394922	4.43716e+06
143077	394936	4.43715e+06
143309	394935	4.43715e+06
143541	394941	4.43715e+06
143773	394934	4.43715e+06
144004	394937	4.43715e+06
144263	394936	4.43715e+06
144495	394937	4.43715e+06
144727	394935	4.43715e+06
144958	394937	4.43716e+06
145190	394937	4.43715e+06
145422	394937	4.43715e+06
145654	394935	4.43714e+06
145886	394938	4.43715e+06
146118	394938	4.43715e+06
146350	394938	4.43715e+06
146582	394940	4.43715e+06
146814	394936	4.43715e+06
147045	395044	4.43715e+06
147277	395086	4.43715e+06
147509	395121	4.43713e+06
147768	395160	4.43712e+06
148000	395190	4.43711e+06
148232	395214	4.43711e+06
148464	395233	4.4371e+06
148696	395241	4.43709e+06
148928	395263	4.43709e+06
149160	395262	4.43708e+06
149392	395265	4.43708e+06
149624	395252	4.43709e+06
149856	395217	4.43709e+06
150088	395181	4.43709e+06
150320	395174	4.4371e+06
150552	395166	4.4371e+06
150784	395147	4.4371e+06
151016	395112	4.43711e+06
151275	395075	4.43712e+06
151506	395053	4.43713e+06
151738	395029	4.43714e+06
151970	395005	4.43714e+06
152202	394968	4.43715e+06
152433	394956	4.43715e+06
152665	394934	4.43716e+06
152896	394933	4.43716e+06
153128	395069	4.43715e+06
153359	395103	4.43716e+06
153591	395140	4.43715e+06
153823	395177	4.43714e+06
154055	395191	4.43714e+06
154287	395222	4.43715e+06
154519	395243	4.43715e+06
154778	395263	4.43714e+06
155010	395260	4.43716e+06
155242	395249	4.43715e+06
155474	395245	4.43714e+06
155706	395203	4.43711e+06
155938	395153	4.43712e+06
156170	395142	4.43712e+06
156402	395122	4.43712e+06
156634	395104	4.43712e+06
156866	395070	4.43714e+06
157098	395051	4.43715e+06
157330	395033	4.43716e+06
157562	395001	4.43716e+06
157794	394976	4.43716e+06
158026	394941	4.43716e+06
158285	394918	4.43716e+06
158517	394917	4.43723e+06
158749	394919	4.4372e+06
158980	394920	4.43717e+06
159212	395094	4.43716e+06
159444	395129	4.43716e+06
159676	395165	4.43715e+06
159908	395208	4.43716e+06
160140	395226	4.43716e+06
160372	395246	4.43716e+06
160604	395261	4.43716e+06
160836	395269	4.43715e+06
161068	395267	4.43715e+06
161300	395263	4.43713e+06
161532	395266	4.43713e+06
161791	395267	4.43713e+06
162023	395266	4.43712e+06
162255	395267	4.43711e+06
162487	395262	4.4371e+06
162719	395261	4.4371e+06
162951	395261	4.4371e+06
163183	395265	4.4371e+06
163415	395268	4.43711e+06
163647	395263	4.43713e+06
163879	395262	4.43713e+06
164111	395262	4.43712e+06
164343	395262	4.43713e+06
164575	395263	4.43713e+06
164806	395259	4.43711e+06
165038	395249	4.43715e+06
165297	395262	4.43715e+06
165529	395261	4.43714e+06
165760	395262	4.43714e+06
165992	395253	4.43715e+06
166224	395268	4.43716e+06
166456	395266	4.43711e+06
166688	395261	4.43711e+06
166919	395267	4.43711e+06
167151	395267	4.43711e+06
167383	395267	4.4371e+06
167615	395263	4.43715e+06
167847	395249	4.43714e+06
168079	395248	4.43714e+06
168311	395248	4.43714e+06
168543	395248	4.43714e+06
168802	395248	4.43714e+06
169034	395248	4.43714e+06
169266	395247	4.43714e+06
169498	395249	4.43714e+06
169730	395250	4.43714e+06
169962	395249	4.43714e+06
170194	395248	4.43714e+06
170426	395248	4.43714e+06
170658	395249	4.43714e+06
170890	395247	4.43713e+06
171122	395254	4.43714e+06
171354	395253	4.43714e+06
171586	395246	4.43714e+06
171818	395263	4.43715e+06
172050	395265	4.43712e+06
172309	395265	4.43712e+06
172541	395266	4.43712e+06
172773	395258	4.43714e+06
173005	395258	4.43713e+06
173237	395255	4.43714e+06
173469	395257	4.43713e+06
173701	395255	4.43712e+06
173933	395255	4.43711e+06
174165	395267	4.43711e+06
174397	395269	4.43711e+06
174629	395268	4.43711e+06
174861	395259	4.4371e+06
175093	395267	4.4371e+06
175325	395269	4.43709e+06
175557	395269	4.4371e+06
175816	395269	4.4371e+06
176048	395265	4.43711e+06
176280	395259	4.43712e+06
176512	395254	4.43713e+06
176744	395254	4.43712e+06
176976	395259	4.43714e+06
177208	395262	4.43714e+06
177440	395263	4.43714e+06
177672	395266	4.43712e+06
177904	395262	4.43712e+06
178136	395264	4.43712e+06
178368	395269	4.4371e+06
178600	395262	4.4371e+06
178832	395262	4.4371e+06
179064	395263	4.4371e+06
179323	395263	4.4371e+06
179554	395262	4.43712e+06
179786	395261	4.43712e+06
180018	395264	4.43712e+06
180250	395266	4.43713e+06
180482	395268	4.43716e+06
180714	395268	4.43716e+06
180946	395264	4.43715e+06
181178	395239	4.43713e+06
181410	395248	4.43713e+06
181642	395248	4.43712e+06
181874	395248	4.43712e+06
182106	395253	4.43711e+06
182338	395267	4.4371e+06
182570	395266	4.4371e+06
182829	395262	4.4371e+06
183061	395240	4.43715e+06
183292	395240	4.43713e+06
183524	395240	4.43711e+06
183756	395190	4.43713e+06
183988	395232	4.43716e+06
184220	395202	4.43716e+06
184452	395250	4.43711e+06
184684	395246	4.43711e+06
184916	395228	4.43711e+06
185147	395209	4.4371e+06
185379	395202	4.4371e+06
185611	395199	4.4371e+06
185843	395188	4.4371e+06
186075	395193	4.43711e+06
186334	395191	4.43712e+06
186566	395195	4.43712e+06
186798	395198	4.43712e+06
187030	395198	4.43711e+06
187262	395197	4.43712e+06
187494	395198	4.43711e+06
187726	395199	4.43712e+06
187958	395198	4.43711e+06
188190	395199	4.43712e+06
188422	395200	4.43712e+06
188654	395198	4.43712e+06
188886	395197	4.43712e+06
189118	395246	4.43711e+06
189350	395265	4.4371e+06
189582	395267	4.4371e+06
189841	395260	4.4371e+06
190073	395260	4.4371e+06
190305	395248	4.43711e+06
190537	395189	4.43711e+06
190769	395195	4.43712e+06
191001	395209	4.43712e+06
191233	395208	4.43712e+06
191465	395221	4.43713e+06
191697	395232	4.43713e+06
191929	395190	4.43712e+06
192161	395195	4.43713e+06
192393	395182	4.43714e+06
192625	395166	4.43716e+06
192857	395145	4.43716e+06
193088	395113	4.43716e+06
193347	395089	4.43716e+06
193579	394916	4.43722e+06
193811	394899	4.43723e+06
194043	394902	4.43723e+06
194275	394910	4.43724e+06
194506	394895	4.43724e+06
194738	394903	4.43725e+06
194970	394912	4.43725e+06
195202	394897	4.43725e+06
195434	394902	4.43723e+06
195666	394898	4.43723e+06
195898	394901	4.43723e+06
196130	394897	4.43723e+06
196362	394895	4.43723e+06
196594	394897	4.43723e+06
196853	394897	4.43723e+06
197085	394909	4.43723e+06
197317	394948	4.43716e+06
197548	395100	4.43715e+06
197780	395111	4.43716e+06
198012	395115	4.43716e+06
198244	395118	4.43714e+06
198476	395113	4.43713e+06
198708	395083	4.43714e+06
198939	394938	4.43715e+06
199171	394936	4.43715e+06
199403	394938	4.43714e+06
199635	394941	4.43714e+06
199867	394937	4.43716e+06
200099	394919	4.43716e+06
200358	394916	4.4372e+06
200590	394899	4.43724e+06
200822	394897	4.43723e+06
201054	394901	4.43723e+06
201285	394896	4.43723e+06
201517	394898	4.43723e+06
201748	394897	4.43724e+06
201980	394895	4.43723e+06
202212	394896	4.43725e+06
202444	394897	4.43724e+06
202676	394898	4.43725e+06
202908	394900	4.43725e+06
203140	394897	4.43724e+06
203372	394907	4.43724e+06
203604	394914	4.43724e+06
203862	394903	4.43724e+06
204093	394894	4.4372e+06
204325	394901	4.43724e+06
204557	394902	4.43724e+06
204789	394903	4.43724e+06
205021	394903	4.43724e+06
205252	394910	4.43725e+06
205484	394909	4.43724e+06
205716	394900	4.43723e+06
205947	394898	4.43723e+06
206179	394897	4.43723e+06
206411	394897	4.43723e+06
206643	394898	4.43723e+06
206875	394898	4.43723e+06
207107	394900	4.43723e+06
207365	394896	4.43723e+06
207597	394899	4.43723e+06
207829	394899	4.43723e+06
208061	394900	4.43723e+06
208293	394909	4.43723e+06
208525	394905	4.43723e+06
208757	394903	4.43723e+06
208989	394897	4.43723e+06
209221	394901	4.43724e+06
209453	394899	4.43723e+06
209685	394907	4.43722e+06
210148	394901	4.43723e+06
211102	394905	4.4372e+06
211333	394914	4.43722e+06
211796	394892	4.43723e+06
212028	394926	4.43724e+06
212491	394899	4.43722e+06
212723	394911	4.43723e+06
213186	394917	4.43724e+06
213418	394919	4.43722e+06
213650	394921	4.43717e+06
213881	395006	4.43716e+06
214113	395037	4.43715e+06
214371	395071	4.43716e+06
214603	395146	4.43716e+06
214834	395179	4.43716e+06
215066	395243	4.43716e+06
215298	395265	4.43714e+06
215530	395260	4.43712e+06
215762	395256	4.43712e+06
215994	395261	4.43711e+06
216226	395233	4.4371e+06
216458	395220	4.4371e+06
216690	395209	4.4371e+06
216922	395099	4.43713e+06
217154	395074	4.43713e+06
217386	395076	4.43714e+06
217618	395061	4.43715e+06
217876	394934	4.43716e+06
218339	394907	4.43724e+06
218571	394906	4.43724e+06
218803	394907	4.43725e+06
219035	394901	4.43725e+06
219267	394901	4.43724e+06
219499	394899	4.43724e+06
219731	394915	4.43723e+06
219963	394905	4.43725e+06
220195	394903	4.43724e+06
220427	394906	4.43723e+06
220659	394906	4.43723e+06
220891	394908	4.43724e+06
221123	394910	4.43724e+06
221381	394909	4.43724e+06
221613	394908	4.43724e+06
221845	394904	4.43724e+06
222077	394905	4.43724e+06
222309	394902	4.43724e+06
222541	394904	4.43725e+06
223004	394906	4.43723e+06
223236	394901	4.43724e+06
223468	394916	4.43726e+06
224626	394913	4.43722e+06
224884	394897	4.43724e+06
225116	394891	4.43724e+06
225348	394900	4.43724e+06
225579	394895	4.43724e+06
225811	394894	4.43722e+06
226042	394897	4.43723e+06
226274	394893	4.43722e+06
226506	394893	4.43722e+06
226738	394896	4.43723e+06
226970	394901	4.43724e+06
227201	394901	4.43724e+06
227433	394897	4.43724e+06
227665	394906	4.43724e+06
227897	394900	4.43724e+06
228129	394897	4.43724e+06
228393	394912	4.43725e+06
228625	394910	4.43724e+06
228857	394912	4.43725e+06
229089	394904	4.43724e+06
229321	394901	4.43723e+06
229553	394915	4.4372e+06
229785	394949	4.43716e+06
230017	395026	4.43714e+06
230248	395096	4.43712e+06
230480	395169	4.43712e+06
230712	395208	4.43713e+06
230944	395262	4.43715e+06
231176	395258	4.43712e+06
231407	395240	4.43709e+06
231639	395223	4.43709e+06
231903	395208	4.43709e+06
232135	395197	4.43709e+06
232367	395190	4.4371e+06
232599	395182	4.43709e+06
232831	395154	4.4371e+06
233063	395159	4.4371e+06
233295	395178	4.4371e+06
233526	395214	4.43711e+06
233758	395258	4.43711e+06
233990	395264	4.43709e+06
234221	395259	4.43708e+06
234453	395253	4.43708e+06
234685	395262	4.43708e+06
234917	395250	4.43708e+06
235149	395238	4.43708e+06
235413	395251	4.43709e+06
235645	395245	4.43709e+06
235877	395229	4.4371e+06
236109	395216	4.43709e+06
236341	395229	4.43709e+06
236573	395262	4.43709e+06
236805	395264	4.43708e+06
237036	395265	4.43707e+06
237268	395249	4.43708e+06
237500	395231	4.43708e+06
237732	395204	4.43709e+06
237964	395179	4.4371e+06
238196	395170	4.4371e+06
238428	395146	4.4371e+06
238660	395132	4.43711e+06
238924	395113	4.43712e+06
239156	395094	4.43712e+06
239388	395058	4.43713e+06
239620	395024	4.43714e+06
239852	394992	4.43715e+06
240084	394966	4.43715e+06
240315	394901	4.43724e+06
240547	394902	4.43723e+06
240778	394940	4.43716e+06
241010	395003	4.43716e+06
241242	395040	4.43716e+06
241474	395066	4.43715e+06
241706	395088	4.43715e+06
241938	395127	4.43713e+06
242170	395163	4.43712e+06
242434	395187	4.43713e+06
242666	395187	4.43715e+06
242898	395182	4.43716e+06
243130	395144	4.43715e+06
243362	395128	4.43715e+06
243594	395100	4.43715e+06
243826	395070	4.43715e+06
244058	395031	4.43714e+06
244290	395021	4.43714e+06
244522	395018	4.43715e+06
244754	395007	4.43716e+06
244986	395009	4.43716e+06
245218	395009	4.43716e+06
245450	395058	4.43717e+06
245682	395095	4.43716e+06
245946	395131	4.43716e+06
246178	395161	4.43715e+06
246410	395197	4.43716e+06
246642	395207	4.43716e+06
246874	395227	4.43716e+06
247106	395252	4.43716e+06
247337	395262	4.43716e+06
247569	395267	4.43716e+06
247801	395267	4.43716e+06
248033	395265	4.43714e+06
248265	395254	4.43713e+06
248497	395219	4.43712e+06
248729	395221	4.43712e+06
248961	395221	4.43711e+06
249193	395221	4.43712e+06
249457	395220	4.43712e+06
249689	395222	4.43712e+06
249921	395221	4.43712e+06
250153	395221	4.43712e+06
250385	395222	4.43712e+06
250617	395222	4.43712e+06
250849	395222	4.43712e+06
251080	395222	4.43712e+06
251312	395223	4.43712e+06
251544	395223	4.43712e+06
251776	395222	4.43712e+06
252008	395222	4.43711e+06
252240	395222	4.43711e+06
252472	395222	4.43711e+06
252704	395220	4.43711e+06
252968	395222	4.43711e+06
253200	395221	4.43711e+06
253432	395223	4.43711e+06
253664	395222	4.43712e+06
253896	395222	4.43712e+06
254128	395222	4.43711e+06
254360	395222	4.43712e+06
254592	395221	4.43711e+06
254824	395222	4.43711e+06
255056	395223	4.43711e+06
255287	395223	4.43712e+06
255519	395221	4.43711e+06
255751	395221	4.43712e+06
255982	395220	4.43711e+06
256214	395220	4.43712e+06
256478	395221	4.43711e+06
256710	395219	4.43711e+06
256942	395219	4.43711e+06
257174	395221	4.43712e+06
257406	395219	4.43711e+06
257638	395220	4.43712e+06
257870	395219	4.43712e+06
258102	395220	4.43711e+06
258334	395222	4.43712e+06
258566	395223	4.43711e+06
258798	395219	4.43711e+06
259030	395219	4.43711e+06
259262	395218	4.43711e+06
259494	395219	4.43711e+06
259726	395219	4.43712e+06
259990	395219	4.43711e+06
260222	395218	4.43712e+06
260454	395218	4.43711e+06
260686	395220	4.43712e+06
260918	395221	4.43712e+06
261150	395218	4.43711e+06
261382	395218	4.43712e+06
261614	395220	4.43711e+06
261846	395220	4.43712e+06
262078	395220	4.43711e+06
262310	395219	4.43712e+06
262542	395219	4.43711e+06
262774	395220	4.43711e+06
263006	395220	4.43711e+06
263238	395220	4.43711e+06
263502	395220	4.43711e+06
263734	395221	4.43712e+06
263966	395221	4.43712e+06
264198	395239	4.43714e+06
264430	395249	4.43716e+06
264662	395259	4.43716e+06
264894	395262	4.43716e+06
265126	395265	4.43716e+06
265358	395269	4.43715e+06
265590	395267	4.43715e+06
265822	395269	4.43715e+06
266053	395269	4.43715e+06
266285	395269	4.43715e+06
266517	395269	4.43715e+06
266749	395268	4.43715e+06
267013	395269	4.43715e+06
267244	395268	4.43715e+06
267476	395268	4.43715e+06
267708	395268	4.43715e+06
267940	395268	4.43715e+06
268172	395267	4.43714e+06
268404	395267	4.43715e+06
268636	395265	4.43715e+06
268868	395266	4.43715e+06
269100	395266	4.43715e+06
269332	395266	4.43715e+06
269563	395267	4.43715e+06
269795	395266	4.43715e+06
270027	395267	4.43715e+06
270259	395267	4.43715e+06
270523	395267	4.43715e+06
270754	395267	4.43715e+06
270986	395267	4.43715e+06
271218	395265	4.43715e+06
271450	395266	4.43715e+06
271682	395266	4.43715e+06
271914	395267	4.43715e+06
272146	395265	4.43715e+06
272378	395267	4.43715e+06
272610	395266	4.43715e+06
272842	395266	4.43715e+06
273074	395266	4.43715e+06
273306	395266	4.43715e+06
273538	395265	4.43715e+06
273770	395268	4.43715e+06
274034	395264	4.43715e+06
274266	395267	4.43715e+06
274498	395267	4.43715e+06
274730	395266	4.43715e+06
274962	395265	4.43715e+06
275194	395265	4.43715e+06
275426	395266	4.43715e+06
275658	395267	4.43715e+06
275890	395267	4.43715e+06
276122	395266	4.43715e+06
276354	395268	4.43715e+06
276586	395267	4.43715e+06
276818	395268	4.43715e+06
277050	395267	4.43715e+06
277282	395268	4.43715e+06
277546	395267	4.43715e+06
277778	395267	4.43715e+06
278010	395265	4.43715e+06
278242	395266	4.43715e+06
278474	395267	4.43715e+06
278706	395266	4.43715e+06
278938	395254	4.43716e+06
279170	395253	4.43716e+06
279402	395269	4.43716e+06
279634	395266	4.43713e+06
279866	395260	4.43712e+06
280098	395238	4.4371e+06
280330	395159	4.43715e+06
280562	395139	4.43715e+06
280794	395118	4.43716e+06
281058	395070	4.43715e+06
281290	395042	4.43715e+06
281522	395022	4.43715e+06
281754	395008	4.43714e+06
281986	394987	4.43714e+06
282218	394965	4.43715e+06
282450	394950	4.43715e+06
282682	394956	4.43715e+06
282914	395020	4.43715e+06
283146	395080	4.43715e+06
283378	395127	4.43714e+06
283610	395178	4.43714e+06
283842	395202	4.43714e+06
284074	395256	4.43714e+06
284306	395252	4.43712e+06
284575	395245	4.4371e+06
284807	395241	4.43709e+06
285039	395235	4.43709e+06
285271	395234	4.43708e+06
285503	395227	4.43708e+06
285735	395216	4.43709e+06
285967	395203	4.43709e+06
286198	395191	4.4371e+06
286430	395171	4.4371e+06
286662	395157	4.43711e+06
286894	395143	4.43712e+06
287126	395135	4.43712e+06
287357	395123	4.43712e+06
287589	395097	4.43711e+06
287821	395085	4.43711e+06
288090	395078	4.43712e+06
288553	395049	4.43712e+06
288785	395039	4.43712e+06
289017	395018	4.43713e+06
289249	395002	4.43715e+06
289481	394987	4.43715e+06
289713	394951	4.43716e+06
289945	394898	4.43718e+06
290408	394907	4.43717e+06
293682	394904	4.43716e+06
294838	394903	4.43718e+06
295339	394909	4.43718e+06
295571	394911	4.43718e+06
295803	394903	4.43719e+06
296035	394901	4.43716e+06
296267	394909	4.43718e+06
296499	394901	4.43718e+06
296731	394900	4.43718e+06
296963	394906	4.43718e+06
297195	394902	4.43718e+06
297427	394900	4.43719e+06
297659	394899	4.43719e+06
297891	394902	4.43719e+06
298123	394898	4.43719e+06
298355	394896	4.43718e+06
298624	394896	4.43719e+06
298856	394900	4.43719e+06
299088	394902	4.43719e+06
299320	394877	4.43717e+06
299552	394901	4.43719e+06
299784	394900	4.43719e+06
300016	394920	4.43721e+06
300248	394897	4.43719e+06
300480	394893	4.43719e+06
300712	394908	4.43718e+06
300944	394908	4.43718e+06
301176	394909	4.43718e+06
301408	394904	4.43718e+06
301640	394906	4.43716e+06
301872	394911	4.43719e+06
302141	394907	4.43719e+06
302373	394910	4.43719e+06
302605	394903	4.43719e+06
302837	394901	4.43719e+06
303069	394910	4.43719e+06
303300	394911	4.43718e+06
303532	394910	4.43718e+06
303764	394910	4.43719e+06
303996	394912	4.43719e+06
304228	394912	4.43719e+06
304459	394909	4.43718e+06
304691	394911	4.43719e+06
304923	394906	4.43719e+06
305155	394905	4.43719e+06
305387	394906	4.43719e+06
305656	394905	4.43719e+06
305888	394904	4.43718e+06
306120	394903	4.43719e+06
306352	394902	4.43718e+06
306584	394904	4.43718e+06
306816	394904	4.43719e+06
307279	394904	4.43718e+06
307511	394901	4.43717e+06
307743	394901	4.43718e+06
307975	394899	4.43718e+06
308207	394899	4.43718e+06
308439	394901	4.43718e+06
308671	395037	4.43715e+06
308903	395072	4.43715e+06
309172	395123	4.43716e+06
309404	395161	4.43716e+06
309636	395192	4.43715e+06
309868	395232	4.43715e+06
310100	395248	4.43715e+06
310332	395257	4.43713e+06
310564	395229	4.43711e+06
310796	395171	4.43712e+06
311028	395156	4.43713e+06
311260	395144	4.43714e+06
311492	395150	4.43715e+06
311724	395189	4.43715e+06
311955	395212	4.43715e+06
312187	395225	4.43715e+06
312419	395244	4.43715e+06
312688	395267	4.43715e+06
312920	395267	4.43713e+06
313151	395265	4.43711e+06
313383	395252	4.4371e+06
313615	395241	4.4371e+06
313847	395224	4.4371e+06
314079	395198	4.4371e+06
314311	395185	4.4371e+06
314543	395164	4.43711e+06
314775	395141	4.43711e+06
315007	395119	4.43712e+06
315238	394985	4.43715e+06
315470	394900	4.43716e+06
316202	394892	4.43718e+06
316434	394902	4.43719e+06
316666	394899	4.4372e+06
317822	394900	4.43718e+06
318054	394898	4.43717e+06
318286	394939	4.43715e+06
318518	394942	4.43715e+06
318750	394940	4.43715e+06
319213	394936	4.43715e+06
319445	394938	4.43715e+06
319734	394942	4.43715e+06
319966	394940	4.43715e+06
320198	394940	4.43715e+06
320430	394938	4.43715e+06
320662	394938	4.43715e+06
320894	394937	4.43715e+06
321126	394939	4.43715e+06
321358	394939	4.43713e+06
321590	394939	4.43714e+06
321822	394942	4.43715e+06
322054	394937	4.43715e+06
322286	394938	4.43715e+06
322518	394938	4.43715e+06
322750	394941	4.43715e+06
322982	394941	4.43715e+06
323271	394998	4.43715e+06
323503	395076	4.43715e+06
323735	395101	4.43714e+06
323967	395140	4.43714e+06
324199	395182	4.43713e+06
324431	395207	4.43713e+06
324663	395228	4.43713e+06
324895	395248	4.43714e+06
325126	395262	4.43716e+06
325358	395245	4.43716e+06
325590	395220	4.43716e+06
325822	395192	4.43716e+06
326054	395169	4.43715e+06
326285	395153	4.43715e+06
326517	395140	4.43715e+06
326806	395109	4.43716e+06
327038	395094	4.43716e+06
327270	395077	4.43716e+06
327502	395067	4.43716e+06
327734	395052	4.43716e+06
327965	395038	4.43716e+06
328197	395011	4.43716e+06
328429	394982	4.43716e+06
328661	394942	4.43717e+06
328893	394992	4.43715e+06
329125	395062	4.43714e+06
329357	395139	4.43713e+06
329589	395179	4.43712e+06
329821	395233	4.43711e+06
330053	395256	4.43712e+06
330342	395222	4.43716e+06
330574	395183	4.43715e+06
330806	395158	4.43715e+06
331038	395141	4.43715e+06
331270	395133	4.43715e+06
331501	395117	4.43714e+06
331733	395108	4.43714e+06
331965	395095	4.43714e+06
332197	395066	4.43714e+06
332429	395064	4.43714e+06
332661	395046	4.43713e+06
332892	395039	4.43713e+06
333124	395023	4.43713e+06
333356	395005	4.43714e+06
333588	394996	4.43714e+06
333877	395001	4.43715e+06
334108	395032	4.43714e+06
334340	395042	4.43714e+06
334572	395038	4.43714e+06
334804	395037	4.43714e+06
335036	395038	4.43714e+06
335268	395039	4.43714e+06
335500	395038	4.43714e+06
335732	395039	4.43714e+06
335964	395039	4.43714e+06
336196	395131	4.43712e+06
336428	395164	4.43711e+06
336660	395163	4.43711e+06
336892	395164	4.43711e+06
337124	395165	4.43711e+06
337418	395165	4.43711e+06
337650	395165	4.43711e+06
337882	395165	4.43711e+06
338114	395165	4.43711e+06
338346	395165	4.43711e+06
338578	395164	4.43711e+06
338810	395164	4.43711e+06
339042	395164	4.43711e+06
339274	395165	4.43711e+06
339506	395166	4.43711e+06
339738	395167	4.43711e+06
339970	395165	4.43711e+06
340202	395164	4.43711e+06
340434	395165	4.43711e+06
341192	395165	4.43711e+06
341424	395166	4.43711e+06
341656	395166	4.43711e+06
341888	395164	4.43711e+06
342120	395166	4.43711e+06
342352	395168	4.43711e+06
342584	395166	4.43711e+06
342816	395166	4.43711e+06
343048	395166	4.43711e+06
343280	395166	4.43711e+06
343511	395166	4.43711e+06
343743	395166	4.43711e+06
343975	395166	4.43711e+06
344206	395167	4.43711e+06
344500	395168	4.43711e+06
344732	395167	4.43711e+06
344964	395169	4.43711e+06
345196	395167	4.43711e+06
345428	395168	4.43711e+06
345659	395165	4.43711e+06
345891	395167	4.43711e+06
346123	395166	4.43711e+06
346355	395165	4.43711e+06
346587	395166	4.43711e+06
346819	395165	4.43711e+06
347051	395175	4.43711e+06
347283	395167	4.43711e+06
347515	395166	4.43711e+06
347747	395167	4.43711e+06
348041	395169	4.43711e+06
348273	395168	4.43711e+06
348505	395166	4.43711e+06
348737	395166	4.43711e+06
348969	395165	4.43711e+06
349201	395166	4.43711e+06
349433	395165	4.43711e+06
349665	395166	4.43711e+06
349897	395167	4.43711e+06
350129	395169	4.43711e+06
350361	395167	4.43711e+06
350593	395167	4.43711e+06
350824	395167	4.43711e+06
351056	395167	4.43711e+06
351288	395165	4.43711e+06
351582	395173	4.43712e+06
351814	395165	4.43711e+06
352046	395166	4.43711e+06
352278	395166	4.43711e+06
352510	395167	4.43711e+06
352742	395166	4.43711e+06
352974	395167	4.43712e+06
353206	395167	4.43712e+06
353438	395166	4.43712e+06
353669	395166	4.43711e+06
353901	395167	4.43711e+06
354133	395168	4.43711e+06
354364	395166	4.43711e+06
354596	395166	4.43711e+06
354828	395165	4.43711e+06
355132	395164	4.43711e+06
355364	395165	4.43711e+06
355596	395165	4.43711e+06
355828	395166	4.43711e+06
356060	395163	4.43711e+06
356292	395164	4.43711e+06
356524	395165	4.43711e+06
356756	395164	4.43711e+06
356988	395164	4.43711e+06
357220	395166	4.43711e+06
357451	395166	4.43711e+06
357683	395165	4.43711e+06
357915	395166	4.43711e+06
358147	395164	4.43711e+06
358378	395163	4.43711e+06
358682	395163	4.43711e+06
358914	395164	4.43711e+06
359146	395165	4.43711e+06
359378	395163	4.43711e+06
359610	395163	4.43711e+06
359842	395163	4.43711e+06
360074	395162	4.43711e+06
360306	395163	4.43711e+06
360538	395164	4.43711e+06
360770	395163	4.43712e+06
361002	395162	4.43712e+06
361234	395162	4.43711e+06
361466	395164	4.43711e+06
361698	395166	4.43711e+06
361930	395164	4.43711e+06
362234	395165	4.43711e+06
362466	395165	4.43711e+06
362698	395163	4.43711e+06
362930	395165	4.43711e+06
363162	395164	4.43711e+06
363394	395164	4.43711e+06
363626	395164	4.43711e+06
363858	395163	4.43712e+06
364090	395162	4.43712e+06
364322	395164	4.43712e+06
364554	395164	4.43712e+06
364786	395164	4.43712e+06
365018	395163	4.43711e+06
365250	395121	4.43714e+06
365482	395076	4.43715e+06
365786	395058	4.43716e+06
366018	395048	4.43716e+06
366250	395010	4.43717e+06
366482	395003	4.43716e+06
366714	394978	4.43717e+06
366946	394955	4.43716e+06
367178	394945	4.43716e+06
367410	394897	4.43715e+06
367642	394894	4.43717e+06
367874	394892	4.43717e+06
368106	394893	4.43717e+06
368338	394905	4.43717e+06
368570	394942	4.43713e+06
368801	395013	4.43715e+06
369033	395176	4.43714e+06
369317	395220	4.43708e+06
369549	395240	4.43708e+06
369781	395256	4.43708e+06
370013	395262	4.43708e+06
370245	395268	4.43708e+06
370477	395260	4.4371e+06
370709	395262	4.4371e+06
370941	395226	4.43715e+06
371173	395187	4.43714e+06
371405	395121	4.43714e+06
371636	395103	4.43714e+06
371868	395016	4.43715e+06
372100	394998	4.43715e+06
372332	394965	4.43715e+06
372564	394948	4.43715e+06
372848	394942	4.43716e+06
373080	394941	4.43716e+06
373312	394948	4.43716e+06
373544	394953	4.43715e+06
373776	394956	4.43716e+06
374008	394958	4.43716e+06
374240	394950	4.43715e+06
374472	394914	4.43716e+06
374704	394893	4.43716e+06
374936	394897	4.43717e+06
375168	394902	4.43716e+06
376095	394895	4.43717e+06
377539	394897	4.43717e+06
377770	394933	4.43718e+06
380374	394905	4.43716e+06
380605	394903	4.43716e+06
381069	394888	4.43714e+06
381300	394907	4.43715e+06
381532	394901	4.43715e+06
381764	394909	4.43714e+06
381995	394906	4.43716e+06
382227	394917	4.43718e+06
382458	394911	4.43717e+06
382690	394877	4.43718e+06
386221	394944	4.43716e+06
386684	394911	4.43719e+06
387432	394898	4.43718e+06
387664	394902	4.43717e+06
387896	395072	4.43713e+06
388128	395107	4.43712e+06
388360	395139	4.43711e+06
388592	395167	4.4371e+06
388824	395203	4.4371e+06
389056	395235	4.43709e+06
389288	395262	4.43708e+06
389520	395266	4.43709e+06
389752	395261	4.43712e+06
389984	395262	4.43714e+06
390216	395262	4.43715e+06
390500	395261	4.43716e+06
390731	395249	4.43715e+06
390963	395210	4.43712e+06
391195	395183	4.43711e+06
391427	395160	4.43711e+06
391659	395047	4.43713e+06
391891	394899	4.43717e+06
392123	394894	4.43718e+06
392355	394907	4.43719e+06
392587	394901	4.43717e+06
392819	394909	4.43718e+06
393051	394921	4.4372e+06
393514	394897	4.43719e+06
393746	394901	4.43718e+06
394030	394901	4.43718e+06
395421	394909	4.43719e+06
396116	394903	4.43719e+06
396348	394893	4.43717e+06
396580	394895	4.43717e+06
396812	394901	4.43716e+06
397044	394915	4.43716e+06
397276	394920	4.43716e+06
397560	394905	4.43716e+06
397792	394901	4.43717e+06
398024	394898	4.43719e+06
398256	394903	4.43718e+06
398488	394912	4.43719e+06
398720	394905	4.43719e+06
398952	394907	4.43719e+06
399184	394907	4.43719e+06
399416	394910	4.43718e+06
399648	394910	4.43719e+06
399880	394909	4.43719e+06
400112	394910	4.43719e+06
400344	394918	4.43719e+06
400576	394914	4.43719e+06
400808	394912	4.43719e+06
401092	394909	4.43719e+06
401324	394913	4.43719e+06
401555	394915	4.43719e+06
401787	394911	4.43719e+06
402019	394910	4.43719e+06
402251	394919	4.43719e+06
402483	394911	4.43719e+06
402715	394914	4.43719e+06
402947	394905	4.43719e+06
403179	394908	4.43719e+06
403411	394909	4.43719e+06
403643	394918	4.43719e+06
403875	394908	4.43719e+06
404107	394910	4.43719e+06
404338	394909	4.43719e+06
404622	394946	4.43714e+06
404854	394940	4.43715e+06
405086	394957	4.43716e+06
405317	394976	4.43716e+06
405549	394994	4.43716e+06
405780	395010	4.43716e+06
406012	395026	4.43716e+06
406244	395037	4.43716e+06
406476	395053	4.43716e+06
406708	395067	4.43715e+06
406940	395096	4.43714e+06
407172	395127	4.43713e+06
407404	395149	4.43712e+06
407636	395168	4.43712e+06
407868	395198	4.43712e+06
408142	395228	4.43712e+06
408374	395254	4.43711e+06
408606	395260	4.43709e+06
408838	395261	4.43707e+06
409070	395237	4.43708e+06
409302	395225	4.43708e+06
409533	395211	4.43709e+06
409765	395201	4.43709e+06
409997	395191	4.43709e+06
410229	395178	4.43709e+06
410461	395166	4.4371e+06
410692	395157	4.4371e+06
410924	395144	4.4371e+06
411156	395124	4.43711e+06
411387	395105	4.43711e+06
411661	395089	4.43712e+06
411892	395081	4.43713e+06
412123	395069	4.43713e+06
412355	395056	4.43713e+06
412587	395042	4.43713e+06
412819	394904	4.43716e+06
413051	394903	4.43714e+06
413283	394898	4.43716e+06
413515	394987	4.43715e+06
413747	395013	4.43715e+06
413978	395038	4.43715e+06
414210	395080	4.43714e+06
414442	395126	4.43713e+06
414674	395155	4.43713e+06
414906	395190	4.43712e+06
415180	395228	4.43711e+06
415412	395240	4.43709e+06
415644	395242	4.43708e+06
415876	395232	4.43709e+06
416108	395225	4.4371e+06
416340	395212	4.4371e+06
416571	395184	4.43711e+06
416803	395175	4.43712e+06
417035	395139	4.43714e+06
417267	395140	4.43716e+06
417499	395116	4.43716e+06
417731	395103	4.43715e+06
417963	395090	4.43715e+06
418194	395077	4.43714e+06
418931	395052	4.43713e+06
419163	395048	4.43713e+06
419395	395043	4.43713e+06
419627	395046	4.43713e+06
419859	395097	4.43711e+06
420091	395163	4.4371e+06
420323	395180	4.4371e+06
420555	395188	4.4371e+06
420787	395201	4.4371e+06
421019	395212	4.4371e+06
421251	395221	4.4371e+06
421483	395224	4.4371e+06
421715	395235	4.4371e+06
421947	395243	4.4371e+06
422241	395242	4.4371e+06
422473	395244	4.4371e+06
422705	395243	4.4371e+06
422937	395243	4.4371e+06
423169	395244	4.4371e+06
423401	395245	4.4371e+06
423633	395245	4.4371e+06
423864	395245	4.4371e+06
424096	395245	4.43711e+06
424328	395245	4.43711e+06
424560	395246	4.43711e+06
424792	395246	4.43711e+06
425024	395246	4.43711e+06
425256	395246	4.43711e+06
425488	395245	4.43711e+06
425782	395246	4.43711e+06
426014	395248	4.43711e+06
426246	395246	4.43711e+06
426478	395247	4.43711e+06
426710	395245	4.43711e+06
426942	395247	4.43711e+06
427174	395248	4.43711e+06
427406	395248	4.43711e+06
427638	395247	4.43711e+06
427870	395246	4.43711e+06
428102	395247	4.43711e+06
428334	395246	4.43711e+06
428566	395246	4.43711e+06
428798	395247	4.43711e+06
429030	395247	4.43711e+06
429324	395248	4.43711e+06
429556	395246	4.43711e+06
429788	395245	4.43711e+06
430020	395249	4.43711e+06
430252	395247	4.43711e+06
430484	395247	4.43711e+06
430716	395237	4.43711e+06
430948	395235	4.43711e+06
431180	395231	4.43711e+06
431412	395231	4.43711e+06
431644	395231	4.43711e+06
431876	395231	4.43711e+06
432108	395231	4.43711e+06
432340	395231	4.43711e+06
432572	395231	4.43711e+06
432866	395235	4.43711e+06
433098	395232	4.43711e+06
433330	395231	4.43711e+06
433562	395230	4.43711e+06
433794	395230	4.43711e+06
434026	395232	4.43711e+06
434258	395232	4.43711e+06
434490	395231	4.43711e+06
434722	395232	4.43711e+06
434954	395230	4.43711e+06
435186	395230	4.43711e+06
435418	395231	4.43711e+06
435650	395230	4.43711e+06
435882	395232	4.43711e+06
436114	395229	4.43711e+06
436408	395232	4.43711e+06
436640	395230	4.43711e+06
436872	395230	4.43711e+06
437104	395230	4.43711e+06
437336	395230	4.43711e+06
437568	395231	4.43711e+06
437800	395230	4.43711e+06
438032	395231	4.43711e+06
438264	395232	4.43711e+06
438496	395231	4.43711e+06
438728	395231	4.43711e+06
438960	395231	4.43711e+06
439192	395231	4.43711e+06
439424	395230	4.43711e+06
439656	395229	4.43711e+06
439950	395228	4.43711e+06
440182	395229	4.43711e+06
440414	395228	4.43711e+06
440646	395228	4.43711e+06
440878	395228	4.43711e+06
441110	395228	4.43711e+06
441342	395228	4.43711e+06
441574	395230	4.43711e+06
441806	395229	4.43711e+06
442037	395229	4.43711e+06
442269	395229	4.43711e+06
442501	395228	4.43711e+06
442733	395229	4.43711e+06
442965	395230	4.43711e+06
443197	395229	4.43711e+06
443511	395230	4.43711e+06
443743	395230	4.43711e+06
443974	395231	4.43711e+06
444206	395229	4.43711e+06
444438	395229	4.43711e+06
444670	395229	4.43711e+06
444902	395229	4.43711e+06
445134	395230	4.43711e+06
445366	395230	4.43711e+06
445598	395229	4.43711e+06
445830	395228	4.43711e+06
446062	395228	4.43711e+06
446294	395228	4.43711e+06
446526	395228	4.43711e+06
446758	395227	4.43711e+06
447072	395228	4.43711e+06
447303	395228	4.43711e+06
447535	395228	4.43711e+06
447767	395228	4.43711e+06
447999	395228	4.43711e+06
448231	395228	4.43711e+06
448463	395227	4.43711e+06
448695	395227	4.43711e+06
448927	395229	4.43711e+06
449159	395227	4.43711e+06
449391	395225	4.43711e+06
449623	395226	4.43711e+06
449855	395228	4.43712e+06
450087	395228	4.43711e+06
450319	395229	4.43711e+06
450633	395226	4.43712e+06
450865	395229	4.43711e+06
451097	395223	4.43711e+06
451329	395213	4.43711e+06
451561	395209	4.43711e+06
451792	395193	4.43712e+06
452024	395186	4.43712e+06
452256	395172	4.43712e+06
452488	395102	4.43714e+06
452720	395043	4.43715e+06
452952	394993	4.43716e+06
453184	394901	4.43717e+06
453416	394904	4.43716e+06
453648	394907	4.43716e+06
453880	394907	4.43716e+06
454890	394969	4.43714e+06
455122	395014	4.43714e+06
455354	395024	4.43714e+06
455586	395041	4.43714e+06
455818	395054	4.43714e+06
456050	395063	4.43713e+06
456282	395069	4.43713e+06
456513	395095	4.43713e+06
456745	395144	4.43712e+06
476929	394936	4.43714e+06
477624	394931	4.43715e+06
478087	394930	4.43715e+06
478318	394935	4.43715e+06
478550	394925	4.43715e+06
479013	394930	4.43715e+06
479273	394936	4.43714e+06
479505	394928	4.43714e+06
479736	394930	4.43714e+06
479968	394923	4.43715e+06
480200	394932	4.43714e+06
480663	394931	4.43714e+06
480894	394916	4.43713e+06
481126	394919	4.43714e+06
481358	394924	4.43714e+06
481590	394930	4.43714e+06
481822	394925	4.43714e+06
482285	394922	4.43714e+06
482779	394929	4.43712e+06
483011	394934	4.43713e+06
483242	394937	4.43714e+06
483729	394908	4.43714e+06
483961	394910	4.43714e+06
484192	394981	4.43715e+06
484423	395007	4.43715e+06
484655	395029	4.43715e+06
484886	395048	4.43715e+06
485543	395093	4.43715e+06
485774	395105	4.43715e+06
486006	395121	4.43714e+06
486238	395130	4.43715e+06
486498	395161	4.43715e+06
486730	395172	4.43715e+06
486962	395180	4.43715e+06
487193	395175	4.43713e+06
493655	395126	4.43713e+06
493886	395134	4.43713e+06
494118	395145	4.43713e+06
494350	395158	4.43713e+06
494582	395162	4.43712e+06
494813	395169	4.43712e+06
495045	395183	4.43712e+06
495277	395197	4.43711e+06
495509	395204	4.43711e+06
495740	395217	4.43711e+06
496000	395229	4.4371e+06
496232	395237	4.4371e+06
496464	395249	4.4371e+06
496696	395261	4.43709e+06
496928	395260	4.43708e+06
497160	395235	4.43709e+06
497391	395221	4.43709e+06
497623	395208	4.43709e+06
497855	395187	4.43709e+06
498973	395002	4.43714e+06
499205	394902	4.43717e+06
499436	394919	4.43717e+06
499668	394935	4.43717e+06
499899	394937	4.43716e+06
500159	394939	4.43716e+06
500391	394940	4.43716e+06
500622	394943	4.43716e+06
500854	394948	4.43716e+06
501085	394958	4.43716e+06
501317	394972	4.43716e+06
501549	395000	4.43716e+06
501781	395021	4.43715e+06
502013	395042	4.43716e+06
502244	395069	4.43714e+06
502476	395101	4.43713e+06
502707	395127	4.43713e+06
503299	395192	4.4371e+06
503791	395246	4.43709e+06
504022	395266	4.43708e+06
504253	395249	4.43708e+06
504484	395223	4.4371e+06
505577	395183	4.43716e+06
505808	395221	4.43716e+06
506040	395243	4.43716e+06
506271	395262	4.43716e+06
506503	395259	4.43715e+06
506734	395256	4.43713e+06
506966	395248	4.43711e+06
507198	395232	4.4371e+06
507429	395219	4.4371e+06
507689	395207	4.4371e+06
507921	395203	4.4371e+06
508153	395195	4.4371e+06
508384	395193	4.4371e+06
508615	395189	4.43711e+06
508847	395193	4.43711e+06
509078	395194	4.43711e+06
509310	395195	4.43711e+06
509542	395194	4.43711e+06
509774	395194	4.43711e+06
510006	395194	4.43711e+06
510238	395194	4.43711e+06
510469	395195	4.43711e+06
510701	395195	4.43711e+06
510932	395195	4.43711e+06
511192	395195	4.43711e+06
511424	395193	4.43711e+06
511655	395195	4.43711e+06
511887	395195	4.43711e+06
512119	395196	4.43711e+06
512350	395193	4.43711e+06
512582	395194	4.43711e+06
512814	395195	4.43711e+06
513046	395198	4.43711e+06
513277	395195	4.43711e+06
513508	395194	4.43711e+06
513740	395194	4.43711e+06
513971	395193	4.43711e+06
514203	395195	4.43711e+06
514435	395194	4.43711e+06
514695	395194	4.43711e+06
514926	395193	4.43711e+06
515158	395194	4.43711e+06
515389	395198	4.43711e+06
515621	395199	4.43711e+06
515852	395200	4.43711e+06
516084	395201	4.43711e+06
516316	395201	4.43711e+06
516548	395201	4.43712e+06
516780	395199	4.43711e+06
517011	395197	4.43711e+06
517242	395199	4.43711e+06
517474	395198	4.43711e+06
517706	395199	4.43711e+06
517937	395199	4.43712e+06
518197	395199	4.43711e+06
518428	395197	4.43712e+06
518660	395199	4.43711e+06
518892	395199	4.43712e+06
519123	395199	4.43712e+06
519354	395197	4.43712e+06
519586	395199	4.43712e+06
519818	395200	4.43711e+06
520049	395199	4.43711e+06
520281	395199	4.43711e+06
520512	395207	4.43711e+06
520744	395199	4.43711e+06
520975	395199	4.43711e+06
521207	395198	4.43711e+06
521439	395199	4.43711e+06
521699	395198	4.43712e+06
521930	395198	4.43712e+06
522161	395199	4.43711e+06
522393	395199	4.43711e+06
522625	395198	4.43712e+06
522856	395198	4.43712e+06
523088	395198	4.43712e+06
523319	395198	4.43712e+06
523551	395199	4.43712e+06
523782	395199	4.43712e+06
524014	395198	4.43712e+06
524246	395198	4.43712e+06
524478	395198	4.43712e+06
524709	395199	4.43712e+06
524941	395198	4.43712e+06
525201	395198	4.43712e+06
525433	395200	4.43712e+06
525665	395199	4.43712e+06
525897	395198	4.43712e+06
526129	395223	4.43711e+06
526360	395198	4.43712e+06
526592	395197	4.43712e+06
526823	395193	4.43712e+06
527055	395189	4.43712e+06
527287	395189	4.43712e+06
527518	395189	4.43712e+06
527749	395189	4.43712e+06
527980	395188	4.43712e+06
528212	395189	4.43712e+06
528444	395188	4.43712e+06
528704	395189	4.43712e+06
528936	395187	4.43712e+06
529168	395187	4.43712e+06
529399	395187	4.43712e+06
529631	395188	4.43712e+06
529863	395188	4.43712e+06
530095	395188	4.43712e+06
530326	395189	4.43712e+06
530558	395188	4.43712e+06
530789	395189	4.43712e+06
531021	395190	4.43712e+06
531253	395188	4.43712e+06
531485	395189	4.43712e+06
531716	395189	4.43712e+06
531948	395188	4.43712e+06
532209	395189	4.43712e+06
532441	395188	4.43712e+06
532673	395189	4.43712e+06
[truncated: 913 more rows]
