# Supplementary material for: Effects of Number of Animals Monitored on Representations of Cattle Group Movement Characteristics and Spatial Occupancy
Source: PLoS One. 2015 Feb 3;10(2):e0113117. doi: 10.1371/journal.pone.0113117 (PMC4315582; doi:10.1371/journal.pone.0113117)
Supplement: S1 File — (ZIP) [file pone.0113117.s001.zip › File S1/GPS data of Group A/X026.xlsx]

## Sheet: X026
time	X	Y
75	395184	4.4371e+06
307	395185	4.4371e+06
539	395189	4.4371e+06
828	395184	4.43711e+06
1060	395184	4.43711e+06
1292	395184	4.43711e+06
1524	395184	4.43711e+06
1756	395184	4.43711e+06
1988	395184	4.43711e+06
2219	395184	4.43711e+06
2451	395183	4.43711e+06
2682	395183	4.43711e+06
2914	395187	4.43711e+06
3146	395184	4.4371e+06
3377	395187	4.4371e+06
3609	395184	4.43711e+06
3841	395184	4.43711e+06
4073	395185	4.43711e+06
4367	395185	4.43711e+06
4599	395185	4.43711e+06
4830	395186	4.43711e+06
5062	395187	4.43711e+06
5294	395184	4.4371e+06
5525	395184	4.43711e+06
5757	395184	4.43711e+06
5989	395183	4.43711e+06
6221	395183	4.43711e+06
6453	395184	4.43711e+06
6685	395189	4.43711e+06
6917	395189	4.43712e+06
7149	395188	4.43712e+06
7381	395188	4.43712e+06
7613	395188	4.43712e+06
7907	395189	4.43712e+06
8139	395189	4.43712e+06
8371	395189	4.43712e+06
8603	395188	4.43712e+06
8835	395188	4.43712e+06
9067	395188	4.43712e+06
9299	395188	4.43712e+06
9531	395187	4.43712e+06
9763	395187	4.43712e+06
9994	395186	4.43712e+06
10226	395187	4.43712e+06
10457	395187	4.43712e+06
10689	395187	4.43712e+06
10920	395188	4.43712e+06
11152	395187	4.43711e+06
11446	395187	4.43711e+06
11678	395189	4.43712e+06
11909	395180	4.43712e+06
12141	395169	4.43712e+06
12373	395167	4.43712e+06
12605	395158	4.43711e+06
12837	395137	4.43712e+06
13069	395135	4.43712e+06
13300	395132	4.43712e+06
13531	395133	4.43712e+06
13763	395136	4.43712e+06
13995	395133	4.43712e+06
14227	395131	4.43711e+06
14459	395130	4.43711e+06
14691	395132	4.43711e+06
14985	395132	4.43711e+06
15217	395132	4.43711e+06
15449	395132	4.43711e+06
15681	395132	4.43711e+06
15912	395132	4.43711e+06
16144	395132	4.43711e+06
16376	395132	4.43711e+06
16608	395131	4.43711e+06
16840	395133	4.43711e+06
17072	395133	4.43711e+06
17304	395132	4.43711e+06
17536	395131	4.43711e+06
17768	395132	4.43711e+06
18000	395133	4.43711e+06
18232	395134	4.43711e+06
18526	395132	4.43711e+06
18758	395131	4.43711e+06
18990	395133	4.43711e+06
19222	395132	4.43711e+06
19454	395132	4.43711e+06
19685	395132	4.43711e+06
19917	395133	4.43712e+06
20149	395124	4.43711e+06
20381	395092	4.43712e+06
20613	395087	4.43713e+06
20845	395080	4.43713e+06
21076	395068	4.43713e+06
21308	395011	4.43714e+06
21539	395011	4.43714e+06
21771	394949	4.43715e+06
22075	394949	4.43715e+06
22306	394949	4.43715e+06
22538	394971	4.43715e+06
22770	395181	4.43716e+06
23002	395266	4.43716e+06
23234	395268	4.43715e+06
23465	395268	4.43715e+06
23697	395267	4.43714e+06
23929	395267	4.43713e+06
24161	395268	4.43714e+06
24393	395264	4.43714e+06
24625	395265	4.43713e+06
24857	395265	4437135
25089	395264	4.43714e+06
25321	395257	4.43715e+06
25625	395238	4.43715e+06
25857	395242	4.43715e+06
26089	395217	4.43715e+06
26320	395187	4.43713e+06
26552	395166	4.43712e+06
26784	395153	4.43711e+06
27016	395113	4.43711e+06
27248	395096	4.43711e+06
27480	394957	4.43715e+06
27712	394909	4.43723e+06
27944	394900	4.43723e+06
28175	394916	4.43719e+06
28407	394917	4.43717e+06
28638	394926	4.43717e+06
28870	394934	4.43716e+06
29175	394990	4.43716e+06
29406	395038	4.43715e+06
29638	395099	4.43715e+06
29870	395234	4.43715e+06
30102	395269	4.43713e+06
30334	395266	4.43712e+06
30566	395266	4.43711e+06
30797	395268	4.4371e+06
31029	395267	4.4371e+06
31260	395268	4.4371e+06
31492	395265	4.43709e+06
31724	395262	4.43708e+06
31955	395263	4.43709e+06
32187	395265	4.43709e+06
32419	395265	4.43709e+06
32723	395265	4.43709e+06
32955	395265	4.43709e+06
33187	395265	4.43709e+06
33419	395265	4.43709e+06
33651	395253	4.43709e+06
33883	395252	4.43712e+06
34115	395252	4.43712e+06
34347	395251	4.43711e+06
34579	395041	4.43715e+06
34811	394965	4.43716e+06
35042	395096	4.43716e+06
35274	395265	4.43711e+06
35506	395264	4.4371e+06
35737	395268	4.43709e+06
35968	395267	4.43709e+06
36253	395267	4.43709e+06
36485	395254	4.43709e+06
36717	395251	4.43708e+06
36948	395252	4.43708e+06
37180	395250	4.43708e+06
37412	395251	4.43708e+06
37644	395251	4.43708e+06
37876	395257	4.43709e+06
38108	395246	4.43709e+06
38339	395253	4.43713e+06
38571	395255	4.43709e+06
38803	395220	4.43709e+06
39035	395087	4.43712e+06
39267	394921	4.43716e+06
41401	394924	4.43713e+06
41864	394915	4.43713e+06
42559	394933	4.43714e+06
42791	394938	4.43711e+06
43023	394923	4.43713e+06
43770	394917	4.43713e+06
44002	394936	4.43714e+06
44233	394935	4.43714e+06
44465	394928	4.43715e+06
44697	394935	4.43714e+06
44929	394916	4.43714e+06
45142	395167	4.43716e+06
45374	395263	4.43717e+06
45837	395254	4.43712e+06
46068	395253	4.43712e+06
46300	395260	4.43711e+06
46532	395262	4.43712e+06
46764	395258	4.43711e+06
46995	395263	4.4371e+06
47227	395264	4.4371e+06
47459	395261	4.43709e+06
47719	395255	4.43708e+06
47950	395260	4.43708e+06
48182	395252	4.43709e+06
48414	395260	4.4371e+06
48646	395265	4.43711e+06
48878	395267	4.43711e+06
49341	395263	4.43711e+06
49573	395262	4.4371e+06
49805	395264	4.43708e+06
50037	395266	4.43709e+06
50269	395272	4.43709e+06
50500	395267	4.43708e+06
50963	395268	4.43709e+06
51223	395266	4.43709e+06
51454	395263	4.43709e+06
51686	395268	4.43709e+06
51918	395265	4.43709e+06
52149	395268	4.43708e+06
52381	395264	4.43708e+06
52612	395265	4.43708e+06
52843	395251	4.43708e+06
53075	395246	4.43708e+06
53307	395239	4.43708e+06
53539	395225	4.43708e+06
53770	395210	4.43709e+06
54233	395199	4.43709e+06
54465	395256	4.43709e+06
54725	395261	4.43711e+06
55188	395256	4.43714e+06
55420	395254	4.43714e+06
55652	395249	4.43715e+06
55884	395244	4.43715e+06
56115	395245	4.43714e+06
56347	395247	4.43715e+06
56810	395257	4.43711e+06
57041	395264	4.43708e+06
57273	395255	4.43708e+06
57505	395263	4.4371e+06
57736	395271	4.4371e+06
57968	395270	4.4371e+06
58228	395274	4.4371e+06
58460	395268	4.43709e+06
58692	395271	4.43709e+06
58924	395263	4.43707e+06
59156	395252	4.43708e+06
59388	395244	4.43708e+06
59620	395242	4.43709e+06
59851	395252	4.4371e+06
60082	395259	4.4371e+06
60314	395264	4.43711e+06
60545	395253	4.43712e+06
60777	395249	4.43712e+06
61009	395248	4.43713e+06
61240	395258	4.43716e+06
61472	395235	4.43716e+06
68013	395111	4.43713e+06
68245	395160	4.43711e+06
68477	395220	4.4371e+06
72935	395264	4.43715e+06
73167	395265	4.43711e+06
73398	395269	4.4371e+06
73630	395268	4.4371e+06
73862	395269	4.4371e+06
74093	395268	4.4371e+06
74325	395266	4.4371e+06
74557	395245	4.43709e+06
74789	395242	4.43708e+06
75021	395243	4.43709e+06
75744	395242	4.43709e+06
75976	395242	4.43708e+06
76208	395243	4.43709e+06
76440	395243	4.43708e+06
76672	395241	4.43708e+06
76904	395243	4.43708e+06
77135	395241	4.43708e+06
77367	395243	4.43708e+06
77599	395241	4.43708e+06
77831	395242	4.43708e+06
78063	395242	4.43708e+06
78295	395240	4.43709e+06
78526	395242	4.43709e+06
78758	395242	4.43708e+06
78989	395240	4.43709e+06
79249	395240	4.43708e+06
79481	395240	4.43709e+06
79712	395240	4.43709e+06
79944	395241	4.43709e+06
80176	395241	4.43709e+06
80408	395237	4.43708e+06
80640	395250	4.43707e+06
80872	395238	4.43709e+06
81103	395240	4.43709e+06
81335	395239	4.43709e+06
81567	395239	4437088
81798	395238	4.43709e+06
82030	395240	4.43709e+06
82262	395239	4.43709e+06
82493	395237	4.43709e+06
82753	395238	4.43709e+06
82984	395238	4.43709e+06
83216	395238	4.43708e+06
83447	395238	4.43709e+06
83679	395238	4.43709e+06
83911	395236	4.43709e+06
84142	395237	4.43709e+06
84374	395240	4.43709e+06
84605	395236	4.43709e+06
84837	395230	4.43709e+06
85068	395238	4.43709e+06
85300	395238	4.43709e+06
85532	395240	4.43709e+06
85764	395239	4.43709e+06
85996	395241	4.43709e+06
86256	395237	4.4371e+06
86488	395240	4.43709e+06
86720	395239	4.43709e+06
86951	395239	4.43709e+06
87183	395241	4.43709e+06
87415	395238	4.43709e+06
87647	395239	4.43709e+06
87878	395241	4.43709e+06
88110	395239	4.43709e+06
88342	395241	4.43709e+06
88574	395240	4.43709e+06
88805	395239	4.43709e+06
89037	395239	4.43709e+06
89269	395238	4.43709e+06
89500	395239	4.43709e+06
89760	395242	4.43708e+06
89991	395241	4.43709e+06
90223	395234	4.43709e+06
90455	395216	4.43709e+06
90687	395212	4.43709e+06
90919	395196	4.43709e+06
91151	395182	4.43709e+06
91383	395177	4.4371e+06
91615	395166	4.4371e+06
91847	395151	4.4371e+06
92078	395142	4.43711e+06
92310	395130	4.43711e+06
92542	395121	4.43712e+06
92774	395114	4.43711e+06
93005	395100	4.43712e+06
93265	395085	4.43712e+06
93496	395079	4.43712e+06
93728	395069	4.43712e+06
93959	395063	4.43712e+06
94191	395058	4.43713e+06
94423	395047	4.43713e+06
94654	395031	4.43713e+06
94886	395027	4.43713e+06
95117	395019	4.43713e+06
95349	395016	4.43713e+06
95581	395011	4.43713e+06
95812	395011	4.43714e+06
96044	395012	4.43713e+06
96276	395013	4.43714e+06
96508	395011	4.43713e+06
96768	395010	4.43714e+06
97000	395012	4.43714e+06
97232	395011	4.43714e+06
97463	395012	4.43714e+06
97695	395009	4.43714e+06
97927	395076	4.43712e+06
98159	395168	4.4371e+06
98391	395177	4.4371e+06
98623	395177	4.4371e+06
98855	395176	4.4371e+06
99087	395177	4.4371e+06
99319	395176	4.4371e+06
99550	395177	4.4371e+06
99782	395176	4.4371e+06
100013	395177	4.4371e+06
100273	395178	4.4371e+06
100505	395177	4.4371e+06
100737	395177	4.4371e+06
100969	395176	4.4371e+06
101200	395176	4.4371e+06
101432	395177	4.4371e+06
101663	395178	4.4371e+06
101895	395178	4.4371e+06
102127	395178	4.4371e+06
102358	395179	4.4371e+06
102590	395177	4.4371e+06
102822	395179	4.4371e+06
103054	395179	4.4371e+06
103286	395178	4.4371e+06
103518	395180	4.4371e+06
103778	395179	4.4371e+06
104010	395179	4.4371e+06
104242	395178	4.4371e+06
104474	395179	4.4371e+06
104706	395178	4.4371e+06
104938	395178	4.4371e+06
105170	395180	4.4371e+06
105402	395179	4.4371e+06
105634	395177	4.4371e+06
105866	395176	4.4371e+06
106097	395177	4.4371e+06
106329	395178	4.4371e+06
106561	395177	4.4371e+06
106793	395177	4.4371e+06
107025	395174	4.4371e+06
107285	395176	4.4371e+06
107517	395175	4.4371e+06
107748	395175	4.4371e+06
107980	395175	4.4371e+06
108212	395178	4.4371e+06
108443	395176	4.4371e+06
108675	395154	4.4371e+06
108906	395115	4.43711e+06
109138	395078	4.43712e+06
109369	395056	4.43713e+06
109601	395031	4.43713e+06
109833	395018	4.43714e+06
110065	394983	4.43715e+06
110297	394957	4.43715e+06
110529	394946	4.43715e+06
110789	394954	4.43715e+06
111021	394959	4.43715e+06
111252	395010	4.43715e+06
111484	395079	4.43714e+06
111716	395063	4.43715e+06
112179	395125	4.43716e+06
112873	395245	4.43716e+06
113105	395266	4.43716e+06
113337	395265	4.43714e+06
113800	395256	4.43707e+06
114032	395256	4.43708e+06
114524	395241	4.43708e+06
114756	395242	4.43708e+06
114988	395251	4.43708e+06
117796	395074	4.43712e+06
118028	395002	4.43714e+06
118491	394945	4.43715e+06
118723	394913	4.43719e+06
135031	395008	4.43717e+06
135290	395066	4.43715e+06
135521	395095	4.43716e+06
135753	395122	4.43716e+06
135985	395137	4.43716e+06
136217	395152	4.43713e+06
136448	395148	4.43711e+06
136680	395093	4.43712e+06
136911	395062	4.43713e+06
137143	395025	4.43713e+06
137374	394985	4.43714e+06
137606	394961	4.43715e+06
137838	394947	4.43715e+06
138070	394927	4.43716e+06
138533	394925	4.43716e+06
138792	394919	4.43716e+06
139024	394923	4.43716e+06
139256	394928	4.43716e+06
139719	394954	4.43716e+06
139951	394967	4.43716e+06
140414	394975	4.43716e+06
140646	394984	4.43716e+06
140878	394991	4.43715e+06
141110	395004	4.43715e+06
141341	395011	4.43716e+06
141573	394962	4.43714e+06
141804	394915	4.43716e+06
142036	394895	4.43723e+06
142295	394928	4.43715e+06
142527	394937	4.43714e+06
143221	394938	4.43714e+06
143452	394940	4.43714e+06
143684	394932	4.43714e+06
144609	394945	4.43713e+06
144840	394949	4.43715e+06
145072	394952	4.43715e+06
145304	394930	4.43715e+06
145795	394953	4.43716e+06
146027	394964	4.43716e+06
146259	394980	4.43715e+06
146491	395011	4.43715e+06
146723	395033	4.43715e+06
146955	395050	4.43715e+06
147187	395079	4.43714e+06
147419	395108	4.43713e+06
147651	395134	4.43712e+06
147883	395170	4.43711e+06
148115	395195	4.43712e+06
148347	395232	4.43711e+06
148579	395231	4.4371e+06
148810	395237	4.43709e+06
149042	395251	4.43709e+06
149301	395230	4.43707e+06
149532	395218	4.43708e+06
149764	395200	4.43709e+06
149996	395186	4.43709e+06
150228	395183	4.4371e+06
150459	395174	4.4371e+06
150691	395159	4.43711e+06
150923	395138	4.43711e+06
151155	395098	4.43712e+06
151387	395064	4.43713e+06
151619	395044	4.43714e+06
152314	394963	4.43715e+06
152546	394945	4.43716e+06
152805	394923	4.43716e+06
153037	395046	4.43717e+06
153269	395089	4.43715e+06
153501	395131	4.43715e+06
154195	395202	4.43715e+06
154427	395216	4.43716e+06
154658	395237	4.43716e+06
154890	395249	4.43716e+06
155353	395216	4.43714e+06
155584	395200	4.43712e+06
155816	395171	4.43711e+06
156047	395149	4.43712e+06
156306	395131	4.43712e+06
156537	395115	4.43712e+06
157000	395058	4.43715e+06
157232	395046	4.43716e+06
157464	395020	4.43716e+06
157696	394991	4.43716e+06
157928	394968	4.43716e+06
158391	394916	4.43721e+06
158854	394919	4.43721e+06
159086	395012	4.43715e+06
159318	395125	4.43716e+06
159549	395157	4.43717e+06
159808	395220	4.43716e+06
160040	395257	4.43716e+06
160272	395271	4.43716e+06
160504	395269	4.43716e+06
160735	395264	4.43716e+06
160967	395269	4.43716e+06
161198	395268	4.43716e+06
161430	395266	4.43715e+06
161661	395267	4.43715e+06
161893	395267	4.43715e+06
162125	395264	4.43715e+06
162357	395265	4.43715e+06
162588	395264	4.43715e+06
162820	395265	4.43715e+06
163052	395266	4.43715e+06
163311	395264	4.43715e+06
163543	395264	4.43715e+06
163774	395264	4.43715e+06
164006	395266	4.43715e+06
164237	395264	4.43715e+06
164469	395266	4.43715e+06
164701	395267	4.43715e+06
164932	395266	4.43715e+06
165164	395265	4.43715e+06
165396	395266	4.43715e+06
165628	395264	4.43715e+06
165860	395266	4.43715e+06
166092	395266	4.43715e+06
166324	395267	4.43714e+06
166556	395266	4.43714e+06
166815	395263	4.43715e+06
167046	395267	4.43714e+06
167278	395266	4.43714e+06
167510	395266	4.43715e+06
167741	395265	4.43715e+06
167973	395265	4.43715e+06
168205	395266	4.43715e+06
168437	395272	4.43715e+06
168669	395268	4.43715e+06
168901	395265	4.43714e+06
169133	395270	4.43715e+06
169365	395270	4.43714e+06
169597	395267	4.43713e+06
169829	395264	4.43715e+06
170061	395261	4.43715e+06
170320	395268	4.43714e+06
170552	395268	4.43713e+06
171016	395267	4.43717e+06
171247	395265	4.43714e+06
171479	395264	4.43715e+06
171711	395267	4.43715e+06
172174	395269	4.43717e+06
172406	395256	4.43714e+06
172638	395249	4.43714e+06
172870	395254	4.43714e+06
173102	395251	4.43714e+06
173334	395251	4.43714e+06
173566	395250	4.43714e+06
173825	395250	4.43714e+06
174057	395252	4.43714e+06
174289	395252	4.43713e+06
174521	395254	4.43713e+06
174753	395254	4.43714e+06
174985	395253	4.43714e+06
175217	395252	4.43714e+06
175449	395253	4.43713e+06
175681	395253	4.43714e+06
175913	395257	4.43714e+06
176144	395253	4.43714e+06
176375	395252	4.43713e+06
176607	395254	4.43714e+06
176838	395254	4.43714e+06
177070	395256	4.43714e+06
177329	395254	4.43713e+06
177561	395256	4.43714e+06
177793	395254	4.43714e+06
178024	395253	4.43714e+06
178256	395254	4.43714e+06
178488	395253	4.43714e+06
178720	395252	4.43714e+06
178952	395255	4.43714e+06
179184	395254	4.43714e+06
179415	395252	4.43714e+06
179647	395251	4.43714e+06
179879	395253	4.43714e+06
180111	395252	4.43714e+06
180343	395252	4.43714e+06
180574	395252	4.43714e+06
180833	395252	4.43714e+06
181065	395242	4.43713e+06
181528	395241	4.43714e+06
181760	395241	4.43713e+06
181992	395239	4.43713e+06
182224	395238	4.43713e+06
182456	395239	4.43713e+06
182688	395241	4.43714e+06
182920	395241	4.43713e+06
183152	395242	4.43713e+06
183383	395243	4.43713e+06
183615	395240	4.43713e+06
183847	395242	4.43713e+06
184078	395241	4.43713e+06
184337	395242	4.43713e+06
184568	395228	4.43712e+06
184800	395225	4.43712e+06
185031	395229	4.43712e+06
185263	395229	4.43712e+06
185494	395227	4.43712e+06
185726	395227	4.43712e+06
185957	395228	4.43712e+06
186189	395229	4.43712e+06
186421	395229	4.43712e+06
186652	395227	4.43712e+06
186884	395229	4.43712e+06
187116	395228	4.43712e+06
187348	395228	4.43712e+06
187580	395228	4.43712e+06
187839	395227	4.43712e+06
188071	395224	4.43712e+06
188302	395228	4.43712e+06
188534	395225	4.43712e+06
188765	395225	4.43712e+06
188997	395228	4.43712e+06
189229	395229	4.43712e+06
189460	395227	4.43712e+06
189692	395228	4.43712e+06
189923	395230	4.43712e+06
190155	395228	4.43712e+06
190387	395228	4.43712e+06
190619	395227	4.43712e+06
190851	395228	4.43712e+06
191083	395229	4.43712e+06
191342	395226	4.43712e+06
191574	395228	4.43712e+06
191806	395215	4.43712e+06
192038	395204	4.43713e+06
192270	395182	4.43713e+06
192501	395175	4.43713e+06
192733	395170	4.43713e+06
192965	395143	4.43714e+06
193197	395110	4.43715e+06
193428	395092	4.43715e+06
193660	395080	4.43715e+06
193891	395042	4.43715e+06
194123	395022	4.43715e+06
194355	394988	4.43716e+06
194586	394983	4.43715e+06
194845	394968	4.43715e+06
195077	394963	4.43715e+06
195309	394961	4.43715e+06
195540	394987	4.43714e+06
196003	395020	4.43714e+06
196235	395030	4.43713e+06
196467	395046	4.43713e+06
196699	395060	4.43713e+06
196931	395063	4.43713e+06
197163	395066	4.43713e+06
197395	395073	4.43713e+06
197627	395086	4.43713e+06
197859	395097	4.43713e+06
198090	395104	4.43712e+06
198348	395104	4.43712e+06
198580	395098	4.43712e+06
198812	395082	4.43713e+06
199043	395070	4.43712e+06
199275	395060	4.43712e+06
199507	395014	4.43713e+06
199739	394986	4.43714e+06
199970	394960	4.43715e+06
200433	394915	4.43719e+06
200665	394917	4.4372e+06
200897	394919	4.43724e+06
214225	395052	4.43716e+06
214457	395100	4.43716e+06
214688	395148	4.43717e+06
214919	395181	4.43716e+06
215382	395269	4.43713e+06
215614	395247	4.43713e+06
215872	395256	4.4371e+06
216336	395219	4.4371e+06
216568	395212	4.4371e+06
216800	395192	4.43711e+06
217031	395080	4.43713e+06
217263	395068	4.43714e+06
217494	395066	4.43714e+06
217726	395046	4.43717e+06
217957	394915	4.43722e+06
225901	394900	4.43722e+06
227554	394899	4.43724e+06
228249	394907	4.43724e+06
229176	394911	4.43723e+06
229639	394917	4.43719e+06
229903	394998	4.43714e+06
230134	395054	4.43713e+06
230597	395189	4.43713e+06
230828	395239	4.43714e+06
231060	395224	4.43713e+06
231291	395265	4.4371e+06
231523	395230	4.43709e+06
231754	395218	4.43709e+06
231986	395213	4.4371e+06
232218	395200	4.43709e+06
232450	395194	4.4371e+06
232681	395184	4.4371e+06
232913	395155	4.43709e+06
236916	395264	4.43708e+06
237148	395253	4.43708e+06
237380	395236	4.43708e+06
237612	395219	4.43709e+06
237844	395186	4.43709e+06
238076	395173	4.43711e+06
238307	395159	4.43711e+06
238538	395143	4.43711e+06
238770	395123	4.43712e+06
239001	395107	4.43712e+06
239464	395047	4.43714e+06
239696	395011	4.43714e+06
239928	394973	4.43715e+06
240159	394934	4.43717e+06
244393	395018	4.43714e+06
244624	395006	4.43716e+06
245318	395037	4.43716e+06
245781	395105	4.43716e+06
246013	395140	4.43714e+06
246244	395173	4.43717e+06
246476	395194	4.43716e+06
246707	395208	4.43716e+06
246939	395230	4.43716e+06
247171	395251	4.43716e+06
247435	395265	4.43716e+06
247667	395265	4.43715e+06
247898	395254	4.43715e+06
248130	395247	4.43715e+06
248362	395235	4.43715e+06
248594	395234	4.43715e+06
248825	395235	4.43715e+06
249057	395238	4.43715e+06
249289	395234	4.43715e+06
249520	395235	4.43715e+06
249752	395236	4.43715e+06
249983	395235	4.43715e+06
250215	395235	4.43715e+06
250447	395236	4.43715e+06
250679	395235	4.43715e+06
250943	395235	4.43715e+06
251175	395234	4.43715e+06
251407	395234	4.43715e+06
251639	395234	4.43715e+06
251871	395232	4.43714e+06
252103	395229	4.43714e+06
252334	395232	4.43714e+06
252566	395232	4.43714e+06
252798	395234	4.43714e+06
253030	395232	4.43714e+06
253262	395233	4.43714e+06
253494	395233	4.43714e+06
253726	395234	4.43714e+06
253958	395235	4.43714e+06
254190	395234	4.43714e+06
254454	395237	4.43714e+06
254686	395232	4.43714e+06
254918	395233	4.43714e+06
255150	395239	4.43714e+06
255382	395233	4.43714e+06
255614	395233	4.43714e+06
255845	395234	4.43714e+06
256077	395232	4.43714e+06
256309	395224	4.43714e+06
256540	395232	4.43714e+06
256772	395234	4.43714e+06
257003	395233	4.43714e+06
257235	395232	4.43714e+06
257466	395233	4.43714e+06
257698	395236	4.43714e+06
257962	395239	4.43714e+06
258194	395244	4.43714e+06
258425	395250	4.43714e+06
258657	395245	4.43714e+06
258889	395245	4.43714e+06
259121	395244	4.43714e+06
259353	395244	4.43714e+06
259584	395245	4.43714e+06
259816	395244	4.43714e+06
260048	395245	4.43714e+06
260280	395245	4.43714e+06
260511	395244	4.43714e+06
260743	395245	4.43714e+06
260974	395245	4.43714e+06
261206	395246	4.43714e+06
261470	395246	4.43714e+06
261702	395246	4.43714e+06
261934	395248	4.43713e+06
262166	395248	4.43715e+06
262398	395247	4.43714e+06
262630	395246	4.43714e+06
262862	395252	4.43715e+06
263093	395249	4.43715e+06
263325	395248	4.43715e+06
263557	395243	4.43714e+06
263789	395241	4.43713e+06
264021	395250	4.43715e+06
264253	395251	4.43715e+06
264484	395247	4.43715e+06
264716	395246	4.43714e+06
264980	395249	4.43714e+06
265211	395253	4.43714e+06
265443	395256	4.43714e+06
265675	395263	4.43714e+06
265907	395266	4.43714e+06
266139	395269	4.43714e+06
266371	395267	4.43714e+06
266603	395267	4.43713e+06
266835	395270	4.43713e+06
267066	395266	4.43712e+06
267298	395267	4.43711e+06
267530	395267	4.4371e+06
267762	395265	4.4371e+06
267994	395238	4.43711e+06
268226	395227	4.43711e+06
268490	395227	4.43711e+06
268721	395228	4.43711e+06
268953	395227	4.43711e+06
269184	395227	4.43711e+06
269416	395230	4.43711e+06
269647	395226	4.43711e+06
269879	395228	4.43711e+06
270111	395228	4.43711e+06
270343	395228	4.43711e+06
270574	395226	4.43711e+06
270806	395227	4.43711e+06
271038	395227	4.43711e+06
271270	395227	4.43711e+06
271502	395225	4.43711e+06
271734	395227	4.43711e+06
271998	395225	4.43711e+06
272229	395227	4.43711e+06
272461	395225	4.43711e+06
272692	395227	4.43711e+06
272924	395226	4.43711e+06
273156	395226	4.43711e+06
273388	395224	4.43711e+06
273619	395226	4.43711e+06
273851	395226	4.43711e+06
274083	395224	4.43711e+06
274314	395226	4.43711e+06
274546	395228	4.43711e+06
274778	395227	4.43711e+06
275010	395226	4.43711e+06
275242	395224	4.43711e+06
275506	395225	4.43711e+06
275970	395227	4.43711e+06
276201	395227	4.43711e+06
276433	395224	4.43711e+06
276665	395226	4.43711e+06
276897	395226	4.43711e+06
277129	395226	4.43711e+06
277361	395226	4.43711e+06
277593	395227	4.43711e+06
277825	395225	4.43711e+06
278057	395226	4.43711e+06
278289	395223	4.43711e+06
278521	395218	4.43713e+06
278753	395219	4.43713e+06
279022	395219	4.43713e+06
279253	395222	4.43716e+06
279485	395202	4.43716e+06
279717	395186	4.43716e+06
279949	395164	4.43716e+06
280181	395158	4.43715e+06
280413	395150	4.43716e+06
280644	395127	4.43716e+06
280876	395098	4.43716e+06
281108	395060	4.43716e+06
281340	395042	4.43717e+06
281572	395019	4.43716e+06
281804	394996	4.43717e+06
282036	394981	4.43717e+06
282268	394961	4.43717e+06
282537	394946	4.43717e+06
282768	394964	4.43715e+06
282999	395015	4.43714e+06
283231	395113	4.43715e+06
283463	395145	4.43716e+06
283695	395181	4.43716e+06
283926	395254	4.43716e+06
284621	395258	4.43706e+06
284852	395261	4.43708e+06
285084	395261	4.43706e+06
285316	395263	4.43707e+06
286512	395167	4.43708e+06
286744	395145	4.4371e+06
287208	395126	4.4371e+06
287440	395097	4.4371e+06
287671	395092	4.43711e+06
287903	395082	4.43711e+06
288135	395079	4.43713e+06
288367	395075	4.43712e+06
288598	395049	4.43712e+06
288830	395035	4.43712e+06
289062	395018	4.43713e+06
289294	394997	4.43714e+06
289563	394948	4.43717e+06
289794	394946	4.43715e+06
290026	394894	4.43717e+06
290490	394894	4.43716e+06
293543	394907	4.43715e+06
303857	394887	4.43718e+06
308068	394942	4.43716e+06
308300	394986	4.43715e+06
308531	395027	4.43716e+06
308763	395058	4.43716e+06
309226	395132	4.43715e+06
309458	395166	4.43716e+06
309690	395190	4.43716e+06
309922	395234	4.43716e+06
310154	395256	4.43715e+06
310386	395261	4.43713e+06
310655	395189	4.43711e+06
310887	395168	4.43712e+06
311119	395155	4.43711e+06
311351	395148	4.43714e+06
311583	395169	4.43715e+06
311815	395195	4.43714e+06
312046	395216	4.43715e+06
312277	395227	4.43715e+06
312740	395249	4.43716e+06
312971	395263	4.43712e+06
313433	395260	4.4371e+06
313665	395238	4.4371e+06
313896	395218	4.4371e+06
314185	395195	4.43709e+06
314417	395178	4.4371e+06
314649	395152	4.43711e+06
314881	395130	4.43711e+06
315112	395025	4.43713e+06
315344	394937	4.43715e+06
316271	394909	4.43717e+06
316502	394905	4.43717e+06
316966	394943	4.43715e+06
317198	394941	4.43715e+06
317430	394936	4.43715e+06
317719	394943	4.43714e+06
318414	394943	4.43715e+06
318646	394946	4.43716e+06
318878	394950	4.43716e+06
320037	394932	4.43714e+06
320269	394941	4.43714e+06
320501	394945	4.43715e+06
320733	394941	4.43715e+06
320965	394940	4.43714e+06
321486	394942	4.43715e+06
321718	394938	4.43715e+06
321950	394940	4.43715e+06
322414	394942	4.43715e+06
322646	394968	4.43716e+06
322878	394987	4.43715e+06
323110	394998	4.43715e+06
323342	395035	4.43716e+06
323573	395080	4.43716e+06
323805	395115	4.43716e+06
324037	395145	4.43715e+06
324269	395176	4.43714e+06
324500	395205	4.43714e+06
324789	395242	4.43715e+06
325020	395263	4.43715e+06
325251	395252	4.43716e+06
325483	395233	4.43716e+06
325714	395204	4.43716e+06
325946	395186	4.43716e+06
326177	395160	4.43716e+06
326408	395145	4.43716e+06
326640	395127	4.43716e+06
326872	395104	4.43716e+06
327335	395074	4.43715e+06
327567	395068	4.43715e+06
327799	395055	4.43715e+06
328320	394981	4.43716e+06
328552	394930	4.43717e+06
328784	394954	4.43716e+06
329248	395047	4.43713e+06
329479	395163	4.43712e+06
329711	395184	4.43711e+06
329942	395248	4.4371e+06
330174	395269	4.43714e+06
330637	395181	4.43716e+06
330868	395161	4.43716e+06
331331	395121	4.43716e+06
331563	395105	4.43716e+06
331857	395086	4.43716e+06
332320	395053	4.43716e+06
332552	395042	4.43716e+06
332783	395037	4.43716e+06
333015	395043	4.43716e+06
333246	395030	4.43717e+06
333478	395025	4.43716e+06
333710	395025	4.43716e+06
333941	395033	4.43716e+06
334173	395044	4.43716e+06
334404	395066	4.43715e+06
334636	395078	4.43715e+06
334867	395088	4.43715e+06
335099	395090	4.43712e+06
335393	395141	4.4371e+06
335625	395165	4.43709e+06
335857	395177	4.43709e+06
336088	395181	4.4371e+06
336320	395184	4.4371e+06
336552	395158	4.43711e+06
336784	395159	4.43711e+06
337016	395160	4.43712e+06
337248	395160	4.43712e+06
337480	395160	4.43712e+06
337712	395161	4.43711e+06
337943	395158	4.43711e+06
338175	395162	4.43712e+06
338406	395158	4.43711e+06
338638	395157	4.43711e+06
338932	395161	4.43712e+06
339164	395157	4.43711e+06
339395	395161	4.43711e+06
339627	395160	4.43711e+06
339859	395159	4.43711e+06
340091	395161	4.43711e+06
340323	395160	4.43712e+06
340555	395157	4.43711e+06
340787	395154	4.43711e+06
341019	395159	4.43711e+06
341251	395158	4.43711e+06
341483	395158	4.43711e+06
341715	395158	4.43711e+06
341946	395157	4.43711e+06
342178	395159	4.43711e+06
342472	395160	4.43711e+06
342704	395159	4.43711e+06
342936	395159	4.43711e+06
343168	395157	4.43711e+06
343400	395158	4.43711e+06
343632	395160	4.43711e+06
343864	395159	4.43711e+06
344096	395160	4.43711e+06
344327	395157	4.43711e+06
344559	395159	4.43711e+06
344791	395161	4.43711e+06
345022	395162	4.43711e+06
345254	395161	4.43711e+06
345486	395159	4.43711e+06
345718	395158	4.43711e+06
346012	395159	4.43711e+06
346244	395160	4.43711e+06
346475	395159	4.43712e+06
346707	395159	4.43711e+06
346939	395162	4.43712e+06
347170	395161	4.43711e+06
347402	395163	4.43712e+06
347633	395163	4.43711e+06
347865	395165	4.4371e+06
348096	395161	4.43711e+06
348328	395165	4.43711e+06
348560	395159	4.43715e+06
348791	395156	4.43711e+06
349023	395156	4.43711e+06
349255	395162	4.43712e+06
349559	395157	4.43711e+06
350022	395158	4.43712e+06
350254	395161	4.43712e+06
350486	395162	4.43712e+06
350718	395162	4.43712e+06
350950	395160	4.43711e+06
351182	395161	4.43712e+06
351414	395161	4.43712e+06
351646	395164	4.43712e+06
351877	395157	4.43711e+06
352109	395158	4.43712e+06
352341	395158	4.43711e+06
352573	395157	4.43712e+06
352805	395152	4.43711e+06
353109	395160	4.43712e+06
353340	395159	4.43711e+06
353572	395157	4.43711e+06
353804	395160	4.43712e+06
354036	395157	4.43712e+06
354267	395157	4.43711e+06
354499	395157	4.43711e+06
354731	395158	4.43711e+06
354963	395157	4.43711e+06
355195	395158	4.43711e+06
355426	395157	4.43711e+06
355658	395155	4.43712e+06
355890	395158	4.43712e+06
356122	395156	4.43711e+06
356354	395158	4.43711e+06
356658	395157	4.43711e+06
356890	395158	4.43711e+06
357122	395158	4.43711e+06
357353	395155	4.43711e+06
357585	395153	4.43711e+06
357817	395156	4.43711e+06
358049	395155	4.43711e+06
358281	395157	4.43711e+06
358513	395156	4.43711e+06
358744	395156	4.43711e+06
358976	395157	4.43711e+06
359208	395157	4.43711e+06
359440	395157	4.43711e+06
359672	395156	4.43711e+06
359904	395156	4.43711e+06
360208	395159	4.43711e+06
360440	395157	4.43711e+06
360672	395157	4.43711e+06
360904	395158	4.43711e+06
361136	395157	4.43712e+06
361368	395158	4.43712e+06
361600	395155	4.43711e+06
361832	395157	4.43711e+06
362063	395155	4.43712e+06
362295	395155	4.43712e+06
362527	395153	4.43712e+06
362759	395154	4.43712e+06
362991	395153	4.43712e+06
363222	395154	4.43712e+06
363454	395154	4.43712e+06
363738	395154	4.43712e+06
363970	395154	4.43712e+06
364202	395154	4.43711e+06
364434	395153	4.43712e+06
364665	395152	4.43712e+06
364897	395153	4.43711e+06
365129	395131	4.43711e+06
365360	395092	4.43712e+06
365592	395068	4.43712e+06
365824	395054	4.43712e+06
366056	395030	4.43713e+06
366288	395005	4.43714e+06
366520	394961	4.43715e+06
366752	394947	4.43715e+06
366984	394944	4.43716e+06
371029	395268	4.43712e+06
371260	395269	4.43714e+06
371491	395177	4.43714e+06
371723	395066	4.43714e+06
371954	395036	4.43715e+06
372186	395012	4.43715e+06
372418	394968	4.43714e+06
372650	394959	4.43716e+06
372882	394958	4.43716e+06
373114	394955	4.43715e+06
373345	394960	4.43715e+06
373577	394973	4.43715e+06
373809	394982	4.43715e+06
374041	394989	4.43714e+06
374325	394969	4.43715e+06
374557	394901	4.43716e+06
374789	394900	4.43716e+06
375021	394895	4.43717e+06
393821	394904	4.43717e+06
394284	394894	4.43718e+06
397118	394904	4.43718e+06
397350	394906	4.43716e+06
397582	394901	4.43716e+06
399025	394910	4.43719e+06
399256	394907	4.43718e+06
399719	394909	4.43719e+06
399950	394909	4.43719e+06
400182	394909	4.43719e+06
400414	394908	4.43719e+06
400877	394912	4.43719e+06
401109	394913	4.43719e+06
401572	394910	4.43719e+06
401804	394914	4.43719e+06
406060	395030	4.43715e+06
406292	395045	4.43715e+06
406524	395055	4.43715e+06
406756	395078	4.43714e+06
406987	395093	4.43714e+06
407218	395111	4.43713e+06
407450	395140	4.43714e+06
407682	395177	4.43713e+06
407914	395189	4.43713e+06
408145	395226	4.43712e+06
408376	395247	4.43712e+06
408608	395259	4.43709e+06
408840	395264	4.43707e+06
409071	395235	4.43708e+06
409303	395224	4.43708e+06
409809	395198	4.43709e+06
410041	395190	4.43709e+06
410273	395195	4.4371e+06
410504	395162	4.4371e+06
410735	395154	4.4371e+06
410967	395137	4.43711e+06
411198	395121	4.43711e+06
411661	395091	4.43712e+06
411892	395081	4.43712e+06
412124	395065	4.43712e+06
412355	395049	4.43712e+06
412587	395000	4.43713e+06
412819	394897	4.43716e+06
413325	394905	4.43709e+06
413556	394994	4.43715e+06
414251	395070	4.43714e+06
414483	395115	4.43714e+06
414714	395164	4.43713e+06
414946	395191	4.43713e+06
415178	395227	4.43711e+06
415410	395238	4.43709e+06
415642	395244	4.43708e+06
415874	395234	4.43709e+06
416106	395215	4.43709e+06
420403	395189	4.43709e+06
420634	395207	4.43709e+06
420866	395221	4.43708e+06
421098	395261	4.4371e+06
421330	395265	4.43713e+06
421562	395264	4.43714e+06
421794	395265	4.43716e+06
422026	395258	4.43716e+06
422258	395253	4.43716e+06
422490	395243	4.43716e+06
422722	395230	4.43716e+06
422954	395227	4.43716e+06
423186	395229	4.43716e+06
423418	395229	4.43717e+06
423944	395229	4.43716e+06
424175	395229	4.43716e+06
424407	395231	4.43717e+06
424639	395229	4.43716e+06
424871	395222	4.43716e+06
425103	395215	4.43716e+06
425334	395219	4.43716e+06
425566	395220	4.43716e+06
425798	395219	4.43716e+06
426030	395219	4.43716e+06
426262	395217	4.43716e+06
426494	395219	4.43716e+06
426726	395218	4.43716e+06
426958	395220	4.43716e+06
427484	395218	4.43716e+06
427716	395219	4.43716e+06
427947	395218	4.43716e+06
428179	395220	4.43716e+06
428642	395218	4.43716e+06
428874	395218	4.43716e+06
429106	395217	4.43716e+06
429338	395217	4.43715e+06
429569	395220	4.43716e+06
429801	395219	4.43716e+06
430033	395219	4.43716e+06
430265	395221	4.43716e+06
430497	395220	4.43716e+06
431023	395220	4.43716e+06
431254	395221	4.43716e+06
431486	395220	4.43716e+06
431718	395221	4.43716e+06
431950	395220	4.43716e+06
432182	395219	4.43716e+06
432413	395220	4.43716e+06
432645	395219	4.43716e+06
432877	395218	4.43716e+06
433109	395220	4.43716e+06
433340	395219	4.43716e+06
433572	395199	4.43716e+06
433804	395187	4.43716e+06
434036	395182	4.43716e+06
434562	395165	4.43716e+06
434794	395166	4.43716e+06
435026	395166	4.43716e+06
435258	395168	4.43717e+06
435489	395166	4.43716e+06
435721	395165	4.43716e+06
435953	395163	4.43716e+06
436185	395165	4.43716e+06
436417	395165	4.43716e+06
436649	395165	4.43716e+06
436881	395165	4.43716e+06
437113	395164	4.43716e+06
437345	395167	4.43716e+06
437577	395166	4.43716e+06
438123	395163	4.43716e+06
438354	395166	4.43716e+06
438586	395159	4.43716e+06
438818	395162	4.43716e+06
439049	395164	4.43716e+06
439281	395166	4.43716e+06
439513	395165	4.43716e+06
439745	395165	4.43716e+06
439977	395164	4.43716e+06
440209	395164	4.43716e+06
440440	395164	4.43716e+06
440672	395164	4.43716e+06
440904	395161	4.43717e+06
441135	395165	4.43716e+06
441681	395164	4.43716e+06
441913	395165	4.43716e+06
442145	395165	4.43716e+06
442377	395165	4.43716e+06
442608	395165	4.43716e+06
442840	395162	4.43716e+06
443071	395159	4.43716e+06
443303	395159	4.43716e+06
443535	395155	4.43716e+06
443767	395157	4.43716e+06
443999	395158	4.43716e+06
444230	395170	4.43716e+06
444462	395179	4.43716e+06
444694	395189	4.43716e+06
452363	395117	4.43715e+06
452594	395073	4.43715e+06
452826	395038	4.43716e+06
453058	394946	4.43716e+06
453289	394903	4.43716e+06
453521	394935	4.43717e+06
453753	394949	4.43716e+06
453985	394964	4.43716e+06
454448	394999	4.43716e+06
454680	395018	4.43716e+06
454911	395026	4.43715e+06
455143	395055	4.43715e+06
455374	395077	4.43716e+06
477276	394908	4.43717e+06
477508	394938	4.43715e+06
477740	394900	4.43717e+06
479594	394934	4.43713e+06
482689	394926	4.43712e+06
482920	394928	4.43712e+06
483152	394927	4.43711e+06
483384	394930	4.43712e+06
483615	394923	4.4371e+06
483847	394927	4.43711e+06
541662	394994	4.43714e+06
541894	395109	4.43712e+06
542126	395152	4.4371e+06
542358	395266	4.4371e+06
542590	395261	4.43707e+06
542822	395235	4.43708e+06
543054	395218	4.43709e+06
543286	395203	4.43709e+06
543518	395184	4.43709e+06
543750	395175	4.43709e+06
543981	395162	4.4371e+06
544213	395138	4.4371e+06
544444	395134	4.43711e+06
544676	395144	4.43712e+06
544908	395174	4.43714e+06
545168	395213	4.43716e+06
545400	395258	4.43716e+06
545632	395266	4.43714e+06
545864	395265	4.43713e+06
546096	395264	4.43712e+06
546328	395266	4.43711e+06
546560	395266	4.4371e+06
546792	395262	4.43709e+06
547024	395257	4.43708e+06
547256	395245	4.43708e+06
547488	395238	4.43709e+06
547720	395228	4.43709e+06
547952	395219	4.43709e+06
548184	395208	4.43709e+06
548416	395199	4.43709e+06
548676	395183	4.43709e+06
548908	395167	4.43711e+06
549140	395151	4.43711e+06
549372	395122	4.43712e+06
549604	395109	4.43712e+06
549836	395069	4.43714e+06
550068	395054	4.43714e+06
550300	395034	4.43714e+06
550532	394952	4.43716e+06
550764	394944	4.43715e+06
550996	394945	4.43716e+06
551459	394948	4.43716e+06
551691	394950	4.43715e+06
551923	394957	4.43715e+06
552183	394970	4.43715e+06
552415	394976	4.43715e+06
552647	394987	4.43715e+06
552879	394993	4.43715e+06
553111	395003	4.43714e+06
553343	395008	4.43714e+06
553575	394958	4.43715e+06
553807	394946	4.43716e+06
554039	394944	4.43715e+06
554271	394945	4.43716e+06
554502	394945	4.43716e+06
554734	394945	4.43716e+06
554966	394942	4.43716e+06
555198	394944	4.43715e+06
555430	394946	4.43715e+06
555690	394948	4.43715e+06
555922	394943	4.43715e+06
556154	394954	4.43715e+06
556386	394954	4.43715e+06
556617	394944	4.43716e+06
556849	394948	4.43715e+06
557080	394946	4.43715e+06
557312	394943	4.43716e+06
557544	394945	4.43716e+06
557776	394947	4.43716e+06
558008	394944	4.43716e+06
558240	394954	4.43716e+06
558472	394964	4.43716e+06
558704	394969	4.43716e+06
558936	394984	4.43716e+06
559196	394987	4.43716e+06
559427	394988	4.43715e+06
559659	394965	4.43716e+06
559891	394946	4.43716e+06
560123	394897	4.43717e+06
560355	394904	4.43717e+06
560587	394907	4.43716e+06
560819	394910	4.43716e+06
561051	394909	4.43716e+06
561283	394910	4.43716e+06
561515	394908	4.43716e+06
561747	394900	4.43717e+06
561978	394900	4.43716e+06
562210	394900	4.43716e+06
562442	394911	4.43716e+06
562702	394907	4.43716e+06
562934	394907	4.43716e+06
563166	394902	4.43717e+06
563398	394905	4.43716e+06
563630	394899	4.43717e+06
563862	394900	4.43717e+06
564094	394900	4.43717e+06
564326	394900	4.43716e+06
564558	394899	4.43717e+06
564790	394898	4.43717e+06
565022	394899	4.43716e+06
565254	394899	4.43716e+06
565485	394900	4.43716e+06
565717	394897	4.43716e+06
565948	394901	4.43716e+06
566207	394900	4.43716e+06
566439	394902	4.43716e+06
566671	394904	4.43716e+06
566903	394905	4.43716e+06
567135	394906	4.43716e+06
567366	394904	4.43716e+06
567598	394899	4.43716e+06
567830	394900	4.43716e+06
568062	394903	4.43716e+06
568294	394907	4.43716e+06
568526	394908	4.43716e+06
568758	394910	4.43716e+06
568990	394906	4.43716e+06
569222	394901	4.43716e+06
569454	394919	4.43718e+06
569713	394910	4.43716e+06
569944	394911	4.43716e+06
570176	394911	4.43716e+06
570408	394910	4.43716e+06
570640	394916	4.43716e+06
570872	394911	4.43716e+06
571104	394916	4.43716e+06
571336	394908	4.43716e+06
571568	394906	4.43716e+06
571800	394902	4.43716e+06
572032	394905	4.43716e+06
572264	394911	4.43716e+06
572496	394912	4.43716e+06
572728	394907	4.43716e+06
572960	394907	4.43716e+06
573219	394908	4.43716e+06
573451	394908	4.43716e+06
573683	394907	4.43716e+06
573915	394904	4.43716e+06
574147	394903	4.43716e+06
574379	394905	4.43716e+06
574611	394905	4.43717e+06
574843	394905	4.43716e+06
575074	394906	4.43717e+06
575306	394909	4.43717e+06
575538	394907	4.43716e+06
575770	394905	4.43716e+06
576002	394906	4.43716e+06
576234	394905	4.43716e+06
576466	394905	4.43716e+06
576725	394907	4.43716e+06
576957	394908	4.43716e+06
577189	394908	4.43716e+06
577421	394906	4.43716e+06
577653	394906	4.43716e+06
577885	394908	4.43717e+06
578117	394906	4.43716e+06
578349	394907	4.43716e+06
578581	394908	4.43716e+06
578812	394905	4.43717e+06
579044	394909	4.43716e+06
579276	394905	4.43716e+06
579508	394907	4.43716e+06
579740	394905	4.43716e+06
579972	394906	4.43716e+06
580231	394906	4.43716e+06
580462	394906	4.43716e+06
580694	394907	4.43716e+06
580925	394905	4.43716e+06
581157	394900	4.43716e+06
581389	394907	4.43716e+06
581621	394919	4.43716e+06
581853	394933	4.43716e+06
582085	394988	4.43716e+06
582317	395049	4.43714e+06
582549	395129	4.43715e+06
582781	395185	4.43715e+06
583013	395264	4.43716e+06
583245	395258	4.43713e+06
583477	395236	4.43712e+06
583736	395195	4.43713e+06
583968	395177	4.43713e+06
584200	395139	4.43714e+06
584432	395118	4.43714e+06
584664	395100	4.43715e+06
584896	395086	4.43715e+06
585128	395072	4.43715e+06
585359	395063	4.43715e+06
585591	395059	4.43713e+06
585822	395142	4.43711e+06
586054	395229	4.43708e+06
586286	395240	4.43708e+06
586518	395264	4.4371e+06
586750	395263	4.43713e+06
586982	395248	4.43715e+06
587241	395195	4.43715e+06
587473	395161	4.43715e+06
587705	395144	4.43715e+06
587937	395131	4.43714e+06
588168	395108	4.43713e+06
588400	395096	4.43712e+06
588632	395075	4.43713e+06
588863	395051	4.43714e+06
589095	395049	4.43715e+06
589327	395056	4.43715e+06
589559	395070	4.43715e+06
589791	395076	4.43715e+06
590023	395086	4.43715e+06
590254	395145	4.43715e+06
590486	395177	4.43713e+06
590745	395193	4.43712e+06
590977	395226	4.43711e+06
591209	395255	4.43712e+06
591441	395265	4.43714e+06
591673	395265	4.43716e+06
591905	395257	4.43716e+06
592137	395228	4.43716e+06
592369	395214	4.43715e+06
592601	395189	4.43713e+06
592833	395177	4.43713e+06
593065	395152	4.43712e+06
593297	395135	4.43712e+06
593529	395130	4.43712e+06
593761	395126	4.43711e+06
593992	395124	4.43711e+06
594251	395136	4.43711e+06
594483	395149	4.4371e+06
594715	395155	4.43711e+06
594946	395186	4.43712e+06
595178	395185	4.43712e+06
595410	395185	4.43712e+06
595641	395186	4.43712e+06
595873	395186	4.43712e+06
596105	395186	4.43712e+06
596337	395186	4.43712e+06
596569	395185	4.43712e+06
596800	395185	4.43712e+06
597032	395184	4.43712e+06
597264	395183	4.43712e+06
597496	395186	4.43712e+06
597755	395185	4.43712e+06
597987	395187	4.43712e+06
598219	395186	4.43712e+06
598450	395185	4.43712e+06
598682	395187	4.43712e+06
598914	395186	4.43712e+06
599146	395187	4.43712e+06
599378	395185	4.43712e+06
599610	395186	4.43712e+06
599842	395187	4.43712e+06
600074	395187	4.43712e+06
600306	395186	4.43712e+06
600538	395185	4.43712e+06
600770	395186	4.43712e+06
601002	395185	4.43712e+06
601261	395186	4.43712e+06
601492	395186	4.43712e+06
601724	395184	4.43712e+06
601956	395185	4.43712e+06
602188	395185	4.43712e+06
602420	395184	4.43712e+06
602651	395187	4.43712e+06
602883	395187	4.43711e+06
603115	395187	4.43712e+06
603347	395183	4.43712e+06
603579	395185	4.43712e+06
603811	395183	4.43712e+06
604042	395183	4.43712e+06
604274	395185	4.43712e+06
604506	395183	4.43712e+06
604765	395184	4.43712e+06
604997	395184	4.43712e+06
605229	395183	4.43712e+06
605461	395184	4.43712e+06
605692	395184	4.43712e+06
605924	395183	4.43712e+06
606156	395186	4.43712e+06
606388	395185	4.43712e+06
606620	395185	4.43712e+06
606852	395184	4.43712e+06
607083	395185	4.43712e+06
607315	395186	4.43712e+06
607547	395185	4.43712e+06
607779	395186	4.43712e+06
608011	395186	4.43712e+06
608270	395187	4.43712e+06
608502	395186	4.43712e+06
608734	395185	4.43712e+06
608966	395186	4.43712e+06
609198	395185	4.43712e+06
609430	395186	4.43712e+06
609662	395186	4.43712e+06
609894	395187	4.43712e+06
610126	395186	4.43712e+06
610358	395184	4.43712e+06
610590	395185	4.43712e+06
610822	395185	4.43712e+06
611054	395184	4.43712e+06
611286	395186	4.43712e+06
611518	395183	4.43712e+06
611777	395184	4.43712e+06
612009	395186	4.43712e+06
612241	395184	4.43712e+06
612473	395184	4.43712e+06
612705	395184	4.43712e+06
612936	395183	4.43712e+06
613168	395183	4.43712e+06
613400	395183	4.43712e+06
613632	395184	4.43712e+06
613864	395184	4.43712e+06
614096	395185	4.43712e+06
614328	395184	4.43712e+06
614560	395185	4.43712e+06
614792	395186	4.43712e+06
615024	395185	4.43712e+06
615283	395182	4.43712e+06
615515	395182	4.43712e+06
615746	395182	4.43712e+06
615978	395182	4.43712e+06
616210	395182	4.43712e+06
616442	395182	4.43712e+06
616674	395182	4.43712e+06
616906	395182	4.43712e+06
617138	395182	4.43712e+06
617370	395183	4.43712e+06
617602	395181	4.43712e+06
617834	395181	4.43712e+06
618066	395180	4.43712e+06
618297	395182	4.43712e+06
618528	395184	4.43712e+06
618787	395183	4.43712e+06
619019	395185	4.43712e+06
619251	395185	4.43712e+06
619483	395182	4.43712e+06
619715	395182	4.43712e+06
619947	395182	4.43712e+06
620179	395182	4.43712e+06
620410	395183	4.43712e+06
620642	395182	4.43712e+06
620873	395183	4.43712e+06
621105	395181	4.43712e+06
621337	395181	4.43712e+06
621568	395181	4.43712e+06
621800	395182	4.43712e+06
622032	395181	4.43712e+06
622291	395181	4.43712e+06
622523	395185	4.43712e+06
622755	395183	4.43712e+06
622987	395182	4.43712e+06
623219	395180	4.43712e+06
623451	395168	4.43712e+06
623683	395166	4.43712e+06
623915	395143	4.43712e+06
624147	395134	4.43712e+06
624379	395117	4.43712e+06
624611	395112	4.43712e+06
624843	395107	4.43712e+06
625075	395104	4.43712e+06
625306	395096	4.43712e+06
625538	395076	4.43712e+06
625797	395057	4.43713e+06
626029	395047	4.43713e+06
626261	395028	4.43713e+06
626493	395012	4.43715e+06
626725	395009	4.43714e+06
626957	394991	4.43715e+06
627189	394969	4.43715e+06
627421	394959	4.43716e+06
627653	394932	4.43717e+06
627884	394900	4.43716e+06
628116	394893	4.43716e+06
628348	394897	4437166
628580	394911	4.43717e+06
628812	395003	4.43716e+06
629044	395059	4.43716e+06
629303	395108	4.43715e+06
629534	395036	4.43713e+06
629766	395082	4.43712e+06
629998	395066	4.43712e+06
630230	395060	4.43713e+06
630462	395061	4.43713e+06
630694	395068	4.43713e+06
630926	395073	4.43713e+06
631158	395078	4.43713e+06
631390	395086	4.43713e+06
631622	395100	4.43712e+06
631854	395130	4.43714e+06
632086	395141	4.43714e+06
632318	395158	4.43715e+06
632550	395222	4.43715e+06
632809	395252	4.43715e+06
633040	395256	4.43714e+06
633272	395263	4.43712e+06
633503	395125	4.43711e+06
633735	394945	4.43716e+06
633967	394943	4.43716e+06
634199	394942	4.43716e+06
634431	394943	4.43716e+06
634663	394956	4.43716e+06
634895	394954	4.43716e+06
635127	394970	4.43716e+06
635359	394984	4.43716e+06
635591	394999	4.43716e+06
635823	395021	4.43716e+06
636055	395037	4.43716e+06
636314	395066	4.43716e+06
636546	395082	4.43716e+06
636778	395108	4.43716e+06
637010	395129	4.43716e+06
637241	395155	4.43716e+06
637473	395168	4.43716e+06
637705	395188	4.43716e+06
637937	395199	4.43716e+06
638169	395215	4.43716e+06
638400	395241	4.43715e+06
638632	395258	4.43715e+06
638864	395257	4.43715e+06
639096	395249	4.43713e+06
639328	395249	4.43713e+06
639560	395235	4.43716e+06
639819	395264	4.43716e+06
640051	395260	4.43716e+06
640283	395233	4.43716e+06
640515	395145	4.43716e+06
640747	395056	4.43716e+06
640979	394900	4.43717e+06
641211	394901	4.43718e+06
641443	394910	4.43717e+06
643063	394899	4.43719e+06
643321	394884	4.43718e+06
643553	394901	4.43719e+06
643785	394908	4.43719e+06
644017	394905	4.43717e+06
644480	394907	4.43718e+06
645868	394901	4.43718e+06
646099	394902	4.43718e+06
646331	394901	4.43718e+06
646563	394904	4.43718e+06
646821	394898	4.43717e+06
647052	395018	4.43717e+06
647284	395126	4.43716e+06
647516	395133	4.43716e+06
647748	395137	4.43716e+06
647980	395145	4.43715e+06
648212	395149	4.43715e+06
648444	395150	4.43714e+06
648676	395153	4.43713e+06
648908	395153	4.43713e+06
649139	395160	4.43713e+06
649371	395161	4.43712e+06
649603	395171	4.43711e+06
649835	395196	4.43711e+06
650067	395219	4.43713e+06
650325	395232	4.43714e+06
650557	395235	4.43715e+06
650788	395240	4.43715e+06
651020	395242	4.43715e+06
651252	395236	4.43716e+06
651484	395225	4.43716e+06
651716	395216	4437149
651948	395219	4.43715e+06
652179	395230	4.43715e+06
652411	395229	4.43716e+06
652642	395203	4.43715e+06
652874	395161	4.43716e+06
653106	395163	4.43716e+06
653338	395163	4.43716e+06
653570	395161	4.43715e+06
653828	395171	4.43715e+06
654060	395192	4.43716e+06
654292	395206	4.43716e+06
654524	395210	4.43716e+06
654756	395232	4.43716e+06
654988	395241	4.43716e+06
655220	395255	4.43716e+06
655452	395257	4.43714e+06
655683	395256	4.43713e+06
655915	395265	4.43711e+06
656147	395267	4.4371e+06
656379	395266	4.4371e+06
656611	395261	4.43709e+06
656842	395261	4.43709e+06
657074	395260	4.43708e+06
657332	395252	4.43708e+06
657564	395237	4.4371e+06
657795	395241	4.4371e+06
658027	395246	4.43711e+06
658258	395252	4.43712e+06
658490	395260	4.43712e+06
658722	395266	4.4371e+06
658954	395263	4.4371e+06
659186	395261	4.4371e+06
659418	395261	4.4371e+06
659650	395263	4.4371e+06
659882	395263	4.4371e+06
660114	395264	4.4371e+06
660346	395257	4.4371e+06
660578	395256	4.4371e+06
660836	395257	4.4371e+06
661067	395255	4.4371e+06
661299	395254	4.4371e+06
661531	395257	4.4371e+06
661763	395256	4.4371e+06
661995	395257	4.4371e+06
662227	395247	4.4371e+06
662458	395243	4.4371e+06
662690	395242	4.43711e+06
662922	395253	4.43712e+06
663154	395258	4.43713e+06
663386	395258	4.43713e+06
663618	395261	4.43713e+06
663850	395259	4.43713e+06
664082	395254	4.43713e+06
664340	395249	4.43713e+06
664572	395222	4.43712e+06
664804	395206	4.43712e+06
665036	395196	4.43712e+06
665268	395181	4.43713e+06
665500	395172	4.43714e+06
665732	395151	4.43714e+06
665964	395145	4.43714e+06
666196	395125	4.43714e+06
666427	395081	4.43715e+06
666659	394900	4.43716e+06
666891	394909	4.43716e+06
667123	395013	4.43716e+06
667355	395085	4.43716e+06
667587	395083	4.43716e+06
667851	394945	4.43716e+06
668083	394957	4.43716e+06
668315	395006	4.43716e+06
668547	395189	4.43716e+06
668779	395192	4.43716e+06
669011	395203	4.43716e+06
669243	395217	4.43715e+06
669475	395234	4.43714e+06
669707	395248	4.43713e+06
669939	395230	4.43712e+06
670171	395213	4.43711e+06
670403	395197	4.43711e+06
670635	395184	4.43712e+06
670867	395165	4.43712e+06
671099	395151	4.43712e+06
671363	395138	4.43712e+06
671595	395132	4.43712e+06
671827	395114	4.43713e+06
672059	395100	4.43714e+06
672291	395090	4.43714e+06
672523	395078	4.43714e+06
672755	395067	4.43715e+06
672987	395062	4.43715e+06
673219	395062	4.43715e+06
673451	395051	4.43715e+06
673683	395045	4.43715e+06
673915	395036	4.43715e+06
674147	395026	4.43715e+06
674379	395015	4.43716e+06
674611	395016	4.43716e+06
675106	395025	4.43716e+06
675338	395040	4.43716e+06
675570	395050	4.43716e+06
675802	395075	4.43715e+06
676034	395100	4.43715e+06
676266	395133	4.43715e+06
676498	395155	4.43715e+06
676730	395182	4.43714e+06
676962	395201	4.43714e+06
677194	395213	4.43714e+06
677426	395227	4.43713e+06
677658	395236	4.43712e+06
677890	395231	4.4371e+06
678122	395223	4.43709e+06
678386	395216	4.43709e+06
678618	395210	4.43709e+06
678850	395203	4.4371e+06
679082	395188	4.4371e+06
679314	395171	4.43711e+06
679546	395152	4.43711e+06
679778	395144	4.43711e+06
680010	395137	4.43711e+06
680241	395129	4.43711e+06
680473	395122	4.43711e+06
680705	395115	4.43711e+06
680937	395116	4.43711e+06
681169	395127	4.43711e+06
681401	395128	4.43712e+06
681633	395126	4.43712e+06
681897	395127	4.43712e+06
682129	395126	4.43712e+06
682361	395125	4.43712e+06
682593	395127	4.43712e+06
682825	395127	4.43712e+06
683056	395126	4.43712e+06
683288	395126	4.43712e+06
683519	395126	4.43712e+06
683751	395127	4.43712e+06
683983	395128	4.43712e+06
684214	395128	4.43712e+06
684446	395129	4.43712e+06
684678	395128	4.43712e+06
684910	395128	4.43712e+06
685142	395127	4.43712e+06
685406	395128	4.43712e+06
685638	395128	4.43712e+06
685870	395129	4.43712e+06
686102	395129	4.43712e+06
686334	395129	4.43712e+06
686565	395129	4.43712e+06
686797	395129	4.43712e+06
687028	395129	4.43712e+06
687260	395128	4.43711e+06
687492	395129	4.43712e+06
687724	395127	4.43711e+06
687956	395131	4.43712e+06
688188	395131	4.43712e+06
688420	395133	4.43712e+06
688652	395132	4.43712e+06
688916	395131	4.43712e+06
689148	395132	4.43712e+06
689380	395132	4.43711e+06
689612	395133	4.43711e+06
689844	395132	4.43712e+06
690076	395133	4.43711e+06
690308	395131	4.43712e+06
690540	395132	4.43712e+06
690772	395131	4.43712e+06
691004	395131	4.43712e+06
691236	395133	4.43712e+06
691468	395132	4.43712e+06
691700	395133	4.43712e+06
691932	395133	4.43712e+06
692164	395132	4.43712e+06
692428	395133	4.43712e+06
692660	395133	4.43712e+06
692892	395132	4.43712e+06
693124	395131	4.43712e+06
693356	395132	4.43712e+06
693588	395131	4.43712e+06
693820	395132	4.43712e+06
694052	395131	4.43712e+06
694284	395131	4.43712e+06
694516	395137	4.43712e+06
694748	395138	4.43712e+06
694980	395143	4.43712e+06
695212	395142	4.43712e+06
695444	395143	4.43712e+06
695676	395142	4.43712e+06
695940	395142	4.43712e+06
696172	395141	4.43712e+06
696404	395142	4.43712e+06
696636	395142	4.43712e+06
696868	395143	4.43712e+06
697100	395143	4.43712e+06
697332	395143	4.43712e+06
697564	395141	4.43712e+06
697796	395142	4.43712e+06
698028	395142	4.43712e+06
698260	395142	4.43712e+06
698492	395142	4.43712e+06
[truncated: 751 more rows]
