# Supplementary material for: Effects of Number of Animals Monitored on Representations of Cattle Group Movement Characteristics and Spatial Occupancy
Source: PLoS One. 2015 Feb 3;10(2):e0113117. doi: 10.1371/journal.pone.0113117 (PMC4315582; doi:10.1371/journal.pone.0113117)
Supplement: S1 File — (ZIP) [file pone.0113117.s001.zip › File S1/GPS data of Group A/X028.xlsx]

## Sheet: X028
time	X	Y
143	395188	4.4371e+06
375	395188	4.43711e+06
606	395189	4.4371e+06
838	395190	4.43711e+06
1127	395189	4.43711e+06
1359	395189	4.43711e+06
1590	395188	4.43711e+06
1822	395189	4.43711e+06
2054	395189	4.43711e+06
2285	395189	4.43711e+06
2517	395191	4.43711e+06
2749	395190	4.43711e+06
2981	395188	4.43711e+06
3213	395189	4.43711e+06
3445	395189	4.43711e+06
3677	395189	4.4371e+06
3908	395189	4.43711e+06
4140	395187	4.4371e+06
4371	395187	4.4371e+06
4666	395186	4.43711e+06
4898	395186	4.43711e+06
5129	395186	4.4371e+06
5361	395185	4.43711e+06
5593	395186	4.43711e+06
5824	395187	4.43711e+06
6056	395189	4.43711e+06
6288	395187	4.43711e+06
6519	395188	4.43711e+06
6751	395186	4.43711e+06
6983	395187	4.43711e+06
7215	395187	4.43711e+06
7447	395188	4.4371e+06
7679	395188	4.43711e+06
7911	395189	4.43711e+06
8205	395188	4.43711e+06
8437	395186	4.43711e+06
8669	395187	4.43711e+06
8901	395188	4.43711e+06
9133	395187	4.43711e+06
9364	395186	4.43711e+06
9596	395185	4.4371e+06
9828	395187	4.4371e+06
10060	395186	4.43711e+06
10291	395174	4.43711e+06
10523	395169	4.43711e+06
10755	395159	4.43711e+06
10987	395158	4.43711e+06
11218	395153	4.43711e+06
11450	395148	4.43711e+06
11744	395139	4.43711e+06
11976	395140	4.43711e+06
12208	395143	4.43711e+06
12440	395149	4.43711e+06
12672	395146	4.43711e+06
12904	395136	4.43711e+06
13135	395130	4.43711e+06
13367	395127	4.43712e+06
13598	395130	4.43712e+06
13830	395139	4.43712e+06
14062	395173	4.43711e+06
14294	395189	4.43711e+06
14526	395187	4.43711e+06
14757	395189	4.43711e+06
14988	395188	4.43711e+06
15283	395188	4.43711e+06
15514	395187	4.43711e+06
15746	395187	4.43711e+06
15977	395187	4.43711e+06
16208	395189	4.43711e+06
16440	395188	4.43711e+06
16672	395188	4.43711e+06
16903	395188	4.43711e+06
17135	395189	4.43711e+06
17367	395188	4.43711e+06
17599	395189	4.43711e+06
17831	395188	4.43711e+06
18063	395190	4.43711e+06
18295	395188	4.43711e+06
18527	395187	4.43711e+06
18822	395187	4.43711e+06
19054	395186	4.43711e+06
19286	395189	4.43711e+06
19518	395189	4.43711e+06
19750	395180	4.43711e+06
19982	395143	4.43713e+06
20213	395091	4.43715e+06
20445	395079	4.43715e+06
20676	395073	4.43716e+06
20908	395067	4.43716e+06
21140	395027	4.43715e+06
21372	395003	4.43716e+06
21604	394965	4.43716e+06
21836	394947	4.43716e+06
22068	394949	4.43716e+06
22373	394973	4.43716e+06
22605	395023	4.43716e+06
22836	395186	4.43716e+06
23068	395244	4.43715e+06
23299	395252	4.43715e+06
23763	395264	4.43713e+06
23994	395259	4.43711e+06
24225	395256	4.43711e+06
24457	395268	4.43711e+06
24688	395268	4.43711e+06
24920	395268	4.43711e+06
25152	395247	4.43713e+06
25384	395247	4.43714e+06
25615	395241	4.43715e+06
25920	395231	4.43715e+06
26152	395210	4.43714e+06
26384	395186	4.43713e+06
26615	395164	4.43712e+06
26847	395133	4.43711e+06
27079	395119	4.43711e+06
27311	395066	4.43713e+06
27542	394975	4.43715e+06
27774	394927	4.43716e+06
28006	394916	4.43717e+06
28238	394916	4.43717e+06
28470	394924	4.43716e+06
28701	394937	4.43716e+06
28933	394951	4.43716e+06
29164	394996	4.43715e+06
29469	395042	4.43715e+06
29701	395099	4.43714e+06
29932	395240	4.43715e+06
30164	395266	4.43714e+06
30396	395265	4.43713e+06
30628	395261	4.43713e+06
30860	395253	4.43712e+06
31092	395253	4.43712e+06
31324	395253	4.43712e+06
31556	395250	4.43712e+06
31788	395249	4.43712e+06
32019	395252	4.43712e+06
32251	395252	4.43712e+06
32483	395252	4.43712e+06
32715	395253	4.43712e+06
33019	395251	4.43712e+06
33251	395251	4.43712e+06
33483	395252	4.43712e+06
33715	395252	4.43712e+06
33947	395255	4.43712e+06
34179	395253	4.43712e+06
34411	395201	4.43714e+06
34642	394993	4.43716e+06
34874	394962	4.43716e+06
35105	395271	4.43712e+06
35337	395266	4.4371e+06
35569	395259	4.43709e+06
35801	395262	4.43709e+06
36033	395264	4.43709e+06
36265	395262	4.43709e+06
36549	395261	4.4371e+06
36780	395258	4.4371e+06
37012	395259	4.4371e+06
37244	395262	4.4371e+06
37476	395258	4.4371e+06
37708	395260	4.4371e+06
37940	395260	4.43708e+06
38172	395211	4.43709e+06
38404	395245	4.43715e+06
38635	395258	4.43707e+06
38867	395163	4.4371e+06
39099	395049	4.43713e+06
39330	394918	4.43714e+06
39562	394925	4.43711e+06
40058	394925	4.43714e+06
40289	394931	4.43715e+06
40521	394924	4.43715e+06
40753	394926	4.43715e+06
41013	394926	4.43716e+06
41245	394928	4.43717e+06
41476	394925	4.43719e+06
41708	394917	4.43715e+06
41940	394926	4.43715e+06
42172	394923	4.43716e+06
42404	394928	4.43716e+06
42636	394924	4.43715e+06
42868	394926	4.43715e+06
43099	394924	4.43716e+06
43330	394927	4.43716e+06
43562	394933	4.43716e+06
44026	394933	4.43716e+06
44258	394932	4.43715e+06
44750	394938	4.43716e+06
44981	395072	4.43716e+06
45213	395192	4.43716e+06
45445	395264	4.43716e+06
45677	395264	4.43713e+06
45909	395257	4.43712e+06
46140	395255	4.43711e+06
46372	395268	4.43711e+06
46604	395269	4.43711e+06
46836	395269	4.43711e+06
47067	395263	4.4371e+06
47299	395266	4.43709e+06
47530	395265	4.43708e+06
47762	395262	4.43708e+06
48022	395261	4.43707e+06
48254	395268	4.4371e+06
48485	395266	4.4371e+06
48717	395268	4.4371e+06
48949	395268	4.4371e+06
49180	395268	4.4371e+06
49412	395269	4.4371e+06
49644	395267	4.4371e+06
49876	395269	4.4371e+06
50108	395266	4.4371e+06
50340	395266	4.4371e+06
50571	395267	4.4371e+06
50803	395266	4.4371e+06
51035	395266	4.4371e+06
51267	395266	4.4371e+06
51527	395266	4.4371e+06
51759	395266	4.4371e+06
51990	395267	4.4371e+06
52222	395266	4.4371e+06
52453	395267	4.43709e+06
52684	395268	4.43708e+06
52916	395267	4.43708e+06
53147	395263	4.43708e+06
53379	395236	4.43708e+06
53611	395218	4.43708e+06
53842	395207	4.43708e+06
54074	395203	4.43709e+06
54306	395199	4.43709e+06
54538	395269	4.43711e+06
54770	395264	4.43711e+06
55030	395266	4.43713e+06
55261	395261	4.43714e+06
55493	395258	4.43715e+06
55725	395251	4.43716e+06
55957	395242	4.43716e+06
56188	395236	4.43715e+06
56420	395254	4.43713e+06
56652	395265	4.4371e+06
56884	395265	4.43709e+06
57115	395263	4.43708e+06
57346	395251	4.43707e+06
57578	395267	4.4371e+06
57810	395267	4.4371e+06
58042	395266	4.43709e+06
58274	395265	4.43709e+06
58534	395267	4.43709e+06
58766	395266	4.43708e+06
58998	395262	4.43707e+06
59230	395250	4.43708e+06
59462	395242	4.43709e+06
59694	395244	4.4371e+06
59926	395242	4.4371e+06
60158	395261	4.4371e+06
60389	395257	4.43712e+06
60621	395246	4.43712e+06
60853	395246	4.43713e+06
61084	395257	4.43715e+06
61316	395246	4.43716e+06
61548	395231	4.43716e+06
61780	395224	4.43716e+06
62041	395202	4.43715e+06
62273	395197	4.43715e+06
62505	395185	4.43715e+06
62737	395168	4.43715e+06
62968	395154	4.43715e+06
63200	395146	4.43715e+06
63431	395131	4.43715e+06
63663	395122	4.43714e+06
63895	395109	4.43713e+06
64127	395088	4.43712e+06
64359	394974	4.43716e+06
64591	394903	4.43724e+06
64823	394902	4.43724e+06
65054	394898	4.43724e+06
66008	394910	4.43722e+06
66702	394910	4.43723e+06
67165	394899	4.43723e+06
67397	394891	4.43722e+06
67629	394981	4.43716e+06
67861	395074	4.43713e+06
68093	395134	4.43712e+06
68325	395174	4.43711e+06
68557	395250	4.43711e+06
68789	395239	4.43715e+06
69049	395172	4.43714e+06
69280	395134	4.43713e+06
69512	395112	4.43712e+06
69744	395084	4.43713e+06
69976	395063	4.43713e+06
70208	395043	4.43714e+06
70440	395024	4.43714e+06
70672	395003	4.43715e+06
70904	395007	4.43717e+06
71136	395077	4.43715e+06
71368	395114	4.43715e+06
71600	395157	4.43714e+06
71832	395173	4.43714e+06
72064	395182	4.43713e+06
72296	395214	4.43712e+06
72556	395263	4.43715e+06
72788	395265	4.43715e+06
73020	395265	4.43713e+06
73252	395268	4.4371e+06
73484	395261	4.4371e+06
73716	395262	4.4371e+06
73948	395260	4.4371e+06
74180	395258	4.4371e+06
74412	395257	4.4371e+06
74644	395260	4.4371e+06
74876	395258	4.4371e+06
75108	395257	4.4371e+06
75340	395259	4.4371e+06
75572	395259	4.4371e+06
75804	395259	4.4371e+06
76064	395258	4.4371e+06
76296	395257	4.4371e+06
76528	395257	4.4371e+06
76760	395259	4.4371e+06
76992	395258	4.4371e+06
77224	395260	4.4371e+06
77456	395258	4.4371e+06
77688	395257	4.4371e+06
77920	395259	4.4371e+06
78152	395258	4.4371e+06
78384	395259	4.4371e+06
78616	395261	4.4371e+06
78848	395260	4.4371e+06
79080	395258	4.4371e+06
79312	395261	4.4371e+06
79572	395260	4.4371e+06
79804	395261	4.4371e+06
80036	395261	4.4371e+06
80268	395260	4.4371e+06
80500	395260	4.4371e+06
80732	395260	4.4371e+06
80963	395258	4.4371e+06
81195	395259	4.4371e+06
81427	395259	4.4371e+06
81659	395260	4.4371e+06
81891	395259	4.4371e+06
82123	395259	4.4371e+06
82354	395259	4.4371e+06
82586	395259	4.4371e+06
82818	395259	4.4371e+06
83078	395258	4.4371e+06
83310	395261	4.4371e+06
83542	395261	4.4371e+06
83774	395261	4.4371e+06
84006	395261	4.4371e+06
84238	395258	4.4371e+06
84470	395258	4.4371e+06
84702	395258	4.4371e+06
84934	395258	4.4371e+06
85166	395257	4.4371e+06
85398	395259	4.4371e+06
85630	395259	4.4371e+06
85862	395259	4.4371e+06
86094	395258	4.4371e+06
86326	395259	4.4371e+06
86586	395258	4.4371e+06
86818	395259	4.4371e+06
87050	395260	4.4371e+06
87282	395260	4.4371e+06
87514	395243	4.43709e+06
87746	395242	4.43709e+06
87978	395243	4.43709e+06
88210	395244	4.43709e+06
88442	395243	4.43709e+06
88674	395243	4.43709e+06
88906	395244	4.43709e+06
89138	395243	4.43709e+06
89370	395243	4.43709e+06
89602	395243	4.43709e+06
89834	395244	4.43709e+06
90094	395243	4.43709e+06
90325	395243	4.43709e+06
90557	395244	4.43709e+06
90789	395243	4437092
91021	395244	4.43709e+06
91253	395244	4.43709e+06
91485	395173	4.4371e+06
91717	395158	4.4371e+06
91949	395145	4.43711e+06
92181	395131	4.43711e+06
92413	395130	4.43712e+06
92645	395117	4.43712e+06
92877	395108	4.43712e+06
93109	395094	4.43712e+06
93341	395086	4.43712e+06
93601	395076	4.43712e+06
93833	395068	4.43713e+06
94065	395065	4.43713e+06
94297	395062	4.43713e+06
94528	395046	4437131
94760	395041	4.43713e+06
94992	395040	4.43713e+06
95224	395037	4.43713e+06
95456	395030	4.43714e+06
95688	395036	4.43713e+06
95920	395036	4.43713e+06
96152	395036	4.43713e+06
96383	395034	4.43713e+06
96615	395036	4.43713e+06
96847	395036	4.43713e+06
97107	395035	4.43713e+06
97338	395036	4.43713e+06
97570	395036	4.43713e+06
97802	395036	4.43713e+06
98033	395129	4.43711e+06
98265	395157	4.4371e+06
98497	395158	4.4371e+06
98729	395157	4.43711e+06
98961	395158	4.43711e+06
99193	395156	4.43711e+06
99425	395156	4.43711e+06
99657	395156	4.43711e+06
99889	395157	4.43711e+06
100120	395156	4.43711e+06
100352	395158	4.43711e+06
100612	395158	4.43711e+06
100844	395157	4.43711e+06
101076	395157	4.4371e+06
101308	395156	4.4371e+06
101540	395156	4.4371e+06
101772	395156	4.4371e+06
102004	395157	4.43711e+06
102236	395158	4.43711e+06
102468	395156	4.4371e+06
102700	395155	4.43711e+06
102932	395157	4.43711e+06
103164	395159	4.43711e+06
103396	395160	4.43711e+06
103628	395156	4.43711e+06
103860	395156	4.43711e+06
104120	395160	4.43711e+06
104352	395158	4.43711e+06
104584	395158	4.43711e+06
104816	395158	4.43711e+06
105048	395157	4.43711e+06
105280	395158	4.4371e+06
105512	395159	4.43711e+06
105744	395158	4.43711e+06
105976	395158	4.4371e+06
106208	395158	4.43711e+06
106440	395157	4.43711e+06
106672	395157	4.43711e+06
106904	395160	4.43711e+06
107136	395166	4.43711e+06
107368	395174	4.43713e+06
107628	395186	4.43713e+06
107860	395194	4.43713e+06
108092	395190	4.43715e+06
108324	395180	4.43716e+06
108556	395140	4.43716e+06
108788	395108	4.43715e+06
109020	395081	4.43715e+06
109252	395064	4.43715e+06
109484	395045	4.43716e+06
109716	395019	4.43715e+06
109947	395000	4.43715e+06
110179	394983	4.43716e+06
110411	394957	4.43716e+06
110643	394952	4.43717e+06
110875	394966	4.43716e+06
111135	395002	4.43714e+06
111366	395006	4.43714e+06
111598	395027	4.43714e+06
111830	395068	4.43713e+06
112062	395087	4.43713e+06
112294	395124	4.43713e+06
112526	395151	4.43713e+06
112758	395174	4.43714e+06
112990	395247	4.43714e+06
113222	395261	4.43712e+06
113454	395257	4.4371e+06
113686	395259	4.4371e+06
113918	395252	4.43708e+06
114150	395249	4.43708e+06
114382	395248	4.43708e+06
114642	395248	4.43708e+06
114874	395248	4.43708e+06
115106	395249	4.43708e+06
115338	395268	4.43708e+06
115570	395262	4.43707e+06
115802	395265	4.43707e+06
116034	395265	4.43707e+06
116266	395266	4.43707e+06
116498	395261	4.43707e+06
116730	395259	4.43707e+06
116962	395240	4.43708e+06
117194	395216	4.43708e+06
117426	395130	4.4371e+06
117658	395090	4.43712e+06
117890	395042	4.43713e+06
118150	394987	4.43714e+06
118382	394961	4.43715e+06
118614	394930	4.43716e+06
118846	394899	4.43724e+06
120235	394904	4.43722e+06
125147	394901	4.43722e+06
126304	394926	4.43724e+06
128385	394908	4.43723e+06
128644	394912	4.43723e+06
128876	394922	4.43723e+06
129108	394888	4.43723e+06
130033	394911	4.43722e+06
130496	394904	4.43723e+06
130728	394908	4.43723e+06
131191	394911	4.43723e+06
131654	394904	4.43721e+06
131886	394904	4.43723e+06
132145	394886	4.43717e+06
132377	394901	4.43721e+06
132609	394906	4.43725e+06
132841	394910	4.43723e+06
133073	394902	4.43723e+06
133305	394896	4.43716e+06
133537	394905	4.43723e+06
133769	394904	4.43724e+06
134001	394913	4.43722e+06
134233	394916	4.43724e+06
134465	394909	4.43723e+06
134697	394903	4.43725e+06
134928	395054	4.43715e+06
135160	395092	4.43715e+06
135392	395100	4.43715e+06
135651	395119	4.43715e+06
135883	395143	4.43716e+06
136115	395164	4.43714e+06
136347	395152	4.43712e+06
136578	395117	4.43711e+06
136810	395072	4.43713e+06
137042	395052	4.43713e+06
137274	395001	4.43714e+06
137506	394977	4.43714e+06
137738	394964	4.43715e+06
137970	394949	4.43716e+06
138202	394937	4.43714e+06
138434	394938	4.43715e+06
138666	394917	4.43716e+06
138898	394919	4.43716e+06
139157	394919	4.43716e+06
139389	394921	4.43716e+06
139621	394923	4.43716e+06
139853	394937	4.43715e+06
140085	394938	4.43715e+06
140317	394938	4.43714e+06
140549	394939	4.43714e+06
140781	394940	4.43714e+06
141013	394944	4.43714e+06
141476	394945	4.43714e+06
141708	394934	4.43715e+06
141940	394939	4.43715e+06
142172	394941	4.43715e+06
142404	394936	4.43715e+06
142663	394941	4.43715e+06
142894	394940	4.43715e+06
143126	394935	4.43715e+06
143358	394941	4.43715e+06
143590	394937	4.43715e+06
143822	394937	4.43715e+06
144054	394938	4.43715e+06
144286	394937	4.43715e+06
144518	394937	4.43715e+06
144750	394936	4.43715e+06
144982	394939	4.43715e+06
145214	394939	4.43715e+06
145446	394936	4.43715e+06
145678	394938	4.43714e+06
145910	394942	4.43714e+06
146169	394944	4.43714e+06
146400	394942	4.43715e+06
146632	394941	4.43714e+06
146864	394957	4.43716e+06
147096	395070	4.43714e+06
147328	395096	4.43714e+06
147560	395128	4.43712e+06
147792	395166	4.43712e+06
148024	395187	4.43712e+06
148256	395212	4.43711e+06
148488	395237	4.43711e+06
148720	395250	4.43709e+06
148952	395262	4.43709e+06
149184	395248	4.43708e+06
149416	395220	4.43708e+06
149675	395203	4.43709e+06
149907	395189	4.43709e+06
150139	395177	4.43709e+06
150371	395163	4.4371e+06
150603	395157	4.4371e+06
150835	395142	4.4371e+06
151066	395105	4.43711e+06
151298	395076	4.43712e+06
151530	395050	4.43713e+06
151762	395025	4.43714e+06
151994	395002	4.43715e+06
152226	394941	4.43716e+06
152458	394900	4.43724e+06
152690	394917	4.4372e+06
152922	394986	4.43716e+06
153181	395079	4.43716e+06
153412	395106	4.43716e+06
153644	395147	4.43715e+06
153876	395180	4.43715e+06
154108	395209	4.43715e+06
154340	395226	4.43715e+06
154572	395248	4.43713e+06
154804	395259	4.43713e+06
155036	395257	4.43716e+06
155268	395218	4.43715e+06
155500	395197	4.43712e+06
155732	395172	4.43711e+06
155964	395157	4.43712e+06
156196	395131	4.43713e+06
156428	395109	4.43713e+06
156687	395095	4.43714e+06
156919	395076	4.43715e+06
157151	395048	4.43716e+06
157383	395027	4.43716e+06
157615	395002	4.43715e+06
157846	394980	4.43716e+06
158078	394954	4.43716e+06
158310	394917	4.43719e+06
158542	394916	4.43722e+06
158774	394901	4.43723e+06
159005	394917	4.43718e+06
159237	395099	4.43716e+06
159469	395144	4.43716e+06
159700	395169	4.43716e+06
159932	395203	4.43716e+06
160191	395235	4.43716e+06
160423	395251	4.43715e+06
160654	395253	4.43714e+06
160886	395257	4.43714e+06
161118	395260	4.43713e+06
161350	395264	4.43713e+06
161582	395267	4.43712e+06
161814	395260	4.4371e+06
162046	395261	4.4371e+06
162278	395259	4.4371e+06
162510	395258	4.4371e+06
162742	395257	4.43712e+06
162974	395255	4.43711e+06
163206	395255	4.43711e+06
163438	395255	4.43711e+06
163697	395255	4.43711e+06
163929	395255	4.43711e+06
164161	395255	4.43711e+06
164393	395256	4.43711e+06
164625	395256	4.43711e+06
164857	395269	4.43711e+06
165088	395245	4.43715e+06
165320	395252	4.43715e+06
165552	395248	4.43715e+06
165784	395245	4.43715e+06
166016	395243	4.43714e+06
166248	395245	4.43714e+06
166480	395243	4.43714e+06
166712	395243	4.43714e+06
166944	395245	4.43715e+06
167203	395245	4.43715e+06
167435	395245	4.43715e+06
167667	395245	4.43715e+06
167899	395244	4.43715e+06
168131	395243	4.43715e+06
168363	395243	4.43715e+06
168595	395244	4.43714e+06
168827	395244	4.43714e+06
169059	395246	4.43715e+06
169291	395245	4.43714e+06
169522	395246	4.43714e+06
169754	395245	4.43714e+06
169985	395244	4.43714e+06
170217	395247	4.43714e+06
170449	395246	4.43715e+06
170708	395247	4.43714e+06
170940	395247	4.43714e+06
171172	395245	4.43715e+06
171404	395245	4.43715e+06
171636	395245	4.43714e+06
171868	395246	4.43714e+06
172099	395245	4.43715e+06
172331	395246	4.43714e+06
172563	395247	4.43714e+06
172795	395245	4.43714e+06
173027	395246	4.43714e+06
173259	395245	4.43715e+06
173491	395245	4.43715e+06
173723	395246	4.43715e+06
173955	395246	4.43715e+06
174214	395245	4.43715e+06
174446	395245	4.43715e+06
174678	395245	4.43715e+06
174910	395245	4.43715e+06
175142	395246	4.43715e+06
175374	395245	4.43714e+06
175606	395243	4.43714e+06
175838	395243	4.43714e+06
176070	395245	4.43714e+06
176302	395243	4.43714e+06
176534	395244	4.43714e+06
176766	395244	4.43714e+06
176998	395244	4.43714e+06
177230	395244	4.43714e+06
177462	395245	4.43714e+06
177721	395244	4.43714e+06
177952	395244	4.43714e+06
178184	395243	4.43714e+06
178416	395245	4.43714e+06
178648	395244	4.43714e+06
178880	395245	4.43714e+06
179111	395244	4.43714e+06
179343	395245	4.43714e+06
179575	395242	4.43714e+06
179807	395243	4.43714e+06
180039	395243	4.43714e+06
180271	395242	4.43714e+06
180503	395244	4.43714e+06
180735	395243	4.43714e+06
180966	395242	4.43714e+06
181225	395242	4.43713e+06
181456	395243	4.43714e+06
181688	395241	4.43714e+06
181920	395241	4.43714e+06
182152	395241	4.43714e+06
182384	395242	4.43714e+06
182616	395241	4.43714e+06
182848	395242	4.43714e+06
183080	395240	4.43714e+06
183312	395242	4.43714e+06
183544	395243	4.43714e+06
183776	395208	4.43715e+06
184008	395237	4.43716e+06
184240	395243	4.43716e+06
184472	395239	4.43715e+06
184731	395236	4.43715e+06
184962	395238	4.43715e+06
185194	395241	4.43715e+06
185426	395241	4.43715e+06
185658	395244	4.43715e+06
185890	395248	4.43715e+06
186122	395251	4.43715e+06
186354	395232	4.43713e+06
186586	395212	4.43711e+06
186818	395209	4.43711e+06
187050	395203	4.43712e+06
187282	395203	4.43711e+06
187514	395204	4.43712e+06
187746	395203	4.43711e+06
187978	395203	4.43711e+06
188237	395203	4.43712e+06
188469	395202	4.43711e+06
188700	395203	4.43711e+06
188932	395201	4.43711e+06
189164	395202	4.43712e+06
189396	395205	4.43711e+06
189628	395202	4.43711e+06
189860	395205	4.43712e+06
190092	395201	4.43711e+06
190323	395204	4.43711e+06
190555	395201	4.43712e+06
190787	395201	4.43712e+06
191019	395202	4.43711e+06
191251	395202	4.43712e+06
191482	395204	4.43712e+06
191741	395204	4.43712e+06
191973	395202	4.43712e+06
192205	395202	4.43712e+06
192437	395181	4.43714e+06
192669	395163	4.43715e+06
192901	395134	4.43715e+06
193133	395116	4.43715e+06
193365	395091	4.43715e+06
193597	395076	4.43714e+06
193829	395048	4.43715e+06
194061	395010	4.43715e+06
194293	394992	4.43716e+06
194525	394989	4.43716e+06
194757	394961	4.43716e+06
194989	394959	4.43717e+06
195248	394956	4.43715e+06
195480	394988	4.43714e+06
195712	395004	4.43714e+06
195944	395018	4.43714e+06
196175	395030	4.43714e+06
196407	395045	4.43713e+06
196639	395059	4.43714e+06
196870	395075	4.43714e+06
197102	395079	4.43715e+06
197334	395093	4.43716e+06
197565	395098	4.43716e+06
197797	395109	4.43716e+06
198029	395108	4.43716e+06
198261	395108	4.43715e+06
198493	395110	4.43714e+06
198751	395080	4.43714e+06
198983	394989	4.43716e+06
199215	394980	4.43716e+06
199447	394970	4.43716e+06
199679	394966	4.43716e+06
199911	394947	4.43716e+06
200143	394949	4.43716e+06
200374	394915	4.43716e+06
200606	394914	4.43718e+06
200838	394905	4.43723e+06
201070	394891	4.43724e+06
201302	394898	4.43724e+06
201534	394898	4.43723e+06
201997	394899	4.43723e+06
202486	394901	4.43723e+06
202718	394915	4.43724e+06
203181	394915	4.43723e+06
203413	394903	4.43722e+06
203644	394907	4.43722e+06
203876	394896	4.43722e+06
204108	394898	4.43723e+06
204340	394901	4.43723e+06
204572	394896	4.43722e+06
208299	394912	4.43722e+06
208762	394908	4.43722e+06
209251	394906	4.43721e+06
209482	394902	4.43725e+06
210407	394901	4.43726e+06
210639	394915	4.43723e+06
211102	394885	4.43723e+06
211565	394906	4.43723e+06
212259	394909	4.43723e+06
212491	394906	4.43723e+06
213212	394919	4.43724e+06
213443	394912	4.43723e+06
213675	394938	4.43717e+06
213907	395005	4.43716e+06
214139	395040	4.43716e+06
214371	395074	4.43716e+06
214603	395139	4.43716e+06
214835	395179	4.43716e+06
215067	395235	4.43716e+06
215299	395263	4.43714e+06
215531	395255	4.43713e+06
215763	395247	4.43712e+06
215995	395247	4.4371e+06
216253	395234	4.4371e+06
216484	395220	4.43711e+06
216716	395208	4.43711e+06
216948	395166	4.43712e+06
217180	395142	4.43713e+06
217412	395108	4.43715e+06
217644	395063	4.43715e+06
217876	394966	4.43716e+06
218108	394903	4.43724e+06
218802	394896	4.43723e+06
219265	394915	4.43724e+06
219986	394909	4.43725e+06
220218	394901	4.43722e+06
220450	394905	4.43723e+06
220682	394908	4.43723e+06
221145	394914	4.43722e+06
221376	394913	4.43722e+06
221608	394909	4.43723e+06
222071	394886	4.43717e+06
222535	394920	4.43725e+06
226267	394888	4.43723e+06
226499	394891	4.43724e+06
226763	394890	4.43724e+06
226995	394895	4.43724e+06
227227	394902	4.43724e+06
227458	394900	4.43724e+06
227690	394901	4.43724e+06
227922	394903	4.43725e+06
228154	394903	4.43724e+06
228386	394907	4.43724e+06
228618	394912	4.43724e+06
228850	394910	4.43725e+06
229082	394908	4.43724e+06
229545	394870	4.43724e+06
229777	394950	4.43716e+06
230009	395025	4.43714e+06
230273	395107	4.43713e+06
230505	395177	4.43712e+06
230737	395210	4.43712e+06
230969	395261	4.43714e+06
231200	395255	4.43711e+06
231432	395239	4.43709e+06
231664	395221	4.43709e+06
231896	395211	4.43709e+06
232128	395201	4.43709e+06
232359	395190	4.4371e+06
232591	395176	4.4371e+06
232823	395159	4.4371e+06
233055	395156	4.4371e+06
233287	395176	4.43711e+06
233518	395208	4.43711e+06
233782	395260	4.43711e+06
234014	395264	4.43709e+06
234246	395257	4.43708e+06
234478	395259	4.43707e+06
234710	395264	4.43708e+06
234942	395241	4.43708e+06
235174	395234	4.43708e+06
235406	395245	4.43709e+06
235638	395243	4.43709e+06
235870	395230	4.4371e+06
236102	395221	4.43709e+06
236334	395228	4.43709e+06
236566	395266	4.43709e+06
236798	395265	4.43709e+06
237030	395258	4.43707e+06
237294	395247	4.43708e+06
237525	395223	4.43708e+06
237757	395204	4.43709e+06
237989	395183	4.4371e+06
238221	395166	4.4371e+06
238452	395145	4.43711e+06
238684	395131	4.43711e+06
238916	395113	4.43712e+06
239148	395092	4.43712e+06
239380	395058	4.43713e+06
239612	395024	4.43714e+06
239844	394992	4.43715e+06
240076	394966	4.43715e+06
240308	394912	4.43723e+06
240540	394902	4.43723e+06
240804	394949	4.43716e+06
241036	395013	4.43716e+06
241268	395045	4.43716e+06
241500	395067	4.43716e+06
241732	395084	4.43715e+06
241964	395133	4.43713e+06
242196	395160	4.43711e+06
242428	395186	4.43713e+06
242660	395186	4.43714e+06
242892	395169	4.43716e+06
243124	395145	4.43715e+06
243356	395129	4.43714e+06
243588	395103	4.43714e+06
243820	395078	4.43714e+06
244052	395031	4.43713e+06
244316	395019	4.43715e+06
244548	395015	4.43716e+06
244780	395005	4.43716e+06
245012	395002	4.43716e+06
245243	395027	4.43716e+06
245475	395067	4.43716e+06
245707	395095	4.43716e+06
245939	395132	4.43715e+06
246171	395156	4.43715e+06
246403	395186	4.43716e+06
246635	395204	4.43716e+06
246867	395215	4.43716e+06
247099	395240	4.43716e+06
247331	395255	4.43715e+06
247563	395257	4.43715e+06
247827	395253	4.43714e+06
248059	395254	4.43714e+06
248291	395253	4.43715e+06
248523	395220	4.43713e+06
248755	395209	4.43713e+06
248987	395204	4.43712e+06
249219	395201	4.43712e+06
249451	395195	4.43712e+06
249683	395190	4.43712e+06
249915	395204	4.43713e+06
250147	395205	4.43712e+06
250379	395206	4.43713e+06
250611	395209	4.43713e+06
250843	395209	4.43713e+06
251075	395210	4.43713e+06
251339	395210	4.43712e+06
251571	395210	4.43712e+06
251803	395208	4.43712e+06
252035	395208	4.43712e+06
252267	395209	4.43713e+06
252499	395210	4.43712e+06
252731	395208	4.43712e+06
252963	395210	4.43713e+06
253195	395211	4.43712e+06
253427	395210	4.43712e+06
253659	395210	4.43712e+06
253891	395208	4.43713e+06
254122	395210	4.43712e+06
254354	395211	4.43713e+06
254586	395212	4.43713e+06
254850	395209	4.43712e+06
255082	395209	4.43713e+06
255314	395211	4.43712e+06
255546	395210	4.43713e+06
255778	395211	4.43713e+06
256010	395210	4.43712e+06
256242	395210	4.43712e+06
256474	395210	4.43712e+06
256706	395209	4.43712e+06
256938	395206	4.43712e+06
257170	395205	4.43712e+06
257402	395210	4.43712e+06
257634	395211	4.43712e+06
257866	395209	4.43712e+06
258098	395209	4.43712e+06
258362	395209	4.43712e+06
258594	395209	4.43712e+06
258826	395210	4.43712e+06
259058	395209	4.43712e+06
259290	395208	4.43712e+06
259522	395210	4.43712e+06
259754	395209	4.43712e+06
259986	395210	4.43712e+06
260218	395209	4.43712e+06
260450	395210	4.43712e+06
260682	395209	4.43712e+06
260914	395208	4.43712e+06
261146	395208	4.43712e+06
261378	395208	4.43712e+06
261610	395209	4.43712e+06
261874	395209	4.43712e+06
262106	395209	4.43712e+06
262338	395210	4.43712e+06
262570	395208	4.43712e+06
262802	395208	4.43712e+06
263034	395199	4.43713e+06
263266	395194	4.43713e+06
263498	395193	4.43713e+06
263730	395196	4.43713e+06
263962	395215	4.43713e+06
264194	395224	4.43713e+06
264426	395224	4.43713e+06
264658	395223	4.43713e+06
264890	395223	4.43713e+06
265122	395223	4.43713e+06
265386	395223	4.43713e+06
265618	395224	4.43713e+06
265850	395225	4.43714e+06
266082	395226	4.43714e+06
266314	395225	4.43713e+06
266546	395224	4.43713e+06
266778	395225	4.43713e+06
267010	395224	4.43714e+06
267242	395222	4.43713e+06
267474	395223	4.43713e+06
267706	395224	4.43713e+06
267938	395221	4.43713e+06
268170	395221	4.43713e+06
268402	395223	4.43713e+06
268634	395223	4.43713e+06
268898	395223	4.43713e+06
269130	395221	4.43713e+06
269362	395223	4.43713e+06
269594	395223	4.43713e+06
269826	395222	4.43713e+06
270058	395223	4.43713e+06
270290	395222	4.43713e+06
270522	395224	4.43713e+06
270754	395223	4.43713e+06
270986	395223	4.43713e+06
271217	395222	4.43713e+06
271449	395221	4.43713e+06
271681	395222	4.43713e+06
271912	395222	4.43713e+06
272144	395220	4.43713e+06
272408	395222	4.43713e+06
272640	395222	4.43713e+06
272872	395223	4.43713e+06
273104	395222	4.43713e+06
273336	395223	4.43713e+06
273568	395222	4.43713e+06
273800	395221	4.43713e+06
274032	395221	4.43713e+06
274264	395221	4.43713e+06
274496	395221	4.43713e+06
274728	395222	4.43713e+06
274960	395222	4.43713e+06
275192	395221	4.43713e+06
275424	395222	4.43713e+06
275656	395221	4.43713e+06
275920	395221	4.43713e+06
276152	395219	4.43713e+06
276384	395220	4.43713e+06
276616	395221	4.43713e+06
276848	395220	4.43713e+06
277080	395219	4.43713e+06
277312	395220	4.43713e+06
277544	395221	4.43713e+06
277776	395221	4.43713e+06
278008	395221	4.43713e+06
278240	395220	4.43714e+06
278472	395223	4.43713e+06
278704	395219	4.43713e+06
278936	395221	4.43714e+06
279168	395256	4.43715e+06
279437	395262	4.43715e+06
279669	395265	4.43713e+06
279900	395254	4.43711e+06
280132	395232	4.43711e+06
280364	395150	4.43715e+06
280596	395137	4.43715e+06
280828	395116	4.43715e+06
281060	395084	4.43715e+06
281292	395051	4.43716e+06
281524	395027	4.43715e+06
281756	395007	4.43715e+06
281988	394986	4.43715e+06
282220	394963	4.43716e+06
282451	394948	4.43716e+06
282683	394956	4.43715e+06
282952	395029	4.43715e+06
283184	395095	4.43716e+06
283416	395153	4.43716e+06
283648	395178	4.43716e+06
283880	395233	4.43716e+06
284112	395262	4.43715e+06
284344	395258	4.43712e+06
284576	395261	4.4371e+06
284807	395249	4.43709e+06
285039	395246	4.43708e+06
285270	395242	4.43708e+06
285502	395232	4.43708e+06
285734	395219	4.43709e+06
285966	395201	4.43709e+06
286198	395192	4.43709e+06
286467	395169	4.4371e+06
286698	395157	4.43711e+06
286930	395145	4.43712e+06
287162	395130	4.43712e+06
287394	395114	4.43711e+06
287626	395106	4.43712e+06
287858	395097	4.43712e+06
288090	395086	4.43713e+06
288322	395072	4.43714e+06
288554	395062	4.43714e+06
288786	395048	4.43714e+06
289018	395034	4.43714e+06
289250	395015	4.43715e+06
289482	394984	4.43716e+06
289714	394967	4.43716e+06
289983	394896	4.43716e+06
290215	394893	4.43717e+06
290909	394901	4.43716e+06
291141	394905	4.43716e+06
292067	394905	4.43717e+06
292298	394903	4.43716e+06
292530	394891	4.43716e+06
293493	394902	4.43717e+06
293724	394905	4.43717e+06
293956	394896	4.43718e+06
294188	394891	4.43714e+06
294420	394897	4.43715e+06
294883	394898	4.43715e+06
295115	394914	4.43716e+06
295347	394898	4.43717e+06
295579	394899	4.43715e+06
298162	394911	4.43716e+06
298625	394915	4.43716e+06
298857	394906	4.43715e+06
299320	394914	4.43715e+06
299551	394911	4.43718e+06
302364	394926	4.43712e+06
303521	394897	4.43718e+06
303753	394914	4.43719e+06
304022	394922	4.43716e+06
304485	394897	4.43717e+06
304717	394892	4.43711e+06
305411	394919	4.43717e+06
305643	394912	4.43718e+06
305875	394911	4.43714e+06
306569	394909	4.43718e+06
306801	394895	4.43718e+06
307033	394902	4.43718e+06
307265	394894	4.43718e+06
307534	394907	4.43718e+06
307766	394908	4.43718e+06
307998	394905	4.43718e+06
308230	394907	4.43718e+06
308462	394908	4.43718e+06
308694	394901	4.43716e+06
308926	395070	4.43716e+06
309158	395116	4.43716e+06
309390	395162	4.43716e+06
309622	395187	4.43716e+06
309854	395228	4.43716e+06
310086	395251	4.43715e+06
310318	395251	4.43713e+06
310550	395231	4.43711e+06
310782	395164	4.43712e+06
311051	395158	4.43711e+06
311283	395146	4.43714e+06
311515	395157	4.43715e+06
311747	395187	4.43715e+06
311979	395211	4.43715e+06
312211	395224	4.43715e+06
312443	395243	4.43716e+06
312675	395268	4.43715e+06
312907	395264	4.43713e+06
313139	395261	4.43711e+06
313371	395255	4.4371e+06
313603	395240	4.4371e+06
313835	395222	4.4371e+06
314066	395198	4.4371e+06
314298	395184	4.4371e+06
314587	395156	4.43711e+06
314818	395138	4.43711e+06
315050	395105	4.43712e+06
315281	394990	4.43714e+06
315513	394900	4.43716e+06
315745	394905	4.43718e+06
315976	394903	4.43718e+06
316208	394899	4.43718e+06
316439	394899	4.43718e+06
316671	394902	4.43718e+06
316903	394912	4.43718e+06
317135	394905	4.43717e+06
317598	394897	4.43717e+06
317830	394939	4.43715e+06
318119	394941	4.43715e+06
318351	394945	4.43715e+06
318582	394944	4.43715e+06
318814	394943	4.43715e+06
319046	394941	4.43714e+06
319278	394940	4.43714e+06
319510	394941	4.43715e+06
319741	394939	4.43715e+06
319973	394941	4.43715e+06
320205	394940	4.43715e+06
320437	394940	4.43715e+06
320669	394943	4.43715e+06
320901	394936	4.43715e+06
321133	394941	4.43715e+06
321365	394937	4.43715e+06
321654	394939	4.43715e+06
321886	394939	4.43715e+06
322118	394940	4.43715e+06
322350	394938	4.43715e+06
322582	394964	4.43716e+06
322814	394981	4.43716e+06
323045	394998	4.43715e+06
323277	395025	4.43716e+06
323509	395075	4.43715e+06
323741	395101	4.43715e+06
323973	395145	4.43714e+06
324205	395178	4.43713e+06
324437	395206	4.43714e+06
324669	395229	4.43714e+06
324900	395250	4.43714e+06
325189	395261	4.43716e+06
325421	395245	4.43716e+06
325653	395210	4.43716e+06
325885	395190	4.43716e+06
326117	395165	4.43715e+06
326349	395150	4.43715e+06
326581	395137	4.43715e+06
326813	395116	4.43715e+06
327044	395096	4.43715e+06
327276	395083	4.43715e+06
327508	395069	4.43715e+06
327740	395062	4.43715e+06
327972	395040	4.43715e+06
328204	395014	4.43716e+06
328436	394986	4.43716e+06
328725	394932	4.43716e+06
328957	395022	4.43715e+06
329189	395096	4.43714e+06
329421	395153	4.43713e+06
329653	395197	4.43712e+06
329885	395237	4.4371e+06
330117	395255	4.43713e+06
330348	395222	4.43715e+06
330580	395185	4.43715e+06
330812	395157	4.43715e+06
331044	395145	4.43714e+06
331276	395135	4.43714e+06
331508	395120	4.43713e+06
331740	395104	4.43713e+06
331971	395082	4.43713e+06
332265	395063	4.43713e+06
332497	395055	4.43713e+06
332729	395047	4.43713e+06
332961	395042	4.43713e+06
333193	395023	4.43714e+06
333425	395010	4.43714e+06
333657	395009	4.43714e+06
333889	395007	4.43714e+06
334121	395043	4.43713e+06
334353	395065	4.43712e+06
334585	395094	4.43712e+06
334817	395113	4.43711e+06
335049	395133	4.4371e+06
335281	395142	4.4371e+06
335512	395155	4.4371e+06
335806	395167	4.4371e+06
336038	395190	4.43709e+06
336270	395190	4.4371e+06
336502	395169	4.4371e+06
336734	395169	4.4371e+06
336966	395169	4.4371e+06
337198	395170	4.4371e+06
337430	395169	4.4371e+06
337662	395169	4.4371e+06
337894	395171	4.4371e+06
338126	395171	4.4371e+06
338358	395170	4.43711e+06
338590	395170	4.4371e+06
338822	395170	4.4371e+06
339054	395170	4.4371e+06
339348	395171	4.4371e+06
339579	395169	4.4371e+06
339811	395163	4.4371e+06
340043	395163	4.43711e+06
340275	395162	4.43711e+06
340507	395162	4.43711e+06
340739	395162	4.43711e+06
340971	395160	4.43711e+06
341203	395161	4.43711e+06
341435	395159	4.43711e+06
341667	395159	4.43711e+06
341898	395161	4.43711e+06
342130	395160	4.43711e+06
342362	395159	4.43711e+06
342594	395159	4.43711e+06
342888	395160	4.43711e+06
343120	395160	4.43711e+06
343352	395160	4.43711e+06
343584	395162	4.43711e+06
343816	395162	4.43711e+06
344048	395158	4.43711e+06
344280	395163	4.43711e+06
344512	395162	4.43711e+06
344744	395163	4.43711e+06
344976	395162	4.43711e+06
345208	395160	4.43711e+06
345440	395160	4.43711e+06
345671	395160	4.43711e+06
345903	395161	4.43711e+06
346135	395161	4.43711e+06
346429	395161	4.43711e+06
346661	395162	4.43711e+06
346893	395162	4.43711e+06
347125	395161	4.43711e+06
347357	395162	4.43711e+06
347589	395161	4.43711e+06
347821	395160	4.43711e+06
348052	395161	4.43711e+06
348284	395161	4.43711e+06
348515	395162	4.43711e+06
348747	395168	4.43711e+06
348979	395169	4.43711e+06
349211	395168	4.43711e+06
349443	395168	4.43711e+06
349675	395168	4.43711e+06
349979	395167	4.43711e+06
350211	395168	4.43711e+06
350443	395168	4.43711e+06
350675	395168	4.43711e+06
350907	395168	4.43711e+06
351139	395168	4.43711e+06
351371	395168	4.43711e+06
351603	395169	4.43712e+06
351835	395168	4.43711e+06
352067	395168	4.43711e+06
352299	395169	4.43712e+06
352531	395170	4.43711e+06
352763	395168	4.43711e+06
352995	395167	4.43711e+06
353227	395167	4.43711e+06
353531	395167	4.43711e+06
353763	395168	4.43711e+06
353995	395167	4.43711e+06
354227	395167	4.43711e+06
354459	395166	4.43711e+06
354691	395167	4.43711e+06
354923	395166	4.43711e+06
355155	395168	4.43711e+06
355386	395167	4.43711e+06
355618	395168	4.43711e+06
355850	395170	4.43711e+06
356082	395169	4.43712e+06
356314	395168	4.43711e+06
356545	395168	4.43711e+06
356777	395170	4.43711e+06
357081	395166	4.43711e+06
357312	395166	4.43711e+06
357544	395166	4.43711e+06
357776	395167	4.43711e+06
358007	395166	4.43711e+06
358239	395166	4.43711e+06
358470	395167	4.43711e+06
358702	395167	4.43711e+06
358934	395166	4.43711e+06
359166	395165	4.43711e+06
359398	395166	4.43711e+06
359630	395166	4.43711e+06
359862	395166	4.43711e+06
360094	395164	4.43711e+06
360326	395164	4.43711e+06
360630	395164	4.43711e+06
360862	395166	4.43711e+06
361094	395165	4.43711e+06
361326	395166	4.43711e+06
361558	395165	4.43711e+06
361790	395166	4.43711e+06
362022	395166	4.43711e+06
362254	395165	4.43711e+06
362486	395165	4.43711e+06
362718	395166	4.43711e+06
362950	395165	4.43711e+06
363182	395165	4.43711e+06
363414	395166	4.43711e+06
363646	395166	4.43711e+06
363878	395165	4.43711e+06
364162	395166	4.43711e+06
364394	395166	4.43711e+06
364626	395167	4.43711e+06
364858	395165	4.43711e+06
365090	395165	4.43711e+06
365322	395166	4.43711e+06
365554	395099	4.43712e+06
365786	395061	4.43713e+06
366018	395040	4.43713e+06
366250	395008	4.43714e+06
366482	394998	4.43714e+06
366714	394984	4.43715e+06
366946	394979	4.43715e+06
367178	394968	4.43715e+06
367410	394964	4.43715e+06
367694	394961	4.43716e+06
367926	394981	4.43714e+06
368158	395002	4.43714e+06
368389	395010	4.43714e+06
368621	395033	4.43713e+06
368853	395074	4.43713e+06
369085	395087	4.43713e+06
369316	395103	4.43712e+06
369548	395159	4.4371e+06
369780	395170	4.4371e+06
370012	395220	4.4371e+06
370244	395223	4.4371e+06
370475	395225	4.4371e+06
370707	395228	4.4371e+06
370939	395229	4.4371e+06
371223	395197	4.43712e+06
371454	395182	4.43712e+06
371686	395068	4.43715e+06
371918	395025	4.43715e+06
372150	394991	4.43716e+06
372381	394968	4.43716e+06
372613	394953	4.43716e+06
372844	394902	4.43716e+06
373076	394892	4.43717e+06
373307	394894	4.43717e+06
373539	394893	4.43717e+06
373771	394896	4.43717e+06
374002	394895	4.43718e+06
374234	394894	4.43717e+06
374466	394895	4.43717e+06
374750	394898	4.43718e+06
374981	394899	4.43718e+06
375213	394899	4.43717e+06
375445	394900	4.43717e+06
375677	394898	4.43717e+06
375909	394906	4.43717e+06
376372	394894	4.43716e+06
376835	394898	4.43716e+06
379894	394898	4.43716e+06
380126	394902	4.43716e+06
380589	394904	4.43717e+06
380821	394910	4.43717e+06
381052	394912	4.43717e+06
381515	394908	4.43717e+06
381799	394917	4.43717e+06
382262	394907	4.43717e+06
382494	394903	4.43717e+06
382726	394903	4.43717e+06
382958	394909	4.43717e+06
383189	394902	4.43717e+06
383883	394900	4.43716e+06
384114	394903	4.43717e+06
384808	394998	4.43716e+06
385040	395036	4.43716e+06
385324	395074	4.43715e+06
385556	395091	4.43715e+06
385788	395113	4.43715e+06
386020	395129	4.43716e+06
386252	395113	4.43717e+06
386484	395100	4437168
386716	395087	4.43716e+06
386948	395066	4.43717e+06
387180	395032	4.43717e+06
387412	395020	4.43717e+06
387644	395012	4.43717e+06
387876	395064	4.43713e+06
388108	395100	4.43713e+06
388340	395142	4.43711e+06
388571	395162	4.43711e+06
388855	395208	4.43709e+06
389087	395238	4.43709e+06
389318	395256	4.43709e+06
389550	395266	4.43711e+06
389781	395259	4.43712e+06
390013	395256	4.43714e+06
390245	395254	4.43715e+06
390476	395246	4.43715e+06
390707	395234	4.43714e+06
390939	395212	4.43712e+06
391171	395182	4.43712e+06
391403	395160	4.43711e+06
391635	395066	4.43713e+06
391867	394898	4.43718e+06
392099	394896	4.43718e+06
392846	394904	4.43718e+06
394004	394895	4.43719e+06
394236	394907	4.4372e+06
394467	394898	4.43718e+06
394699	394897	4.43719e+06
394931	394916	4.4372e+06
395162	394892	4.43719e+06
395394	394894	4.43719e+06
395626	394882	4.4372e+06
395910	394880	4.43717e+06
396373	394906	4.43719e+06
396605	394904	4.43719e+06
396837	394907	4.43718e+06
397069	394903	4.43718e+06
397301	394899	4.43719e+06
397533	394908	4.43718e+06
397765	394918	4.43716e+06
398922	394910	4.43717e+06
399154	394907	4.43717e+06
399438	394900	4.43718e+06
399670	394909	4.43718e+06
399902	394910	4.43718e+06
400134	394909	4.43718e+06
400365	394909	4.43718e+06
400597	394909	4.43718e+06
400828	394910	4.43718e+06
401060	394910	4.43718e+06
401291	394912	4.43718e+06
401522	394912	4.43718e+06
401754	394913	4.43718e+06
401986	394910	4.43718e+06
402217	394909	4.43718e+06
402448	394910	4.43718e+06
402680	394905	4.43718e+06
402954	394898	4.43718e+06
403186	394913	4.43717e+06
403418	394920	4.43718e+06
403650	394923	4.43718e+06
403882	394914	4.43717e+06
404114	394913	4.43717e+06
404346	394911	4.43718e+06
404577	394916	4.43716e+06
404809	394940	4.43715e+06
405041	394958	4.43716e+06
405273	394969	4.43716e+06
405504	394986	4.43716e+06
405736	395005	4.43716e+06
405968	395021	4.43716e+06
406200	395030	4.43714e+06
406474	395045	4.43716e+06
406706	395065	4.43716e+06
406938	395091	4.43714e+06
407170	395110	4.43714e+06
407402	395148	4.43713e+06
407634	395170	4.43712e+06
407866	395193	4.43713e+06
408098	395216	4.43712e+06
408330	395248	4.43712e+06
408562	395257	4.43709e+06
408794	395259	4.43708e+06
409026	395235	4.43708e+06
409258	395226	4.43708e+06
409490	395215	4.43709e+06
409722	395204	4.43709e+06
409996	395187	4.43709e+06
410227	395180	4.43709e+06
410459	395167	4.4371e+06
410691	395155	4.4371e+06
410922	395143	4.43711e+06
411153	395122	4.43711e+06
411385	395105	4.43711e+06
411617	395097	4.43712e+06
411849	395082	4.43712e+06
412081	395068	4.43713e+06
412313	395057	4.43713e+06
412545	395030	4.43713e+06
412777	394939	4.43716e+06
413008	394902	4.43716e+06
413240	394908	4.43715e+06
413514	394948	4.43716e+06
413745	395013	4.43715e+06
413976	395038	4.43715e+06
414208	395071	4.43714e+06
414440	395114	4.43713e+06
414671	395153	4.43713e+06
414903	395187	4.43713e+06
415135	395211	4.43713e+06
415366	395243	4.4371e+06
415598	395256	4.43708e+06
415829	395236	4.43709e+06
416061	395222	4.43709e+06
416292	395214	4.4371e+06
416524	395189	4.4371e+06
416755	395162	4.43711e+06
417049	395141	4.43714e+06
417280	395148	4.43716e+06
417512	395120	4.43715e+06
417743	395103	4.43715e+06
417974	395094	4.43715e+06
418205	395080	4.43714e+06
418437	395073	4.43713e+06
418669	395092	4.43712e+06
418900	395109	4.43712e+06
419132	395118	4.43712e+06
419363	395127	4.43713e+06
419594	395154	4.43714e+06
419826	395169	4.43714e+06
420057	395178	4.43715e+06
420289	395201	4.43715e+06
420584	395263	4.43711e+06
420815	395265	4.4371e+06
421046	395262	4.43711e+06
421278	395265	4.43711e+06
421510	395262	4.43713e+06
421742	395267	4.43716e+06
421974	395268	4.43716e+06
422206	395267	4.43716e+06
422438	395268	4.43716e+06
422670	395268	4.43716e+06
422902	395267	4.43716e+06
423133	395266	4.43716e+06
423364	395266	4.43716e+06
423596	395267	4.43716e+06
423828	395269	4.43716e+06
424122	395266	4.43715e+06
424353	395268	4.43716e+06
424585	395269	4.43715e+06
424816	395266	4.43715e+06
425048	395268	4.43716e+06
425279	395269	4.43715e+06
425510	395268	4.43716e+06
425741	395269	4.43716e+06
425973	395268	4.43715e+06
426204	395269	4.43715e+06
426436	395272	4.43715e+06
426667	395267	4.43715e+06
426899	395269	4.43715e+06
427131	395268	4.43716e+06
427362	395268	4.43715e+06
427657	395269	4.43715e+06
427889	395270	4.43716e+06
428120	395269	4.43715e+06
428352	395268	4.43715e+06
428584	395268	4.43715e+06
428815	395268	4.43715e+06
429047	395269	4.43715e+06
429279	395269	4.43715e+06
429510	395268	4.43716e+06
429742	395269	4.43715e+06
429973	395270	4.43715e+06
430205	395268	4.43716e+06
430437	395269	4.43716e+06
430669	395269	4.43716e+06
430901	395268	4.43715e+06
431195	395267	4.43716e+06
431427	395266	4.43716e+06
431659	395266	4.43716e+06
431891	395265	4.43716e+06
432123	395267	4.43716e+06
432355	395267	4.43716e+06
432587	395267	4.43716e+06
432819	395268	4.43716e+06
433051	395267	4.43716e+06
433283	395267	4.43716e+06
433514	395266	4.43716e+06
433745	395268	4.43716e+06
433977	395267	4.43716e+06
434208	395268	4.43716e+06
434440	395267	4.43716e+06
434734	395268	4.43716e+06
434966	395268	4.43716e+06
435198	395268	4.43716e+06
435429	395268	4.43716e+06
435660	395267	4.43716e+06
435892	395267	4.43716e+06
436124	395267	4.43716e+06
436355	395268	4.43716e+06
436587	395269	4.43716e+06
436818	395268	4.43716e+06
437050	395269	4.43716e+06
437281	395270	4.43716e+06
437513	395270	4.43716e+06
437745	395269	4.43716e+06
437976	395270	4.43716e+06
438291	395270	4.43716e+06
438523	395270	4.43716e+06
438754	395270	4.43716e+06
438986	395269	4.43716e+06
439218	395268	4.43716e+06
439450	395267	4.43716e+06
439681	395268	4.43716e+06
439912	395269	4.43716e+06
440144	395267	4.43716e+06
440375	395267	4.43716e+06
440607	395267	4.43716e+06
440838	395268	4.43716e+06
441070	395269	4.43716e+06
441302	395269	4.43716e+06
441533	395269	4.43716e+06
441847	395267	4.43716e+06
442078	395268	4.43716e+06
442309	395267	4.43716e+06
442541	395268	4.43716e+06
442772	395268	4.43716e+06
443004	395267	4.43716e+06
443236	395267	4.43716e+06
443467	395268	4.43716e+06
443699	395267	4.43716e+06
443931	395267	4.43716e+06
444163	395268	4.43716e+06
444394	395268	4.43716e+06
444626	395267	4.43716e+06
444857	395268	4.43716e+06
445089	395268	4.43716e+06
445404	395267	4.43716e+06
445636	395267	4.43716e+06
445868	395266	4.43716e+06
446100	395267	4.43716e+06
446332	395269	4.43716e+06
446563	395267	4.43716e+06
446794	395267	4.43716e+06
447025	395266	4.43716e+06
447257	395266	4.43716e+06
447489	395267	4.43716e+06
447721	395267	4.43716e+06
447952	395266	4.43716e+06
448183	395266	4.43716e+06
448415	395266	4.43716e+06
448647	395267	4.43716e+06
448962	395268	4.43716e+06
449193	395262	4.43716e+06
449425	395257	4.43716e+06
449657	395248	4.43716e+06
449888	395248	4.43716e+06
450120	395250	4.43716e+06
450352	395247	4.43716e+06
450583	395248	4.43715e+06
450815	395248	4.43715e+06
451047	395247	4.43716e+06
451279	395249	4.43716e+06
451510	395249	4.43716e+06
451742	395231	4.43716e+06
451973	395165	4.43716e+06
452205	395144	4.43715e+06
452983	394999	4.43716e+06
453215	394979	4.43716e+06
453447	394956	4.43716e+06
453678	394951	4.43716e+06
453909	394958	4.43716e+06
454141	394967	4.43716e+06
454373	395000	4.43714e+06
454604	395023	4.43714e+06
454836	395040	4.43715e+06
457236	395164	4.43715e+06
457468	395176	4.43715e+06
457700	395185	4.43715e+06
457932	395185	4.43713e+06
458163	395169	4.43712e+06
458395	395100	4.43714e+06
458627	394919	4.43716e+06
458858	394905	4.43718e+06
459090	394896	4.43718e+06
476980	394923	4.43713e+06
477212	394933	4.43715e+06
477675	394936	4.43715e+06
477907	394928	4.43714e+06
478167	394930	4.43714e+06
478398	394928	4.43714e+06
478630	394926	4.43714e+06
478862	394922	4.43714e+06
479094	394929	4.43714e+06
479326	394925	4.43714e+06
479558	394934	4.43715e+06
479790	394929	4.43714e+06
480022	394930	4.43714e+06
480254	394924	4.43714e+06
480486	394929	4.43714e+06
480949	394928	4.43714e+06
481413	394920	4.43715e+06
481673	394932	4.43715e+06
482367	394925	4.43717e+06
483061	394933	4.43716e+06
483293	394936	4.43716e+06
483525	394928	4.43716e+06
483756	394901	4.43716e+06
483988	394909	4.43715e+06
484220	394980	4.43715e+06
484452	395016	4.43716e+06
484684	395037	4.43716e+06
484916	395050	4.43716e+06
485176	395070	4.43716e+06
485408	395081	4.43716e+06
485639	395090	4.43716e+06
485871	395106	4.43716e+06
486103	395119	4.43715e+06
486334	395146	4.43716e+06
486566	395164	4.43716e+06
486797	395173	4.43715e+06
487029	395183	4.43715e+06
487261	395170	4.43714e+06
487493	395120	4.43713e+06
487725	395095	4.43713e+06
487957	395033	4.43713e+06
488189	394900	4.43716e+06
488421	394899	4.43718e+06
488681	394941	4.43715e+06
488913	394941	4.43715e+06
489145	394939	4.43715e+06
489377	394943	4.43715e+06
489609	394938	4.43715e+06
489841	394940	4.43715e+06
490073	394957	4.43716e+06
490305	394969	4.43716e+06
490537	394985	4.43716e+06
490768	394998	4.43716e+06
491000	395006	4.43716e+06
491232	395012	4.43716e+06
491464	395016	4.43716e+06
491696	395035	4.43716e+06
491927	395042	4.43716e+06
492187	395058	4.43716e+06
492419	395067	4.43715e+06
492651	395072	4.43715e+06
492883	395087	4.43714e+06
493115	395094	4.43714e+06
493346	395113	4.43715e+06
493578	395123	4.43714e+06
493809	395129	4.43714e+06
494041	395137	4.43713e+06
494273	395157	4.43713e+06
494505	395167	4.43713e+06
494737	395175	4.43713e+06
494968	395181	4.43713e+06
495200	395194	4.43713e+06
495432	395201	4.43713e+06
495692	395218	4.43712e+06
495923	395230	4.43712e+06
496155	395239	4.43711e+06
496387	395246	4.43711e+06
496619	395264	4.43711e+06
496851	395261	4.43709e+06
497083	395246	4.43709e+06
497315	395231	4.43709e+06
497547	395216	4.4371e+06
497779	395197	4.43709e+06
498011	395184	4.4371e+06
498243	395150	4.4371e+06
498475	395126	4.43711e+06
498707	395112	4.43712e+06
498939	395007	4.43714e+06
499199	394902	4.43716e+06
499431	394927	4.43717e+06
499663	394935	4.43717e+06
499894	394934	4.43716e+06
500126	394936	4.43716e+06
500358	394937	4.43716e+06
500590	394936	4.43716e+06
500822	394944	4.43716e+06
501054	394951	4.43716e+06
501286	394971	4.43716e+06
501518	394994	4.43716e+06
501750	395019	4.43716e+06
501982	395040	4.43716e+06
502214	395066	4.43715e+06
502446	395091	4.43714e+06
502706	395119	4.43713e+06
502938	395150	4.43712e+06
503170	395178	4.43712e+06
503402	395214	4.43711e+06
503634	395231	4.4371e+06
503866	395250	4.4371e+06
504098	395258	4.43709e+06
504330	395236	4.43708e+06
504562	395211	4.43709e+06
504793	395195	4.4371e+06
505025	395170	4.4371e+06
505256	395152	4.43711e+06
505488	395153	4.43714e+06
505720	395207	4.43715e+06
505952	395241	4.43716e+06
506212	395258	4.43715e+06
506444	395266	4.43713e+06
506676	395252	4.43712e+06
506908	395245	4.4371e+06
507140	395238	4.4371e+06
507372	395216	4.4371e+06
507604	395203	4.4371e+06
507836	395201	4.4371e+06
508068	395197	4.4371e+06
508300	395194	4.4371e+06
508532	395192	4.4371e+06
508764	395188	4.43711e+06
508996	395189	4.43711e+06
509228	395189	4.43711e+06
509459	395190	4.43711e+06
509719	395188	4.43711e+06
509950	395189	4.43711e+06
510182	395189	4.43711e+06
510414	395189	4.43711e+06
510646	395189	4.43711e+06
510878	395190	4.43711e+06
511110	395189	4.4371e+06
511342	395188	4.4371e+06
511574	395193	4.4371e+06
511806	395190	4.43711e+06
512038	395191	4.43711e+06
512270	395189	4.43711e+06
512502	395191	4.4371e+06
512734	395193	4.4371e+06
512966	395192	4.4371e+06
513226	395193	4.4371e+06
513458	395191	4.4371e+06
513690	395191	4.4371e+06
513922	395191	4.43711e+06
514154	395192	4.43711e+06
514386	395192	4.43711e+06
514618	395190	4.4371e+06
514850	395191	4.4371e+06
515082	395190	4.4371e+06
515314	395191	4.4371e+06
515546	395190	4.4371e+06
515778	395190	4.43711e+06
516010	395189	4.43711e+06
516242	395192	4.43711e+06
516474	395193	4.43711e+06
516734	395190	4.4371e+06
516966	395190	4.4371e+06
517198	395191	4.4371e+06
517430	395190	4.4371e+06
517662	395190	4.4371e+06
517894	395190	4.43711e+06
518126	395189	4.43711e+06
518358	395189	4.43711e+06
518590	395190	4.43711e+06
518822	395190	4.4371e+06
519054	395190	4.43711e+06
519286	395190	4.43711e+06
519518	395190	4.4371e+06
519750	395190	4.4371e+06
519982	395190	4.4371e+06
520242	395191	4.4371e+06
520474	395190	4.4371e+06
520706	395190	4.4371e+06
520937	395190	4.4371e+06
521169	395190	4.4371e+06
521401	395189	4.4371e+06
521632	395192	4.4371e+06
521864	395190	4.4371e+06
522096	395189	4.4371e+06
522328	395189	4.4371e+06
522560	395190	4.4371e+06
522792	395190	4.4371e+06
523024	395190	4.4371e+06
523256	395192	4.43711e+06
523488	395191	4.43711e+06
523748	395190	4.43711e+06
523980	395190	4.43711e+06
524212	395190	4.43711e+06
524444	395190	4.43711e+06
524676	395193	4.43711e+06
524908	395198	4.4371e+06
525140	395200	4.4371e+06
525371	395201	4.4371e+06
525603	395201	4.4371e+06
525835	395204	4.4371e+06
526067	395206	4.4371e+06
526299	395200	4.43711e+06
526531	395196	4.43711e+06
526763	395192	4.43711e+06
526995	395190	4.43712e+06
527255	395190	4.43712e+06
527487	395190	4.43712e+06
527719	395190	4.43712e+06
527951	395190	4.43712e+06
528183	395192	4.43712e+06
528415	395191	4.43712e+06
528647	395190	4.43712e+06
528878	395190	4.43712e+06
529110	395190	4.43712e+06
529342	395191	4.43712e+06
529574	395190	4.43712e+06
529806	395190	4.43712e+06
530038	395191	4.43712e+06
530270	395191	4.43712e+06
530501	395188	4.43712e+06
530761	395188	4.43712e+06
530992	395188	4.43712e+06
531224	395189	4.43712e+06
531456	395190	4.43712e+06
531688	395190	4.43712e+06
531920	395190	4.43712e+06
532152	395189	4.43712e+06
532384	395189	4.43712e+06
532616	395190	4.43711e+06
532848	395189	4.43711e+06
533079	395188	4.43712e+06
[truncated: 1,448 more rows]
