# Supplementary material for: Effects of Number of Animals Monitored on Representations of Cattle Group Movement Characteristics and Spatial Occupancy
Source: PLoS One. 2015 Feb 3;10(2):e0113117. doi: 10.1371/journal.pone.0113117 (PMC4315582; doi:10.1371/journal.pone.0113117)
Supplement: S1 File — (ZIP) [file pone.0113117.s001.zip › File S1/GPS data of Group A/X029.xlsx]

## Sheet: X029
time	X	Y
156	395198	4.43711e+06
388	395200	4.4371e+06
620	395199	4.4371e+06
852	395199	4.4371e+06
1141	395200	4.43711e+06
1373	395199	4.43711e+06
1605	395199	4.43711e+06
1836	395200	4.43711e+06
2068	395199	4.43711e+06
2299	395200	4.43711e+06
2531	395199	4.43711e+06
2763	395197	4.43711e+06
2994	395199	4.43711e+06
3226	395199	4.4371e+06
3458	395199	4.4371e+06
3690	395201	4.4371e+06
3922	395200	4.4371e+06
4154	395198	4.4371e+06
4386	395198	4.4371e+06
4680	395197	4.4371e+06
4912	395198	4.4371e+06
5144	395198	4.4371e+06
5376	395198	4.4371e+06
5608	395198	4.4371e+06
5840	395197	4.4371e+06
6071	395198	4.4371e+06
6303	395197	4.4371e+06
6535	395197	4.4371e+06
6766	395198	4.4371e+06
6998	395197	4.4371e+06
7230	395195	4.4371e+06
7462	395194	4.4371e+06
7694	395194	4.4371e+06
7925	395195	4.43709e+06
8219	395195	4.43709e+06
8451	395199	4.43709e+06
8683	395195	4.43709e+06
8915	395191	4.43709e+06
9147	395187	4.43709e+06
9379	395182	4.43709e+06
9611	395178	4.43709e+06
9843	395175	4.43709e+06
10075	395174	4.43709e+06
10307	395172	4.4371e+06
10539	395171	4.4371e+06
10771	395173	4.4371e+06
11002	395173	4.4371e+06
11233	395172	4.4371e+06
11465	395172	4.4371e+06
11759	395172	4.4371e+06
11991	395172	4.4371e+06
12223	395171	4.4371e+06
12455	395170	4.4371e+06
12686	395170	4.4371e+06
12918	395171	4.4371e+06
13150	395171	4.4371e+06
13382	395172	4.4371e+06
13614	395171	4.4371e+06
13846	395171	4.4371e+06
14078	395170	4.4371e+06
14310	395171	4.4371e+06
14541	395174	4.4371e+06
14773	395176	4.4371e+06
15005	395177	4.4371e+06
15299	395178	4.4371e+06
15531	395177	4.4371e+06
15763	395177	4.4371e+06
15994	395177	4.4371e+06
16226	395177	4.4371e+06
16458	395178	4.4371e+06
16690	395178	4.4371e+06
16922	395178	4.4371e+06
17154	395177	4.4371e+06
17385	395179	4.4371e+06
17617	395178	4.4371e+06
17849	395178	4.4371e+06
18081	395176	4.4371e+06
18313	395178	4.4371e+06
18545	395180	4.4371e+06
18839	395177	4.4371e+06
19070	395177	4.4371e+06
19302	395177	4.4371e+06
19534	395177	4.4371e+06
19766	395166	4.4371e+06
19998	395130	4.43712e+06
20230	395098	4.43715e+06
20462	395080	4.43716e+06
20693	395046	4.43716e+06
20925	395037	4.43716e+06
21157	395006	4.43716e+06
21389	394966	4.43715e+06
21621	394959	4.43715e+06
21853	394950	4.43715e+06
22085	394944	4.43715e+06
22390	394948	4.43717e+06
22622	395057	4.43715e+06
22853	395250	4.43716e+06
23085	395269	4.43716e+06
23317	395268	4.43716e+06
23549	395264	4.43714e+06
23781	395262	4.43713e+06
24012	395260	4.4371e+06
24244	395261	4.4371e+06
24475	395259	4.4371e+06
24707	395262	4.4371e+06
24938	395262	4.43711e+06
25170	395249	4.43713e+06
25402	395247	4.43715e+06
25634	395242	4.43715e+06
25938	395231	4.43715e+06
26170	395209	4.43714e+06
26401	395183	4.43713e+06
26633	395156	4.43712e+06
26865	395135	4.43711e+06
27097	395110	4.43711e+06
27328	395085	4.43712e+06
27560	394974	4.43714e+06
27792	394956	4.43715e+06
28024	394914	4.43717e+06
28255	394918	4.43717e+06
28487	394929	4.43716e+06
28719	394928	4.43716e+06
28951	394938	4.43717e+06
29183	395001	4.43716e+06
29488	395043	4.43715e+06
29720	395101	4.43715e+06
29952	395148	4.43716e+06
30183	395247	4.43713e+06
30415	395248	4.43713e+06
30646	395248	4.43713e+06
30878	395248	4.43713e+06
31110	395248	4.43713e+06
31342	395247	4.43713e+06
31574	395247	4.43713e+06
31806	395248	4.43712e+06
32038	395250	4.43712e+06
32270	395250	4.43712e+06
32502	395250	4.43712e+06
32734	395249	4.43712e+06
33039	395249	4.43712e+06
33270	395249	4.43713e+06
33502	395250	4.43712e+06
33734	395250	4.43712e+06
33966	395250	4.43712e+06
34198	395250	4.43712e+06
34430	395187	4.43714e+06
34661	394976	4.43716e+06
34893	394958	4.43716e+06
35125	395269	4.43711e+06
35357	395264	4.4371e+06
35589	395266	4.4371e+06
35821	395268	4.4371e+06
36052	395267	4.43709e+06
36284	395256	4.43709e+06
36568	395256	4.43708e+06
36800	395259	4.43708e+06
37031	395254	4.43707e+06
37263	395259	4.43707e+06
37495	395258	4.43707e+06
37727	395264	4.43707e+06
37958	395257	4.43708e+06
38190	395202	4.43711e+06
38422	395227	4.43715e+06
38654	395249	4.43707e+06
38886	395158	4.4371e+06
39118	395033	4.43713e+06
39350	394923	4.43713e+06
39582	395019	4.43715e+06
40097	394923	4.43715e+06
40560	394930	4.43714e+06
41023	394946	4.43715e+06
41255	394922	4.43714e+06
41487	394929	4.43713e+06
42181	394924	4.43712e+06
42413	394945	4.43714e+06
42876	394930	4.43714e+06
43108	394929	4.43713e+06
43855	394942	4.43714e+06
44550	394932	4.43715e+06
44782	394935	4.43714e+06
45014	394927	4.43712e+06
45246	394928	4.43713e+06
479184	394934	4.43713e+06
480109	394926	4.43713e+06
480572	394909	4.43721e+06
480804	394927	4.43715e+06
481036	394918	4.43716e+06
481268	394923	4.43715e+06
481759	394926	4.43716e+06
481991	394926	4.43715e+06
482686	394927	4.43716e+06
482918	394928	4.43716e+06
483150	394937	4.43719e+06
483382	394936	4.43715e+06
483614	394899	4.43717e+06
483846	394904	4.43714e+06
484077	394941	4.43716e+06
484309	394998	4.43716e+06
484541	395024	4.43716e+06
484773	395043	4.43715e+06
485033	395064	4.43716e+06
485265	395074	4.43716e+06
485497	395087	4.43715e+06
485728	395101	4.43715e+06
485960	395112	4437146
486192	395128	4.43715e+06
486424	395150	4.43715e+06
486656	395166	4.43715e+06
486887	395172	4.43715e+06
487119	395174	4.43714e+06
487351	395147	4.43713e+06
487582	395105	4.43713e+06
487814	395083	4.43713e+06
488046	394993	4.43714e+06
488278	394903	4.43716e+06
489464	394900	4.43716e+06
489696	394939	4.43715e+06
489928	394948	4.43716e+06
490160	394962	4.43716e+06
490392	394976	4.43716e+06
490624	394988	4.43715e+06
490856	394999	4.43715e+06
491088	395002	4.43715e+06
491320	395016	4.43715e+06
491552	395028	4.43716e+06
491784	395034	4.43716e+06
492044	395047	4.43716e+06
492276	395062	4.43716e+06
492508	395069	4.43715e+06
492740	395079	4.43715e+06
492971	395091	4.43715e+06
493203	395102	4.43715e+06
493435	395116	4.43714e+06
493667	395126	4.43714e+06
493899	395133	4.43714e+06
494131	395142	4.43714e+06
494362	395163	4.43713e+06
494594	395170	4.43713e+06
494826	395178	4.43713e+06
495058	395185	4.43713e+06
495290	395198	4.43712e+06
495550	395207	4.43712e+06
495782	395226	4.43712e+06
496014	395236	4.43712e+06
496246	395245	4.43711e+06
496478	395252	4.43712e+06
496709	395264	4.4371e+06
496941	395256	4.43709e+06
497173	395240	4.43709e+06
497405	395221	4.43709e+06
497637	395208	4.4371e+06
497869	395188	4.4371e+06
498101	395150	4.4371e+06
498333	395134	4.43711e+06
498565	395122	4.43711e+06
498797	395091	4.43712e+06
499057	394900	4.43717e+06
499289	394905	4.43717e+06
499521	394910	4.43716e+06
499753	394918	4.43716e+06
499985	394935	4.43716e+06
500217	394936	4.43717e+06
500449	394939	4.43717e+06
500681	394946	4.43716e+06
500913	394952	4.43716e+06
501145	394959	4.43716e+06
501377	394980	4.43716e+06
501609	395008	4.43716e+06
501840	395026	4.43715e+06
502072	395048	4.43715e+06
502304	395066	4.43714e+06
502564	395111	4.43713e+06
502796	395131	4.43712e+06
503028	395147	4.43711e+06
503260	395186	4.43711e+06
503492	395220	4.43711e+06
503724	395238	4.43711e+06
503956	395252	4.43711e+06
504188	395266	4.43707e+06
504420	395225	4.43709e+06
504652	395203	4.4371e+06
504884	395176	4.4371e+06
505115	395163	4.43712e+06
505347	395154	4.43713e+06
505579	395159	4.43715e+06
505810	395211	4.43715e+06
506070	395254	4.43715e+06
506302	395260	4.43715e+06
506462	395265	4.43713e+06
506694	395266	4.43712e+06
506926	395260	4.43712e+06
507158	395234	4.43711e+06
507390	395212	4.43713e+06
507622	395204	4.43713e+06
507854	395196	4.43714e+06
508086	395194	4.43714e+06
508318	395192	4.43714e+06
508550	395193	4.43714e+06
508782	395195	4.43714e+06
509014	395194	4.43714e+06
509246	395194	4.43714e+06
509506	395193	4.43715e+06
509738	395193	4.43714e+06
509970	395193	4.43715e+06
510201	395194	4.43715e+06
510433	395193	4.43714e+06
510665	395193	4.43715e+06
510897	395192	4.43714e+06
511129	395191	4.43714e+06
511361	395191	4.43714e+06
511593	395191	4.43714e+06
511825	395195	4.43714e+06
512057	395193	4.43714e+06
512289	395193	4.43715e+06
512521	395193	4.43714e+06
512753	395195	4.43714e+06
513085	395189	4.43714e+06
513317	395195	4.43714e+06
513549	395196	4.43714e+06
513781	395194	4.43714e+06
514013	395194	4.43714e+06
514245	395194	4.43713e+06
514477	395195	4.43714e+06
514709	395194	4.43714e+06
514941	395194	4.43714e+06
515173	395193	4.43713e+06
515405	395193	4.43713e+06
515637	395193	4.43714e+06
515869	395194	4.43713e+06
516101	395194	4.43714e+06
516333	395195	4.43714e+06
516593	395194	4.43714e+06
516825	395193	4.43713e+06
517057	395195	4.43713e+06
517289	395195	4.43714e+06
517521	395194	4.43714e+06
517753	395193	4.43713e+06
517984	395194	4.43714e+06
518216	395193	4.43714e+06
518448	395194	4.43714e+06
518680	395194	4.43714e+06
518912	395198	4.43714e+06
519144	395199	4.43714e+06
519375	395196	4.43714e+06
519607	395194	4.43714e+06
519838	395194	4.43713e+06
520098	395194	4.43714e+06
520329	395195	4.43714e+06
520561	395196	4.43714e+06
520792	395194	4.43714e+06
521024	395194	4.43714e+06
521256	395194	4.43714e+06
521488	395195	4.43714e+06
521720	395195	4.43714e+06
521952	395195	4.43714e+06
522184	395195	4.43714e+06
522416	395195	4.43714e+06
522648	395194	4.43714e+06
522880	395195	4.43714e+06
523112	395195	4.43714e+06
523344	395195	4.43714e+06
523604	395194	4.43714e+06
523835	395194	4.43714e+06
524067	395195	4.43714e+06
524299	395197	4.43714e+06
524531	395196	4.43714e+06
524763	395195	4.43714e+06
524995	395194	4.43714e+06
525227	395194	4.43714e+06
525459	395194	4.43714e+06
525691	395194	4.43714e+06
525923	395196	4437138
526155	395195	4.43714e+06
526387	395195	4.43714e+06
526618	395194	4.43714e+06
526850	395195	4.43714e+06
527110	395192	4.43714e+06
527342	395192	4.43713e+06
527574	395194	4.43714e+06
527806	395193	4.43713e+06
528038	395194	4.43714e+06
528270	395194	4.43714e+06
528502	395195	4.43714e+06
528734	395195	4.43714e+06
528965	395194	4.43714e+06
529197	395194	4.43714e+06
529429	395195	4.43714e+06
529661	395194	4.43714e+06
529893	395193	4.43714e+06
530125	395195	4.43714e+06
530357	395196	4.43713e+06
530617	395192	4.43714e+06
530849	395193	4.43714e+06
531081	395195	4.43714e+06
531313	395195	4.43714e+06
531545	395194	4.43714e+06
531777	395194	4.43714e+06
532009	395194	4.43714e+06
532241	395194	4.43714e+06
532473	395195	4.43714e+06
532705	395195	4.43714e+06
532936	395194	4.43714e+06
533168	395194	4.43714e+06
533400	395194	4.43714e+06
533632	395194	4.43714e+06
533864	395194	4.43714e+06
534124	395194	4.43714e+06
534356	395193	4.43714e+06
534588	395193	4.43714e+06
534820	395193	4.43714e+06
535052	395194	4.43714e+06
535284	395193	4.43714e+06
535516	395194	4.43714e+06
535748	395192	4.43714e+06
535980	395194	4.43714e+06
536212	395193	4.43714e+06
536444	395194	4.43714e+06
536676	395193	4.43714e+06
536908	395193	4.43714e+06
537140	395186	4.43714e+06
537372	395179	4.43715e+06
537632	395188	4.43716e+06
537863	395223	4.43716e+06
538095	395249	4.43716e+06
538327	395256	4.43715e+06
538559	395262	4.43714e+06
538791	395264	4.43714e+06
539023	395267	4.43713e+06
539255	395268	4.43713e+06
539487	395266	4.43711e+06
539718	395268	4.4371e+06
539950	395267	4.4371e+06
540182	395242	4.4371e+06
540414	395230	4.4371e+06
540646	395174	4.4371e+06
540878	395158	4.4371e+06
541138	395142	4.4371e+06
541370	395131	4.43711e+06
541602	395118	4.43711e+06
541834	395107	4.43712e+06
542066	395142	4.43711e+06
542298	395268	4.4371e+06
542530	395267	4.43708e+06
542762	395266	4.43707e+06
542994	395267	4.43707e+06
543226	395231	4.43708e+06
543458	395212	4.43708e+06
543690	395188	4.43709e+06
543922	395164	4.43709e+06
544153	395143	4.4371e+06
544385	395130	4.4371e+06
544645	395138	4.43712e+06
544876	395178	4.43714e+06
545108	395208	4.43716e+06
545340	395253	4.43716e+06
545572	395267	4.43716e+06
545804	395266	4.43714e+06
546035	395264	4.43713e+06
546267	395256	4.43712e+06
546499	395256	4.43711e+06
546731	395259	4.43709e+06
546963	395257	4.43708e+06
547195	395248	4.43708e+06
547427	395243	4.43709e+06
547659	395232	4.43709e+06
547891	395221	4.43709e+06
548151	395209	4.43709e+06
548383	395195	4.4371e+06
548614	395187	4.4371e+06
548846	395173	4.43711e+06
549078	395157	4.43712e+06
549310	395129	4.43712e+06
549542	395111	4.43712e+06
549774	395071	4.43714e+06
550005	395058	4.43714e+06
550237	395037	4.43714e+06
550468	394947	4.43716e+06
550700	394950	4.43717e+06
550932	394942	4.43716e+06
551164	394946	4.43716e+06
551396	394946	4.43716e+06
551656	394947	4.43716e+06
551888	394956	4.43715e+06
552119	394967	4.43715e+06
552351	394972	4.43715e+06
552583	394985	4.43715e+06
552815	394988	4.43714e+06
553047	394996	4.43714e+06
553278	395006	4.43714e+06
553510	394994	4.43714e+06
553742	394966	4.43714e+06
553974	394944	4.43716e+06
554206	394945	4.43715e+06
554438	394945	4.43715e+06
554670	394945	4.43716e+06
554901	394944	4.43716e+06
555161	394947	4.43716e+06
555392	394946	4.43716e+06
555624	394944	4.43716e+06
555856	394952	4.43716e+06
556088	394952	4.43715e+06
556320	394954	4.43716e+06
556552	394949	4.43715e+06
556784	394944	4.43715e+06
557016	394943	4.43716e+06
557248	394945	4.43716e+06
557480	394944	4.43716e+06
557712	394944	4.43716e+06
557943	394946	4.43715e+06
558175	394945	4.43716e+06
558407	394962	4.43716e+06
558667	394971	4.43714e+06
558899	394979	4.43716e+06
559130	394988	4.43716e+06
559362	394991	4.43715e+06
559594	394975	4.43715e+06
559826	394954	4.43716e+06
560058	394899	4.43717e+06
560290	394907	4.43716e+06
560522	394901	4.43717e+06
560754	394900	4.43717e+06
560986	394903	4.43717e+06
561218	394901	4.43717e+06
561449	394902	4.43717e+06
561681	394907	4.43714e+06
561913	394907	4.43717e+06
562173	394904	4.43717e+06
562405	394906	4.43717e+06
562637	394912	4.43716e+06
562869	394910	4.43716e+06
563101	394917	4.43717e+06
563333	394908	4.43714e+06
563565	394901	4.43716e+06
563797	394904	4.43716e+06
564029	394905	4.43717e+06
564261	394908	4.43717e+06
564493	394905	4.43716e+06
564725	394905	4.43716e+06
564957	394907	4.43717e+06
565189	394905	4.43717e+06
565420	394901	4.43717e+06
565679	394901	4.43716e+06
565911	394902	4.43717e+06
566143	394900	4.43716e+06
566374	394900	4.43717e+06
566606	394899	4.43716e+06
566838	394901	4.43716e+06
567070	394903	4.43716e+06
567302	394899	4.43717e+06
567534	394900	4.43716e+06
567766	394904	4.43716e+06
567998	394899	4.43716e+06
568230	394903	4.43716e+06
568462	394906	4.43716e+06
568694	394907	4.43717e+06
568926	394900	4.43716e+06
569185	394900	4.43716e+06
569416	394902	4.43716e+06
569648	394899	4.43716e+06
569880	394902	4.43716e+06
570112	394899	4.43716e+06
570344	394900	4.43716e+06
570575	394901	4.43716e+06
570807	394902	4.43716e+06
571039	394910	4.43716e+06
571271	394911	4.43716e+06
571503	394911	4.43716e+06
571735	394904	4.43716e+06
571966	394902	4.43716e+06
572198	394902	4.43716e+06
572430	394902	4.43716e+06
572689	394906	4.43716e+06
572920	394905	4.43716e+06
573152	394905	4.43716e+06
573384	394907	4.43716e+06
573616	394907	4.43716e+06
573848	394905	4.43716e+06
574080	394906	4.43716e+06
574312	394905	4.43716e+06
574544	394906	4.43716e+06
574776	394906	4.43716e+06
575008	394906	4.43716e+06
575240	394907	4.43716e+06
575472	394905	4.43716e+06
575704	394906	4.43716e+06
575936	394907	4.43716e+06
576195	394905	4.43716e+06
576427	394905	4.43716e+06
576658	394907	4.43716e+06
576890	394907	4.43716e+06
577122	394905	4.43716e+06
577354	394905	4.43716e+06
577586	394906	4.43716e+06
577818	394904	4.43716e+06
578050	394908	4.43716e+06
578282	394907	4.43717e+06
578514	394907	4.43716e+06
578746	394906	4.43716e+06
578978	394908	4.43716e+06
579210	394908	4.43716e+06
579442	394906	4.43716e+06
579701	394906	4.43716e+06
579933	394908	4.43716e+06
580164	394908	4.43716e+06
580396	394909	4.43716e+06
580628	394908	4.43716e+06
580860	394907	4.43716e+06
581092	394910	4.43716e+06
581324	394915	4.43716e+06
581555	394907	4.43716e+06
581787	394912	4.43716e+06
582019	394904	4.43716e+06
582251	395022	4.43715e+06
582483	395113	4.43714e+06
582715	395168	4.43715e+06
582947	395253	4.43715e+06
583206	395257	4.43713e+06
583438	395242	4.43713e+06
583670	395209	4.43714e+06
583902	395192	4.43714e+06
584134	395147	4.43713e+06
584366	395132	4.43713e+06
584598	395121	4.43713e+06
584829	395107	4.43713e+06
585061	395094	4.43713e+06
585293	395091	4.43713e+06
585524	395080	4.43712e+06
585756	395131	4.43711e+06
585988	395190	4.43711e+06
586220	395210	4.43711e+06
586452	395233	4.43711e+06
586711	395242	4.43713e+06
586943	395245	4.43714e+06
587175	395215	4.43715e+06
587407	395169	4.43716e+06
587639	395147	4.43716e+06
587871	395125	4.43716e+06
588103	395101	4.43714e+06
588334	395090	4.43712e+06
588566	395082	4.43712e+06
588797	395061	4.43712e+06
589029	395050	4.43712e+06
589261	395041	4.43713e+06
589492	395031	4.43713e+06
589724	395022	4.43714e+06
589955	395015	4.43713e+06
590214	395009	4.43714e+06
590446	395009	4.43714e+06
590677	395162	4.43713e+06
590909	395209	4.43712e+06
591141	395268	4.43712e+06
591372	395267	4.43714e+06
591604	395259	4.43716e+06
591836	395240	4.43716e+06
592068	395228	4.43716e+06
592300	395220	4.43716e+06
592532	395210	4.43716e+06
592764	395204	4.43716e+06
592996	395197	4.43716e+06
593228	395185	4.43716e+06
593459	395169	4.43712e+06
593718	395146	4.43711e+06
593950	395137	4.4371e+06
594182	395132	4.43711e+06
594414	395159	4.4371e+06
594646	395177	4.43709e+06
594878	395186	4.43711e+06
595110	395190	4.43711e+06
595342	395194	4.43711e+06
595574	395194	4.43712e+06
595805	395195	4.43712e+06
596037	395196	4.43712e+06
596269	395196	4.43712e+06
596500	395196	4.43712e+06
596732	395194	4.43711e+06
596964	395196	4.43712e+06
597223	395196	4.43712e+06
597455	395196	4.43712e+06
597687	395196	4.43712e+06
597919	395195	4.43712e+06
598150	395197	4.43712e+06
598382	395196	4.43712e+06
598614	395195	4.43712e+06
598846	395195	4.43712e+06
599078	395196	4.43712e+06
599310	395197	4.43711e+06
599542	395196	4.43712e+06
599774	395196	4.43712e+06
600006	395196	4.43711e+06
600238	395196	4.43712e+06
600470	395195	4.43712e+06
600729	395197	4.43712e+06
600961	395196	4.43712e+06
601193	395197	4.43711e+06
601425	395197	4.43712e+06
601657	395196	4.43712e+06
601889	395196	4.43712e+06
602121	395197	4.43712e+06
602353	395197	4.43712e+06
602585	395195	4.43712e+06
602817	395196	4.43712e+06
603049	395196	4.43712e+06
603281	395198	4.43712e+06
603513	395196	4.43712e+06
603745	395195	4.43711e+06
603977	395194	4.43712e+06
604236	395194	4.43712e+06
604468	395196	4.43712e+06
604700	395198	4.43712e+06
604932	395196	4.43712e+06
605164	395196	4.43712e+06
605396	395196	4.43712e+06
605628	395196	4.43712e+06
605860	395196	4.43712e+06
606092	395195	4.43712e+06
606324	395197	4.43712e+06
606556	395197	4.43712e+06
606788	395198	4.43712e+06
607020	395195	4.43712e+06
607252	395196	4.43712e+06
607484	395196	4.43712e+06
607743	395196	4.43712e+06
607975	395198	4.43712e+06
608207	395199	4.43712e+06
608439	395197	4.43711e+06
608671	395199	4.43712e+06
608902	395198	4.43712e+06
609134	395197	4.43712e+06
609366	395196	4.43712e+06
609598	395197	4.43712e+06
609830	395196	4.43712e+06
610062	395196	4.43712e+06
610294	395194	4.43712e+06
610526	395196	4.43712e+06
610758	395197	4.43712e+06
610990	395194	4.43712e+06
611249	395195	4.43712e+06
611481	395195	4.43712e+06
611713	395196	4.43712e+06
611945	395196	4.43712e+06
612177	395196	4.43712e+06
612409	395195	4.43712e+06
612640	395196	4.43712e+06
612872	395195	4.43711e+06
613104	395195	4.43711e+06
613336	395195	4.43711e+06
613568	395196	4.43711e+06
613800	395196	4.43711e+06
614032	395196	4.43711e+06
614264	395196	4.43711e+06
614496	395197	4.43711e+06
614755	395195	4.43712e+06
614986	395195	4.43712e+06
615218	395195	4.43712e+06
615450	395195	4.43712e+06
615682	395194	4.43712e+06
615914	395194	4.43712e+06
616146	395194	4.43712e+06
616378	395195	4.43712e+06
616610	395196	4.43712e+06
616842	395195	4.43712e+06
617074	395194	4.43712e+06
617306	395196	4.43711e+06
617538	395195	4.43712e+06
617770	395195	4.43712e+06
618002	395193	4.43711e+06
618261	395194	4.43711e+06
618493	395195	4.43711e+06
618725	395194	4.43711e+06
618957	395193	4.43711e+06
619189	395195	4.43712e+06
619420	395195	4.43712e+06
619652	395194	4.43712e+06
619884	395195	4.43712e+06
620116	395194	4.43712e+06
620348	395193	4.43712e+06
620580	395196	4.43712e+06
620812	395194	4.43712e+06
621044	395194	4.43712e+06
621276	395196	4.43712e+06
621508	395195	4.43712e+06
621767	395197	4.43712e+06
621999	395197	4.43712e+06
622231	395196	4.43712e+06
622463	395198	4.43712e+06
622695	395197	4.43712e+06
622927	395197	4.43712e+06
623159	395198	4.43712e+06
623391	395196	4.43712e+06
623623	395184	4.43711e+06
623855	395145	4.43712e+06
624087	395131	4.43712e+06
624319	395126	4.43712e+06
624551	395121	4.43712e+06
624783	395116	4.43712e+06
625015	395111	4.43711e+06
625274	395100	4.43712e+06
625506	395079	4.43712e+06
625738	395066	4.43712e+06
625970	395062	4.43712e+06
626202	395044	4.43713e+06
626434	395018	4.43714e+06
626666	395001	4.43714e+06
626897	394991	4.43714e+06
627129	394974	4.43715e+06
627361	394956	4.43715e+06
627592	394902	4.43716e+06
627824	394901	4.43716e+06
628056	394910	4.43717e+06
628288	394917	4.43716e+06
628520	394916	4.43716e+06
628779	394921	4.43716e+06
629011	394959	4.43717e+06
629243	395085	4.43716e+06
629475	395080	4.43713e+06
629707	395086	4.43712e+06
629939	395072	4.43712e+06
630171	395060	4.43714e+06
630402	395058	4.43716e+06
630634	395075	4.43715e+06
630866	395069	4.43715e+06
631098	395099	4.43716e+06
631330	395111	4.43716e+06
631562	395126	4.43716e+06
631794	395158	4.43716e+06
632026	395165	4.43716e+06
632285	395192	4.43716e+06
632517	395214	4.43716e+06
632749	395254	4.43716e+06
632981	395261	4.43714e+06
633212	395265	4.43714e+06
633444	395234	4.4371e+06
633676	394947	4.43716e+06
633908	394949	4.43716e+06
634140	394942	4.43716e+06
634372	394948	4.43716e+06
634604	394949	4.43716e+06
634836	394948	4.43716e+06
635068	394960	4.43716e+06
635300	394983	4.43716e+06
635532	394996	4.43716e+06
635791	395015	4.43716e+06
636022	395033	4.43716e+06
636254	395060	4.43716e+06
636486	395073	4.43716e+06
636718	395103	4.43716e+06
636950	395125	4.43716e+06
637182	395145	4.43716e+06
637414	395163	4.43716e+06
637646	395175	4.43716e+06
637878	395197	4.43716e+06
638109	395204	4.43716e+06
638341	395227	4.43715e+06
638572	395258	4.43715e+06
638804	395260	4.43714e+06
639036	395253	4.43714e+06
639295	395254	4.43713e+06
639526	395246	4.43713e+06
639758	395259	4.43716e+06
639990	395257	4.43715e+06
640221	395210	4.43716e+06
640453	394975	4.43716e+06
640685	394921	4.43717e+06
640917	394915	4.43716e+06
641149	394908	4.43718e+06
641381	394901	4.43718e+06
641613	394909	4.43717e+06
641845	394895	4.43718e+06
643259	394904	4.43718e+06
643491	394913	4.43717e+06
645571	394913	4.43717e+06
645803	394892	4.43717e+06
646755	394898	4.43718e+06
646987	394911	4.43721e+06
647219	395082	4.43716e+06
647451	395130	4.43716e+06
647683	395133	4.43716e+06
647914	395140	4.43715e+06
648146	395144	4.43715e+06
648378	395148	4.43714e+06
648610	395151	4.43714e+06
648842	395152	4.43713e+06
649073	395156	4.43713e+06
649305	395159	4.43712e+06
649537	395163	4.43712e+06
649795	395190	4.43711e+06
650027	395215	4.43713e+06
650259	395224	4.43713e+06
650491	395232	4.43715e+06
650722	395234	4.43715e+06
650954	395239	4.43716e+06
651186	395236	4.43716e+06
651418	395228	4.43715e+06
651650	395212	4.43715e+06
651882	395219	4.43716e+06
652114	395221	4.43715e+06
652346	395226	4.43716e+06
652578	395210	4.43715e+06
652810	395196	4.43715e+06
653042	395162	4.43716e+06
653300	395162	4.43715e+06
653532	395160	4.43715e+06
653764	395162	4.43715e+06
653996	395197	4.43716e+06
654228	395189	4.43716e+06
654460	395212	4.43716e+06
654692	395229	4.43715e+06
654924	395240	4.43716e+06
655156	395248	4.43716e+06
655387	395259	4.43715e+06
655619	395260	4.43713e+06
655851	395260	4.43712e+06
656082	395265	4.43711e+06
656314	395266	4.43711e+06
656545	395267	4.4371e+06
656803	395261	4.43709e+06
657035	395258	4.43709e+06
657267	395254	4.43708e+06
657499	395236	4.43709e+06
657731	395237	4.4371e+06
657963	395243	4.43711e+06
658195	395248	4.43712e+06
658426	395259	4.43711e+06
658658	395257	4.43711e+06
658890	395258	4.43711e+06
659122	395252	4.4371e+06
659354	395251	4.4371e+06
659586	395250	4.4371e+06
659818	395249	4.4371e+06
660050	395255	4.4371e+06
660308	395266	4.4371e+06
660540	395264	4.4371e+06
660771	395264	4.4371e+06
661003	395265	4.4371e+06
661235	395264	4.4371e+06
661467	395264	4.4371e+06
661699	395264	4.4371e+06
661930	395264	4.4371e+06
662162	395260	4.43711e+06
662394	395245	4.43711e+06
662626	395242	4.43711e+06
662858	395247	4.43712e+06
663090	395265	4.43713e+06
663322	395263	4.43713e+06
663554	395260	4.43713e+06
663812	395258	4.43713e+06
664043	395252	4.43713e+06
664275	395240	4.43713e+06
664507	395225	4.43713e+06
664739	395206	4.43713e+06
664971	395199	4.43713e+06
665203	395182	4.43713e+06
665435	395168	4.43714e+06
665667	395155	4.43714e+06
665899	395142	4.43714e+06
666130	395129	4.43714e+06
666362	395116	4.43714e+06
666594	394941	4.43716e+06
666826	394897	4.43716e+06
667058	394905	4.43716e+06
667322	394901	4.43716e+06
667553	394900	4.43716e+06
667785	394937	4.43716e+06
668017	394952	4.43716e+06
668248	394972	4.43716e+06
668480	395166	4.43716e+06
668712	395189	4.43716e+06
668944	395195	4.43716e+06
669176	395212	4.43715e+06
669407	395226	4.43714e+06
669639	395238	4.43714e+06
669871	395239	4.43711e+06
670102	395219	4.43711e+06
670334	395201	4.43711e+06
670566	395188	4.43711e+06
670830	395170	4.43711e+06
671062	395152	4.43712e+06
671294	395143	4.43712e+06
671525	395135	4.43712e+06
671757	395116	4.43713e+06
671988	395105	4.43714e+06
672220	395094	4.43714e+06
672452	395079	4.43714e+06
672684	395071	4.43714e+06
672916	395062	4.43714e+06
673148	395055	4.43714e+06
673379	395041	4.43714e+06
673611	395030	4.43714e+06
673843	395018	4.43714e+06
674074	394995	4.43715e+06
674338	394949	4.43716e+06
674570	395001	4.43716e+06
674802	395012	4.43716e+06
675034	395019	4.43716e+06
675266	395027	4.43716e+06
675498	395045	4.43716e+06
675730	395068	4.43716e+06
675962	395096	4.43716e+06
676194	395123	4.43715e+06
676426	395151	4.43715e+06
676658	395176	4.43715e+06
676890	395196	4.43714e+06
677122	395209	4.43714e+06
677354	395226	4.43714e+06
677585	395239	4.43714e+06
677849	395266	4.43714e+06
678081	395263	4.43715e+06
678313	395268	4.4371e+06
678544	395259	4.4371e+06
678776	395258	4.43711e+06
679008	395224	4.43711e+06
679240	395211	4.43711e+06
679472	395216	4.43712e+06
679703	395199	4.43714e+06
679935	395191	4.43714e+06
680167	395192	4.43715e+06
680398	395193	4.43715e+06
680630	395195	4.43715e+06
680861	395194	4.43715e+06
681093	395194	4.43715e+06
681357	395195	4.43715e+06
681589	395195	4.43715e+06
681821	395195	4.43715e+06
682053	395194	4.43715e+06
682285	395195	4.43715e+06
682516	395194	4.43715e+06
682747	395196	4.43715e+06
682979	395195	4.43715e+06
683210	395194	4.43715e+06
683442	395194	4.43715e+06
683674	395194	4.43715e+06
683906	395192	4.43715e+06
684137	395196	4.43715e+06
684369	395196	4.43715e+06
684601	395195	4.43715e+06
684865	395194	4.43715e+06
685096	395194	4.43715e+06
685328	395195	4.43715e+06
685560	395195	4.43715e+06
685792	395196	4.43715e+06
686024	395196	4.43715e+06
686256	395196	4.43715e+06
686488	395194	4.43715e+06
686720	395195	4.43715e+06
686952	395195	4.43715e+06
687184	395194	4.43715e+06
687416	395195	4.43715e+06
687648	395195	4.43715e+06
687880	395195	4.43715e+06
688112	395196	4.43715e+06
688376	395194	4.43715e+06
688608	395195	4.43715e+06
688840	395195	4.43715e+06
689072	395196	4.43715e+06
689304	395197	4.43714e+06
689536	395196	4.43715e+06
689768	395198	4.43714e+06
690000	395197	4.43714e+06
690232	395197	4.43715e+06
690464	395195	4.43715e+06
690696	395195	4.43715e+06
690928	395196	4.43715e+06
691160	395195	4.43715e+06
691392	395196	4.43715e+06
691624	395198	4.43715e+06
691888	395199	4.43715e+06
692120	395200	4.43715e+06
692352	395199	4.43715e+06
692584	395199	4.43715e+06
692816	395199	4.43715e+06
693048	395198	4.43715e+06
693280	395198	4.43715e+06
693512	395197	4.43715e+06
693743	395198	4.43715e+06
693975	395197	4.43715e+06
694207	395198	4.43715e+06
694439	395197	4.43715e+06
694671	395197	4.43716e+06
694903	395194	4.43716e+06
695134	395191	4.43714e+06
695398	395192	4.43714e+06
695629	395193	4.43715e+06
695861	395194	4.43714e+06
696092	395192	4.43714e+06
696324	395192	4.43714e+06
696556	395193	4.43715e+06
696788	395192	4.43714e+06
697020	395193	4.43714e+06
697252	395192	4.43715e+06
697484	395193	4.43715e+06
697716	395192	4.43715e+06
697948	395194	4.43714e+06
698180	395192	4.43715e+06
698412	395192	4.43714e+06
698644	395192	4.43714e+06
698908	395191	4.43714e+06
699140	395191	4.43714e+06
699372	395193	4.43714e+06
699604	395192	4.43714e+06
699836	395192	4.43714e+06
700068	395194	4.43714e+06
700300	395192	4.43714e+06
700532	395192	4.43714e+06
700764	395193	4.43714e+06
700996	395191	4.43714e+06
701228	395191	4.43714e+06
701459	395192	4.43714e+06
701691	395192	4.43714e+06
701922	395191	4.43714e+06
702153	395191	4.43714e+06
702417	395192	4.43714e+06
702649	395189	4.43714e+06
702881	395190	4.43714e+06
703113	395190	4.43714e+06
703345	395189	4.43714e+06
703576	395189	4.43714e+06
703808	395191	4.43715e+06
704039	395191	4.43714e+06
704271	395191	4.43714e+06
704503	395192	4.43714e+06
704735	395192	4.43714e+06
704967	395190	4.43714e+06
705198	395189	4.43714e+06
705429	395190	4.43714e+06
705661	395190	4.43714e+06
705925	395191	4.43714e+06
706156	395190	4.43714e+06
706388	395190	4.43714e+06
706620	395191	4.43714e+06
706852	395192	4.43714e+06
707083	395191	4.43714e+06
707315	395190	4.43714e+06
707547	395191	4.43714e+06
707779	395190	4.43714e+06
708011	395191	4.43714e+06
708242	395191	4.43714e+06
708474	395190	4.43714e+06
708706	395190	4.43714e+06
708938	395190	4.43714e+06
709169	395189	4.43714e+06
709433	395190	4.43714e+06
709665	395190	4.43714e+06
709897	395189	4.43714e+06
710129	395190	4.43714e+06
710361	395185	4.43714e+06
710592	395164	4.43712e+06
710823	395147	4.4371e+06
711055	395131	4.43711e+06
711287	395112	4.43711e+06
711519	395049	4.43713e+06
711751	395021	4.43714e+06
711982	395006	4.43714e+06
712214	394995	4.43714e+06
712446	394982	4.43715e+06
712678	394972	4.43715e+06
712942	394901	4.43716e+06
713174	394894	4.43717e+06
713405	394901	4.43718e+06
713637	394899	4.43718e+06
713869	394892	4.43717e+06
714101	394907	4.43716e+06
714333	394911	4.43717e+06
714564	394915	4.43717e+06
714796	394893	4.43717e+06
715028	394893	4.43717e+06
715259	394897	4.43718e+06
715491	394896	4.43718e+06
715723	394897	4.43718e+06
715954	394897	4.43718e+06
716186	394899	4.43718e+06
716450	394898	4.43717e+06
716913	394906	4.43716e+06
717145	395043	4.43716e+06
717377	395101	4.43716e+06
717608	395125	4.43716e+06
717840	395151	4.43716e+06
718072	395166	4.43716e+06
718304	395168	4.43716e+06
718536	395181	4.43716e+06
718768	395180	4.43716e+06
718999	395189	4.43716e+06
719230	395199	4.43716e+06
719462	395206	4.43716e+06
719694	395212	4.43716e+06
719958	395219	4.43715e+06
720190	395235	4.43715e+06
720422	395253	4.43715e+06
720653	395262	4.43715e+06
720885	395265	4.43715e+06
721117	395256	4.43714e+06
721348	395230	4.43714e+06
721580	395129	4.43714e+06
721811	395112	4.43714e+06
722043	395099	4.43714e+06
722274	395080	4.43714e+06
722506	395065	4.43713e+06
722738	395060	4.43713e+06
722970	395045	4.43713e+06
723202	395026	4.43713e+06
723471	395014	4.43713e+06
723703	395001	4.43714e+06
723935	394984	4.43714e+06
724167	394897	4.43717e+06
724399	394904	4.43718e+06
724630	394903	4.43718e+06
724862	394896	4.43718e+06
725093	394897	4.43717e+06
725325	394903	4.43717e+06
725557	394878	4.43714e+06
725789	394896	4.43716e+06
726021	394907	4.43717e+06
726253	394917	4.43716e+06
726985	394897	4.43718e+06
727217	394900	4.43717e+06
728142	394909	4.43717e+06
728374	394906	4.43717e+06
728606	394903	4.43717e+06
728838	394903	4.43718e+06
729070	394903	4.43718e+06
729302	394894	4.43717e+06
729533	394884	4.43715e+06
729765	394903	4.43716e+06
729996	394900	4.43718e+06
730497	394876	4.43715e+06
730728	394925	4.43718e+06
731885	394913	4.43718e+06
732580	394909	4.43718e+06
732811	394902	4.43718e+06
733043	394905	4.43718e+06
734006	394892	4.43718e+06
734237	394910	4.43717e+06
734469	394897	4.43717e+06
734700	394897	4.4372e+06
734931	394902	4.43717e+06
735163	394903	4.43718e+06
735395	394903	4.43718e+06
735627	394902	4.43716e+06
735859	394900	4.43718e+06
736090	394898	4.43717e+06
736322	394905	4.43718e+06
736553	394900	4.43714e+06
737016	394924	4.4372e+06
737248	394918	4.43718e+06
737517	394905	4.43716e+06
737980	394907	4.43716e+06
738211	394909	4.43716e+06
738442	394983	4.43716e+06
738674	395109	4.43712e+06
738905	395143	4.4371e+06
739136	395230	4.43708e+06
739368	395240	4.43708e+06
739600	395259	4.43707e+06
739831	395265	4.43708e+06
740062	395236	4.43709e+06
740294	395211	4.4371e+06
740526	395170	4.4371e+06
740757	395116	4.43711e+06
741026	395074	4.43712e+06
741258	395047	4.43712e+06
741490	395031	4.43713e+06
741722	395008	4.43714e+06
741954	394973	4.43714e+06
742185	394899	4.43717e+06
742417	394898	4.43718e+06
742648	394897	4.43717e+06
743111	394894	4.43716e+06
743342	394908	4.43717e+06
743574	394960	4.43714e+06
743806	394908	4.43716e+06
744038	394922	4.43717e+06
744269	394906	4.43716e+06
744770	394901	4.43717e+06
745002	394896	4.43717e+06
745233	394898	4.43717e+06
745465	394892	4.43716e+06
745697	394896	4.43717e+06
745928	394902	4.43717e+06
746159	394904	4.43717e+06
746391	394899	4.43718e+06
746623	394903	4.43717e+06
746854	394887	4.43727e+06
747086	394902	4.43718e+06
747318	394904	4.43716e+06
747550	394909	4.43716e+06
747781	394900	4.43717e+06
748050	394896	4.43716e+06
748281	394893	4.43716e+06
748513	394905	4.43716e+06
748745	394899	4.43717e+06
748976	394894	4.43716e+06
749439	394895	4.43717e+06
749670	394895	4.43717e+06
749902	394945	4.43717e+06
750134	395007	4.43716e+06
750366	395009	4.43716e+06
750598	395020	4.43716e+06
750830	395039	4.43716e+06
751062	395054	4.43716e+06
751294	395074	4.43716e+06
751563	395095	4.43716e+06
751795	395105	4.43716e+06
752027	395120	4.43715e+06
752259	395139	4.43714e+06
752490	395146	4.43714e+06
752721	395151	4.43713e+06
752952	395176	4.43713e+06
753184	395208	4.43713e+06
753415	395218	4.43713e+06
753647	395238	4.43712e+06
753878	395248	4.43712e+06
754110	395258	4.43711e+06
754342	395252	4.43709e+06
754574	395247	4.43708e+06
754806	395221	4.43708e+06
755075	395207	4.43709e+06
755306	395195	4.43709e+06
755538	395186	4.43709e+06
755769	395172	4.4371e+06
756001	395157	4.4371e+06
756232	395149	4.4371e+06
756463	395136	4.43711e+06
756695	395116	4.43711e+06
756927	395102	4.43712e+06
757158	395094	4.43713e+06
757389	395085	4.43713e+06
757621	395069	4.43713e+06
757852	395058	4.43714e+06
758083	395045	4.43714e+06
758315	394986	4.43714e+06
758604	395000	4.43716e+06
758835	395010	4.43715e+06
759067	395012	4.43715e+06
759299	395019	4.43715e+06
759530	395032	4.43715e+06
759762	395061	4.43715e+06
759994	395179	4.43716e+06
760226	395252	4.43713e+06
760457	395251	4.43712e+06
760689	395250	4.4371e+06
760920	395243	4.43709e+06
761152	395243	4.43708e+06
761384	395246	4.43708e+06
761616	395212	4.43709e+06
761848	395204	4.4371e+06
762137	395189	4.43709e+06
762369	395163	4.43709e+06
762601	395138	4.4371e+06
762833	395118	4.43711e+06
763064	395111	4.43711e+06
763295	395096	4.43712e+06
763527	395083	4.43712e+06
763759	395062	4.43712e+06
763990	395006	4.43714e+06
764222	395008	4.43714e+06
764453	395009	4.43714e+06
764685	395015	4.43713e+06
764917	395034	4.43713e+06
765149	395088	4.43713e+06
765380	395111	4.43713e+06
765669	395132	4.43713e+06
765901	395198	4.43713e+06
766133	395225	4.43712e+06
766365	395243	4.43711e+06
766597	395265	4.4371e+06
766828	395267	4.43709e+06
767060	395267	4.43708e+06
767292	395267	4.43707e+06
767524	395263	4.43707e+06
767756	395235	4.43708e+06
767987	395212	4.43709e+06
768219	395208	4.4371e+06
768451	395208	4.4371e+06
768682	395207	4.4371e+06
768914	395207	4.4371e+06
769203	395207	4.4371e+06
769435	395206	4.4371e+06
769666	395206	4.4371e+06
769898	395207	4.4371e+06
770130	395208	4.4371e+06
770361	395209	4.4371e+06
770593	395209	4.4371e+06
770824	395208	4.4371e+06
771055	395208	4.4371e+06
771287	395209	4.4371e+06
771519	395208	4.4371e+06
771750	395208	4.4371e+06
771982	395208	4.4371e+06
772213	395208	4.4371e+06
772444	395208	4.4371e+06
772733	395207	4.4371e+06
772964	395207	4.4371e+06
773196	395207	4.4371e+06
773428	395208	4.4371e+06
773660	395208	4.4371e+06
773891	395207	4.4371e+06
774122	395207	4.4371e+06
774354	395207	4.4371e+06
774586	395207	4.4371e+06
774818	395209	4.4371e+06
775050	395208	4.4371e+06
775281	395209	4.4371e+06
775513	395209	4.4371e+06
775745	395209	4.4371e+06
775977	395209	4.4371e+06
776271	395208	4.4371e+06
776502	395207	4.4371e+06
776734	395209	4.4371e+06
776965	395208	4.4371e+06
777196	395207	4.4371e+06
777428	395207	4.4371e+06
777660	395209	4.4371e+06
777891	395208	4.4371e+06
778123	395209	4.4371e+06
778354	395210	4.4371e+06
778586	395209	4.4371e+06
778817	395209	4.4371e+06
779048	395209	4.4371e+06
779280	395207	4.4371e+06
779511	395208	4.4371e+06
779805	395208	4.4371e+06
780037	395207	4.4371e+06
780268	395208	4.4371e+06
780500	395208	4.4371e+06
780732	395208	4.4371e+06
780964	395208	4.4371e+06
781196	395208	4.4371e+06
781427	395208	4.4371e+06
781658	395208	4.4371e+06
781889	395209	4.4371e+06
782121	395208	4.4371e+06
782353	395208	4.4371e+06
782585	395191	4.43709e+06
782816	395181	4.4371e+06
783047	395170	4.4371e+06
783342	395154	4.4371e+06
783573	395142	4.4371e+06
783805	395129	4.43711e+06
784037	395121	4.43711e+06
784269	395117	4.43711e+06
784501	395120	4.43711e+06
784732	395127	4.43711e+06
784963	395126	4.43711e+06
785195	395127	4.43711e+06
785427	395127	4.43711e+06
785659	395127	4.43711e+06
785890	395127	4.43711e+06
786122	395127	4.43711e+06
786353	395127	4.43711e+06
786585	395128	4.43711e+06
786879	395127	4.43711e+06
787111	395128	4.43711e+06
787343	395126	4.43711e+06
787575	395127	4.43711e+06
787807	395125	4.43711e+06
788039	395126	4.43711e+06
788271	395126	4.43711e+06
788502	395126	4.43711e+06
788734	395124	4.43711e+06
788965	395127	4.43711e+06
789197	395127	4.43711e+06
789429	395127	4.43711e+06
789661	395127	4.43711e+06
789892	395126	4.43711e+06
790123	395126	4.43711e+06
790418	395126	4.43711e+06
790649	395128	4.43711e+06
790881	395126	4.43711e+06
791112	395130	4.43711e+06
791344	395125	4.43711e+06
791576	395126	4.43711e+06
791808	395127	4.43711e+06
792040	395126	4.43711e+06
792271	395124	4.43711e+06
792503	395125	4.43711e+06
792734	395129	4.43711e+06
792966	395128	4.43711e+06
793198	395127	4.43711e+06
793429	395127	4.43711e+06
793661	395126	4.43711e+06
793965	395126	4.43711e+06
794197	395127	4.43712e+06
794429	395127	4.43711e+06
794661	395127	4.43711e+06
794892	395126	4.43711e+06
795124	395126	4.43711e+06
795356	395127	4.43711e+06
795588	395127	4.43711e+06
795820	395127	4.43711e+06
796052	395126	4.43711e+06
796284	395125	4.43711e+06
796516	395127	4.43711e+06
796748	395127	4.43711e+06
796980	395127	4.43711e+06
797212	395128	4.43711e+06
797516	395129	4.43711e+06
797747	395156	4.4371e+06
797979	395158	4.4371e+06
798211	395267	4.43708e+06
798442	395268	4.43708e+06
798673	395266	4.43708e+06
798905	395267	4.4371e+06
799137	395265	4.43713e+06
799369	395263	4.43714e+06
799600	395266	4.43716e+06
799832	395268	4.43716e+06
800063	395269	4.43715e+06
800295	395220	4.43714e+06
800527	395207	4.43714e+06
800758	395193	4.43714e+06
801062	395162	4.43714e+06
801293	395113	4.43714e+06
801525	395083	4.43714e+06
801756	395071	4.43713e+06
801988	395072	4.43712e+06
802219	395073	4.43712e+06
802451	395079	4.43712e+06
802682	395083	4.43712e+06
802914	395077	4.43713e+06
803145	395070	4.43712e+06
803377	395059	4.43712e+06
803608	395049	4.43713e+06
803840	395033	4.43713e+06
804072	395017	4.43713e+06
804304	395010	4.43714e+06
804609	395017	4.43715e+06
804841	395020	4.43716e+06
805073	395026	4.43716e+06
805305	394899	4.43716e+06
805537	394898	4.43717e+06
805769	394900	4.43716e+06
806000	394900	4.43716e+06
806231	394899	4.43716e+06
806463	394914	4.43718e+06
806694	394915	4.43717e+06
806925	394912	4.43717e+06
807157	394902	4.43717e+06
807389	394902	4.43717e+06
807621	394899	4.43716e+06
807852	394899	4.43717e+06
808136	394899	4.43717e+06
808368	394906	4.43717e+06
808830	394904	4.43717e+06
811142	394900	4.43716e+06
812813	394900	4.43717e+06
813507	394877	4.43721e+06
813970	394905	4.43717e+06
816334	394935	4.43716e+06
817259	394904	4.43718e+06
817490	394904	4.4372e+06
817953	394904	4.43718e+06
818185	394918	4.43718e+06
818417	394919	4.43719e+06
818701	394921	4.43719e+06
818933	394911	4.43719e+06
819165	394916	4.43716e+06
819397	394894	4.43716e+06
819629	394901	4.43718e+06
819860	394902	4.43718e+06
820092	394904	4.43718e+06
820323	394898	4.43721e+06
820786	394910	4.43717e+06
821018	394907	4.43718e+06
821481	394906	4.4372e+06
821712	394909	4.43717e+06
821944	394908	4.43718e+06
822228	394923	4.43719e+06
822460	394909	4.43718e+06
822923	394923	4.43719e+06
823154	394914	4.43719e+06
823386	394904	4.43718e+06
823848	394916	4.43718e+06
824080	394926	4.43719e+06
824312	394902	4.43719e+06
824544	394921	4.43719e+06
824776	394901	4.43716e+06
825008	395000	4.43715e+06
825240	395011	4.43716e+06
825472	395084	4.43714e+06
825756	395103	4.43712e+06
825988	395122	4.43711e+06
826219	395162	4.4371e+06
826451	395218	4.43708e+06
826683	395256	4.43707e+06
826915	395265	4.43708e+06
827146	395251	4.43709e+06
827377	395233	4.43709e+06
827609	395213	4.4371e+06
827841	395186	4.4371e+06
828072	395162	4.4371e+06
828304	395138	4.43711e+06
828536	395103	4.43711e+06
828767	395099	4.43711e+06
828999	395085	4.43712e+06
829283	395042	4.43713e+06
829514	395037	4.43713e+06
829746	395019	4.43713e+06
829978	395007	4.43714e+06
830210	395000	4.43714e+06
830442	394985	4.43714e+06
830674	394969	4.43715e+06
830905	394903	4.43717e+06
832292	394906	4.43717e+06
833502	394896	4.43717e+06
833734	394911	4.43716e+06
833966	394907	4.43716e+06
834429	394902	4.43716e+06
834660	394903	4.43717e+06
834892	394906	4.43716e+06
835123	394916	4.43717e+06
835355	394929	4.43716e+06
835587	394940	4.43716e+06
835818	394955	4.43716e+06
836050	394971	4.43716e+06
836334	395007	4.43716e+06
836566	395041	4.43716e+06
836797	395069	4.43716e+06
837029	395100	4.43716e+06
837260	395127	4.43716e+06
837492	395145	4.43716e+06
837723	395159	4.43715e+06
837955	395175	4.43715e+06
838186	395188	4.43715e+06
838417	395203	4.43714e+06
838649	395229	4.43714e+06
838881	395247	4.43714e+06
839112	395254	4.43714e+06
839344	395250	4.43712e+06
839576	395249	4.43711e+06
839861	395219	4.43711e+06
840093	395210	4.4371e+06
840325	395196	4.4371e+06
840556	395181	4.43711e+06
840788	395167	4.43712e+06
841020	395155	4.43712e+06
841252	395140	4.43712e+06
841484	395130	4.43712e+06
841716	395126	4.43712e+06
841948	395108	4.43712e+06
842180	395092	4.43713e+06
842412	395077	4.43713e+06
842644	395061	4.43713e+06
842876	395053	4.43713e+06
843108	395044	4.43713e+06
843392	395027	4.43713e+06
843623	395019	4.43714e+06
843855	395018	4.43714e+06
844087	395019	4.43714e+06
844318	395021	4.43714e+06
844550	395064	4.43713e+06
844781	395088	4.43713e+06
845013	395152	4.43713e+06
845245	395179	4.43713e+06
845477	395239	4.43713e+06
845708	395250	4.43712e+06
845940	395268	4.4371e+06
846172	395266	4.4371e+06
846403	395260	4.43707e+06
846635	395247	4.43708e+06
846910	395221	4.43708e+06
847142	395208	4.43709e+06
847373	395191	4.43709e+06
847605	395183	4.4371e+06
847837	395176	4.4371e+06
848069	395162	4.43711e+06
848301	395149	4.43711e+06
848533	395131	4.43711e+06
848764	395117	4.43711e+06
848996	395094	4.43712e+06
849228	395084	4.43713e+06
849460	395076	4.43713e+06
849692	395076	4.43714e+06
849924	395086	4.43715e+06
850156	395079	4.43716e+06
850430	394967	4.43716e+06
850662	394944	4.43716e+06
850894	394944	4.43716e+06
851126	394961	4.43716e+06
851358	394983	4.43716e+06
851590	395133	4.43716e+06
851822	395185	4.43716e+06
852054	395212	4.43716e+06
852286	395266	4.43714e+06
852518	395268	4.43713e+06
852750	395266	4.43712e+06
852981	395267	4.4371e+06
853213	395267	4.43708e+06
853445	395267	4.43707e+06
853676	395254	4.43708e+06
853951	395247	4.43708e+06
854183	395244	4.43709e+06
854415	395245	4.43709e+06
854646	395243	4.43709e+06
854878	395242	4.43708e+06
855110	395242	4.43709e+06
855341	395243	4.43709e+06
855573	395245	4.43709e+06
855805	395241	4.4371e+06
856037	395243	4.4371e+06
856269	395237	4.4371e+06
856501	395238	4.43711e+06
856732	395239	4.43711e+06
856964	395237	4.4371e+06
857195	395237	4.4371e+06
857470	395236	4.4371e+06
857702	395236	4.4371e+06
857934	395236	4.4371e+06
858166	395236	4.43711e+06
858398	395237	4.43711e+06
858630	395236	4.4371e+06
858862	395235	4.4371e+06
859094	395237	4.4371e+06
859326	395236	4.4371e+06
859557	395236	4.4371e+06
859789	395236	4.4371e+06
860020	395237	4.4371e+06
860251	395237	4.4371e+06
860483	395236	4.4371e+06
860715	395237	4.4371e+06
861009	395240	4.4371e+06
861240	395239	4.4371e+06
861472	395237	4.4371e+06
861704	395238	4.4371e+06
861935	395236	4.4371e+06
862167	395237	4.4371e+06
862399	395237	4.4371e+06
862631	395238	4.4371e+06
862863	395236	4.43711e+06
863094	395238	4.43711e+06
863326	395237	4.43711e+06
863557	395237	4.4371e+06
863789	395237	4.43711e+06
864020	395237	4.4371e+06
864251	395239	4.43711e+06
864545	395237	4.43711e+06
864777	395237	4.4371e+06
865009	395237	4.43711e+06
865241	395237	4.4371e+06
865473	395237	4.43711e+06
865705	395237	4.4371e+06
865937	395236	4.4371e+06
866169	395238	4.4371e+06
866401	395239	4.43711e+06
866633	395237	4.43711e+06
866865	395238	4.43711e+06
867097	395238	4.43711e+06
867329	395237	4.43711e+06
867561	395237	4.43711e+06
867793	395238	4.4371e+06
868087	395238	4.43711e+06
868318	395238	4.43711e+06
868550	395238	4.43711e+06
868782	395237	4.4371e+06
869014	395240	4.43711e+06
869245	395239	4.43711e+06
869477	395238	4.43711e+06
869709	395238	4.43711e+06
869940	395238	4.43711e+06
870172	395236	4.4371e+06
870404	395237	4.4371e+06
870635	395237	4.43711e+06
870867	395237	4.4371e+06
871099	395236	4.4371e+06
871330	395235	4.43711e+06
871624	395236	4.4371e+06
871855	395237	4.4371e+06
872087	395236	4.4371e+06
872319	395237	4.4371e+06
872551	395236	4.4371e+06
872782	395237	4.4371e+06
873014	395237	4.4371e+06
873246	395236	4.4371e+06
873478	395236	4.4371e+06
873709	395237	4.4371e+06
873941	395237	4.4371e+06
874173	395238	4.4371e+06
874405	395237	4.4371e+06
874636	395234	4.4371e+06
874868	395235	4.4371e+06
875163	395235	4.4371e+06
875394	395236	4.4371e+06
875626	395235	4.4371e+06
875857	395236	4.4371e+06
876089	395237	4.4371e+06
876321	395236	4.4371e+06
876553	395236	4.4371e+06
876785	395236	4.4371e+06
877017	395236	4.4371e+06
877249	395235	4.4371e+06
877481	395236	4.4371e+06
877713	395236	4.4371e+06
877945	395235	4.4371e+06
878177	395235	4.4371e+06
878409	395237	4.4371e+06
878703	395237	4.4371e+06
878935	395233	4.4371e+06
879166	395235	4.4371e+06
879398	395235	4.4371e+06
879629	395236	4.4371e+06
879861	395234	4.4371e+06
880093	395234	4.4371e+06
880324	395235	4.4371e+06
880556	395232	4.4371e+06
880788	395233	4.4371e+06
881020	395232	4.4371e+06
881252	395235	4.4371e+06
881484	395235	4.4371e+06
881716	395234	4.4371e+06
881948	395234	4.4371e+06
882262	395234	4.4371e+06
882494	395234	4.4371e+06
882726	395234	4.4371e+06
882958	395235	4.4371e+06
883190	395238	4.43708e+06
883421	395245	4.43708e+06
883653	395248	4.43708e+06
883885	395258	4.43707e+06
884116	395265	4.43708e+06
884348	395268	4.43707e+06
884580	395254	4.43708e+06
884812	395155	4.4371e+06
885044	395129	4.43711e+06
885275	395118	4.43712e+06
885507	395104	4.43712e+06
885821	395078	4.43713e+06
886053	395061	4.43714e+06
886285	395042	4.43714e+06
886517	395028	4.43714e+06
886749	394995	4.43714e+06
886981	394986	4.43714e+06
887213	394977	4.43714e+06
887444	394959	4.43716e+06
887676	394900	4.43718e+06
887908	394895	4.43718e+06
888140	394891	4.43717e+06
888371	394892	4.43717e+06
888602	394893	4.43717e+06
888834	394899	4.43717e+06
889066	394898	4.43716e+06
889381	394896	4.43718e+06
889613	394896	4.43718e+06
889845	394891	4.43718e+06
890077	394896	4.43717e+06
890309	394922	4.43714e+06
890540	394922	4.43713e+06
890772	394921	4.43712e+06
891004	394930	4.43713e+06
891236	394925	4.43714e+06
891468	394928	4.43715e+06
891700	394928	4.43714e+06
891932	394917	4.43713e+06
892164	394925	4.43717e+06
892396	394929	4.43714e+06
892627	394933	4.43715e+06
893172	394889	4.43727e+06
