# Supplementary material for: Effects of Number of Animals Monitored on Representations of Cattle Group Movement Characteristics and Spatial Occupancy
Source: PLoS One. 2015 Feb 3;10(2):e0113117. doi: 10.1371/journal.pone.0113117 (PMC4315582; doi:10.1371/journal.pone.0113117)
Supplement: S1 File — (ZIP) [file pone.0113117.s001.zip › File S1/GPS data of Group A/X203.xlsx]

## Sheet: X203
time	X	Y
36168	394926	4.43711e+06
37123	394908	4.43713e+06
37817	394921	4.43714e+06
38280	394921	4.43715e+06
38512	394924	4.43714e+06
38975	394923	4.43712e+06
39206	394917	4.43714e+06
39438	394922	4.43713e+06
40161	394920	4.43714e+06
40624	394921	4.43716e+06
40856	394914	4.43714e+06
41550	394916	4.43715e+06
41782	394937	4.43714e+06
42014	394929	4.43715e+06
42245	394920	4.43715e+06
42477	394926	4.43716e+06
42940	394929	4.43716e+06
43171	394936	4.43718e+06
43403	394928	4.43715e+06
43663	394932	4.43716e+06
43894	394926	4.43718e+06
44126	394930	4.43716e+06
44589	394935	4.43716e+06
44821	394943	4.43717e+06
45053	395121	4.43717e+06
45284	395240	4.43716e+06
45516	395262	4.43715e+06
45748	395261	4.43713e+06
45980	395252	4.43712e+06
46212	395262	4.43711e+06
46444	395269	4.43711e+06
46676	395270	4.43711e+06
46908	395269	4.43711e+06
47168	395267	4.4371e+06
47400	395268	4.43709e+06
47632	395269	4.43709e+06
47863	395267	4.43708e+06
48095	395265	4.43708e+06
48327	395266	4.4371e+06
48559	395265	4.43711e+06
48791	395267	4.43711e+06
49023	395268	4.43711e+06
49255	395266	4.4371e+06
49487	395268	4.43709e+06
49719	395265	4.43709e+06
49950	395266	4.43709e+06
50182	395266	4.43709e+06
50414	395266	4.43709e+06
50674	395266	4.43709e+06
50906	395265	4.43709e+06
51138	395267	4.43709e+06
51369	395267	4.43709e+06
51601	395266	4.43709e+06
51833	395268	4.43709e+06
52065	395266	4.43709e+06
52297	395267	4.43709e+06
52529	395268	4.43709e+06
52761	395253	4.43708e+06
52993	395247	4.43708e+06
53225	395241	4.43708e+06
53457	395230	4.43708e+06
53689	395220	4.43709e+06
53921	395217	4.43709e+06
54182	395217	4.4371e+06
54413	395247	4.43709e+06
54645	395263	4.43711e+06
54876	395261	4.43712e+06
55108	395260	4.43713e+06
55340	395256	4.43714e+06
55572	395249	4.43715e+06
55804	395244	4.43715e+06
56036	395239	4.43715e+06
56268	395242	4.43714e+06
56500	395269	4.43712e+06
56732	395268	4.43711e+06
56964	395268	4.43709e+06
57196	395260	4.43708e+06
57428	395269	4.4371e+06
57688	395268	4.43711e+06
57920	395268	4.43709e+06
58152	395269	4.43709e+06
58384	395269	4.43709e+06
58616	395265	4.43709e+06
58847	395267	4.43708e+06
59079	395261	4.43707e+06
59311	395248	4.43708e+06
59542	395247	4.43709e+06
59774	395253	4.43709e+06
60006	395258	4.4371e+06
60238	395257	4.43711e+06
60470	395253	4.43712e+06
60701	395249	4.43712e+06
60932	395244	4.43713e+06
61193	395257	4.43716e+06
61424	395239	4.43715e+06
61656	395230	4.43715e+06
61887	395215	4.43716e+06
62119	395201	4.43715e+06
62351	395189	4.43715e+06
62583	395178	4.43715e+06
62815	395163	4.43716e+06
63047	395149	4.43715e+06
63279	395142	4.43715e+06
63510	395135	4.43716e+06
63742	395122	4.43714e+06
63974	395103	4.43712e+06
64206	395073	4.43712e+06
64438	394917	4.43717e+06
64698	394900	4.43725e+06
64930	394900	4.43724e+06
65162	394900	4.43723e+06
66087	394896	4.43723e+06
66550	394907	4.43723e+06
67244	394870	4.43725e+06
67475	394910	4.43723e+06
67707	394950	4.43716e+06
67939	395088	4.43715e+06
68200	395149	4.43711e+06
68432	395213	4.4371e+06
68664	395258	4.43714e+06
68895	395213	4.43715e+06
69127	395165	4.43716e+06
69358	395150	4.43716e+06
69590	395114	4.43716e+06
69821	395094	4.43716e+06
70053	395063	4.43716e+06
70285	395041	4.43715e+06
70517	395020	4.43715e+06
70749	395009	4.43716e+06
70981	395004	4.43716e+06
71213	395086	4.43715e+06
71444	395123	4.43716e+06
71704	395154	4.43716e+06
71936	395188	4.43716e+06
72168	395214	4.43716e+06
72400	395252	4.43714e+06
72632	395265	4.43715e+06
72863	395266	4.43714e+06
73095	395261	4.4371e+06
73326	395258	4.4371e+06
73558	395260	4.4371e+06
73789	395261	4.4371e+06
74021	395259	4.4371e+06
74253	395262	4437101
74485	395261	4.4371e+06
74717	395260	4.4371e+06
74949	395261	4.4371e+06
75209	395261	4.4371e+06
75441	395261	4.4371e+06
75673	395262	4.4371e+06
75905	395263	4.4371e+06
76137	395264	4.4371e+06
76369	395261	4.4371e+06
76601	395249	4.43709e+06
76833	395248	4.43708e+06
77065	395248	4.43708e+06
77297	395248	4.43708e+06
77529	395248	4.43708e+06
77761	395247	4.43708e+06
77993	395248	4.43708e+06
78225	395250	4.43708e+06
78457	395255	4.43708e+06
78717	395250	4.43708e+06
78949	395250	4.43708e+06
79180	395248	4.43708e+06
79412	395249	4.43708e+06
79643	395249	4.43708e+06
79875	395249	4.43708e+06
80106	395248	4.43708e+06
80338	395249	4.43708e+06
80570	395249	4.43708e+06
80802	395248	4.43708e+06
81034	395249	4.43708e+06
81266	395249	4.43708e+06
81497	395253	4.43708e+06
81729	395251	4.43708e+06
81961	395252	4.43708e+06
82221	395252	4.43708e+06
82452	395253	4.43708e+06
82684	395251	4.43708e+06
82916	395249	4.43708e+06
83147	395251	4.43708e+06
83378	395251	4.43708e+06
83610	395250	4.43708e+06
83842	395248	4.43708e+06
84073	395249	4.43708e+06
84304	395246	4.43708e+06
84536	395246	4.43708e+06
84768	395248	4.43708e+06
84999	395249	4.43708e+06
85231	395249	4.43708e+06
85462	395249	4.43708e+06
85723	395250	4.43708e+06
85955	395249	4.43708e+06
86187	395249	4.43708e+06
86418	395250	4.43708e+06
86650	395249	4.43708e+06
86881	395252	4.43708e+06
87113	395252	4.43708e+06
87345	395252	4.43708e+06
87577	395248	4.43708e+06
87809	395250	4.43708e+06
88041	395249	4.43708e+06
88272	395251	4.43708e+06
88504	395251	4.43708e+06
88736	395251	4.43708e+06
88968	395251	4.43708e+06
89229	395266	4.4371e+06
89460	395266	4.4371e+06
89692	395269	4.43711e+06
89924	395270	4.4371e+06
90155	395267	4.4371e+06
90387	395260	4.4371e+06
90618	395260	4.4371e+06
90850	395249	4.43709e+06
91082	395250	4.43708e+06
91313	395251	4.43708e+06
91545	395251	4.43708e+06
91777	395252	4.43708e+06
92009	395251	4.43708e+06
92241	395252	4.43708e+06
92472	395251	4.43708e+06
92732	395250	4.43708e+06
92963	395176	4.4371e+06
93195	395177	4.4371e+06
93426	395182	4.4371e+06
93658	395183	4.4371e+06
93890	395180	4.4371e+06
94121	395177	4.4371e+06
94353	395170	4.4371e+06
94584	395170	4.4371e+06
94816	395171	4.4371e+06
95048	395171	4.4371e+06
95280	395169	4.4371e+06
95512	395170	4.4371e+06
95744	395170	4.4371e+06
95976	395170	4.4371e+06
96236	395171	4.4371e+06
96468	395170	4.4371e+06
96699	395170	4.4371e+06
96931	395170	4.4371e+06
97162	395169	4.4371e+06
97393	395170	4.4371e+06
97624	395170	4.4371e+06
97856	395169	4.4371e+06
98088	395170	4.4371e+06
98320	395171	4.4371e+06
98551	395171	4.4371e+06
98783	395169	4.4371e+06
99015	395169	4.4371e+06
99247	395169	4.4371e+06
99479	395169	4.4371e+06
99739	395171	4.4371e+06
99970	395170	4.4371e+06
100202	395169	4.4371e+06
100434	395169	4.4371e+06
100666	395168	4.4371e+06
100898	395170	4.4371e+06
101130	395170	4.4371e+06
101362	395169	4.4371e+06
101594	395169	4.4371e+06
101826	395171	4.4371e+06
102058	395169	4.4371e+06
102289	395169	4.4371e+06
102521	395170	4.4371e+06
102753	395170	4.4371e+06
102984	395170	4.4371e+06
103244	395169	4.4371e+06
103476	395169	4.4371e+06
103708	395169	4.4371e+06
103940	395170	4.4371e+06
104171	395169	4.4371e+06
104403	395170	4.4371e+06
104635	395169	4.4371e+06
104867	395169	4.4371e+06
105099	395169	4.4371e+06
105330	395170	4.4371e+06
105562	395169	4.4371e+06
105794	395171	4.4371e+06
106026	395171	4.4371e+06
106258	395171	4.4371e+06
106490	395172	4.4371e+06
106750	395172	4.4371e+06
106982	395171	4.4371e+06
107214	395172	4.4371e+06
107445	395171	4.4371e+06
107677	395171	4.4371e+06
107908	395172	4.4371e+06
108140	395171	4.4371e+06
108372	395169	4.43711e+06
108603	395132	4.43715e+06
108835	395099	4.43715e+06
109066	395077	4.43715e+06
109298	395059	4.43715e+06
109529	395031	4.43715e+06
109761	395014	4.43716e+06
109993	394996	4.43716e+06
110254	394964	4.43716e+06
110486	394955	4.43716e+06
110718	394943	4.43716e+06
110949	394964	4.43715e+06
111181	394992	4.43716e+06
111413	395004	4.43716e+06
111645	395041	4.43716e+06
111877	395062	4.43716e+06
112109	395108	4.43716e+06
112341	395145	4.43716e+06
112572	395169	4.43716e+06
112803	395198	4.43716e+06
113035	395257	4.43716e+06
113267	395265	4.43715e+06
113499	395262	4.43711e+06
113759	395260	4.43709e+06
113990	395251	4.43707e+06
114222	395250	4.43707e+06
114454	395248	4.43708e+06
114685	395254	4.43707e+06
114917	395250	4.43708e+06
115149	395258	4.43708e+06
115381	395268	4.43708e+06
115612	395268	4.43707e+06
115844	395267	4.43708e+06
116076	395264	4.43708e+06
116307	395267	4.43707e+06
116539	395260	4.43707e+06
116771	395256	4.43707e+06
117003	395232	4.43708e+06
117263	395193	4.43709e+06
117495	395119	4.43711e+06
117727	395071	4.43712e+06
117959	395019	4.43713e+06
118190	394985	4.43714e+06
118422	394961	4.43716e+06
118654	394920	4.43716e+06
118885	394901	4.43724e+06
123307	394915	4.43723e+06
127266	394872	4.43723e+06
127757	394897	4.43724e+06
127989	394904	4.43725e+06
128452	394895	4.43723e+06
129146	394929	4.43723e+06
130303	394894	4.43723e+06
130534	394896	4.43723e+06
131487	394933	4.43723e+06
131718	394894	4.43723e+06
131949	394906	4.43725e+06
132643	394911	4.43724e+06
132874	394916	4.43723e+06
133106	394907	4.43723e+06
133338	394974	4.43717e+06
133570	394986	4.43717e+06
133802	395004	4.43716e+06
134034	395032	4.43717e+06
134266	395046	4.43716e+06
134498	395053	4.43716e+06
134758	395059	4.43716e+06
134990	395064	4.43716e+06
135222	395073	4.43716e+06
135454	395087	4.43717e+06
135686	395096	4.43716e+06
135918	395105	4.43716e+06
136150	395120	4.43716e+06
136382	395141	4.43711e+06
136614	395107	4.43711e+06
136846	395063	4.43712e+06
137078	395038	4.43713e+06
137309	394982	4.43714e+06
137541	394964	4.43715e+06
137773	394955	4.43715e+06
138005	394947	4.43716e+06
138264	394941	4.43714e+06
138496	394937	4.43715e+06
138728	394941	4.43715e+06
138960	394937	4.43714e+06
139192	394942	4.43713e+06
139423	394938	4.43715e+06
139655	394937	4.43715e+06
139887	394965	4.43716e+06
140119	394971	4.43716e+06
140351	394977	4.43716e+06
140583	394983	4.43716e+06
140815	394993	4.43716e+06
141047	395003	4.43716e+06
141279	395007	4.43715e+06
141511	394989	4.43715e+06
141770	394922	4.43716e+06
142002	394902	4.43724e+06
142234	394916	4.4372e+06
142466	394939	4.43715e+06
142698	394943	4.43714e+06
142930	394939	4.43714e+06
143162	394939	4.43714e+06
143394	394939	4.43714e+06
143626	394937	4.43715e+06
143858	394939	4.43715e+06
144090	394935	4.43715e+06
144322	394938	4.43715e+06
144554	394938	4.43715e+06
144786	394940	4.43715e+06
145018	394938	4.43715e+06
145277	394938	4.43714e+06
145509	394940	4.43715e+06
145741	394938	4.43715e+06
145973	394937	4.43715e+06
146204	394968	4.43715e+06
146436	394992	4.43715e+06
146668	395023	4.43715e+06
146900	395042	4.43715e+06
147132	395070	4.43714e+06
147364	395098	4.43713e+06
147596	395112	4.43712e+06
147828	395147	4.43712e+06
148060	395188	4.4371e+06
148292	395196	4.4371e+06
148524	395202	4.43709e+06
148783	395216	4.43709e+06
149014	395221	4.43709e+06
149246	395234	4.43709e+06
149477	395223	4.43709e+06
149709	395205	4.43709e+06
149941	395183	4.43709e+06
150172	395176	4.43709e+06
150404	395162	4.4371e+06
150636	395158	4.4371e+06
150868	395134	4.4371e+06
151100	395103	4.43711e+06
151332	395069	4.43712e+06
151563	395049	4.43713e+06
151795	395017	4.43714e+06
152027	395002	4.43714e+06
152286	394978	4.43716e+06
152517	394961	4.43716e+06
152749	394918	4.43718e+06
152980	395029	4.43716e+06
153212	395078	4.43716e+06
153444	395113	4.43716e+06
153676	395151	4.43715e+06
153908	395181	4.43714e+06
154139	395203	4.43714e+06
154371	395234	4.43714e+06
154603	395250	4.43713e+06
154835	395261	4.43713e+06
155067	395248	4.43716e+06
155299	395223	4.43715e+06
155531	395207	4.43712e+06
155790	395199	4.43711e+06
156022	395150	4.43712e+06
156254	395135	4.43712e+06
156486	395113	4.43712e+06
156718	395095	4.43712e+06
156950	395070	4.43715e+06
157182	395053	4.43716e+06
157414	395027	4.43716e+06
157646	395002	4.43716e+06
157878	394983	4.43716e+06
158110	394947	4.43716e+06
158342	394916	4.43718e+06
158574	394897	4.43724e+06
158806	394900	4.43723e+06
159037	394942	4.43717e+06
159296	395108	4.43717e+06
159527	395150	4.43716e+06
159758	395190	4.43715e+06
159990	395201	4.43715e+06
160221	395244	4.43715e+06
160453	395251	4.43715e+06
160685	395256	4.43715e+06
160917	395259	4.43714e+06
161149	395262	4.43713e+06
161381	395264	4.43713e+06
161613	395268	4.43712e+06
161845	395252	4.43712e+06
162077	395250	4.43712e+06
162309	395249	4.43712e+06
162541	395249	4.43712e+06
162800	395249	4.43712e+06
163032	395249	4.43712e+06
163264	395248	4.43712e+06
163496	395250	4.43712e+06
163728	395248	4.43712e+06
163960	395248	4.43712e+06
164192	395248	4.43712e+06
164424	395248	4.43712e+06
164656	395248	4.43712e+06
164888	395247	4.43712e+06
165120	395246	4.43712e+06
165351	395249	4.43712e+06
165583	395246	4.43712e+06
165815	395246	4.43712e+06
166046	395248	4.43712e+06
166305	395249	4.43712e+06
166537	395248	4.43712e+06
166769	395248	4.43712e+06
167001	395248	4.43712e+06
167232	395248	4.43712e+06
167464	395248	4.43712e+06
167696	395249	4.43712e+06
167928	395250	4.43712e+06
168160	395248	4.43712e+06
168392	395244	4.43712e+06
168624	395245	4.43712e+06
168856	395245	4.43712e+06
169088	395249	4.43712e+06
169320	395248	4.43712e+06
169552	395250	4.43712e+06
169811	395248	4.43712e+06
170043	395246	4.43712e+06
170275	395247	4.43712e+06
170507	395247	4.43712e+06
170739	395249	4.43712e+06
170971	395250	4.43712e+06
171203	395247	4.43712e+06
171435	395247	4.43712e+06
171667	395248	4.43712e+06
171899	395249	4.43712e+06
172131	395246	4.43712e+06
172363	395248	4.43712e+06
172595	395248	4.43712e+06
172827	395248	4.43712e+06
173059	395248	4.43712e+06
173318	395249	4.43712e+06
173550	395247	4.43712e+06
173782	395247	4.43712e+06
174014	395249	4.43712e+06
174246	395247	4.43712e+06
174478	395248	4.43712e+06
174710	395247	4.43712e+06
174942	395249	4.43712e+06
175173	395250	4.43712e+06
175405	395248	4.43712e+06
175637	395248	4.43712e+06
175869	395248	4.43712e+06
176101	395248	4.43712e+06
176333	395248	4.43712e+06
176565	395247	4.43712e+06
176824	395247	4.43712e+06
177056	395248	4.43712e+06
177288	395248	4.43712e+06
177520	395250	4.43712e+06
177752	395249	4.43712e+06
177984	395249	4.43712e+06
178216	395248	4.43712e+06
178448	395248	4.43712e+06
178680	395246	4.43712e+06
178912	395248	4.43712e+06
179144	395248	4.43712e+06
179376	395249	4.43712e+06
179608	395249	4.43712e+06
179840	395250	4.43713e+06
180072	395249	4.43713e+06
180331	395249	4.43713e+06
180563	395246	4.43712e+06
180795	395248	4.43712e+06
181027	395248	4.43712e+06
181259	395247	4.43712e+06
181491	395246	4.43712e+06
181723	395247	4.43712e+06
181955	395246	4.43712e+06
182187	395248	4.43712e+06
182419	395246	4.43712e+06
182651	395246	4.43712e+06
182883	395246	4.43712e+06
183115	395245	4.43712e+06
183347	395247	4.43712e+06
183578	395246	4.43712e+06
183837	395248	4.43712e+06
184069	395247	4.43712e+06
184300	395248	4.43712e+06
184532	395248	4.43712e+06
184764	395248	4.43712e+06
184996	395247	4.43712e+06
185228	395247	4.43712e+06
185460	395247	4.43712e+06
185692	395247	4.43712e+06
185924	395247	4.43712e+06
186156	395246	4.43712e+06
186388	395246	4.43713e+06
186620	395247	4.43712e+06
186852	395246	4.43712e+06
187084	395246	4.43712e+06
187343	395247	4.43712e+06
187575	395247	4.43712e+06
187806	395248	4.43712e+06
188038	395247	4.43712e+06
188270	395248	4.43712e+06
188502	395248	4.43712e+06
188733	395247	4.43712e+06
188965	395247	4.43712e+06
189197	395247	4.43712e+06
189428	395248	4.43712e+06
189660	395248	4.43712e+06
189892	395246	4.43712e+06
190124	395249	4.43712e+06
190356	395247	4.43712e+06
190588	395245	4.43712e+06
190847	395244	4.43712e+06
191079	395244	4.43713e+06
191311	395247	4.43712e+06
191543	395248	4.43713e+06
191775	395247	4.43712e+06
192007	395246	4.43712e+06
192239	395246	4.43713e+06
192471	395227	4.43714e+06
192703	395163	4.43716e+06
192935	395140	4.43716e+06
193167	395119	4.43716e+06
193399	395097	4.43715e+06
193630	395085	4.43715e+06
193862	395046	4.43715e+06
194094	394996	4.43716e+06
194353	394992	4.43716e+06
194585	394972	4.43716e+06
194817	394952	4.43716e+06
195049	394950	4.43715e+06
195281	394951	4.43715e+06
195512	394987	4.43715e+06
195744	394994	4.43715e+06
195976	394998	4.43715e+06
196208	395036	4.43715e+06
196440	395048	4.43715e+06
196672	395055	4.43716e+06
196904	395071	4.43716e+06
197136	395077	4.43716e+06
197368	395091	4.43716e+06
197600	395098	4.43716e+06
197859	395110	4.43716e+06
198091	395115	4.43716e+06
198323	395116	4.43716e+06
198555	395102	4.43715e+06
198787	395077	4.43715e+06
199018	395044	4.43715e+06
199250	395031	4.43715e+06
199482	394997	4.43715e+06
199714	394975	4.43716e+06
199946	394948	4.43716e+06
200178	394916	4.43716e+06
200410	394896	4.43724e+06
200642	394893	4.43724e+06
200874	394894	4.43723e+06
201106	394896	4.43723e+06
201364	394903	4.43724e+06
201596	394899	4.43724e+06
201828	394905	4.43725e+06
202059	394905	4.43726e+06
202291	394901	4.43726e+06
202523	394902	4.43725e+06
202755	394901	4.43725e+06
202987	394901	4.43725e+06
203218	394899	4.43725e+06
203450	394903	4.43725e+06
203682	394905	4.43725e+06
205789	394901	4.43725e+06
206020	394885	4.43724e+06
206252	394898	4.43724e+06
206484	394893	4.43725e+06
206716	394899	4.43724e+06
206948	394904	4.43726e+06
207180	394904	4.43725e+06
207411	394904	4.43725e+06
207643	394907	4.43724e+06
208106	394908	4.43724e+06
208364	394912	4.43725e+06
208596	394900	4.43724e+06
208828	394900	4.43723e+06
209753	394904	4.43725e+06
210447	394916	4.43725e+06
210678	394904	4.43726e+06
211141	394905	4.43726e+06
212094	394906	4.43723e+06
212557	394909	4.43725e+06
213482	394917	4.43724e+06
213714	394957	4.43716e+06
213946	395011	4.43716e+06
214178	395046	4.43716e+06
214410	395073	4.43716e+06
214642	395148	4.43716e+06
214874	395177	4.43715e+06
215106	395244	4.43716e+06
215364	395266	4.43713e+06
215596	395252	4.43713e+06
215828	395258	4.43711e+06
216060	395252	4.4371e+06
216292	395232	4.43709e+06
216524	395217	4.4371e+06
216756	395204	4.4371e+06
216988	395166	4.43711e+06
217220	395136	4.43713e+06
217451	395110	4.43715e+06
217683	395056	4.43715e+06
217915	395004	4.43716e+06
218147	394979	4.43716e+06
218379	394917	4.43721e+06
218611	394884	4.43719e+06
219100	394896	4.43723e+06
219332	394910	4.43726e+06
219564	394914	4.43724e+06
220027	394907	4.43723e+06
220259	394909	4.43724e+06
221646	394917	4.43724e+06
222109	394914	4.43725e+06
223293	394886	4.43726e+06
223755	394893	4.43722e+06
225605	394894	4.43724e+06
225869	394897	4.43722e+06
227719	394902	4.43725e+06
227951	394897	4.43723e+06
228414	394910	4.43724e+06
228646	394913	4.43724e+06
228878	394911	4.43725e+06
229109	394901	4.43724e+06
229373	394911	4.43724e+06
229605	394920	4.43719e+06
229837	394970	4.43715e+06
230069	395040	4.43714e+06
230301	395116	4.43713e+06
230533	395177	4.43713e+06
230764	395211	4.43713e+06
230996	395264	4.43715e+06
231228	395260	4.43711e+06
231460	395240	4.43709e+06
231692	395224	4.43709e+06
231924	395209	4.43708e+06
232156	395196	4.43709e+06
232388	395189	4.43709e+06
232884	395150	4.43709e+06
233116	395159	4.4371e+06
233348	395179	4.43711e+06
233579	395234	4.43711e+06
233811	395262	4.43711e+06
234043	395259	4.43709e+06
234275	395259	4.43708e+06
234507	395254	4.43708e+06
234739	395262	4.43708e+06
234971	395248	4.43708e+06
235203	395240	4.43708e+06
235435	395248	4.43709e+06
235667	395241	4.4371e+06
235899	395232	4.4371e+06
236131	395219	4.4371e+06
236395	395233	4.43709e+06
236627	395267	4.43709e+06
236859	395268	4.43708e+06
237091	395254	4.43707e+06
237323	395244	4.43708e+06
237555	395223	4.43709e+06
237787	395196	4.43709e+06
238019	395182	4.4371e+06
238251	395165	4.43711e+06
238482	395145	4.4371e+06
238714	395129	4.43711e+06
238946	395112	4.43712e+06
239178	395090	4.43712e+06
239410	395056	4.43713e+06
239642	395019	4.43714e+06
239906	394987	4.43715e+06
240138	394959	4.43715e+06
240370	394915	4.43721e+06
240602	394917	4.43723e+06
240834	394954	4.43716e+06
241066	395009	4.43715e+06
241298	395046	4.43716e+06
241530	395067	4.43715e+06
241762	395087	4.43715e+06
241994	395124	4.43712e+06
242226	395150	4.43711e+06
242457	395183	4.43713e+06
242689	395182	4.43715e+06
242921	395164	4.43716e+06
243153	395147	4.43716e+06
243417	395129	4.43716e+06
243649	395096	4.43714e+06
243881	395065	4.43714e+06
244113	395027	4.43714e+06
244345	395026	4.43715e+06
244577	395014	4.43716e+06
244809	395018	4.43716e+06
245041	395029	4.43717e+06
245273	395044	4.43716e+06
245505	395062	4.43716e+06
245737	395102	4.43716e+06
245968	395131	4.43716e+06
246200	395162	4.43716e+06
246432	395193	4.43716e+06
246664	395205	4.43716e+06
246928	395227	4.43716e+06
247160	395252	4.43716e+06
247392	395258	4.43716e+06
247624	395261	4.43715e+06
247856	395260	4.43714e+06
248088	395262	4.43708e+06
248320	395247	4.43713e+06
248552	395243	4.43713e+06
248784	395227	4.43712e+06
249016	395225	4.43712e+06
249248	395226	4.43712e+06
249480	395225	4.43711e+06
249712	395225	4.43711e+06
249944	395225	4.43711e+06
250176	395225	4.43711e+06
250440	395225	4.43711e+06
250672	395226	4.43711e+06
250904	395226	4.43711e+06
251136	395227	4.43712e+06
251368	395226	4.43712e+06
251600	395224	4.43711e+06
251832	395226	4.43711e+06
252064	395227	4.43711e+06
252296	395226	4.43711e+06
252528	395224	4.43711e+06
252760	395225	4.43712e+06
252992	395225	4.43711e+06
253224	395226	4.43711e+06
253456	395227	4.43711e+06
253688	395227	4.43711e+06
253952	395226	4.43711e+06
254183	395226	4.43711e+06
254415	395226	4.43712e+06
254647	395226	4.43711e+06
254878	395224	4.43711e+06
255110	395225	4.43711e+06
255342	395225	4.43711e+06
255574	395225	4.43712e+06
255806	395226	4.43711e+06
256038	395226	4.43711e+06
256270	395225	4.43711e+06
256502	395225	4.43711e+06
256734	395225	4.43711e+06
256966	395225	4.43712e+06
257198	395225	4.43711e+06
257462	395226	4.43712e+06
257694	395226	4.43711e+06
257926	395225	4.43711e+06
258158	395225	4.43711e+06
258390	395225	4.43711e+06
258622	395227	4.43711e+06
258854	395227	4.43711e+06
259086	395226	4.43711e+06
259318	395227	4.43711e+06
259550	395225	4.43711e+06
259782	395225	4.43712e+06
260014	395225	4.43712e+06
260246	395226	4.43712e+06
260478	395225	4.43711e+06
260710	395224	4.43711e+06
260974	395225	4.43712e+06
261206	395225	4.43712e+06
261438	395225	4.43711e+06
261670	395225	4.43711e+06
261902	395226	4.43711e+06
262134	395226	4.43711e+06
262365	395225	4.43711e+06
262597	395225	4.43711e+06
262829	395225	4.43711e+06
263061	395225	4.43712e+06
263293	395226	4.43711e+06
263524	395226	4.43711e+06
263756	395227	4.43712e+06
263988	395224	4.43711e+06
264220	395224	4.43712e+06
264484	395224	4.43711e+06
264716	395227	4.43712e+06
264948	395225	4.43711e+06
265180	395227	4.43712e+06
265412	395227	4.43712e+06
265644	395226	4.43712e+06
265876	395226	4.43712e+06
266108	395227	4.43712e+06
266340	395227	4.43712e+06
266572	395227	4.43712e+06
266804	395228	4.43712e+06
267036	395227	4.43712e+06
267268	395227	4.43712e+06
267500	395227	4.43712e+06
267732	395226	4.43711e+06
267996	395226	4.43711e+06
268228	395225	4.43711e+06
268460	395226	4.43711e+06
268692	395225	4.43711e+06
268924	395225	4.43711e+06
269156	395227	4.43711e+06
269388	395226	4.43711e+06
269619	395223	4.43711e+06
269851	395225	4.43711e+06
270083	395226	4.43711e+06
270315	395226	4.43711e+06
270547	395226	4.43711e+06
270778	395227	4.43711e+06
271010	395225	4.43711e+06
271241	395225	4.43711e+06
271505	395224	4.43712e+06
271737	395223	4.43711e+06
271968	395224	4.43711e+06
272200	395225	4.43711e+06
272432	395224	4.43711e+06
272664	395223	4.43711e+06
272896	395224	4.43711e+06
273128	395225	4.43711e+06
273360	395225	4.43711e+06
273592	395224	4.43712e+06
273824	395226	4.43711e+06
274056	395222	4.43711e+06
274288	395221	4.43711e+06
274520	395223	4.43711e+06
274751	395223	4.43711e+06
275015	395224	4.43711e+06
275247	395225	4.43711e+06
275478	395225	4.43711e+06
275710	395224	4.43711e+06
275942	395224	4.43711e+06
276173	395224	4.43711e+06
276405	395224	4.43712e+06
276637	395224	4.43711e+06
276869	395224	4.43712e+06
277101	395224	4.43711e+06
277333	395225	4.43712e+06
277565	395223	4.43711e+06
277796	395225	4.43712e+06
278028	395225	4.43711e+06
278260	395224	4.43712e+06
278524	395224	4.43711e+06
278756	395229	4.43712e+06
278988	395235	4.43714e+06
279220	395260	4.43716e+06
279452	395269	4.43715e+06
279684	395266	4.43714e+06
279916	395254	4.43711e+06
280148	395226	4.43711e+06
280380	395166	4.43716e+06
280612	395137	4.43716e+06
280844	395112	4.43716e+06
281076	395075	4.43716e+06
281308	395049	4.43716e+06
281540	395025	4.43716e+06
281772	395004	4.43715e+06
282041	394983	4.43715e+06
282272	394965	4.43716e+06
282504	394947	4.43715e+06
282736	394962	4.43716e+06
282968	394993	4.43716e+06
283200	395096	4.43716e+06
283432	395141	4.43716e+06
283664	395170	4.43716e+06
283896	395241	4.43716e+06
284128	395261	4.43715e+06
284360	395253	4.43712e+06
284592	395256	4.43711e+06
284824	395254	4.43708e+06
285056	395256	4.43707e+06
285288	395251	4.43707e+06
285557	395240	4.43708e+06
285789	395212	4.43709e+06
286021	395207	4.43709e+06
286253	395193	4.4371e+06
286485	395166	4.4371e+06
286717	395149	4.4371e+06
286949	395136	4.4371e+06
287181	395129	4.43711e+06
287413	395113	4.43711e+06
287644	395095	4.43711e+06
287876	395089	4.43712e+06
288108	395081	4.43713e+06
288339	395070	4.43713e+06
288571	395056	4.43712e+06
288803	395043	4.43713e+06
289072	395021	4.43713e+06
289304	395000	4.43714e+06
289536	394982	4.43716e+06
289768	394937	4.43716e+06
290000	394892	4.43716e+06
290232	394900	4.43717e+06
290464	394904	4.43717e+06
292083	394900	4.43717e+06
293970	394904	4.43717e+06
297475	394903	4.43717e+06
297938	394916	4.43718e+06
298401	394906	4.43718e+06
298633	394916	4.43717e+06
299096	394894	4.43719e+06
299597	394906	4.43716e+06
300060	394926	4.43718e+06
300754	394949	4.43717e+06
300986	394931	4.43717e+06
301217	394912	4.43717e+06
301680	394950	4.43716e+06
302143	395268	4.43713e+06
302374	394892	4.43719e+06
305649	394898	4.43717e+06
305881	394907	4.43717e+06
306112	394900	4.43716e+06
306344	394936	4.43717e+06
307076	394912	4.43718e+06
307770	394907	4.43718e+06
308002	394896	4.43718e+06
308234	394970	4.43716e+06
308466	395021	4.43716e+06
308698	395052	4.43716e+06
308930	395073	4.43716e+06
309162	395120	4.43715e+06
309394	395162	4.43716e+06
309626	395193	4.43716e+06
309858	395231	4.43716e+06
310127	395257	4.43716e+06
310359	395260	4.43713e+06
310591	395225	4.4371e+06
310823	395173	4.43712e+06
311055	395157	4.43712e+06
311287	395146	4.43714e+06
311519	395160	4.43715e+06
311751	395188	4.43715e+06
311982	395208	4.43715e+06
312214	395222	4.43714e+06
312446	395246	4.43716e+06
312678	395266	4.43715e+06
312910	395262	4.43713e+06
313142	395264	4.43711e+06
313374	395262	4.4371e+06
313643	395245	4.4371e+06
313874	395219	4.4371e+06
314106	395197	4.4371e+06
314338	395188	4.4371e+06
314570	395162	4.4371e+06
314801	395142	4.43711e+06
315033	395117	4.43712e+06
315265	395075	4.43712e+06
315497	395028	4.43713e+06
315728	394941	4.43715e+06
315960	394940	4.43714e+06
316192	394938	4.43715e+06
316424	394938	4.43715e+06
316656	394938	4.43715e+06
316888	394943	4.43715e+06
317177	394938	4.43714e+06
317409	394939	4.43715e+06
317641	394940	4.43715e+06
317873	394937	4.43715e+06
318104	394940	4.43715e+06
318567	394941	4.43715e+06
318799	394940	4.43715e+06
319031	394944	4.43715e+06
319263	394938	4.43715e+06
319494	394942	4.43715e+06
319726	394939	4.43715e+06
319958	394947	4.43715e+06
320190	394946	4.43715e+06
320422	394944	4.43715e+06
320711	394947	4.43715e+06
320943	394937	4.43715e+06
321175	394938	4.43715e+06
321407	394937	4.43715e+06
321639	394937	4.43715e+06
321871	394940	4.43715e+06
322103	394938	4.43715e+06
322335	394940	4.43715e+06
322567	394958	4.43716e+06
322799	394979	4.43716e+06
323031	394995	4.43716e+06
323263	395020	4.43715e+06
323494	395074	4.43715e+06
323726	395099	4.43715e+06
323958	395141	4.43715e+06
324247	395182	4.43714e+06
324478	395210	4.43714e+06
324710	395232	4.43714e+06
324942	395253	4.43715e+06
325174	395259	4.43716e+06
325406	395241	4.43716e+06
325638	395212	4.43716e+06
325870	395190	4.43716e+06
326102	395164	4.43715e+06
326334	395150	4.43715e+06
326566	395135	4.43715e+06
326798	395114	4.43716e+06
327029	395096	4.43715e+06
327261	395087	4.43715e+06
327493	395072	4.43715e+06
327782	395055	4.43715e+06
328014	395037	4.43715e+06
328246	395013	4.43716e+06
328478	394898	4.43718e+06
328710	394941	4.43716e+06
328942	395000	4.43716e+06
329174	395083	4.43715e+06
329406	395145	4.43713e+06
329638	395187	4.43712e+06
329870	395238	4.43711e+06
330102	395252	4.43713e+06
330334	395233	4.43715e+06
330566	395185	4.43716e+06
330798	395163	4.43716e+06
331029	395146	4.43716e+06
331318	395126	4.43716e+06
331550	395109	4.43716e+06
331782	395091	4.43716e+06
332014	395076	4.43716e+06
332246	395064	4.43716e+06
332478	395055	4.43715e+06
332710	395045	4.43714e+06
332941	395043	4.43714e+06
333173	395035	4.43713e+06
333405	395023	4.43714e+06
333637	395021	4.43714e+06
333869	395027	4.43714e+06
334101	395038	4.43713e+06
334333	395047	4.43713e+06
334565	395077	4.43712e+06
334859	395099	4.43712e+06
335091	395120	4.43711e+06
335323	395143	4.43711e+06
335554	395152	4.43711e+06
335786	395164	4.4371e+06
336018	395171	4.4371e+06
336250	395160	4.43711e+06
336482	395161	4.43711e+06
336714	395161	4.43711e+06
336946	395161	4.43711e+06
337178	395161	4.43711e+06
337410	395161	4.43711e+06
337642	395161	4.43711e+06
337874	395161	4.43711e+06
338106	395162	4.43711e+06
338400	395161	4.43711e+06
338631	395159	4.43711e+06
338863	395159	4.43711e+06
339095	395160	4.43711e+06
339327	395162	4.43711e+06
339559	395160	4.43711e+06
339791	395160	4.43711e+06
340023	395159	4.43711e+06
340255	395158	4.43711e+06
340486	395161	4.43711e+06
340718	395160	4.43711e+06
340950	395161	4.43711e+06
341182	395160	4.43711e+06
341414	395156	4.43711e+06
341646	395159	4.43711e+06
341940	395160	4.4371e+06
342172	395160	4.4371e+06
342404	395161	4.4371e+06
342636	395161	4.43711e+06
342868	395161	4.43711e+06
343100	395162	4.43711e+06
343332	395161	4.43711e+06
343564	395161	4.43711e+06
343796	395162	4.43711e+06
344028	395163	4.4371e+06
344260	395163	4.43711e+06
344492	395163	4.43711e+06
344724	395162	4.43711e+06
344956	395164	4.43711e+06
345188	395163	4.43711e+06
345482	395163	4.43711e+06
345714	395160	4.43711e+06
345946	395161	4.43711e+06
346178	395163	4.43711e+06
346410	395159	4.43711e+06
346642	395161	4.43711e+06
346874	395164	4.43711e+06
347106	395163	4.43711e+06
347338	395164	4.43711e+06
347570	395162	4.43711e+06
347802	395164	4.43711e+06
348034	395164	4.43711e+06
348266	395163	4.43711e+06
348498	395168	4.43712e+06
348730	395163	4.43711e+06
349024	395163	4.43711e+06
349256	395162	4.43711e+06
349488	395162	4.43711e+06
349720	395164	4.43711e+06
349952	395162	4.43711e+06
350184	395162	4.43711e+06
350416	395162	4.43711e+06
350648	395164	4.43711e+06
350880	395163	4.43711e+06
351112	395165	4.43711e+06
351344	395163	4.43711e+06
351576	395164	4.43711e+06
351808	395164	4.43711e+06
352040	395163	4.43711e+06
352272	395162	4.43711e+06
352576	395161	4.43711e+06
352808	395160	4.43711e+06
353040	395160	4.43711e+06
353272	395158	4.43711e+06
353504	395160	4.43711e+06
353736	395160	4.43711e+06
353968	395160	4.43711e+06
354200	395159	4.43711e+06
354432	395160	4.43711e+06
354664	395161	4.43711e+06
354896	395160	4.43711e+06
355128	395160	4.43711e+06
355360	395159	4.43711e+06
355592	395160	4.43711e+06
355823	395159	4.43711e+06
356127	395160	4.43711e+06
356359	395161	4.43711e+06
356590	395160	4.43711e+06
356822	395160	4.43711e+06
357054	395161	4.43711e+06
357285	395162	4.43711e+06
357517	395159	4.43711e+06
357749	395160	4.43711e+06
357981	395160	4.43711e+06
358213	395160	4.43711e+06
358445	395160	4.43711e+06
358677	395160	4.43711e+06
358909	395161	4.43711e+06
359141	395160	4.43711e+06
359373	395160	4.43711e+06
359677	395160	4.43711e+06
359909	395159	4.43711e+06
360141	395160	4.43711e+06
360373	395159	4.43711e+06
360605	395161	4.43711e+06
360837	395160	4.43711e+06
361069	395158	4.43711e+06
361300	395160	4.43711e+06
361532	395159	4.43711e+06
361764	395157	4.43711e+06
361996	395159	4.43711e+06
362228	395160	4.43711e+06
362460	395159	4.43711e+06
362692	395158	4.43711e+06
362924	395159	4.43711e+06
363228	395159	4.43711e+06
363460	395159	4.43711e+06
363692	395160	4.43711e+06
363924	395160	4.43711e+06
364156	395158	4.43711e+06
364388	395161	4.43711e+06
364620	395159	4.43711e+06
364852	395158	4.43711e+06
365084	395150	4.43711e+06
365316	395122	4.43711e+06
365548	395086	4.43712e+06
365780	395063	4.43712e+06
366012	395043	4.43713e+06
366244	395016	4.43714e+06
366476	394999	4.43714e+06
366760	394975	4.43715e+06
366992	394958	4.43715e+06
367224	394955	4.43715e+06
367456	394947	4.43715e+06
367688	394959	4.43716e+06
367920	394967	4.43717e+06
368152	394986	4.43717e+06
368384	395016	4.43715e+06
368616	395056	4.43715e+06
368848	395067	4.43715e+06
369079	395164	4.43712e+06
369311	395217	4.43709e+06
369543	395228	4.43709e+06
369775	395242	4.43709e+06
370006	395256	4.43709e+06
370290	395254	4.43708e+06
370522	395251	4.43711e+06
370754	395251	4.43713e+06
370985	395226	4.43715e+06
371217	395175	4.43715e+06
371449	395121	4.43715e+06
371681	395078	4.43714e+06
371913	395044	4.43714e+06
372145	395010	4.43714e+06
372376	394977	4.43714e+06
372608	394960	4.43715e+06
372839	394893	4.43716e+06
373071	394893	4.43717e+06
373303	394894	4.43717e+06
373535	394894	4.43717e+06
373819	394894	4.43717e+06
374050	394895	4.43717e+06
374282	394896	4.43717e+06
374514	394896	4.43717e+06
374746	394898	4.43717e+06
376135	394896	4.43717e+06
376367	394901	4.43718e+06
376598	394897	4.43717e+06
376830	394900	4.43717e+06
377062	394900	4.43717e+06
378271	394909	4.43718e+06
378503	394900	4.43719e+06
378735	394929	4.43718e+06
378967	394910	4.43718e+06
379430	394917	4.43719e+06
380588	394906	4.43718e+06
380872	394915	4.43718e+06
381104	394911	4.4372e+06
381336	394905	4.43718e+06
382030	394911	4.43716e+06
383187	394909	4.43717e+06
384397	394907	4.43717e+06
384629	394913	4.43717e+06
384860	394916	4.43716e+06
385323	394931	4.43716e+06
386017	394917	4.43717e+06
386481	394905	4.43717e+06
386713	394914	4.43718e+06
386944	394911	4.43717e+06
387176	394998	4.43717e+06
387408	395024	4.43715e+06
387640	395022	4.43714e+06
387924	395072	4.43713e+06
388156	395110	4.43712e+06
388388	395141	4.43711e+06
388620	395173	4.4371e+06
388852	395199	4.4371e+06
389084	395229	4.4371e+06
389315	395244	4.4371e+06
389547	395266	4.4371e+06
389779	395261	4.43712e+06
390011	395258	4.43713e+06
390242	395259	4.43715e+06
390474	395259	4.43715e+06
390705	395241	4.43714e+06
390937	395226	4.43713e+06
391169	395187	4.43711e+06
391685	395047	4.43713e+06
391917	394928	4.43717e+06
392149	394910	4.43719e+06
392381	394888	4.43715e+06
392613	394908	4.43718e+06
392845	394911	4.43717e+06
393771	394938	4.43721e+06
394234	394910	4.43719e+06
394465	394906	4.43719e+06
394981	394902	4.43719e+06
395444	394918	4.4372e+06
395907	394893	4.43719e+06
396370	394924	4.43719e+06
396602	394918	4.43718e+06
396833	394909	4.43718e+06
397065	394915	4.43719e+06
397528	394909	4.43718e+06
397760	394902	4.43717e+06
397992	394903	4.43716e+06
398739	394897	4.43716e+06
398971	394904	4.43719e+06
399203	394905	4.43719e+06
399435	394909	4.43719e+06
399667	394910	4.43718e+06
399898	394905	4.43718e+06
400130	394910	4.43718e+06
400362	394909	4.43718e+06
400594	394907	4.43719e+06
400826	394906	4.43719e+06
401058	394903	4.43719e+06
401290	394909	4.43719e+06
401522	394909	4.43719e+06
401754	394910	4.43719e+06
402038	394912	4.43719e+06
402269	394911	4.43719e+06
402501	394908	4.43719e+06
402733	394913	4.43719e+06
402965	394913	4.43719e+06
403197	394914	4.43719e+06
403429	394914	4.43719e+06
403661	394913	4.43719e+06
403893	394914	4.43719e+06
404125	394914	4.43719e+06
404357	394911	4.43719e+06
404589	394907	4.43719e+06
404821	394910	4.43719e+06
405052	394913	4.43719e+06
405284	394972	4.43716e+06
405558	394994	4.43716e+06
405790	395006	4.43716e+06
406022	395022	4.43716e+06
406254	395036	4.43716e+06
406486	395047	4.43716e+06
406718	395064	4.43716e+06
406950	395094	4.43714e+06
407182	395122	4.43714e+06
407414	395149	4.43713e+06
407646	395173	4.43713e+06
407878	395188	4.43713e+06
408109	395216	4.43713e+06
408341	395239	4.43713e+06
408573	395262	4.43708e+06
408805	395260	4.43707e+06
409079	395234	4.43708e+06
409311	395224	4.43708e+06
409543	395215	4.43709e+06
409775	395200	4.43709e+06
410006	395189	4.43709e+06
410238	395178	4.43709e+06
410470	395170	4.4371e+06
410701	395152	4.4371e+06
410932	395141	4.43711e+06
411164	395121	4.43711e+06
411396	395110	4.43711e+06
411628	395095	4.43712e+06
411860	395082	4.43712e+06
412092	395069	4.43712e+06
412324	395055	4.43713e+06
412598	395042	4.43713e+06
412830	395020	4.43713e+06
413062	394982	4.43714e+06
413294	394977	4.43715e+06
413526	394984	4.43715e+06
413758	395011	4.43715e+06
413989	395040	4.43715e+06
414221	395077	4.43714e+06
414453	395119	4.43713e+06
414685	395156	4.43713e+06
414917	395189	4.43713e+06
415149	395214	4.43713e+06
415381	395244	4.4371e+06
415612	395260	4.43708e+06
415844	395258	4.43708e+06
416118	395218	4.43709e+06
416350	395215	4.4371e+06
416582	395193	4.4371e+06
416814	395160	4.43711e+06
417046	395143	4.43712e+06
417277	395140	4.43716e+06
417508	395114	4.43716e+06
417740	395099	4.43715e+06
417972	395093	4.43715e+06
418203	395077	4.43714e+06
418435	395066	4.43713e+06
418667	395070	4.43712e+06
418899	395069	4.43712e+06
419130	395106	4.43712e+06
419362	395123	4.43712e+06
419656	395139	4.43712e+06
419888	395149	4.43712e+06
420120	395180	4.43714e+06
420352	395185	4.43713e+06
420584	395262	4.4371e+06
420816	395262	4.4371e+06
421048	395262	4.43711e+06
421280	395263	4.43711e+06
421512	395259	4.43713e+06
421743	395254	4.43714e+06
421975	395250	4.43715e+06
422207	395247	4.43715e+06
422438	395246	4.43715e+06
422670	395245	4.43714e+06
422902	395243	4.43714e+06
423196	395245	4.43714e+06
423428	395247	4.43714e+06
423659	395245	4.43714e+06
423891	395248	4.43714e+06
424123	395245	4.43714e+06
424354	395247	4.43714e+06
424586	395246	4.43714e+06
424818	395247	4.43714e+06
425050	395247	4.43714e+06
425282	395246	4.43713e+06
425514	395247	4.43714e+06
425745	395248	4.43714e+06
425977	395247	4.43714e+06
426209	395246	4.43714e+06
426441	395247	4.43714e+06
426735	395247	4.43714e+06
426967	395248	4.43714e+06
427198	395246	4.43714e+06
427430	395246	4.43713e+06
427662	395247	4.43714e+06
427894	395247	4.43714e+06
428126	395246	4.43714e+06
428357	395245	4.43714e+06
428589	395245	4.43713e+06
428821	395246	4.43713e+06
429052	395245	4.43713e+06
429284	395246	4.43713e+06
429516	395244	4.43714e+06
429748	395242	4.43714e+06
429980	395243	4.43715e+06
430274	395243	4.43715e+06
430506	395239	4.43715e+06
430738	395238	4.43715e+06
430970	395236	4.43715e+06
431202	395236	4.43714e+06
431433	395236	4.43714e+06
431665	395236	4.43714e+06
431897	395235	4.43715e+06
432129	395235	4.43715e+06
432361	395235	4.43715e+06
432593	395234	4.43715e+06
432825	395234	4.43715e+06
433057	395233	4.43715e+06
433289	395234	4.43715e+06
433521	395235	4.43715e+06
433815	395235	4.43715e+06
434047	395235	4.43715e+06
434278	395237	4.43714e+06
434510	395236	4.43715e+06
434741	395233	4.43715e+06
434973	395236	4.43715e+06
435205	395236	4.43715e+06
435436	395234	4.43715e+06
435668	395236	4.43715e+06
435900	395237	4.43715e+06
436132	395235	4.43715e+06
436364	395235	4.43715e+06
436596	395234	4.43715e+06
436828	395235	4.43715e+06
437060	395236	4.43715e+06
437354	395235	4.43715e+06
437586	395235	4.43715e+06
437818	395235	4.43715e+06
438050	395233	4.43715e+06
438282	395236	4.43715e+06
438514	395236	4.43715e+06
438746	395236	4.43715e+06
438978	395235	4.43715e+06
439210	395234	4.43715e+06
439442	395234	4.43715e+06
439674	395236	4.43715e+06
439906	395236	4.43715e+06
440138	395235	4.43715e+06
440370	395238	4.43715e+06
440602	395234	4.43715e+06
440916	395236	4.43715e+06
441147	395235	4.43715e+06
441379	395236	4.43715e+06
441610	395235	4.43715e+06
441842	395235	4.43715e+06
442074	395233	4.43715e+06
442306	395234	4.43715e+06
442538	395234	4.43715e+06
442769	395234	4.43715e+06
443001	395234	4.43715e+06
443232	395234	4.43715e+06
443464	395233	4.43715e+06
443696	395234	4.43715e+06
443927	395234	4.43715e+06
444159	395236	4.43715e+06
444473	395236	4.43715e+06
444704	395232	4.43715e+06
444936	395232	4.43715e+06
445167	395233	4.43715e+06
445399	395232	4.43715e+06
445631	395233	4.43715e+06
445863	395236	4.43715e+06
446095	395236	4.43715e+06
446326	395235	4.43715e+06
446558	395235	4.43715e+06
446790	395236	4.43715e+06
447022	395235	4.43715e+06
447254	395236	4.43715e+06
447486	395236	4.43715e+06
447718	395236	4.43715e+06
448032	395236	4.43715e+06
448264	395234	4.43715e+06
448496	395236	4.43715e+06
448728	395235	4.43715e+06
448960	395235	4.43715e+06
449192	395235	4.43715e+06
449424	395237	4.43715e+06
449656	395236	4.43715e+06
449888	395237	4.43715e+06
450120	395236	4.43715e+06
450352	395237	4.43715e+06
450584	395235	4.43715e+06
450816	395234	4.43715e+06
451048	395236	4.43715e+06
451280	395235	4.43715e+06
451594	395238	4.43715e+06
451826	395224	4.43716e+06
452058	395155	4.43716e+06
452290	395140	4.43716e+06
452522	395097	4.43716e+06
452754	395068	4.43716e+06
452986	395019	4.43716e+06
453218	394979	4.43715e+06
453450	394972	4.43715e+06
453682	394950	4.43715e+06
453914	394954	4.43716e+06
454146	394967	4.43716e+06
454377	394973	4.43716e+06
454609	394982	4.43716e+06
454840	394997	4.43716e+06
455617	395099	4.43716e+06
455849	395109	4.43716e+06
456081	395121	4.43716e+06
456313	395126	4.43716e+06
456545	395143	4.43716e+06
456777	395149	4.43716e+06
457009	395163	4.43716e+06
457241	395168	4.43716e+06
457472	395180	4.43716e+06
459872	394895	4.43717e+06
460103	394895	4.43717e+06
460335	394896	4.43717e+06
460567	394897	4.43717e+06
460798	394894	4.43717e+06
461030	394903	4.43716e+06
461262	394901	4.43717e+06
461493	394926	4.43718e+06
476957	394904	4.43709e+06
477189	394935	4.43713e+06
477884	394929	4.43713e+06
478116	394938	4.43714e+06
478348	394918	4.43714e+06
478580	394936	4.43715e+06
479043	394924	4.43713e+06
479303	394934	4.43714e+06
479766	394926	4.43714e+06
479998	394929	4.43713e+06
480230	394928	4.43714e+06
480462	394927	4.43713e+06
481156	394936	4.43715e+06
481619	394931	4.43715e+06
482545	394931	4.43715e+06
483036	394933	4.43717e+06
483268	394929	4.43714e+06
483731	394902	4.43716e+06
483963	394908	4.43714e+06
484195	394982	4.43716e+06
484426	395011	4.43716e+06
484658	395033	4.43715e+06
484890	395048	4.43715e+06
485122	395066	4.43715e+06
485354	395078	4.43715e+06
485586	395094	4.43715e+06
485818	395104	4.43715e+06
486050	395121	4.43715e+06
486310	395140	4.43715e+06
486542	395160	4.43715e+06
486774	395170	4.43715e+06
487006	395180	4.43715e+06
487238	395172	4.43713e+06
487470	395133	4.43712e+06
487702	395099	4.43712e+06
487934	395037	4.43713e+06
488398	394918	4.43716e+06
488630	394939	4.43714e+06
488862	394948	4.43716e+06
489094	394943	4.43715e+06
489326	394940	4.43715e+06
489558	394941	4.43714e+06
489818	394941	4.43714e+06
490050	394961	4.43716e+06
490282	394972	4.43716e+06
490514	394986	4.43716e+06
490746	395000	4.43716e+06
490978	395007	4.43716e+06
491210	395017	4.43716e+06
491442	395022	4.43716e+06
491674	395037	4.43716e+06
491906	395041	4.43716e+06
492138	395051	4.43716e+06
492370	395068	4.43715e+06
492602	395071	4.43716e+06
492834	395084	4.43715e+06
493066	395096	4.43715e+06
493326	395112	4.43715e+06
493558	395123	4.43714e+06
493790	395131	4.43714e+06
494021	395137	4.43714e+06
494253	395156	4.43714e+06
494485	395166	4.43714e+06
494716	395171	4.43714e+06
494948	395181	4.43713e+06
495180	395194	4.43713e+06
495412	395200	4.43712e+06
495644	395214	4.43712e+06
495876	395228	4.43712e+06
496108	395241	4.43712e+06
496340	395248	4.43712e+06
496572	395255	4.43711e+06
496832	395265	4.4371e+06
497064	395248	4.43709e+06
497296	395232	4.43709e+06
497528	395214	4.4371e+06
497759	395195	4.4371e+06
497991	395180	4.43709e+06
498223	395159	4.4371e+06
498455	395138	4.4371e+06
498687	395116	4.43711e+06
498918	395050	4.43713e+06
499150	394903	4.43716e+06
499382	394904	4.43716e+06
499614	394928	4.43716e+06
499845	394937	4.43717e+06
500077	394940	4.43716e+06
500337	394936	4.43716e+06
500569	394936	4.43717e+06
500800	394943	4.43716e+06
501032	394949	4.43716e+06
501264	394966	4.43716e+06
501496	394995	4.43716e+06
501728	395020	4.43716e+06
501960	395039	4.43715e+06
502192	395062	4.43715e+06
502424	395087	4.43714e+06
502656	395106	4.43714e+06
502888	395139	4.43711e+06
503120	395239	4.43717e+06
503352	395185	4.43709e+06
503583	395219	4.4371e+06
503843	395253	4.43709e+06
504075	395264	4.43707e+06
504307	395244	4.43708e+06
504539	395222	4.4371e+06
504771	395192	4.4371e+06
505003	395175	4.43709e+06
505234	395160	4.4371e+06
505466	395155	4.43714e+06
505698	395208	4.43716e+06
505930	395223	4.43716e+06
506162	395261	4.43715e+06
506394	395266	4.43715e+06
506626	395264	4.43714e+06
506858	395252	4.43712e+06
507090	395248	4.43711e+06
507350	395228	4.43711e+06
507582	395221	4.43711e+06
507814	395212	4.43711e+06
508046	395201	4.43712e+06
508278	395199	4.43712e+06
508510	395196	4.43712e+06
508742	395196	4.43712e+06
508974	395196	4.43712e+06
509206	395197	4.43712e+06
509438	395197	4.43712e+06
509670	395197	4.43712e+06
509902	395197	4.43712e+06
510134	395197	4.43712e+06
510366	395197	4.43712e+06
510598	395197	4.43712e+06
510858	395197	4.43712e+06
511090	395197	4.43712e+06
511322	395197	4.43712e+06
511554	395197	4.43712e+06
511786	395198	4.43712e+06
512018	395199	4.43712e+06
512250	395198	4.43712e+06
512482	395199	4.43712e+06
512714	395199	4.43712e+06
512945	395199	4.43712e+06
513177	395198	4.43712e+06
513409	395195	4.43712e+06
513641	395199	4.43712e+06
513873	395194	4.43712e+06
514105	395198	4.43712e+06
514365	395198	4.43712e+06
514597	395198	4.43712e+06
514829	395199	4.43712e+06
515061	395197	4.43712e+06
515293	395199	4.43712e+06
515525	395197	4.43712e+06
515757	395198	4.43712e+06
515989	395198	4.43712e+06
516221	395199	4.43712e+06
516453	395199	4.43712e+06
516685	395198	4.43712e+06
516917	395198	4.43712e+06
517149	395199	4.43712e+06
517381	395199	4.43712e+06
517613	395199	4.43712e+06
517873	395195	4.43712e+06
518105	395199	4.43712e+06
518337	395195	4.43712e+06
518569	395196	4.43712e+06
518801	395198	4.43712e+06
519033	395198	4.43712e+06
519265	395199	4.43712e+06
519497	395198	4.43712e+06
519729	395198	4.43712e+06
519961	395192	4.43712e+06
520193	395189	4.43712e+06
520425	395190	4.43712e+06
520657	395190	4.43712e+06
520888	395190	4.43712e+06
521120	395190	4.43712e+06
521380	395189	4.43713e+06
521612	395189	4.43712e+06
521844	395190	4.43713e+06
522076	395190	4.43713e+06
522308	395189	4.43713e+06
522540	395189	4.43713e+06
522772	395189	4.43713e+06
523004	395191	4.43713e+06
523236	395191	4.43713e+06
523468	395191	4.43713e+06
523700	395190	4.43713e+06
523932	395190	4.43713e+06
524164	395189	4.43713e+06
524396	395192	4.43713e+06
524628	395192	4.43713e+06
524888	395191	4.43713e+06
525120	395191	4.43713e+06
525352	395189	4.43713e+06
525584	395189	4.43713e+06
525816	395189	4.43713e+06
526048	395189	4.43713e+06
526280	395188	4.43713e+06
526512	395188	4.43713e+06
526744	395188	4.43713e+06
526976	395188	4.43712e+06
527208	395188	4.43712e+06
527440	395188	4.43712e+06
527672	395189	4.43712e+06
527904	395189	4.43712e+06
528136	395189	4.43713e+06
528396	395189	4.43713e+06
528628	395187	4.43712e+06
528860	395189	4.43713e+06
529092	395189	4.43712e+06
529324	395188	4.43712e+06
529556	395187	4.43712e+06
529787	395190	4.43713e+06
530019	395190	4.43713e+06
530251	395190	4.43713e+06
530482	395189	4.43712e+06
530714	395189	4.43713e+06
530945	395189	4.43712e+06
531177	395189	4.43712e+06
531409	395188	4.43712e+06
531641	395188	4.43712e+06
531901	395189	4.43712e+06
532132	395189	4.43712e+06
532364	395188	4.43712e+06
532596	395188	4.43712e+06
532828	395188	4.43713e+06
533060	395188	4.43713e+06
533292	395187	4.43712e+06
533524	395189	4.43713e+06
533756	395190	4.43713e+06
533988	395189	4.43713e+06
534220	395188	4.43712e+06
534452	395188	4.43712e+06
534684	395188	4.43713e+06
534916	395188	4.43713e+06
535148	395189	4.43713e+06
535408	395186	4.43713e+06
535640	395187	4.43713e+06
535872	395187	4.43713e+06
536104	395186	4.43713e+06
536336	395188	4.43713e+06
536568	395188	4.43713e+06
536800	395187	4.43713e+06
537032	395189	4.43713e+06
537264	395188	4.43713e+06
537496	395187	4.43713e+06
537728	395184	4.43713e+06
537960	395179	4.43713e+06
538192	395151	4.43716e+06
538424	395144	4.43715e+06
538656	395140	4.43715e+06
538916	395128	4.43715e+06
539148	395119	4.43714e+06
539380	395115	4.43715e+06
539612	395105	4.43715e+06
539844	395094	4.43715e+06
540076	395083	4.43714e+06
540308	395072	4.43714e+06
540539	395065	4.43714e+06
540771	395053	4.43715e+06
541002	395033	4.43715e+06
541234	394979	4.43716e+06
541698	394894	4.43717e+06
541930	394982	4.43715e+06
542162	395158	4.43711e+06
542655	395254	4.43709e+06
542886	395238	4.43709e+06
543118	395212	4.43709e+06
543350	395195	4.43709e+06
543581	395181	4.43709e+06
543813	395175	4.4371e+06
544045	395157	4.4371e+06
544277	395143	4.43711e+06
544509	395140	4.43711e+06
544741	395146	4.43712e+06
544973	395193	4.43715e+06
545205	395208	4.43716e+06
545437	395260	4.43715e+06
545669	395261	4.43715e+06
545929	395267	4.43713e+06
546160	395265	4.43712e+06
546392	395262	4.43711e+06
546624	395259	4.4371e+06
546856	395253	4.43709e+06
547088	395246	4.43709e+06
547320	395244	4.43709e+06
547552	395235	4.43709e+06
547784	395228	4.4371e+06
548016	395214	4.43709e+06
548248	395207	4.43709e+06
548480	395195	4.43709e+06
548712	395180	4.43709e+06
548944	395171	4.43711e+06
549176	395164	4.43712e+06
549436	395115	4.43712e+06
549667	395098	4.43712e+06
549899	395065	4.43714e+06
550131	395046	4.43714e+06
550363	395028	4.43714e+06
550595	394998	4.43715e+06
551058	394947	4.43716e+06
551290	394946	4.43716e+06
551522	394944	4.43716e+06
551754	394944	4.43716e+06
551986	394942	4.43716e+06
552218	394941	4.43715e+06
552450	394944	4.43716e+06
552682	394942	4.43715e+06
552942	394944	4.43715e+06
553174	394954	4.43715e+06
553406	394961	4.43714e+06
553638	394961	4.43715e+06
553870	394943	4.43715e+06
554102	394945	4.43716e+06
554334	394947	4.43716e+06
555152	394946	4.43716e+06
555383	394945	4.43716e+06
555615	394945	4.43716e+06
555847	394945	4.43716e+06
556078	394949	4.43715e+06
556310	394949	4.43715e+06
556542	394949	4.43716e+06
556802	394947	4.43716e+06
557034	394947	4.43715e+06
557265	394945	4.43716e+06
557497	394944	4.43716e+06
557729	394946	4.43716e+06
557961	394945	4.43716e+06
558192	394956	4.43716e+06
558424	394964	4.43716e+06
558656	394972	4.43716e+06
558888	394982	4.43716e+06
559120	394989	4.43716e+06
559352	394989	4.43716e+06
559584	394974	4.43716e+06
559816	394955	4.43716e+06
560048	394911	4.43716e+06
560308	394902	4.43717e+06
560540	394900	4.43717e+06
560772	394907	4.43717e+06
561277	394904	4.43717e+06
561508	394903	4.43716e+06
561740	394914	4.43714e+06
561972	394907	4.43717e+06
562203	394909	4.43717e+06
562435	394905	4.43717e+06
562667	394907	4.43717e+06
562898	394909	4.43717e+06
563130	394907	4.43717e+06
563362	394912	4.43714e+06
563594	394904	4.43717e+06
563854	394901	4.43717e+06
564086	394903	4.43717e+06
564318	394904	4.43716e+06
564550	394901	4.43716e+06
564782	394902	4.43716e+06
565014	394903	4.43716e+06
565246	394906	4.43716e+06
565478	394905	4.43716e+06
565710	394898	4.43716e+06
565942	394902	4.43717e+06
566174	394902	4.43717e+06
566406	394900	4.43716e+06
566638	394900	4.43716e+06
566870	394904	4.43716e+06
567102	394908	4.43716e+06
567361	394901	4.43716e+06
567593	394902	4.43716e+06
567825	394903	4.43716e+06
568057	394902	4.43716e+06
568289	394905	4.43716e+06
568521	394906	4.43716e+06
568753	394906	4.43716e+06
568985	394909	4.43716e+06
569217	394905	4.43716e+06
569449	394907	4.43716e+06
569681	394911	4.43716e+06
569913	394909	4.43716e+06
570145	394911	4.43716e+06
570376	394913	4.43716e+06
570608	394913	4.43716e+06
570867	394906	4.43716e+06
571098	394906	4.43716e+06
571330	394907	4.43716e+06
571562	394906	4.43716e+06
571794	394915	4.43716e+06
572026	394904	4.43716e+06
572489	394905	4.43716e+06
572721	394905	4.43716e+06
572953	394903	4.43716e+06
573184	394907	4.43716e+06
573416	394906	4.43716e+06
573648	394904	4.43716e+06
573880	394903	4.43716e+06
574112	394902	4.43716e+06
574371	394910	4.43716e+06
574603	394910	4.43716e+06
574835	394913	4.43716e+06
575067	394910	4.43716e+06
575299	394909	4.43716e+06
575531	394905	4.43716e+06
575762	394902	4.43716e+06
575994	394902	4.43716e+06
576226	394904	4.43716e+06
576458	394901	4.43716e+06
576690	394901	4.43716e+06
[truncated: 1,190 more rows]
