# Supplementary material for: Effects of Number of Animals Monitored on Representations of Cattle Group Movement Characteristics and Spatial Occupancy
Source: PLoS One. 2015 Feb 3;10(2):e0113117. doi: 10.1371/journal.pone.0113117 (PMC4315582; doi:10.1371/journal.pone.0113117)
Supplement: S1 File — (ZIP) [file pone.0113117.s001.zip › File S1/GPS data of Group A/X204.xlsx]

## Sheet: X204
time	X	Y
119	395200	4.43711e+06
351	395202	4.43711e+06
640	395200	4.43711e+06
871	395201	4.43711e+06
1103	395200	4.43711e+06
1335	395201	4.43711e+06
1567	395202	4.43711e+06
1798	395202	4.43711e+06
2030	395202	4.43711e+06
2261	395202	4.43711e+06
2493	395201	4.43711e+06
2725	395200	4.43711e+06
2956	395199	4.43711e+06
3188	395199	4.43711e+06
3419	395200	4.43711e+06
3651	395202	4.43711e+06
3882	395201	4.43711e+06
4176	395200	4.43711e+06
4407	395200	4.43711e+06
4639	395199	4.43711e+06
4870	395200	4.43711e+06
5102	395200	4.43711e+06
5334	395200	4.43711e+06
5565	395200	4.43711e+06
5796	395201	4.43711e+06
6028	395200	4.43711e+06
6260	395199	4.43711e+06
6492	395200	4.43711e+06
6724	395200	4.43711e+06
6956	395200	4.43711e+06
7188	395200	4.43711e+06
7420	395199	4.43711e+06
7714	395202	4.43711e+06
7946	395199	4.43711e+06
8178	395201	4.43711e+06
8410	395197	4.43711e+06
8641	395196	4.43711e+06
8873	395196	4.43711e+06
9105	395199	4.43711e+06
9337	395198	4.43711e+06
9569	395197	4.43711e+06
9801	395199	4.43711e+06
10032	395197	4.43711e+06
10264	395198	4.43711e+06
10496	395198	4.43711e+06
10727	395197	4.43711e+06
10959	395196	4.43711e+06
11253	395197	4.43711e+06
11485	395198	4.43711e+06
11717	395197	4.43711e+06
11949	395197	4.43711e+06
12181	395197	4.43711e+06
12412	395198	4.43711e+06
12644	395198	4.43711e+06
12875	395198	4.43711e+06
13107	395197	4.43711e+06
13339	395196	4.43711e+06
13570	395197	4.43711e+06
13801	395196	4.43711e+06
14033	395198	4.43711e+06
14265	395196	4.43711e+06
14497	395197	4.43711e+06
14792	395197	4.43711e+06
15024	395196	4.43711e+06
15256	395196	4.43711e+06
15488	395196	4.43711e+06
15720	395197	4.43711e+06
15952	395196	4.43711e+06
16183	395196	4.43711e+06
16415	395197	4.43711e+06
16647	395196	4.43711e+06
16879	395197	4.43711e+06
17110	395196	4.43711e+06
17342	395197	4.43711e+06
17573	395197	4.43711e+06
17805	395196	4.43711e+06
18036	395198	4.43711e+06
18330	395196	4.43711e+06
18562	395200	4.43711e+06
18793	395199	4.43711e+06
19025	395198	4.43711e+06
19257	395200	4.43711e+06
19488	395199	4.4371e+06
19720	395168	4.43711e+06
19952	395134	4.43713e+06
20183	395116	4.43715e+06
20415	395109	4.43715e+06
20647	395106	4.43716e+06
20879	395099	4.43716e+06
21111	395081	4.43716e+06
21343	395040	4.43716e+06
21575	395030	4.43716e+06
21880	394996	4.43716e+06
22111	394992	4.43716e+06
22343	395022	4.43715e+06
22575	395084	4.43716e+06
22807	395175	4.43716e+06
23038	395207	4.43716e+06
23269	395246	4.43716e+06
23501	395254	4.43716e+06
23733	395261	4.43713e+06
23965	395260	4.43712e+06
24196	395262	4.4371e+06
24427	395268	4.43711e+06
24659	395268	4.43711e+06
24891	395268	4.43714e+06
25122	395268	4.43714e+06
25426	395267	4.43715e+06
25658	395260	4.43716e+06
25890	395243	4.43716e+06
26122	395233	4.43716e+06
26353	395211	4.43716e+06
26585	395178	4.43714e+06
26816	395140	4.43711e+06
27048	395132	4.4371e+06
27279	395094	4.43711e+06
27511	395037	4.43713e+06
27743	395000	4.43714e+06
27975	394963	4.43716e+06
28207	394916	4.43717e+06
28439	394929	4.43716e+06
28670	394936	4.43716e+06
28974	394944	4.43717e+06
29206	394990	4.43714e+06
29438	395007	4.43714e+06
29670	395036	4.43713e+06
29902	395193	4.43713e+06
30134	395249	4.43713e+06
30366	395269	4.43713e+06
30598	395267	4.43712e+06
30830	395266	4.43712e+06
31062	395257	4.43712e+06
31293	395251	4.43712e+06
31525	395255	4.43711e+06
31757	395258	4.43711e+06
31988	395253	4.43711e+06
32220	395256	4.43711e+06
32524	395257	4.43711e+06
32756	395256	4.43711e+06
32988	395257	4.43711e+06
33220	395257	4.43711e+06
33452	395257	4.43711e+06
33684	395257	4.43711e+06
33916	395257	4.43711e+06
34148	395258	4.43711e+06
34380	395245	4.43711e+06
34612	395024	4.43716e+06
34844	394967	4.43716e+06
35075	395258	4.43712e+06
35307	395266	4.4371e+06
35539	395269	4.4371e+06
35771	395266	4.43709e+06
36055	395269	4.43709e+06
36287	395268	4.43709e+06
36519	395266	4.43709e+06
36751	395267	4.43709e+06
36983	395266	4.43709e+06
37215	395267	4.43709e+06
37447	395267	4.43709e+06
37678	395266	4.43709e+06
37909	395263	4.43708e+06
38141	395223	4.43709e+06
38373	395259	4.43714e+06
38605	395265	4.43708e+06
38836	395196	4.43709e+06
39068	395066	4.43712e+06
39300	394918	4.43714e+06
39584	394922	4.43714e+06
39914	394909	4.43709e+06
40145	394921	4.43714e+06
40377	394949	4.43715e+06
41071	394920	4.43715e+06
41303	394927	4.43714e+06
41997	394932	4.43714e+06
42229	394932	4.43714e+06
42461	394936	4.43715e+06
42693	394928	4.43714e+06
42925	394954	4.43715e+06
43185	394939	4.43713e+06
43417	394919	4.43713e+06
43649	394931	4.43715e+06
43881	394938	4.43715e+06
44344	394935	4.43715e+06
44576	394928	4.43716e+06
44808	394931	4.43716e+06
45040	395089	4.43715e+06
45272	395228	4.43716e+06
45504	395262	4.43714e+06
45736	395261	4.43713e+06
45967	395256	4.43712e+06
46199	395256	4.43711e+06
46431	395272	4.4371e+06
46691	395267	4.4371e+06
46923	395270	4.4371e+06
47155	395270	4.4371e+06
47386	395267	4.43709e+06
47617	395267	4.43709e+06
47849	395266	4.43708e+06
48080	395267	4.43707e+06
48312	395267	4.43709e+06
48544	395269	4.43709e+06
48776	395268	4.43709e+06
49007	395267	4.43709e+06
49239	395266	4.43709e+06
49470	395266	4.43709e+06
49702	395263	4.43709e+06
49934	395264	4.43709e+06
50194	395266	4.43709e+06
50426	395267	4.43708e+06
50658	395266	4.43708e+06
50890	395267	4.43708e+06
51122	395268	4.43708e+06
51354	395268	4.43708e+06
51586	395267	4.43708e+06
51818	395268	4.43708e+06
52050	395267	4.43708e+06
52282	395268	4.43708e+06
52514	395265	4.43708e+06
52746	395253	4.43709e+06
52978	395247	4.43708e+06
53210	395237	4.43708e+06
53442	395235	4.43708e+06
53702	395223	4.43709e+06
53934	395221	4.43709e+06
54165	395222	4.4371e+06
54397	395255	4.43709e+06
54628	395265	4.43711e+06
54860	395266	4.43711e+06
55092	395267	4.43714e+06
55323	395265	4.43715e+06
55555	395260	4.43716e+06
55787	395249	4.43716e+06
56018	395247	4.43716e+06
56250	395241	4.43715e+06
56482	395268	4.43711e+06
56713	395267	4.4371e+06
56945	395269	4.4371e+06
57205	395267	4.43708e+06
57437	395267	4.43709e+06
57668	395268	4.4371e+06
57900	395266	4.43709e+06
58131	395267	4.43709e+06
58363	395266	4.43709e+06
58595	395267	4.43709e+06
58826	395268	4.43708e+06
59057	395264	4.43707e+06
59289	395248	4.43708e+06
59521	395242	4.43709e+06
59753	395247	4.4371e+06
59984	395251	4.4371e+06
60216	395258	4.43711e+06
60447	395251	4.43711e+06
60707	395246	4.43712e+06
60939	395248	4.43713e+06
61170	395263	4.43716e+06
61402	395247	4.43715e+06
61634	395232	4.43715e+06
61866	395224	4.43715e+06
62098	395210	4.43714e+06
62330	395192	4.43715e+06
62562	395184	4.43715e+06
62794	395173	4.43715e+06
63026	395162	4.43715e+06
63258	395142	4.43714e+06
63490	395131	4.43714e+06
63721	395122	4.43713e+06
63953	395106	4.43712e+06
64213	395064	4.43712e+06
64445	394918	4.4372e+06
64677	394901	4.43723e+06
64909	394900	4.43724e+06
65141	394908	4.43723e+06
66067	394909	4.43723e+06
66761	394902	4.43725e+06
66993	394899	4.43725e+06
67224	394908	4.43723e+06
67455	394915	4.43719e+06
67715	395024	4.43715e+06
67947	395078	4.43713e+06
68178	395143	4.43712e+06
68409	395188	4.4371e+06
68641	395255	4.43713e+06
68873	395213	4.43715e+06
69105	395160	4.43714e+06
69337	395123	4.43714e+06
69569	395094	4.43714e+06
69801	395081	4.43714e+06
70032	395055	4.43714e+06
70264	395042	4.43715e+06
70495	395035	4.43715e+06
70727	395010	4.43716e+06
70958	395003	4.43716e+06
71218	395078	4.43714e+06
71450	395126	4.43713e+06
71682	395143	4.43712e+06
71914	395166	4.43712e+06
72146	395189	4.43712e+06
72377	395228	4.43712e+06
72609	395266	4.43711e+06
72841	395266	4.43711e+06
73072	395265	4.4371e+06
73303	395266	4.4371e+06
73534	395264	4.4371e+06
73766	395262	4.4371e+06
73998	395258	4.4371e+06
74229	395250	4.4371e+06
74461	395246	4.4371e+06
74721	395244	4.4371e+06
74953	395241	4.4371e+06
75184	395242	4.4371e+06
75415	395247	4.4371e+06
75647	395247	4.4371e+06
75879	395247	4.4371e+06
76110	395247	4.4371e+06
76342	395247	4.4371e+06
76574	395247	4.43709e+06
76806	395247	4.43709e+06
77037	395246	4.4371e+06
77268	395246	4.4371e+06
77500	395247	4.43709e+06
77732	395247	4.4371e+06
77963	395247	4.4371e+06
78223	395248	4.4371e+06
78455	395247	4.43709e+06
78686	395248	4.4371e+06
78918	395249	4.43709e+06
79150	395247	4.43709e+06
79382	395248	4.43709e+06
79614	395250	4.43709e+06
79846	395249	4.43709e+06
80078	395250	4.43709e+06
80309	395248	4.43709e+06
80541	395247	4.43709e+06
80773	395250	4.43709e+06
81004	395249	4.43709e+06
81236	395249	4.43709e+06
81468	395250	4.43709e+06
81728	395251	4.43709e+06
81960	395249	4.43709e+06
82192	395247	4.4371e+06
82423	395250	4.43709e+06
82654	395249	4.43709e+06
82886	395249	4.4371e+06
83117	395249	4.43709e+06
83349	395251	4.43709e+06
83580	395248	4.43709e+06
83812	395247	4.43709e+06
84044	395248	4.43709e+06
84276	395247	4.43709e+06
84507	395247	4.43709e+06
84739	395247	4.43709e+06
84970	395248	4.43709e+06
85230	395248	4.43709e+06
85462	395248	4.43709e+06
85693	395248	4.43709e+06
85925	395248	4.43709e+06
86157	395245	4.4371e+06
86388	395249	4.43709e+06
86620	395247	4.43709e+06
86852	395248	4.43709e+06
87083	395248	4.4371e+06
87315	395247	4.43709e+06
87546	395248	4.43709e+06
87778	395249	4.4371e+06
88010	395247	4.4371e+06
88241	395247	4.4371e+06
88473	395248	4.43709e+06
88733	395248	4.43709e+06
88964	395248	4.43709e+06
89195	395248	4.43709e+06
89427	395247	4.43709e+06
89659	395248	4.43709e+06
89891	395248	4.43709e+06
90122	395247	4.43709e+06
90354	395249	4.43709e+06
90585	395249	4.43709e+06
90816	395247	4.43709e+06
91048	395247	4.43709e+06
91280	395239	4.4371e+06
91512	395184	4.43711e+06
91744	395178	4.43712e+06
91975	395177	4.43712e+06
92236	395176	4.43712e+06
92468	395173	4.43713e+06
92699	395147	4.43713e+06
92931	395148	4.43712e+06
93162	395154	4.43712e+06
93394	395159	4.43712e+06
93626	395161	4.43712e+06
93858	395164	4.43712e+06
94089	395162	4.43712e+06
94321	395162	4.43712e+06
94553	395163	4.43712e+06
94785	395162	4.43712e+06
95016	395163	4.43712e+06
95248	395162	4.43712e+06
95480	395162	4.43712e+06
95740	395161	4.43712e+06
95971	395161	4.43712e+06
96203	395161	4.43712e+06
96435	395162	4.43712e+06
96667	395162	4.43712e+06
96898	395162	4.43712e+06
97130	395164	4.43712e+06
97361	395163	4.43712e+06
97593	395162	4.43712e+06
97824	395161	4.43712e+06
98056	395161	4.43712e+06
98288	395160	4.43712e+06
98519	395161	4.43712e+06
98751	395163	4.43712e+06
98983	395162	4.43712e+06
99243	395162	4.43712e+06
99475	395162	4.43712e+06
99706	395162	4.43712e+06
99937	395162	4.43712e+06
100168	395163	4.43712e+06
100400	395161	4.43712e+06
100632	395162	4.43712e+06
100864	395161	4.43712e+06
101095	395161	4.43712e+06
101327	395161	4.43711e+06
101558	395161	4.43712e+06
101790	395161	4.43712e+06
102022	395162	4.43712e+06
102253	395161	4.43711e+06
102485	395162	4.43712e+06
102745	395163	4.43712e+06
102977	395162	4.43712e+06
103209	395162	4.43712e+06
103441	395162	4.43712e+06
103673	395162	4.43712e+06
103905	395162	4.43712e+06
104136	395163	4.43712e+06
104368	395162	4.43712e+06
104600	395167	4.43711e+06
104832	395169	4.43711e+06
105064	395174	4.43711e+06
105296	395175	4.43711e+06
105528	395174	4.43711e+06
105760	395175	4.43711e+06
105992	395174	4.43711e+06
106253	395175	4.43711e+06
106485	395174	4.43711e+06
106716	395174	4.43711e+06
106948	395174	4.43711e+06
107180	395174	4.43711e+06
107411	395174	4.43711e+06
107643	395185	4.43712e+06
107874	395224	4.43709e+06
108106	395204	4.43714e+06
108337	395173	4.43716e+06
108569	395160	4.43716e+06
108800	395109	4.43714e+06
109032	395081	4.43713e+06
109263	395067	4.43713e+06
109495	395042	4.43713e+06
109755	395018	4.43714e+06
109987	395000	4.43715e+06
110218	394981	4.43716e+06
110450	394972	4.43716e+06
110682	394963	4.43716e+06
110914	394966	4.43716e+06
111146	394986	4.43716e+06
111377	395021	4.43716e+06
111609	395051	4.43715e+06
111840	395079	4.43715e+06
112071	395098	4.43715e+06
112303	395138	4.43715e+06
112535	395165	4.43715e+06
112767	395206	4.43715e+06
112999	395248	4.43715e+06
113259	395263	4.43714e+06
113490	395266	4.4371e+06
113722	395260	4.4371e+06
113954	395268	4.43709e+06
114186	395265	4.43709e+06
114418	395267	4.4371e+06
114649	395267	4.43709e+06
114880	395267	4.43709e+06
115111	395260	4.43708e+06
115343	395267	4.43708e+06
115575	395267	4.43707e+06
115807	395265	4.43707e+06
116038	395266	4.43707e+06
116270	395261	4.43707e+06
116502	395257	4.43707e+06
116762	395254	4.43707e+06
116994	395242	4.43707e+06
117226	395205	4.43708e+06
117458	395129	4.43711e+06
117689	395098	4.43712e+06
117920	395031	4.43713e+06
118152	395009	4.43714e+06
118384	394965	4.43716e+06
118615	394915	4.43718e+06
118847	394898	4.43723e+06
122342	394918	4.43723e+06
122574	394924	4.43723e+06
122806	394901	4.4372e+06
125607	394900	4.43724e+06
126763	394927	4.43717e+06
131209	394897	4.43721e+06
131440	394912	4.43722e+06
131672	394905	4.43722e+06
131904	394910	4.43723e+06
132366	394896	4.43723e+06
132829	394922	4.43724e+06
133060	394914	4.43724e+06
133523	394912	4.43724e+06
133754	394909	4.43725e+06
133986	394906	4.43723e+06
134476	394905	4.43723e+06
134708	394893	4.43725e+06
134940	394927	4.43717e+06
135172	394994	4.43716e+06
135404	395070	4.43715e+06
135636	395091	4.43714e+06
135868	395115	4.43714e+06
136099	395128	4.43714e+06
136331	395142	4.43712e+06
136562	395126	4.43711e+06
136793	395079	4.43712e+06
137024	395054	4.43713e+06
137255	395024	4.43714e+06
137487	395008	4.43714e+06
137746	394979	4.43715e+06
137978	394916	4.43719e+06
138209	394901	4.43723e+06
138441	394907	4.43723e+06
138672	394914	4.43723e+06
138903	394917	4.4372e+06
139135	394916	4.43716e+06
139367	394919	4.43716e+06
139598	394919	4.43716e+06
139830	394919	4.43716e+06
140062	394940	4.43713e+06
140293	394938	4.43714e+06
140525	394938	4.43714e+06
140756	394937	4.43714e+06
140988	394941	4.43714e+06
141247	394937	4.43714e+06
141479	394935	4.43714e+06
141711	394936	4.43714e+06
141943	394938	4.43714e+06
142175	394940	4.43714e+06
142406	394941	4.43714e+06
142638	394938	4.43714e+06
142869	394939	4.43714e+06
143101	394941	4.43713e+06
143332	394937	4.43715e+06
143564	394967	4.43716e+06
143795	394985	4.43716e+06
144027	394993	4.43716e+06
144258	395005	4.43716e+06
144490	395012	4.43716e+06
144750	395022	4.43715e+06
144982	395026	4.43715e+06
145213	394987	4.43714e+06
145445	394944	4.43716e+06
145677	394948	4.43716e+06
145909	394956	4.43716e+06
146141	394969	4.43716e+06
146373	394989	4.43715e+06
146605	395021	4.43715e+06
146836	395038	4.43714e+06
147068	395063	4.43714e+06
147300	395088	4.43714e+06
147532	395118	4.43714e+06
147764	395152	4.43713e+06
147995	395184	4.43712e+06
148254	395208	4.43711e+06
148486	395227	4.43709e+06
148718	395243	4.43709e+06
148950	395262	4.43709e+06
149181	395267	4.43708e+06
149412	395266	4.43708e+06
149644	395253	4.43709e+06
149876	395243	4.4371e+06
150107	395220	4.43709e+06
150338	395172	4.4371e+06
150570	395171	4.4371e+06
150801	395155	4.4371e+06
151033	395115	4.43711e+06
151265	395085	4.43712e+06
151496	395057	4.43713e+06
151755	395024	4.43714e+06
151987	395005	4.43715e+06
152219	394986	4.43715e+06
152451	394969	4.43716e+06
152682	394918	4.43718e+06
152914	394952	4.43716e+06
153145	395071	4.43715e+06
153377	395103	4.43715e+06
153609	395129	4.43715e+06
153841	395172	4.43714e+06
154073	395192	4.43713e+06
154304	395227	4.43714e+06
154536	395244	4.43714e+06
154768	395261	4.43714e+06
154999	395259	4.43715e+06
155258	395228	4.43716e+06
155490	395209	4.43713e+06
155722	395190	4.43711e+06
155953	395156	4.43713e+06
156185	395133	4.43713e+06
156417	395122	4.43713e+06
156649	395100	4.43713e+06
156880	395076	4.43714e+06
157112	395050	4.43716e+06
157344	395033	4.43716e+06
157575	395008	4.43716e+06
157807	394987	4.43716e+06
158039	394957	4.43716e+06
158270	394917	4.4372e+06
158501	394900	4.43724e+06
158760	394917	4.43721e+06
158992	394997	4.43715e+06
159223	395099	4.43716e+06
159455	395129	4.43715e+06
159687	395160	4.43715e+06
159919	395179	4.43715e+06
160150	395183	4.43714e+06
160382	395201	4.43713e+06
160614	395215	4.43713e+06
160846	395237	4.43713e+06
161078	395253	4.43713e+06
161309	395254	4.43712e+06
161541	395252	4.43712e+06
161772	395253	4.43712e+06
162004	395254	4.43712e+06
162263	395253	4.43712e+06
162495	395254	4.43712e+06
162726	395253	4.43712e+06
162958	395255	4.43712e+06
163190	395255	4.43712e+06
163422	395254	4.43712e+06
163653	395253	4.43712e+06
163885	395253	4.43712e+06
164117	395252	4.43712e+06
164348	395253	4.43712e+06
164579	395252	4.43712e+06
164810	395252	4.43712e+06
165042	395250	4.43714e+06
165274	395240	4.43713e+06
165506	395239	4.43714e+06
165765	395234	4.43714e+06
165996	395231	4.43714e+06
166228	395232	4.43713e+06
166460	395238	4.43713e+06
166692	395238	4.43713e+06
166924	395239	4.43713e+06
167155	395240	4.43713e+06
167387	395240	4.43713e+06
167618	395241	4.43713e+06
167850	395240	4.43713e+06
168081	395240	4.43713e+06
168313	395239	4.43713e+06
168544	395240	4.43713e+06
168775	395240	4.43713e+06
169007	395243	4.43713e+06
169266	395242	4.43713e+06
169497	395241	4.43713e+06
169729	395242	4.43713e+06
169961	395243	4.43713e+06
170193	395243	4.43713e+06
170424	395240	4.43713e+06
170656	395240	4.43713e+06
170887	395240	4.43713e+06
171119	395240	4.43713e+06
171351	395239	4.43713e+06
171582	395239	4.43713e+06
171814	395239	4.43713e+06
172046	395240	4.43713e+06
172278	395241	4.43713e+06
172510	395240	4.43713e+06
172770	395240	4.43713e+06
173001	395242	4.43712e+06
173233	395240	4.43713e+06
173465	395240	4.43713e+06
173696	395242	4.43713e+06
173928	395240	4.43713e+06
174159	395240	4.43713e+06
174390	395241	4.43713e+06
174622	395241	4.43713e+06
174853	395241	4.43713e+06
175085	395239	4.43713e+06
175317	395239	4.43713e+06
175549	395241	4.43713e+06
175780	395240	4.43713e+06
176012	395240	4.43713e+06
176271	395240	4.43713e+06
176502	395240	4.43713e+06
176733	395239	4.43713e+06
176965	395240	4.43712e+06
177196	395242	4.43713e+06
177428	395239	4.43713e+06
177659	395240	4.43713e+06
177891	395240	4.43713e+06
178122	395240	4.43713e+06
178354	395240	4.43713e+06
178585	395241	4.43713e+06
178817	395241	4.43713e+06
179049	395240	4.43713e+06
179280	395240	4.43713e+06
179512	395241	4.43713e+06
179771	395243	4.43714e+06
180002	395243	4.43713e+06
180234	395241	4.43713e+06
180466	395242	4.43713e+06
180698	395242	4.43713e+06
180929	395242	4.43713e+06
181161	395241	4.43713e+06
181393	395241	4.43713e+06
181624	395240	4.43713e+06
181855	395239	4.43713e+06
182087	395240	4.43713e+06
182319	395239	4.43713e+06
182550	395239	4.43713e+06
182782	395239	4.43713e+06
183013	395239	4.43713e+06
183272	395239	4.43713e+06
183504	395239	4.43713e+06
183735	395239	4.43713e+06
183967	395239	4.43713e+06
184198	395239	4.43713e+06
184430	395238	4.43713e+06
184662	395238	4.43713e+06
184894	395239	4.43713e+06
185125	395239	4.43713e+06
185357	395239	4.43713e+06
185589	395239	4.43713e+06
185821	395241	4.43713e+06
186053	395240	4.43713e+06
186285	395240	4.43713e+06
186517	395240	4.43713e+06
186776	395240	4.43713e+06
187008	395241	4.43713e+06
187240	395239	4.43713e+06
187472	395239	4.43713e+06
187704	395239	4.43713e+06
187936	395239	4.43713e+06
188167	395240	4.43713e+06
188399	395240	4.43713e+06
188630	395237	4.43713e+06
188862	395239	4.43713e+06
189094	395240	4.43713e+06
189326	395239	4.43713e+06
189558	395235	4.43712e+06
189790	395236	4.43713e+06
190022	395240	4.43713e+06
190281	395237	4.43713e+06
190513	395238	4.43713e+06
190745	395238	4.43713e+06
190977	395237	4.43713e+06
191209	395237	4.43713e+06
191441	395238	4.43713e+06
191673	395239	4.43713e+06
191905	395239	4.43713e+06
192137	395229	4.43713e+06
192369	395223	4.43714e+06
192600	395186	4.43714e+06
192832	395144	4.43715e+06
193064	395129	4.43714e+06
193296	395120	4.43714e+06
193528	395103	4.43714e+06
193787	395094	4.43714e+06
194019	395082	4.43713e+06
194251	395069	4.43713e+06
194482	395066	4.43713e+06
194713	395037	4.43714e+06
194945	395026	4.43715e+06
195177	395011	4.43715e+06
195409	395002	4.43715e+06
195640	395001	4.43715e+06
195872	395006	4.43715e+06
196104	395033	4.43715e+06
196336	395046	4.43715e+06
196567	395055	4.43715e+06
196799	395070	4.43715e+06
197031	395080	4.43715e+06
197290	395089	4.43715e+06
197522	395098	4.43715e+06
197753	395108	4.43715e+06
197985	395115	4.43715e+06
198217	395119	4.43715e+06
198449	395127	4.43714e+06
198681	395100	4.43714e+06
198913	395080	4.43714e+06
199144	395045	4.43714e+06
199376	395028	4.43714e+06
199607	394991	4.43715e+06
199839	394978	4.43715e+06
200070	394940	4.43717e+06
200302	394928	4.43716e+06
200534	394916	4.43717e+06
200792	394916	4.4372e+06
201024	394900	4.43723e+06
201255	394902	4.43724e+06
202874	394910	4.43726e+06
203106	394905	4.43727e+06
203338	394911	4.43726e+06
203569	394907	4.43726e+06
203801	394909	4.43725e+06
204033	394913	4.43725e+06
204291	394913	4.43726e+06
204523	394910	4.43726e+06
204986	394915	4.43726e+06
205218	394920	4.43725e+06
205449	394910	4.43726e+06
205681	394911	4.43725e+06
207789	394916	4.43726e+06
208714	394911	4.43725e+06
208946	394913	4.43724e+06
209178	394909	4.43725e+06
209410	394905	4.43725e+06
209641	394907	4.43723e+06
209873	394909	4.43725e+06
210105	394912	4.43725e+06
210337	394904	4.43724e+06
210569	394906	4.43725e+06
210800	394911	4.43726e+06
211752	394906	4.43726e+06
212677	394905	4.43725e+06
212908	394909	4.43727e+06
213833	394920	4.43725e+06
214065	394919	4.43721e+06
214296	395021	4.43717e+06
214528	395101	4.43716e+06
214786	395167	4.43716e+06
215018	395224	4.43716e+06
215250	395264	4.43715e+06
215482	395258	4.43714e+06
215713	395247	4.43712e+06
215944	395250	4.4371e+06
216176	395238	4.4371e+06
216408	395226	4.43711e+06
216640	395214	4.43711e+06
216872	395183	4.43712e+06
217104	395143	4.43713e+06
217335	395125	4.43713e+06
217566	395083	4.43715e+06
217798	394995	4.43716e+06
218030	394913	4.43724e+06
218520	394899	4.43726e+06
219214	394901	4.43724e+06
219677	394907	4.43723e+06
220834	394887	4.43719e+06
221297	394893	4.43723e+06
223867	394904	4.43723e+06
224330	394899	4.43723e+06
228062	394910	4.43724e+06
228294	394912	4.43723e+06
228526	394907	4.43724e+06
229484	394913	4.43723e+06
229715	394921	4.43716e+06
229947	395005	4.43715e+06
230179	395083	4.43713e+06
230411	395142	4.43713e+06
230643	395194	4.43713e+06
230875	395247	4.43715e+06
231106	395264	4.43713e+06
231338	395258	4.4371e+06
231569	395230	4.43708e+06
231801	395216	4.43709e+06
232032	395207	4.43709e+06
232296	395194	4.43709e+06
232528	395184	4.4371e+06
232760	395168	4.4371e+06
232992	395153	4.4371e+06
233224	395173	4.4371e+06
233456	395186	4.4371e+06
233688	395248	4.43711e+06
233920	395265	4.4371e+06
234152	395263	4.43709e+06
234384	395262	4.43708e+06
234615	395264	4.43708e+06
234847	395256	4.43708e+06
235079	395241	4.43708e+06
235311	395245	4.43708e+06
235543	395247	4.43709e+06
235807	395239	4.4371e+06
236039	395227	4.4371e+06
236271	395218	4.43709e+06
236503	395259	4.43709e+06
236735	395265	4.43709e+06
236966	395267	4.43707e+06
237197	395248	4.43707e+06
237429	395235	4.43708e+06
237661	395216	4.43708e+06
237893	395184	4.4371e+06
238125	395182	4.4371e+06
238356	395152	4.4371e+06
238588	395138	4.43711e+06
238820	395122	4.43712e+06
239052	395100	4.43712e+06
239316	395068	4.43713e+06
239548	395031	4.43714e+06
239779	395000	4.43714e+06
240011	394973	4.43715e+06
240242	394917	4.43722e+06
240474	394901	4.43723e+06
240705	394896	4.43723e+06
240937	394959	4.43716e+06
241169	395026	4.43716e+06
241400	395057	4.43715e+06
241632	395076	4.43714e+06
241864	395113	4.43713e+06
242096	395148	4.43712e+06
242327	395175	4.43712e+06
242559	395182	4.43714e+06
242823	395173	4.43716e+06
243055	395154	4.43716e+06
243287	395136	4.43714e+06
243519	395107	4.43714e+06
243751	395083	4.43713e+06
243982	395050	4.43713e+06
244213	395022	4.43714e+06
244445	395010	4.43715e+06
244677	395000	4.43716e+06
244909	394986	4.43716e+06
245140	394993	4.43716e+06
245372	395046	4.43715e+06
245604	395083	4.43716e+06
245835	395111	4.43715e+06
246066	395148	4.43715e+06
246331	395167	4.43714e+06
246562	395178	4.43713e+06
246794	395199	4.43712e+06
247026	395216	4.43712e+06
247258	395222	4.43712e+06
247490	395228	4.43712e+06
247722	395237	4.43712e+06
247954	395242	4.43712e+06
248186	395230	4.43712e+06
248418	395226	4.43712e+06
248650	395224	4.43712e+06
248882	395225	4.43712e+06
249114	395226	4.43712e+06
249346	395226	4.43712e+06
249578	395225	4.43712e+06
249842	395225	4.43712e+06
250073	395226	4.43712e+06
250305	395226	4.43712e+06
250537	395225	4.43712e+06
250768	395226	4.43712e+06
250999	395226	4.43712e+06
251231	395226	4.43712e+06
251463	395226	4.43712e+06
251694	395225	4.43712e+06
251926	395226	4.43712e+06
252158	395226	4.43712e+06
252389	395225	4.43712e+06
252621	395225	4.43712e+06
252853	395224	4.43712e+06
253084	395226	4.43712e+06
253348	395225	4.43712e+06
253580	395225	4.43712e+06
253812	395225	4.43712e+06
254044	395225	4.43712e+06
254276	395225	4.43712e+06
254507	395225	4.43712e+06
254739	395224	4.43712e+06
254971	395224	4.43712e+06
255203	395225	4.43712e+06
255435	395225	4.43712e+06
255667	395224	4.43712e+06
255898	395223	4.43712e+06
256130	395225	4.43712e+06
256362	395224	4.43712e+06
256594	395225	4.43712e+06
256858	395224	4.43712e+06
257090	395224	4.43712e+06
257322	395224	4.43712e+06
257554	395224	4.43712e+06
257786	395225	4.43712e+06
258017	395225	4.43712e+06
258249	395225	4.43712e+06
258481	395225	4.43712e+06
258712	395228	4.43712e+06
258944	395228	4.43712e+06
259175	395227	4.43712e+06
259407	395227	4.43712e+06
259639	395227	4.43712e+06
259871	395226	4.43712e+06
260103	395226	4.43712e+06
260367	395227	4.43712e+06
260599	395226	4.43712e+06
260831	395227	4.43712e+06
261063	395228	4.43712e+06
261295	395226	4.43712e+06
261526	395227	4.43712e+06
261758	395228	4.43712e+06
261990	395226	4.43712e+06
262222	395224	4.43712e+06
262454	395220	4.43713e+06
262686	395216	4.43713e+06
262918	395209	4.43714e+06
263150	395206	4.43714e+06
263382	395205	4.43714e+06
263614	395208	4.43714e+06
263878	395214	4.43715e+06
264110	395223	4.43715e+06
264342	395229	4.43715e+06
264573	395227	4.43715e+06
264805	395223	4.43714e+06
265036	395222	4.43714e+06
265268	395225	4.43714e+06
265499	395228	4.43715e+06
265731	395232	4.43715e+06
265963	395254	4.43715e+06
266195	395254	4.43715e+06
266427	395250	4.43715e+06
266659	395254	4.43713e+06
266891	395257	4.43713e+06
267123	395257	4.43712e+06
267387	395265	4.4371e+06
267619	395264	4.4371e+06
267851	395263	4.4371e+06
268082	395263	4.4371e+06
268314	395264	4.4371e+06
268546	395225	4.43712e+06
268778	395225	4.43712e+06
269009	395225	4.43712e+06
269241	395224	4.43712e+06
269472	395224	4.43712e+06
269704	395224	4.43712e+06
269936	395226	4.43712e+06
270168	395224	4.43712e+06
270400	395224	4.43712e+06
270631	395225	4.43712e+06
270895	395224	4.43712e+06
271127	395224	4.43712e+06
271358	395223	4.43712e+06
271590	395224	4.43712e+06
271822	395223	4.43712e+06
272054	395223	4.43712e+06
272286	395223	4.43712e+06
272517	395224	4.43712e+06
272749	395223	4.43712e+06
272981	395223	4.43712e+06
273212	395222	4.43712e+06
273443	395222	4.43712e+06
273675	395223	4.43712e+06
273906	395224	4.43712e+06
274138	395224	4.43712e+06
274402	395223	4.43712e+06
274634	395222	4.43712e+06
274865	395224	4.43712e+06
275097	395224	4.43712e+06
275329	395224	4.43712e+06
275560	395223	4.43712e+06
275791	395222	4.43712e+06
276023	395225	4.43712e+06
276255	395224	4.43712e+06
276487	395224	4.43712e+06
276719	395224	4.43712e+06
276951	395224	4.43713e+06
277183	395224	4.43712e+06
277415	395223	4.43712e+06
277646	395222	4.43712e+06
277910	395222	4.43712e+06
278142	395222	4.43712e+06
278374	395221	4.43712e+06
278605	395224	4.43712e+06
278837	395228	4.43714e+06
279069	395236	4.43716e+06
279301	395259	4.43715e+06
279533	395260	4.43714e+06
279765	395259	4.43713e+06
279997	395257	4.43711e+06
280229	395195	4.43713e+06
280461	395176	4.43713e+06
280693	395153	4.43713e+06
280925	395119	4.43713e+06
281157	395077	4.43714e+06
281426	395038	4.43715e+06
281658	395016	4.43715e+06
281890	395009	4.43714e+06
282122	394975	4.43716e+06
282354	394957	4.43716e+06
282586	394944	4.43715e+06
282818	394997	4.43714e+06
283049	395038	4.43715e+06
283281	395129	4.43714e+06
283513	395161	4.43714e+06
283745	395185	4.43715e+06
283977	395249	4.43714e+06
284209	395263	4.43713e+06
284441	395266	4.4371e+06
284673	395260	4.4371e+06
284942	395260	4.43709e+06
285174	395265	4.43707e+06
285406	395263	4.43707e+06
285638	395242	4.43708e+06
285870	395217	4.43709e+06
286102	395208	4.4371e+06
286334	395190	4.43711e+06
286566	395174	4.43712e+06
286798	395165	4.43713e+06
287030	395159	4.43713e+06
287262	395161	4.43713e+06
287494	395147	4.43714e+06
287726	395134	4.43714e+06
287958	395106	4.43714e+06
288190	395098	4.43714e+06
288459	395066	4.43714e+06
288690	395058	4.43714e+06
288922	395041	4.43714e+06
289154	395008	4.43715e+06
289386	394993	4.43715e+06
289618	394975	4.43716e+06
289850	394906	4.43716e+06
290082	394899	4.43718e+06
290314	394908	4.43718e+06
291239	394905	4.43717e+06
292895	394904	4.43721e+06
294976	394909	4.43719e+06
295939	394910	4.43718e+06
298482	394903	4.43718e+06
298714	394906	4.43717e+06
299215	394909	4.43719e+06
299447	394902	4.43718e+06
300605	394903	4.43716e+06
300837	394905	4.43721e+06
301069	395162	4.43716e+06
301300	394903	4.43718e+06
301532	394897	4.43718e+06
301764	394903	4.4372e+06
301996	394907	4.43719e+06
302228	394909	4.43719e+06
302497	394906	4.43718e+06
305503	394909	4.43718e+06
305735	394901	4.43718e+06
306236	394905	4.43719e+06
306468	394903	4.43719e+06
306700	394902	4.43718e+06
306932	394902	4.43719e+06
307164	394908	4.43719e+06
307396	394901	4.43719e+06
307628	394901	4.43718e+06
307860	394903	4.43718e+06
308092	394903	4.43718e+06
308324	394904	4.43719e+06
308556	394902	4.43718e+06
308788	394903	4.43718e+06
309020	394904	4.43718e+06
309252	394904	4.43719e+06
309521	394945	4.43716e+06
309753	395144	4.43715e+06
309985	395219	4.43714e+06
310217	395248	4.43714e+06
310449	395248	4.43712e+06
310681	395187	4.43711e+06
310913	395165	4.43712e+06
311145	395149	4.43712e+06
311377	395149	4.43715e+06
311609	395170	4.43716e+06
311841	395196	4.43715e+06
312073	395218	4.43715e+06
312304	395228	4.43715e+06
312536	395259	4.43716e+06
312768	395264	4.43714e+06
313037	395262	4.43712e+06
313269	395265	4.43711e+06
313501	395255	4.4371e+06
313733	395238	4.4371e+06
313965	395215	4.4371e+06
314197	395194	4.4371e+06
314429	395181	4.4371e+06
314661	395158	4.43711e+06
314893	395133	4.43711e+06
315124	395095	4.43713e+06
315356	395063	4.43713e+06
315588	395007	4.43714e+06
315820	394987	4.43715e+06
316052	394901	4.43716e+06
316284	394946	4.43715e+06
316573	394939	4.43715e+06
316805	394942	4.43715e+06
317037	394936	4.43714e+06
317269	394942	4.43715e+06
317501	394941	4.43715e+06
317733	394937	4.43715e+06
317965	394938	4.43715e+06
318197	394938	4.43715e+06
318429	394937	4.43715e+06
318661	394940	4.43715e+06
318893	394943	4.43715e+06
319125	394938	4.43715e+06
319357	394939	4.43715e+06
319589	394941	4.43715e+06
319821	394942	4.43715e+06
320110	394943	4.43715e+06
320342	394945	4.43716e+06
320574	394942	4.43715e+06
320806	394943	4.43715e+06
321038	394942	4.43715e+06
321270	394938	4.43715e+06
321502	394939	4.43715e+06
321734	394940	4.43715e+06
321966	394939	4.43715e+06
322198	394940	4.43715e+06
322430	394937	4.43715e+06
322662	394939	4.43715e+06
322894	394941	4.43715e+06
323126	394959	4.43716e+06
323358	395057	4.43715e+06
323647	395091	4.43714e+06
323878	395126	4.43714e+06
324110	395159	4.43713e+06
324342	395197	4.43713e+06
324574	395216	4.43713e+06
324806	395237	4.43713e+06
325038	395264	4.43715e+06
325270	395253	4.43715e+06
325502	395242	4.43715e+06
325734	395212	4.43716e+06
325966	395187	4.43715e+06
326198	395175	4.43715e+06
326430	395159	4.43714e+06
326662	395154	4.43714e+06
326894	395135	4.43714e+06
327183	395120	4.43714e+06
327415	395095	4.43714e+06
327647	395078	4.43714e+06
327878	395058	4.43715e+06
328110	395027	4.43716e+06
328342	395015	4.43716e+06
328574	394979	4.43717e+06
328806	394963	4.43716e+06
329038	395031	4.43715e+06
329270	395104	4.43713e+06
329501	395170	4.43713e+06
329733	395214	4.43712e+06
329965	395250	4.43711e+06
330197	395253	4.43715e+06
330429	395220	4.43716e+06
330718	395170	4.43716e+06
330950	395156	4.43714e+06
331182	395150	4.43714e+06
331414	395134	4.43713e+06
331646	395123	4.43713e+06
331878	395114	4.43712e+06
332110	395107	4.43712e+06
332342	395097	4.43712e+06
332574	395088	4.43712e+06
332806	395066	4.43713e+06
333038	395056	4.43713e+06
333270	395040	4.43714e+06
333502	395028	4.43714e+06
333734	395014	4.43715e+06
333966	395006	4.43715e+06
334260	395029	4.43715e+06
334492	395038	4.43715e+06
334724	395089	4.43714e+06
334956	395113	4.43713e+06
335188	395138	4.43713e+06
335420	395146	4.43712e+06
335652	395156	4.43711e+06
335884	395156	4.43712e+06
336116	395156	4.43712e+06
336348	395157	4.43712e+06
336580	395157	4.43712e+06
336812	395157	4.43711e+06
337044	395158	4.43712e+06
337276	395158	4.43712e+06
337508	395160	4.43712e+06
337802	395158	4.43712e+06
338034	395158	4.43712e+06
338266	395159	4.43712e+06
338498	395158	4.43712e+06
338730	395158	4.43712e+06
338962	395158	4.43712e+06
339194	395158	4.43712e+06
339425	395158	4.43711e+06
339657	395158	4.43712e+06
339889	395160	4.43711e+06
340121	395157	4.43711e+06
340353	395158	4.43711e+06
340585	395158	4.43711e+06
340817	395156	4.43711e+06
341049	395158	4.43711e+06
341343	395156	4.43711e+06
341575	395156	4.43711e+06
341806	395157	4.43711e+06
342038	395157	4.43711e+06
342270	395154	4.43711e+06
342502	395154	4.43711e+06
342734	395154	4.43711e+06
342966	395154	4.43711e+06
343198	395154	4.43711e+06
343430	395155	4.43711e+06
343662	395156	4.43711e+06
343894	395155	4.43711e+06
344126	395157	4.43711e+06
344358	395157	4.43711e+06
344590	395156	4.43711e+06
344884	395154	4.43712e+06
345116	395156	4.43711e+06
345348	395155	4.43712e+06
345579	395155	4.43712e+06
345811	395155	4.43712e+06
346043	395155	4.43712e+06
346275	395156	4.43711e+06
346507	395157	4.43711e+06
346739	395157	4.43712e+06
346971	395157	4.43712e+06
347203	395157	4.43712e+06
347435	395157	4.43711e+06
347667	395158	4.43712e+06
347899	395157	4.43712e+06
348130	395157	4.43711e+06
348424	395156	4.43711e+06
348656	395156	4.43711e+06
348888	395156	4.43711e+06
349120	395157	4.43711e+06
349352	395157	4.43711e+06
349584	395155	4.43712e+06
349816	395156	4.43711e+06
350048	395156	4.43711e+06
350280	395156	4.43711e+06
350512	395155	4.43711e+06
350744	395156	4.43712e+06
350976	395155	4.43712e+06
351208	395159	4.43712e+06
351440	395157	4.43712e+06
351672	395156	4.43712e+06
351976	395158	4.43712e+06
352208	395158	4.43712e+06
352440	395158	4.43712e+06
352672	395157	4.43712e+06
352904	395156	4.43711e+06
353136	395155	4.43711e+06
353368	395155	4.43711e+06
353600	395155	4.43712e+06
353832	395154	4.43712e+06
354064	395157	4.43711e+06
354296	395158	4.43711e+06
354528	395157	4.43711e+06
354760	395157	4.43711e+06
354992	395157	4.43711e+06
355223	395157	4.43711e+06
355527	395158	4.43711e+06
355759	395157	4.43711e+06
355991	395158	4.43711e+06
356222	395157	4.43712e+06
356454	395158	4.43711e+06
356686	395157	4.43712e+06
356918	395157	4.43711e+06
357150	395158	4.43711e+06
357381	395157	4.43711e+06
357613	395158	4.43711e+06
357845	395157	4.43711e+06
358077	395158	4.43711e+06
358309	395157	4.43711e+06
358540	395158	4.43711e+06
358772	395157	4.43711e+06
359076	395158	4.43711e+06
359308	395156	4.43711e+06
359540	395157	4.43711e+06
359772	395156	4.43711e+06
360004	395156	4.43711e+06
360236	395158	4.43712e+06
360468	395157	4.43712e+06
360700	395156	4.43711e+06
360932	395157	4.43711e+06
361164	395157	4.43712e+06
361396	395158	4.43711e+06
361628	395157	4.43711e+06
361860	395158	4.43711e+06
362092	395156	4.43711e+06
362324	395158	4.43711e+06
362628	395158	4.43711e+06
362860	395157	4.43711e+06
363091	395153	4.43711e+06
363323	395154	4.43712e+06
363555	395157	4.43712e+06
363787	395157	4.43712e+06
364018	395156	4.43711e+06
364250	395155	4.43712e+06
364482	395155	4.43712e+06
364714	395156	4.43712e+06
364946	395146	4.43713e+06
365178	395133	4.43715e+06
365410	395118	4.43716e+06
365642	395114	4.43716e+06
365874	395066	4.43716e+06
366158	395016	4.43716e+06
366390	394997	4.43716e+06
366622	394986	4.43716e+06
366854	394948	4.43716e+06
367086	394945	4.43716e+06
367318	394900	4.43717e+06
367551	394894	4.43716e+06
367782	394894	4.43717e+06
368014	394913	4.43714e+06
368246	394900	4.43715e+06
368478	394914	4.43716e+06
368709	395054	4.43713e+06
368941	395189	4.4371e+06
369173	395201	4.43709e+06
369405	395229	4.43709e+06
369689	395250	4.43709e+06
369921	395258	4.43708e+06
370153	395262	4.43708e+06
370385	395258	4.43708e+06
370617	395264	4.4371e+06
370849	395264	4.43711e+06
371081	395266	4.43712e+06
371313	395238	4.43713e+06
371545	395161	4.43713e+06
371777	395088	4.43714e+06
372009	395030	4.43715e+06
372241	394995	4.43715e+06
372705	394946	4.43715e+06
372937	394935	4.43716e+06
373221	394899	4.43716e+06
373453	394894	4.43717e+06
373685	394895	4.43719e+06
373917	394898	4.43719e+06
374149	394897	4.43717e+06
374613	394902	4.43717e+06
374844	394895	4.43718e+06
375076	394906	4.43717e+06
375539	394903	4.43718e+06
375771	394908	4.43719e+06
376003	394905	4.43718e+06
376235	394910	4.43719e+06
376467	394901	4.43718e+06
376983	394906	4.43718e+06
377215	394903	4.43719e+06
377447	394901	4.43718e+06
377679	394903	4.43718e+06
378604	394892	4.43719e+06
378835	394904	4.43718e+06
379298	394902	4.43718e+06
379530	394906	4.43718e+06
379993	394906	4.43717e+06
380277	394904	4.43718e+06
380509	394899	4.43717e+06
380741	394895	4.43717e+06
380972	394899	4.43717e+06
381204	394919	4.43718e+06
381436	394903	4.43717e+06
381668	394916	4.43716e+06
382131	394907	4.43717e+06
382362	394898	4.43718e+06
382594	394907	4.43717e+06
382826	394892	4.43718e+06
383289	394910	4.43719e+06
384267	394918	4.4372e+06
384499	394898	4.43719e+06
384731	394901	4.43719e+06
385194	394901	4.43718e+06
385426	394898	4.43715e+06
385658	394904	4.43719e+06
385890	394904	4.43719e+06
386121	394904	4.43717e+06
386353	394988	4.43716e+06
386584	395085	4.43715e+06
386816	395082	4.43716e+06
387048	395049	4.43717e+06
387332	395023	4.43717e+06
387564	395016	4.43715e+06
387796	395039	4.43714e+06
388028	395083	4.43713e+06
388260	395117	4.43713e+06
388492	395145	4.43711e+06
388724	395187	4.4371e+06
388956	395226	4.43709e+06
389188	395241	4.43709e+06
389420	395263	4.43708e+06
389651	395264	4.4371e+06
389883	395259	4.43713e+06
390115	395257	4.43715e+06
390346	395252	4.43715e+06
390578	395244	4.43715e+06
390862	395228	4.43713e+06
391094	395186	4.43711e+06
391326	395169	4.43712e+06
391557	395112	4.43711e+06
391789	394961	4.43715e+06
392021	394903	4.43718e+06
392253	394908	4.43719e+06
392484	394904	4.43719e+06
393872	394930	4.4372e+06
394103	394905	4.43718e+06
394387	394906	4.43719e+06
396005	394903	4.43718e+06
396237	394899	4.43719e+06
396468	394904	4.43718e+06
396700	394908	4.43719e+06
396932	394903	4.43719e+06
397164	394906	4.43719e+06
397396	394901	4.43719e+06
397627	394901	4.43718e+06
397911	394904	4.43718e+06
398142	394899	4.43719e+06
398374	394905	4.43718e+06
398606	394910	4.43719e+06
398838	394871	4.43722e+06
399070	394908	4.43719e+06
399302	394916	4.43718e+06
399534	394901	4.43718e+06
399766	394908	4.43719e+06
399998	394905	4.43719e+06
400230	394904	4.43719e+06
400462	394904	4.43719e+06
400694	394907	4.43719e+06
400926	394905	4.43718e+06
401158	394904	4.43718e+06
401442	394904	4.43719e+06
401674	394904	4.43719e+06
401906	394902	4.43719e+06
402138	394906	4.43718e+06
402370	394904	4.43718e+06
402602	394905	4.43719e+06
402834	394904	4.43719e+06
403066	394905	4.43718e+06
403298	394904	4.43718e+06
403530	394904	4.43718e+06
403762	394904	4.43718e+06
403994	394904	4.43718e+06
404226	394906	4.43718e+06
404458	394904	4.43718e+06
404690	394906	4.43719e+06
404964	394906	4.43719e+06
405196	394904	4.43719e+06
405428	394904	4.43718e+06
405660	394904	4.43719e+06
405892	394905	4.43719e+06
406124	394905	4.43719e+06
406356	394912	4.43716e+06
406588	395022	4.43715e+06
406820	395075	4.43714e+06
407052	395103	4.43713e+06
407284	395136	4.43713e+06
407516	395155	4.43713e+06
407748	395181	4.43712e+06
407980	395202	4.43712e+06
408212	395234	4.43712e+06
408486	395260	4.43711e+06
408718	395258	4.43709e+06
408950	395250	4.43707e+06
409182	395234	4.43708e+06
409414	395220	4.43708e+06
409646	395208	4.43708e+06
409877	395194	4.43709e+06
410109	395185	4.43709e+06
410341	395171	4.4371e+06
410572	395160	4.4371e+06
410804	395148	4.4371e+06
411036	395134	4.4371e+06
411268	395113	4.43711e+06
411500	395104	4.43712e+06
411732	395093	4.43712e+06
412006	395078	4.43713e+06
412238	395065	4.43713e+06
412469	394962	4.43716e+06
412701	394922	4.43716e+06
412933	394944	4.43716e+06
413165	394976	4.43715e+06
413397	394983	4.43715e+06
413629	394994	4.43715e+06
413860	395019	4.43715e+06
414092	395051	4.43714e+06
414324	395092	4.43713e+06
414556	395144	4.43713e+06
414788	395175	4.43713e+06
415020	395206	4.43712e+06
415252	395241	4.4371e+06
415526	395258	4.43709e+06
415757	395268	4.43707e+06
415989	395243	4.43708e+06
416221	395225	4.4371e+06
416452	395206	4.43711e+06
416684	395178	4.43712e+06
416915	395154	4.43713e+06
417147	395151	4.43715e+06
417378	395140	4.43716e+06
417610	395126	4.43715e+06
417842	395113	4.43714e+06
418074	395104	4.43713e+06
418306	395088	4.43713e+06
418538	395081	4.43712e+06
418770	395109	4.43712e+06
419064	395118	4.43713e+06
419296	395133	4.43714e+06
419528	395153	4.43714e+06
419760	395160	4.43714e+06
419992	395180	4.43715e+06
420224	395197	4.43714e+06
420456	395212	4.43714e+06
420688	395235	4.43712e+06
420920	395259	4.4371e+06
421152	395264	4.43711e+06
421384	395267	4.43711e+06
421616	395258	4.43715e+06
421848	395253	4.43716e+06
422080	395240	4.43716e+06
422312	395229	4.43715e+06
422606	395229	4.43715e+06
422837	395228	4.43715e+06
423069	395229	4.43715e+06
423301	395228	4.43715e+06
423533	395229	4.43715e+06
423764	395229	4.43715e+06
423996	395230	4.43715e+06
424228	395229	4.43715e+06
424460	395231	4.43715e+06
424691	395230	4.43715e+06
424923	395230	4.43715e+06
425155	395231	4.43715e+06
425387	395230	4.43715e+06
425619	395230	4.43715e+06
425851	395229	4.43715e+06
426145	395229	4.43715e+06
426376	395229	4.43715e+06
426608	395230	4.43715e+06
426840	395230	4.43715e+06
427072	395229	4.43715e+06
427304	395231	4.43715e+06
427535	395231	4.43715e+06
427767	395230	4.43715e+06
427999	395229	4.43715e+06
428231	395229	4.43715e+06
428463	395229	4.43714e+06
428695	395231	4.43715e+06
428927	395231	4.43715e+06
429159	395231	4.43715e+06
429391	395231	4.43715e+06
429685	395231	4.43715e+06
429917	395230	4.43715e+06
430149	395231	4.43715e+06
430381	395232	4.43715e+06
430613	395231	4.43715e+06
430845	395231	4.43714e+06
431077	395231	4.43714e+06
431309	395232	4.43715e+06
431541	395231	4.43715e+06
431772	395230	4.43715e+06
432004	395231	4.43715e+06
432236	395230	4.43715e+06
432468	395228	4.43715e+06
432700	395229	4.43715e+06
432932	395229	4.43715e+06
433226	395231	4.43715e+06
433458	395229	4.43715e+06
433690	395232	4.43715e+06
433922	395230	4.43715e+06
434153	395233	4.43715e+06
434385	395232	4.43715e+06
434616	395232	4.43715e+06
434848	395231	4.43715e+06
435080	395231	4.43715e+06
435312	395231	4.43715e+06
435544	395231	4.43715e+06
435776	395230	4.43715e+06
436008	395231	4.43715e+06
436240	395230	4.43715e+06
436472	395230	4.43715e+06
436766	395233	4.43715e+06
436998	395232	4.43715e+06
437230	395232	4.43715e+06
437462	395231	4.43715e+06
437694	395230	4.43715e+06
437926	395230	4.43715e+06
438158	395231	4.43715e+06
438390	395232	4.43715e+06
438622	395231	4.43715e+06
438854	395231	4.43715e+06
439086	395231	4.43715e+06
439318	395231	4.43715e+06
439550	395231	4.43715e+06
439782	395230	4.43715e+06
440014	395231	4.43715e+06
440328	395231	4.43715e+06
440560	395230	4.43715e+06
440792	395231	4.43715e+06
441024	395231	4.43715e+06
441256	395230	4.43715e+06
441488	395230	4.43715e+06
441720	395231	4.43715e+06
441952	395229	4.43715e+06
442184	395230	4.43715e+06
442416	395230	4.43715e+06
442647	395230	4.43715e+06
442879	395231	4.43715e+06
443111	395231	4.43715e+06
443342	395230	4.43715e+06
443574	395228	4.43715e+06
443888	395229	4.43715e+06
444119	395230	4.43715e+06
444351	395230	4.43715e+06
444583	395231	4.43715e+06
444814	395231	4.43715e+06
445046	395231	4.43715e+06
445278	395230	4.43715e+06
445509	395229	4.43715e+06
445741	395230	4.43715e+06
445972	395230	4.43715e+06
446204	395230	4.43715e+06
446436	395231	4.43715e+06
446668	395230	4.43715e+06
446900	395229	4.43715e+06
447132	395229	4.43715e+06
447446	395229	4.43715e+06
447678	395230	4.43715e+06
447910	395230	4.43715e+06
448142	395229	4.43715e+06
448374	395230	4.43715e+06
448606	395229	4.43715e+06
448838	395229	4.43715e+06
449070	395230	4.43715e+06
449302	395230	4.43715e+06
449534	395229	4.43715e+06
449766	395229	4.43715e+06
449998	395231	4.43715e+06
450230	395228	4.43715e+06
450462	395228	4.43715e+06
450694	395226	4.43715e+06
451008	395227	4.43715e+06
451240	395227	4.43715e+06
451472	395224	4.43715e+06
451704	395217	4.43716e+06
451936	395181	4.43716e+06
452168	395149	4.43714e+06
452400	395124	4.43714e+06
452632	395104	4.43714e+06
452864	395072	4.43714e+06
453096	395037	4.43715e+06
453328	395004	4.43715e+06
453560	394995	4.43715e+06
453792	394993	4.43715e+06
454024	394983	4.43715e+06
454256	394981	4.43716e+06
455034	395053	4.43715e+06
455266	395070	4.43716e+06
455498	395088	4.43716e+06
455730	395102	4.43716e+06
455961	395110	4.43715e+06
456193	395122	4.43715e+06
456425	395131	4.43714e+06
456657	395138	4.43714e+06
456889	395152	4.43714e+06
459521	394900	4.43717e+06
459984	394908	4.43717e+06
460909	394908	4.43719e+06
461372	394900	4.43718e+06
476953	394921	4.43713e+06
477416	394933	4.43713e+06
477648	394915	4.43712e+06
478342	394932	4.43713e+06
478574	394927	4.43714e+06
478806	394935	4.43714e+06
479529	394921	4.43715e+06
479761	394928	4.43715e+06
479993	394920	4.43715e+06
480225	394927	4.43715e+06
480457	394928	4.43715e+06
480689	394918	4.43715e+06
481615	394932	4.43716e+06
482078	394931	4.43713e+06
482310	394931	4.43716e+06
482570	394925	4.43717e+06
482802	394923	4.43716e+06
483034	394926	4.43715e+06
483265	394950	4.43715e+06
483728	394900	4.43716e+06
483960	394916	4.43715e+06
484192	394981	4.43715e+06
484424	395004	4.43715e+06
484656	395026	4.43716e+06
484888	395050	4.43715e+06
485120	395062	4.43715e+06
485352	395078	4.43715e+06
485584	395092	4.43715e+06
485816	395103	4.43715e+06
486076	395124	4.43715e+06
486308	395142	4.43715e+06
486540	395163	4.43715e+06
486772	395165	4.43715e+06
487004	395179	4.43715e+06
487236	395172	4.43713e+06
487468	395128	4.43712e+06
487700	395104	4.43712e+06
487931	394988	4.43715e+06
488163	394903	4.43716e+06
488395	394905	4.43716e+06
488627	394944	4.43715e+06
488859	394942	4.43715e+06
489091	394939	4.43715e+06
489323	394938	4.43715e+06
489583	394940	4.43715e+06
489815	394940	4.43715e+06
490047	394942	4.43715e+06
490279	394943	4.43715e+06
490511	394945	4.43714e+06
490743	394942	4.43715e+06
490974	394938	4.43715e+06
491206	394941	4.43715e+06
491438	394944	4.43715e+06
491670	394938	4.43714e+06
491902	394943	4.43715e+06
492134	394938	4.43715e+06
492366	394945	4.43715e+06
492597	394940	4.43715e+06
492829	395086	4.43714e+06
493089	395093	4.43715e+06
493321	395107	4.43714e+06
493553	395119	4.43714e+06
493785	395129	4.43713e+06
494017	395136	4.43714e+06
494249	395149	4.43713e+06
494481	395164	4.43713e+06
494713	395174	4.43713e+06
494945	395178	4.43712e+06
495177	395192	4.43712e+06
495409	395202	4.43712e+06
495641	395213	4.43712e+06
495873	395228	4.43712e+06
496105	395240	4.43712e+06
496336	395246	4.43711e+06
496596	395253	4.4371e+06
496828	395265	4.43709e+06
497060	395249	4.43708e+06
497292	395226	4.43708e+06
497524	395212	4.43709e+06
497756	395199	4.43709e+06
497987	395183	4.43709e+06
498219	395156	4.4371e+06
498451	395135	4.4371e+06
498683	395119	4.43711e+06
498915	395077	4.43712e+06
499147	394965	4.43715e+06
499378	394905	4.43716e+06
499610	394911	4.43717e+06
499842	394931	4.43716e+06
500102	394939	4.43717e+06
500334	394937	4.43716e+06
500566	394937	4.43717e+06
500798	394945	4.43716e+06
501030	394947	4.43716e+06
501262	394965	4.43716e+06
501494	394986	4.43716e+06
501726	395017	4.43716e+06
501958	395037	4.43716e+06
502190	395065	4.43715e+06
502422	395089	4.43714e+06
502654	395113	4.43714e+06
502886	395144	4.43712e+06
503118	395166	4.43712e+06
503350	395203	4.43711e+06
503610	395227	4.4371e+06
503841	395261	4.43707e+06
504073	395263	4.43707e+06
504304	395239	4.43708e+06
504536	395217	4.4371e+06
504768	395188	4.43711e+06
505000	395167	4.43711e+06
505232	395160	4.43713e+06
505464	395157	4.43714e+06
505696	395196	4.43715e+06
505928	395222	4.43714e+06
506160	395228	4.43714e+06
506392	395228	4.43713e+06
506624	395235	4.43713e+06
506855	395235	4.43712e+06
507115	395229	4.43712e+06
507347	395222	4.43712e+06
507579	395220	4.43713e+06
507811	395212	4.43713e+06
508043	395204	4.43714e+06
508275	395199	4.43714e+06
508507	395197	4.43714e+06
508738	395195	4.43714e+06
508970	395196	4.43714e+06
509202	395197	4.43714e+06
509434	395197	4.43714e+06
509666	395197	4.43714e+06
509898	395197	4.43714e+06
510130	395195	4.43713e+06
510362	395197	4.43714e+06
510622	395196	4.43713e+06
510854	395197	4.43713e+06
511086	395197	4.43714e+06
511318	395196	4.43713e+06
511782	395199	4.43714e+06
512014	395199	4.43713e+06
512246	395199	4.43714e+06
512478	395199	4.43714e+06
512710	395198	4.43714e+06
512942	395197	4.43714e+06
513174	395198	4.43714e+06
513406	395198	4.43714e+06
513638	395198	4.43714e+06
513870	395200	4.43713e+06
514130	395197	4.43713e+06
514362	395198	4.43714e+06
514594	395198	4.43714e+06
514826	395197	4.43713e+06
515058	395199	4.43713e+06
515290	395198	4.43714e+06
515522	395198	4.43714e+06
515754	395199	4.43713e+06
515986	395198	4.43714e+06
516218	395193	4.43714e+06
516450	395198	4.43713e+06
516682	395199	4.43714e+06
516914	395199	4.43713e+06
517146	395200	4.43713e+06
517378	395199	4.43713e+06
517638	395198	4.43713e+06
517870	395197	4.43713e+06
518102	395198	4.43713e+06
518334	395197	4.43714e+06
518566	395197	4.43713e+06
518798	395197	4.43714e+06
519030	395199	4.43713e+06
519262	395198	4.43714e+06
519494	395198	4.43713e+06
519726	395197	4.43713e+06
519958	395196	4.43714e+06
520190	395199	4.43713e+06
520421	395201	4.43713e+06
520653	395203	4.43713e+06
520885	395200	4.43713e+06
521145	395200	4.43713e+06
521377	395201	4.43713e+06
521609	395200	4.43713e+06
521841	395201	4.43713e+06
522073	395201	4.43713e+06
522305	395202	4.43714e+06
522537	395200	4.43714e+06
522769	395201	4.43714e+06
523001	395201	4.43714e+06
523233	395201	4.43714e+06
523465	395197	4.43714e+06
523697	395198	4.43714e+06
523929	395200	4.43714e+06
524161	395199	4.43714e+06
524393	395202	4.43714e+06
524653	395201	4.43714e+06
524884	395202	4.43714e+06
525116	395199	4.43713e+06
525348	395201	4.43714e+06
525580	395198	4.43714e+06
525812	395199	4.43714e+06
526043	395200	4.43714e+06
526275	395199	4.43714e+06
526506	395200	4.43714e+06
526738	395198	4.43714e+06
526970	395200	4.43714e+06
527202	395198	4.43714e+06
527434	395200	4.43714e+06
527666	395200	4.43714e+06
527898	395202	4.43713e+06
528158	395197	4.43713e+06
528390	395201	4.43714e+06
528622	395202	4.43713e+06
528854	395197	4.43714e+06
529086	395197	4.43713e+06
529318	395199	4.43714e+06
529550	395199	4.43713e+06
529782	395199	4.43713e+06
530014	395200	4.43714e+06
530246	395199	4.43714e+06
530477	395199	4.43713e+06
530709	395199	4.43714e+06
530941	395198	4.43714e+06
531173	395197	4.43714e+06
531405	395198	4.43714e+06
531665	395199	4.43714e+06
531897	395198	4.43714e+06
532129	395198	4.43714e+06
532361	395200	4.43714e+06
532593	395198	4.43714e+06
532825	395197	4.43714e+06
533056	395198	4.43714e+06
533288	395199	4.43714e+06
533520	395198	4.43714e+06
533752	395198	4.43714e+06
533984	395198	4.43714e+06
534216	395199	4.43714e+06
534447	395198	4.43714e+06
534679	395201	4.43714e+06
534910	395199	4.43714e+06
535170	395199	4.43714e+06
535402	395204	4.43714e+06
535634	395203	4.43714e+06
535866	395207	4.43714e+06
536098	395203	4.43715e+06
536330	395200	4.43715e+06
536562	395195	4.43715e+06
536794	395195	4.43716e+06
537026	395192	4.43716e+06
537258	395194	4.43716e+06
537490	395209	4.43716e+06
[truncated: 1,414 more rows]
