# Supplementary material for: Effects of Number of Animals Monitored on Representations of Cattle Group Movement Characteristics and Spatial Occupancy
Source: PLoS One. 2015 Feb 3;10(2):e0113117. doi: 10.1371/journal.pone.0113117 (PMC4315582; doi:10.1371/journal.pone.0113117)
Supplement: S1 File — (ZIP) [file pone.0113117.s001.zip › File S1/GPS data of Group A/X205.xlsx]

## Sheet: X205
time	X	Y
109	395202	4.4371e+06
341	395201	4.43709e+06
573	395201	4.43709e+06
862	395201	4.4371e+06
1094	395200	4.4371e+06
1326	395201	4.4371e+06
1558	395201	4.4371e+06
1790	395200	4.4371e+06
2022	395200	4.4371e+06
2253	395201	4.4371e+06
2485	395200	4.4371e+06
2717	395199	4.4371e+06
2948	395199	4.4371e+06
3180	395199	4.4371e+06
3412	395199	4.4371e+06
3644	395200	4.4371e+06
3876	395202	4.43709e+06
4108	395201	4.4371e+06
4402	395200	4.4371e+06
4634	395198	4.4371e+06
4866	395200	4.4371e+06
5098	395199	4.4371e+06
5330	395200	4.4371e+06
5562	395200	4.4371e+06
5794	395199	4.4371e+06
6026	395200	4.4371e+06
6258	395199	4.4371e+06
6490	395197	4.4371e+06
6722	395199	4.4371e+06
6954	395196	4.4371e+06
7186	395195	4.4371e+06
7418	395196	4.4371e+06
7650	395201	4.4371e+06
7944	395198	4.43709e+06
8176	395194	4.43709e+06
8408	395191	4.43709e+06
8640	395193	4.4371e+06
8872	395192	4.4371e+06
9104	395192	4.4371e+06
9336	395192	4.43709e+06
9567	395191	4.4371e+06
9799	395190	4.43709e+06
10031	395191	4.43709e+06
10263	395191	4.43709e+06
10495	395191	4.43709e+06
10727	395192	4.43709e+06
10958	395191	4.43709e+06
11190	395190	4.43709e+06
11484	395191	4.43709e+06
11716	395187	4.43709e+06
11948	395191	4.4371e+06
12180	395189	4.43709e+06
12412	395188	4.4371e+06
12644	395188	4.43709e+06
12875	395189	4.43709e+06
13107	395190	4.43709e+06
13339	395190	4.43709e+06
13570	395191	4.43709e+06
13802	395189	4.43709e+06
14033	395190	4.43709e+06
14265	395189	4.43709e+06
14496	395191	4.43709e+06
14728	395191	4.4371e+06
15022	395190	4.4371e+06
15254	395190	4.43709e+06
15486	395192	4.4371e+06
15718	395188	4.43709e+06
15950	395187	4.43709e+06
16182	395188	4.43709e+06
16414	395188	4.43709e+06
16645	395188	4.4371e+06
16877	395191	4.4371e+06
17108	395190	4.4371e+06
17340	395192	4.4371e+06
17572	395191	4.4371e+06
17803	395191	4.4371e+06
18035	395191	4.4371e+06
18267	395190	4.4371e+06
18561	395194	4.4371e+06
18793	395193	4.4371e+06
19025	395193	4.4371e+06
19257	395195	4.4371e+06
19489	395192	4.43709e+06
19721	395185	4.4371e+06
19953	395142	4.4371e+06
20185	395108	4.43711e+06
20417	395075	4.43712e+06
20649	395053	4.43716e+06
20881	395036	4.43716e+06
21113	395019	4.43716e+06
21345	394978	4.43716e+06
21577	394954	4.43716e+06
21809	394944	4.43717e+06
22113	394949	4.43717e+06
22345	394965	4.43716e+06
22577	395099	4.43716e+06
22809	395179	4.43716e+06
23041	395245	4.43716e+06
23273	395256	4.43716e+06
23505	395264	4.43716e+06
23737	395266	4.43713e+06
23969	395269	4.43712e+06
24200	395268	4.43711e+06
24431	395266	4.43712e+06
24663	395268	4.43713e+06
24895	395267	4.43713e+06
25126	395267	4.43714e+06
25358	395268	4.43714e+06
25662	395269	4.43716e+06
25894	395257	4.43716e+06
26126	395236	4.43715e+06
26358	395196	4.43713e+06
26590	395167	4.43712e+06
26822	395152	4.43711e+06
27053	395134	4.4371e+06
27285	395133	4.4371e+06
27516	395052	4.43713e+06
27748	394959	4.43715e+06
27980	394942	4.43716e+06
28211	394930	4.43716e+06
28443	394916	4.43717e+06
28675	394935	4.43716e+06
28907	394944	4.43716e+06
29211	395008	4.43714e+06
29443	395038	4.43714e+06
29674	395105	4.43715e+06
29906	395238	4.43715e+06
30138	395257	4.43714e+06
30370	395262	4.43714e+06
30602	395265	4.43713e+06
30834	395249	4.43712e+06
31066	395250	4.43712e+06
31298	395250	4.43712e+06
31530	395250	4.43712e+06
31762	395250	4.43712e+06
31994	395250	4.43712e+06
32226	395251	4.43712e+06
32458	395251	4.43712e+06
32762	395251	4.43712e+06
32994	395251	4.43712e+06
33226	395251	4.43712e+06
33458	395250	4.43712e+06
33690	395253	4.43712e+06
33921	395250	4.43712e+06
34153	395255	4.43712e+06
34385	395248	4.43712e+06
34617	395020	4.43715e+06
34849	394964	4.43716e+06
35081	395228	4.43712e+06
35313	395265	4.4371e+06
35544	395267	4.4371e+06
35776	395269	4.43709e+06
36007	395267	4.43709e+06
36292	395263	4.43709e+06
36524	395263	4.4371e+06
36756	395263	4.4371e+06
36988	395263	4.4371e+06
37220	395265	4.43709e+06
37452	395267	4.43709e+06
37683	395263	4.43709e+06
37914	395267	4.43707e+06
38146	395223	4.43709e+06
38378	395258	4.43714e+06
38610	395268	4.43708e+06
38842	395189	4.43709e+06
39074	395061	4.43713e+06
39306	394921	4.43714e+06
39944	394932	4.43715e+06
40175	394933	4.43714e+06
40407	394933	4.43714e+06
40639	394926	4.43715e+06
40871	394912	4.43714e+06
41102	394928	4.43716e+06
41334	394930	4.43717e+06
41565	394922	4.43716e+06
42028	394919	4.43715e+06
42260	394923	4.43715e+06
42491	394928	4.43716e+06
42983	394929	4.43716e+06
43446	394951	4.43717e+06
43678	394930	4.43716e+06
43910	394928	4.43716e+06
44142	394936	4.43715e+06
44374	394926	4.43715e+06
44606	394929	4.43716e+06
44837	394951	4.43717e+06
45069	395130	4.43716e+06
45300	395254	4.43716e+06
45532	395265	4.43715e+06
45763	395257	4.43714e+06
45995	395250	4.43714e+06
46226	395247	4.43713e+06
46486	395267	4.4371e+06
46718	395269	4.43711e+06
46950	395269	4.4371e+06
47182	395267	4.4371e+06
47414	395265	4.43708e+06
47646	395267	4.43708e+06
47877	395268	4.43708e+06
48109	395267	4.43708e+06
48341	395267	4.43708e+06
48572	395268	4.43708e+06
48804	395266	4.43708e+06
49036	395266	4.43709e+06
49268	395265	4.43709e+06
49500	395265	4.43709e+06
49731	395265	4.43709e+06
49991	395265	4.43709e+06
50223	395265	4.43709e+06
50454	395266	4.43709e+06
50686	395265	4.43709e+06
50917	395267	4.43708e+06
51149	395266	4.43709e+06
51381	395265	4.43709e+06
51612	395265	4.43709e+06
51844	395265	4.43709e+06
52076	395266	4.43709e+06
52307	395265	4.43709e+06
52539	395269	4.43709e+06
52771	395268	4.43709e+06
53002	395268	4.43709e+06
53234	395243	4.43708e+06
53494	395227	4.43708e+06
53726	395217	4.43708e+06
53958	395205	4.43708e+06
54189	395208	4.43709e+06
54421	395256	4.43709e+06
54652	395267	4.43711e+06
54884	395262	4.43711e+06
55116	395262	4.43713e+06
55347	395258	4.43714e+06
55579	395252	4.43715e+06
55811	395247	4.43715e+06
56043	395242	4.43715e+06
56275	395239	4.43715e+06
56507	395268	4.43712e+06
56739	395267	4.4371e+06
56999	395267	4.43708e+06
57231	395262	4.43708e+06
57463	395269	4.43709e+06
57694	395268	4.4371e+06
57926	395268	4.43709e+06
58158	395266	4.43709e+06
58390	395267	4.43709e+06
58622	395268	4.43709e+06
58853	395267	4.43708e+06
59085	395265	4.43707e+06
59317	395250	4.43708e+06
59549	395241	4.43709e+06
59781	395247	4.4371e+06
60013	395255	4.4371e+06
60244	395258	4.43711e+06
60505	395255	4.43712e+06
60736	395249	4.43712e+06
60968	395253	4.43714e+06
61199	395260	4.43716e+06
61431	395238	4.43715e+06
61663	395231	4.43716e+06
61894	395215	4.43716e+06
62126	395203	4.43716e+06
62357	395193	4.43716e+06
62589	395179	4.43716e+06
62821	395168	4.43716e+06
63053	395152	4.43716e+06
63284	395143	4.43715e+06
63515	395128	4.43714e+06
63747	395120	4.43714e+06
64007	395099	4.43712e+06
64238	395047	4.43713e+06
64470	394917	4.43721e+06
64702	394903	4.43724e+06
64934	394900	4.43724e+06
65166	394898	4.43723e+06
65860	394903	4.43722e+06
67508	394914	4.43717e+06
67740	395029	4.43714e+06
67972	395105	4.43713e+06
68203	395156	4.43712e+06
68435	395209	4.4371e+06
68667	395255	4.43713e+06
68899	395206	4.43715e+06
69131	395154	4.43714e+06
69362	395129	4.43712e+06
69593	395103	4.43712e+06
69825	395076	4.43713e+06
70057	395055	4.43713e+06
70289	395040	4.43713e+06
70520	395016	4.43714e+06
70752	395007	4.43715e+06
71012	395044	4.43716e+06
71244	395102	4.43715e+06
71475	395138	4.43713e+06
71707	395157	4.43713e+06
71939	395163	4.43712e+06
72170	395196	4.43713e+06
72402	395236	4.43712e+06
72633	395260	4.43713e+06
72865	395265	4.43713e+06
73097	395260	4.4371e+06
73329	395262	4.4371e+06
73560	395260	4.4371e+06
73792	395260	4.4371e+06
74024	395259	4.4371e+06
74256	395252	4.43709e+06
74516	395252	4.43709e+06
74748	395253	4.43709e+06
74979	395253	4.43709e+06
75211	395253	4.43709e+06
75443	395253	4.43709e+06
75675	395252	4.43709e+06
75907	395253	4.43709e+06
76139	395252	4.43709e+06
76370	395251	4.43709e+06
76602	395253	4.43709e+06
76833	395251	4.43709e+06
77065	395251	4.43709e+06
77297	395253	4.43709e+06
77528	395251	4.43709e+06
77760	395252	4.43709e+06
78020	395253	4.43709e+06
78252	395250	4.43709e+06
78484	395252	4.43709e+06
78716	395254	4.43709e+06
78948	395255	4.43709e+06
79179	395253	4.43709e+06
79411	395253	4.43709e+06
79643	395254	4.43709e+06
79875	395253	4.43709e+06
80106	395254	4.43709e+06
80338	395253	4.43709e+06
80569	395254	4.43709e+06
80801	395255	4.43709e+06
81032	395253	4.43709e+06
81263	395254	4.43709e+06
81523	395254	4.43709e+06
81754	395255	4.43709e+06
81986	395255	4.43709e+06
82217	395251	4.43709e+06
82448	395254	4.43709e+06
82680	395253	4.43709e+06
82912	395254	4.43709e+06
83144	395253	4.43709e+06
83376	395254	4.43709e+06
83607	395254	4.43709e+06
83839	395252	4.43709e+06
84071	395251	4.43709e+06
84302	395253	4.43709e+06
84534	395252	4.43709e+06
84766	395251	4.43709e+06
85026	395252	4.43709e+06
85258	395252	4.43709e+06
85490	395252	4.43709e+06
85722	395252	4.43709e+06
85953	395254	4.43709e+06
86185	395254	4.43709e+06
86417	395255	4.43709e+06
86648	395254	4.43709e+06
86880	395257	4.43708e+06
87111	395254	4.43709e+06
87343	395253	4.43709e+06
87574	395253	4.43709e+06
87806	395254	4.43709e+06
88037	395253	4.43709e+06
88269	395254	4.43709e+06
88529	395254	4.43709e+06
88760	395253	4.43709e+06
88991	395247	4.43709e+06
89223	395240	4.4371e+06
89454	395235	4.4371e+06
89686	395235	4.4371e+06
89917	395235	4.4371e+06
90149	395234	4.4371e+06
90381	395234	4.4371e+06
90613	395234	4.4371e+06
90844	395234	4.4371e+06
91076	395233	4.4371e+06
91308	395227	4.4371e+06
91540	395200	4.4371e+06
91771	395163	4.43711e+06
92031	395152	4.43712e+06
92263	395146	4.43712e+06
92495	395139	4.43713e+06
92727	395134	4.4371e+06
92959	395136	4.4371e+06
93190	395163	4.43711e+06
93422	395169	4.4371e+06
93654	395176	4.4371e+06
93885	395175	4.4371e+06
94116	395178	4.4371e+06
94348	395175	4.4371e+06
94580	395175	4.4371e+06
94811	395174	4.4371e+06
95043	395175	4.4371e+06
95274	395173	4.4371e+06
95534	395174	4.4371e+06
95765	395174	4.4371e+06
95997	395174	4.43709e+06
96228	395174	4.4371e+06
96460	395174	4.43709e+06
96692	395175	4.4371e+06
96923	395174	4.4371e+06
97155	395174	4.4371e+06
97387	395174	4.4371e+06
97618	395174	4.4371e+06
97850	395174	4.4371e+06
98082	395174	4.4371e+06
98313	395174	4.4371e+06
98544	395174	4.4371e+06
98776	395174	4.4371e+06
99036	395175	4.4371e+06
99268	395174	4.4371e+06
99500	395174	4.4371e+06
99731	395174	4.4371e+06
99963	395175	4.4371e+06
100194	395174	4.4371e+06
100426	395174	4.4371e+06
100657	395176	4.4371e+06
100889	395175	4.4371e+06
101121	395173	4.4371e+06
101353	395173	4.4371e+06
101584	395173	4.4371e+06
101815	395173	4.4371e+06
102046	395173	4.4371e+06
102278	395173	4.4371e+06
102538	395174	4.4371e+06
102770	395174	4.4371e+06
103001	395174	4.4371e+06
103233	395174	4.4371e+06
103465	395175	4.4371e+06
103696	395174	4.4371e+06
103928	395174	4.4371e+06
104159	395175	4.4371e+06
104391	395176	4.4371e+06
104622	395175	4.4371e+06
104854	395175	4.4371e+06
105085	395174	4.4371e+06
105317	395175	4.4371e+06
105549	395177	4.4371e+06
105781	395176	4.4371e+06
106041	395174	4.4371e+06
106272	395174	4.4371e+06
106504	395176	4.4371e+06
106736	395175	4.4371e+06
106968	395174	4.4371e+06
107200	395175	4.4371e+06
107432	395175	4.4371e+06
107664	395186	4.43712e+06
107895	395199	4.43712e+06
108127	395197	4.43716e+06
108359	395179	4.43716e+06
108590	395138	4.43716e+06
108822	395101	4.43715e+06
109054	395091	4.43715e+06
109285	395065	4.43714e+06
109545	395033	4.43713e+06
109777	395016	4.43714e+06
110009	394993	4.43714e+06
110240	394970	4.43715e+06
110472	394945	4.43716e+06
110704	394948	4.43715e+06
110936	394951	4.43715e+06
111167	394990	4.43714e+06
111399	395002	4.43714e+06
111631	395028	4.43714e+06
111862	395061	4.43713e+06
112094	395099	4.43712e+06
112326	395108	4.43712e+06
112557	395140	4.43712e+06
112789	395187	4.43712e+06
113049	395258	4.43714e+06
113281	395263	4.43714e+06
113513	395263	4.4371e+06
113745	395256	4.43709e+06
113977	395253	4.43708e+06
114209	395254	4.43707e+06
114440	395259	4.43707e+06
114672	395265	4.43709e+06
114904	395267	4.43709e+06
115136	395259	4.43708e+06
115367	395267	4.43707e+06
115599	395265	4.43707e+06
115831	395265	4.43707e+06
116063	395265	4.43707e+06
116295	395265	4.43707e+06
116555	395260	4.43707e+06
116787	395254	4.43707e+06
117019	395235	4.43708e+06
117251	395194	4.43708e+06
117482	395117	4.43711e+06
117714	395075	4.43712e+06
117946	395019	4.43713e+06
118178	394984	4.43714e+06
118410	394954	4.43715e+06
118641	394921	4.43716e+06
118873	394916	4.4372e+06
119104	394899	4.43724e+06
125401	394901	4.43723e+06
128203	394922	4.43724e+06
129128	394930	4.43722e+06
129360	394918	4.43719e+06
130054	394917	4.43722e+06
130545	394909	4.43723e+06
131007	394900	4.43723e+06
131239	394917	4.43724e+06
131470	394913	4.43722e+06
131933	394906	4.43719e+06
132165	394910	4.43722e+06
132397	394909	4.43721e+06
132629	394903	4.43722e+06
132860	394899	4.43724e+06
133091	394915	4.43724e+06
133323	394969	4.43717e+06
133554	394978	4.43717e+06
133786	395004	4.43717e+06
134045	395028	4.43716e+06
134277	395041	4.43716e+06
134508	395055	4.43715e+06
134740	395062	4.43715e+06
134972	395075	4.43716e+06
135203	395088	4.43715e+06
135435	395101	4.43715e+06
135667	395123	4.43716e+06
135899	395144	4.43715e+06
136131	395173	4.43713e+06
136363	395169	4.43712e+06
136594	395108	4.43711e+06
136826	395068	4.43712e+06
137058	395037	4.43713e+06
137290	395000	4.43714e+06
137549	394969	4.43715e+06
137780	394948	4.43715e+06
138012	394905	4.43723e+06
138475	394908	4.43723e+06
138706	394892	4.43723e+06
138938	394926	4.43723e+06
139170	394916	4.43716e+06
139402	394919	4.43716e+06
139633	394919	4.43716e+06
139864	394937	4.43714e+06
140096	394940	4.43714e+06
140328	394938	4.43715e+06
140560	394934	4.43715e+06
140792	394939	4.43714e+06
141051	394942	4.43715e+06
141282	394938	4.43715e+06
141514	394939	4.43714e+06
141745	394940	4.43714e+06
141977	394937	4.43714e+06
142208	394939	4.43714e+06
142439	394940	4.43714e+06
142671	394939	4.43714e+06
142903	394937	4.43714e+06
143135	394939	4.43714e+06
143367	394940	4.43714e+06
143598	394935	4.43715e+06
143830	394940	4.43715e+06
144062	394937	4.43714e+06
144293	394936	4.43715e+06
144552	394937	4.43714e+06
144784	394938	4.43714e+06
145016	394938	4.43714e+06
145248	394937	4.43714e+06
145480	394939	4.43714e+06
145712	394939	4.43714e+06
145944	394938	4.43715e+06
146175	394941	4.43715e+06
146407	394994	4.43715e+06
146639	395026	4.43715e+06
146870	395043	4.43715e+06
147102	395067	4.43714e+06
147334	395096	4.43713e+06
147565	395127	4.43712e+06
147797	395166	4.43712e+06
148056	395188	4.43712e+06
148287	395217	4.4371e+06
148519	395232	4.4371e+06
148751	395248	4.43708e+06
148983	395266	4.43709e+06
149215	395266	4.4371e+06
149447	395260	4.43711e+06
149679	395248	4.4371e+06
149910	395216	4.43709e+06
150141	395176	4.43709e+06
150373	395163	4.4371e+06
150605	395161	4.4371e+06
150837	395149	4.4371e+06
151068	395108	4.43711e+06
151300	395071	4.43712e+06
151559	395048	4.43713e+06
151790	395019	4.43714e+06
152022	394990	4.43714e+06
152254	394962	4.43715e+06
152485	394909	4.43723e+06
152717	394899	4.43724e+06
152948	394916	4.43719e+06
153180	395079	4.43716e+06
153411	395108	4.43716e+06
153643	395147	4.43715e+06
153874	395175	4.43715e+06
154106	395202	4.43715e+06
154337	395230	4.43715e+06
154569	395250	4.43714e+06
154801	395261	4.43714e+06
155060	395259	4.43716e+06
155292	395216	4.43715e+06
155524	395196	4.43712e+06
155756	395169	4.43711e+06
155988	395145	4.43713e+06
156220	395127	4.43713e+06
156451	395110	4.43713e+06
156682	395097	4.43713e+06
156914	395069	4.43714e+06
157145	395048	4.43716e+06
157377	395031	4.43716e+06
157608	395002	4.43716e+06
157839	394970	4.43716e+06
158071	394944	4.43716e+06
158303	394916	4.43718e+06
158562	394917	4.43723e+06
158794	394920	4.4372e+06
159026	395047	4.43715e+06
159258	395114	4.43716e+06
159490	395149	4.43716e+06
159722	395180	4.43716e+06
159953	395243	4.43716e+06
160185	395253	4.43716e+06
160417	395259	4.43715e+06
160648	395258	4.43714e+06
160880	395264	4.43714e+06
161111	395265	4.43715e+06
161343	395262	4.43715e+06
161575	395262	4.43715e+06
161806	395262	4.43715e+06
162065	395263	4.43715e+06
162297	395262	4.43715e+06
162528	395263	4.43715e+06
162759	395263	4.43715e+06
162991	395262	4.43715e+06
163222	395262	4.43715e+06
163453	395262	4.43715e+06
163685	395261	4.43715e+06
163917	395262	4.43715e+06
164149	395261	4.43715e+06
164381	395262	4.43715e+06
164613	395263	4.43715e+06
164845	395263	4.43715e+06
165076	395260	4.43715e+06
165308	395260	4.43715e+06
165567	395261	4.43715e+06
165799	395255	4.43714e+06
166031	395250	4.43714e+06
166262	395245	4.43714e+06
166494	395245	4.43714e+06
166726	395245	4.43714e+06
166958	395246	4.43714e+06
167190	395245	4.43714e+06
167422	395246	4.43714e+06
167654	395245	4.43714e+06
167885	395244	4.43714e+06
168116	395245	4.43714e+06
168348	395246	4.43714e+06
168579	395244	4.43714e+06
168811	395245	4.43714e+06
169070	395245	4.43714e+06
169302	395247	4.43714e+06
169534	395244	4.43714e+06
169766	395244	4.43714e+06
169997	395245	4.43714e+06
170229	395245	4.43714e+06
170461	395245	4.43714e+06
170692	395244	4.43714e+06
170924	395245	4.43714e+06
171156	395244	4.43714e+06
171388	395245	4.43714e+06
171620	395244	4.43714e+06
171851	395245	4.43714e+06
172083	395245	4.43714e+06
172315	395244	4.43714e+06
172574	395244	4.43714e+06
172806	395243	4.43714e+06
173038	395246	4.43714e+06
173269	395247	4.43714e+06
173500	395245	4.43714e+06
173732	395245	4.43714e+06
173963	395246	4.43714e+06
174195	395245	4.43714e+06
174427	395245	4.43714e+06
174659	395245	4.43714e+06
174891	395245	4.43714e+06
175123	395244	4.43714e+06
175355	395245	4.43714e+06
175586	395245	4.43714e+06
175817	395245	4.43714e+06
176076	395245	4.43714e+06
176308	395246	4.43714e+06
176540	395246	4.43714e+06
176772	395246	4.43714e+06
177004	395246	4.43714e+06
177236	395247	4.43714e+06
177468	395246	4.43714e+06
177700	395245	4.43714e+06
177932	395247	4.43714e+06
178163	395247	4.43714e+06
178395	395246	4.43714e+06
178626	395246	4.43714e+06
178858	395247	4.43714e+06
179090	395244	4.43714e+06
179322	395246	4.43714e+06
179581	395246	4.43714e+06
179813	395249	4.43714e+06
180045	395248	4.43714e+06
180277	395248	4.43714e+06
180509	395248	4.43714e+06
180741	395246	4.43714e+06
180972	395247	4.43714e+06
181204	395245	4.43714e+06
181436	395246	4.43714e+06
181668	395245	4.43714e+06
181899	395246	4.43714e+06
182130	395245	4.43714e+06
182362	395244	4.43714e+06
182593	395244	4.43714e+06
182825	395245	4.43714e+06
183085	395245	4.43714e+06
183317	395245	4.43714e+06
183548	395246	4.43714e+06
183779	395246	4.43714e+06
184011	395245	4.43714e+06
184243	395245	4.43714e+06
184475	395245	4.43714e+06
184707	395245	4.43714e+06
184939	395244	4.43714e+06
185170	395244	4.43714e+06
185402	395245	4.43714e+06
185634	395243	4.43714e+06
185866	395242	4.43714e+06
186097	395246	4.43714e+06
186329	395245	4.43714e+06
186588	395244	4.43714e+06
186820	395244	4.43714e+06
187052	395244	4.43714e+06
187283	395245	4.43714e+06
187515	395246	4.43714e+06
187747	395244	4.43714e+06
187978	395244	4.43714e+06
188210	395244	4.43714e+06
188441	395243	4.43714e+06
188673	395243	4.43714e+06
188905	395245	4.43714e+06
189136	395243	4.43714e+06
189368	395244	4.43714e+06
189600	395245	4.43714e+06
189832	395243	4.43714e+06
190091	395243	4.43714e+06
190323	395244	4.43714e+06
190554	395243	4.43714e+06
190786	395243	4.43714e+06
191018	395243	4.43714e+06
191250	395244	4.43714e+06
191482	395243	4.43714e+06
191714	395244	4.43714e+06
191945	395244	4.43714e+06
192177	395205	4.43714e+06
192408	395182	4.43715e+06
192640	395170	4.43716e+06
192872	395151	4.43716e+06
193104	395118	4.43716e+06
193336	395099	4.43716e+06
193595	395087	4.43715e+06
193827	395048	4.43715e+06
194058	394993	4.43716e+06
194290	394983	4.43716e+06
194522	394972	4.43716e+06
194754	394948	4.43716e+06
194986	394944	4.43715e+06
195218	394944	4.43715e+06
195450	394982	4.43715e+06
195682	395001	4.43714e+06
195914	395007	4.43714e+06
196145	395032	4.43713e+06
196377	395044	4.43713e+06
196609	395055	4.43713e+06
196841	395064	4.43714e+06
197100	395070	4.43714e+06
197332	395076	4.43714e+06
197564	395095	4.43715e+06
197796	395108	4.43716e+06
198027	395116	4.43716e+06
198258	395119	4.43715e+06
198490	395108	4.43714e+06
198721	395084	4.43715e+06
198953	395040	4.43715e+06
199185	395021	4.43715e+06
199417	395012	4.43715e+06
199648	394991	4.43716e+06
199880	394948	4.43716e+06
200111	394917	4.43716e+06
200343	394916	4.43718e+06
200602	394915	4.43721e+06
200834	394908	4.43723e+06
201066	394894	4.43723e+06
201298	394899	4.43723e+06
201530	394902	4.43724e+06
202456	394899	4.43724e+06
202919	394899	4.43724e+06
203382	394893	4.43724e+06
203614	394898	4.43725e+06
203845	394894	4.43724e+06
204335	394898	4.43725e+06
204566	394898	4.43724e+06
204798	394897	4.43724e+06
205261	394898	4.43724e+06
205493	394905	4.43724e+06
206418	394903	4.43724e+06
208526	394905	4.43723e+06
209220	394918	4.43724e+06
209683	394908	4.43724e+06
209914	394908	4.43724e+06
210145	394893	4.43723e+06
212022	394913	4.43724e+06
212485	394899	4.43725e+06
212948	394916	4.43725e+06
213642	394924	4.43719e+06
213874	395000	4.43716e+06
214106	395037	4.43716e+06
214337	395069	4.43716e+06
214595	395138	4.43717e+06
214827	395179	4.43716e+06
215059	395245	4.43716e+06
215291	395263	4.43714e+06
215523	395260	4.43713e+06
215755	395257	4.43712e+06
215987	395264	4.43711e+06
216219	395240	4.43709e+06
216451	395220	4.4371e+06
216683	395207	4.4371e+06
216915	395149	4.43712e+06
217147	395081	4.43713e+06
217379	395076	4.43714e+06
217611	395067	4.43715e+06
217843	395009	4.43715e+06
218101	394912	4.43724e+06
219026	394896	4.43721e+06
219952	394916	4.43725e+06
220646	394889	4.43721e+06
220878	394904	4.43723e+06
221110	394910	4.43723e+06
221599	394900	4.43721e+06
222987	394904	4.43723e+06
223913	394897	4.43722e+06
228108	394906	4.43724e+06
228339	394902	4.43724e+06
228604	394909	4.43724e+06
228836	394908	4.43724e+06
229067	394913	4.43724e+06
229299	394894	4.43723e+06
229531	394920	4.43722e+06
229762	394940	4.43716e+06
229994	395019	4.43714e+06
230226	395091	4.43713e+06
230458	395157	4.43713e+06
230690	395204	4.43713e+06
230922	395261	4.43715e+06
231153	395266	4.43712e+06
231385	395248	4.43709e+06
231617	395228	4.43709e+06
231849	395213	4.43709e+06
232113	395200	4.43709e+06
232345	395189	4.43709e+06
232577	395179	4.43709e+06
232809	395163	4.4371e+06
233041	395154	4.4371e+06
233273	395176	4.4371e+06
233505	395206	4.43711e+06
233737	395256	4.43711e+06
233969	395263	4.43709e+06
234201	395263	4.43708e+06
234433	395264	4.43707e+06
234665	395265	4.43708e+06
234897	395250	4.43708e+06
235128	395233	4.43708e+06
235360	395246	4.43709e+06
235624	395243	4.43709e+06
235856	395228	4.4371e+06
236087	395221	4.4371e+06
236319	395225	4.43709e+06
236551	395263	4.43709e+06
236783	395266	4.43709e+06
237015	395261	4.43707e+06
237247	395246	4.43708e+06
237479	395228	4.43708e+06
237710	395207	4.43709e+06
237941	395179	4.43709e+06
238173	395172	4.4371e+06
238405	395146	4.4371e+06
238637	395135	4.43711e+06
238869	395121	4.43711e+06
239133	395092	4.43712e+06
239365	395060	4.43712e+06
239596	395026	4.43714e+06
239828	394991	4.43714e+06
240060	394965	4.43715e+06
240292	394916	4.43719e+06
240523	394902	4.43724e+06
240754	394903	4.43723e+06
240986	394955	4.43717e+06
241218	395030	4.43716e+06
241449	395063	4.43716e+06
241680	395082	4.43715e+06
241911	395127	4.43713e+06
242143	395157	4.43712e+06
242375	395181	4.43713e+06
242640	395183	4.43714e+06
242871	395172	4.43716e+06
243103	395146	4.43715e+06
243335	395131	4.43714e+06
243566	395103	4.43713e+06
243798	395080	4.43713e+06
244030	395037	4.43713e+06
244262	395016	4.43714e+06
244494	395003	4.43714e+06
244725	394992	4.43715e+06
244957	394988	4.43716e+06
245189	395021	4.43716e+06
245421	395061	4.43716e+06
245653	395089	4.43716e+06
245885	395125	4.43716e+06
246149	395157	4.43716e+06
246381	395190	4.43716e+06
246613	395205	4.43716e+06
246845	395230	4.43716e+06
247077	395251	4.43716e+06
247309	395264	4.43716e+06
247540	395269	4.43716e+06
247772	395261	4.43714e+06
248004	395245	4.43713e+06
248236	395240	4.43713e+06
248468	395229	4.43713e+06
248700	395220	4.43713e+06
248932	395216	4.43713e+06
249164	395215	4.43713e+06
249396	395215	4.43713e+06
249660	395215	4.43713e+06
249892	395216	4.43713e+06
250124	395216	4.43713e+06
250356	395216	4.43713e+06
250588	395216	4.43713e+06
250820	395216	4.43713e+06
251052	395216	4.43713e+06
251284	395214	4.43713e+06
251516	395216	4.43713e+06
251748	395216	4.43713e+06
251979	395216	4.43713e+06
252211	395216	4.43713e+06
252443	395216	4.43713e+06
252675	395214	4.43713e+06
252906	395215	4.43713e+06
253170	395216	4.43712e+06
253402	395216	4.43712e+06
253634	395216	4.43713e+06
253866	395215	4.43713e+06
254098	395216	4.43713e+06
254330	395216	4.43713e+06
254562	395215	4.43712e+06
254794	395214	4.43713e+06
255026	395213	4.43713e+06
255258	395215	4.43713e+06
255490	395214	4.43713e+06
255722	395218	4.43713e+06
255954	395216	4.43713e+06
256186	395215	4.43713e+06
256418	395214	4.43713e+06
256682	395214	4.43713e+06
256914	395214	4.43712e+06
257146	395215	4.43712e+06
257378	395215	4.43712e+06
257610	395216	4.43712e+06
257842	395216	4.43713e+06
258074	395214	4.43712e+06
258306	395222	4.43713e+06
258538	395223	4.43713e+06
258770	395223	4.43713e+06
259002	395222	4.43713e+06
259234	395224	4.43713e+06
259466	395223	4.43713e+06
259698	395222	4.43713e+06
259930	395222	4437133
260194	395223	4.43713e+06
260426	395223	4.43713e+06
260658	395223	4.43713e+06
260890	395222	4.43713e+06
261122	395222	4.43713e+06
261354	395221	4.43713e+06
261586	395222	4.43713e+06
261818	395223	4.43713e+06
262050	395223	4.43713e+06
262282	395223	4.43713e+06
262514	395221	4.43713e+06
262746	395222	4.43713e+06
262978	395222	4.43713e+06
263210	395222	4.43713e+06
263442	395222	4.43714e+06
263706	395222	4.43713e+06
263938	395221	4.43713e+06
264170	395222	4.43713e+06
264402	395223	4.43713e+06
264634	395222	4.43713e+06
264866	395223	4.43713e+06
265098	395220	4.43713e+06
265330	395222	4.43714e+06
265562	395221	4.43713e+06
265794	395222	4.43714e+06
266026	395224	4.43714e+06
266258	395222	4.43714e+06
266490	395223	4.43714e+06
266722	395222	4.43714e+06
266954	395225	4.43714e+06
267218	395222	4.43713e+06
267450	395224	4.43714e+06
267682	395222	4.43713e+06
267914	395222	4.43713e+06
268146	395219	4.43713e+06
268378	395220	4.43713e+06
268610	395220	4.43713e+06
268842	395221	4.43713e+06
269074	395221	4.43713e+06
269306	395221	4.43713e+06
269538	395220	4.43713e+06
269770	395220	4.43713e+06
270002	395221	4.43713e+06
270234	395220	4.43713e+06
270466	395220	4.43713e+06
270730	395220	4.43713e+06
270962	395220	4.43713e+06
271194	395220	4.43713e+06
271426	395220	4.43713e+06
271658	395219	4.43713e+06
271890	395220	4.43713e+06
272122	395219	4.43713e+06
272354	395219	4.43713e+06
272586	395219	4.43713e+06
272818	395220	4.43713e+06
273050	395219	4.43713e+06
273282	395220	4.43713e+06
273514	395219	4.43713e+06
273746	395220	4.43713e+06
273978	395220	4.43713e+06
274242	395219	4.43713e+06
274474	395218	4.43713e+06
274706	395220	4.43713e+06
274938	395220	4.43713e+06
275170	395219	4.43713e+06
275402	395218	4.43713e+06
275634	395217	4.43713e+06
275866	395217	4.43713e+06
276098	395218	4.43713e+06
276330	395218	4.43713e+06
276562	395218	4.43713e+06
276794	395217	4.43713e+06
277026	395218	4.43713e+06
277258	395217	4.43713e+06
277490	395218	4.43713e+06
277754	395218	4.43713e+06
277986	395218	4.43713e+06
278218	395217	4.43713e+06
278450	395217	4.43713e+06
278682	395217	4.43713e+06
278914	395224	4.43715e+06
279146	395249	4.43716e+06
279378	395265	4.43715e+06
279610	395266	4.43714e+06
279842	395266	4.43712e+06
280074	395267	4.43712e+06
280306	395265	4.43712e+06
280538	395176	4.43714e+06
280770	395129	4.43715e+06
281002	395092	4.43715e+06
281271	395053	4.43716e+06
281503	395025	4.43716e+06
281734	395003	4.43715e+06
281966	394989	4.43716e+06
282198	394970	4.43716e+06
282430	394946	4.43716e+06
282662	394941	4.43715e+06
282894	395024	4.43715e+06
283126	395078	4.43716e+06
283358	395143	4.43716e+06
283590	395172	4.43716e+06
283822	395228	4.43716e+06
284054	395263	4.43716e+06
284286	395264	4.43712e+06
284518	395262	4.43711e+06
284787	395254	4.43709e+06
285019	395256	4.43708e+06
285251	395261	4.43707e+06
285483	395242	4.43708e+06
285715	395219	4.43709e+06
285947	395204	4.43708e+06
286179	395195	4.43709e+06
286411	395174	4.4371e+06
286642	395161	4.43711e+06
286874	395145	4.43712e+06
287106	395129	4.43711e+06
287338	395118	4.43711e+06
287570	395106	4.43711e+06
287802	395094	4.43712e+06
288034	395083	4.43712e+06
288303	395069	4.43712e+06
288535	395061	4.43713e+06
288767	395050	4.43714e+06
288999	395029	4.43714e+06
289231	395011	4.43714e+06
289463	394986	4.43716e+06
289695	394960	4.43716e+06
289926	394897	4.43716e+06
290158	394898	4.43717e+06
293664	394901	4.43716e+06
305109	394906	4.43715e+06
305572	394908	4.43718e+06
307923	394911	4.43716e+06
308155	394944	4.43715e+06
308387	395008	4.43716e+06
308619	395054	4.43716e+06
308851	395065	4.43716e+06
309083	395104	4.43716e+06
309352	395158	4.43716e+06
309584	395189	4.43716e+06
309816	395219	4.43716e+06
310048	395254	4.43716e+06
310280	395256	4.43714e+06
310511	395239	4.43711e+06
310743	395172	4.43712e+06
310975	395161	4.43712e+06
311207	395149	4.43713e+06
311439	395157	4.43715e+06
311671	395183	4.43715e+06
311902	395202	4.43715e+06
312134	395215	4.43714e+06
312366	395237	4.43715e+06
312597	395261	4.43716e+06
312866	395265	4.43713e+06
313098	395268	4.43711e+06
313330	395264	4.4371e+06
313562	395247	4.4371e+06
313794	395229	4.4371e+06
314026	395208	4.4371e+06
314258	395190	4.4371e+06
314490	395168	4.4371e+06
314722	395147	4.43711e+06
314954	395123	4.43711e+06
315185	395036	4.43713e+06
315417	394900	4.43717e+06
315649	394899	4.43719e+06
315881	394906	4.43718e+06
316112	394906	4.43718e+06
316401	394900	4.43719e+06
316633	394901	4.43719e+06
316865	394900	4.43719e+06
317559	394909	4.43717e+06
317791	394899	4.43716e+06
318023	394903	4.43717e+06
318255	394943	4.43715e+06
318487	394942	4.43715e+06
318719	394939	4.43715e+06
318951	394945	4.43715e+06
319183	394944	4.43715e+06
319415	394944	4.43715e+06
319646	394945	4.43714e+06
319935	394942	4.43715e+06
320167	394950	4.43715e+06
320399	394948	4.43715e+06
320631	394945	4.43715e+06
320863	394939	4.43715e+06
321095	394937	4.43714e+06
321327	394936	4.43714e+06
321558	394939	4.43715e+06
321790	394940	4.43715e+06
322022	394939	4.43715e+06
322254	394941	4.43715e+06
322486	394938	4.43715e+06
322718	394939	4.43715e+06
322950	394937	4.43715e+06
323182	394971	4.43716e+06
323471	395071	4.43715e+06
323703	395098	4.43715e+06
323934	395144	4.43714e+06
324166	395178	4.43714e+06
324398	395203	4.43714e+06
324630	395224	4.43714e+06
324862	395245	4.43714e+06
325094	395265	4.43715e+06
325325	395247	4.43716e+06
325557	395229	4.43716e+06
325789	395193	4.43716e+06
326021	395177	4.43716e+06
326253	395154	4.43716e+06
326485	395143	4.43716e+06
326717	395123	4.43716e+06
327006	395099	4.43715e+06
327237	395081	4.43716e+06
327469	395073	4.43715e+06
327701	395056	4.43716e+06
327933	395039	4.43716e+06
328165	395022	4.43716e+06
328397	394948	4.43716e+06
328629	394924	4.43717e+06
328861	394989	4.43716e+06
329093	395058	4.43714e+06
329325	395129	4.43714e+06
329557	395186	4.43712e+06
329789	395229	4.43711e+06
330021	395266	4.43711e+06
330253	395246	4.43715e+06
330542	395192	4.43716e+06
330774	395165	4.43715e+06
331006	395146	4.43715e+06
331238	395134	4.43715e+06
331470	395125	4.43714e+06
331702	395110	4.43713e+06
331934	395105	4.43713e+06
332165	395084	4.43712e+06
332397	395078	4.43712e+06
332629	395070	4.43712e+06
332860	395060	4.43712e+06
333092	395030	4.43713e+06
333324	395013	4.43714e+06
333556	395008	4.43714e+06
333788	395010	4.43714e+06
334082	395029	4.43714e+06
334314	395058	4.43713e+06
334546	395070	4.43714e+06
334778	395101	4.43713e+06
335010	395113	4.43713e+06
335242	395139	4.43712e+06
335474	395145	4.43712e+06
335706	395149	4.43711e+06
335938	395153	4.43712e+06
336170	395153	4.43712e+06
336402	395152	4.43712e+06
336634	395153	4.43712e+06
336866	395154	4.43712e+06
337097	395153	4.43711e+06
337329	395154	4.43712e+06
337623	395153	4.43712e+06
337855	395154	4.43712e+06
338086	395153	4.43712e+06
338318	395153	4.43711e+06
338550	395153	4.43712e+06
338782	395153	4.43711e+06
339014	395153	4.43712e+06
339246	395154	4.43711e+06
339478	395152	4.43711e+06
339710	395154	4.43711e+06
339942	395155	4.43711e+06
340174	395154	4.43712e+06
340406	395154	4.43711e+06
340638	395155	4.43711e+06
340870	395154	4.43711e+06
341164	395153	4.43711e+06
341396	395153	4.43711e+06
341628	395154	4.43711e+06
341860	395154	4.43711e+06
342091	395155	4.43711e+06
342323	395154	4.43711e+06
342555	395153	4.43711e+06
342787	395153	4.43711e+06
343019	395154	4.43711e+06
343251	395152	4.43711e+06
343483	395154	4.43711e+06
343715	395153	4.43711e+06
343947	395155	4.43711e+06
344179	395156	4.43711e+06
344411	395155	4.43711e+06
344705	395154	4.43711e+06
344937	395154	4.43711e+06
345169	395156	4.43711e+06
345401	395156	4.43711e+06
345633	395154	4.43711e+06
345865	395154	4.43711e+06
346097	395155	4.43711e+06
346329	395154	4.43711e+06
346561	395154	4.43711e+06
346793	395155	4.43711e+06
347025	395155	4.43711e+06
347257	395155	4.43711e+06
347488	395154	4.43711e+06
347720	395157	4.43711e+06
347952	395158	4.43711e+06
348246	395153	4.43711e+06
348477	395156	4.43711e+06
348709	395154	4.43711e+06
348941	395156	4.43711e+06
349173	395155	4.43712e+06
349405	395152	4.43711e+06
349637	395153	4.43712e+06
349869	395154	4.43711e+06
350101	395155	4.43711e+06
350333	395155	4.43711e+06
350565	395154	4.43711e+06
350796	395155	4.43712e+06
351028	395154	4.43711e+06
351260	395154	4.43712e+06
351492	395153	4.43712e+06
351796	395156	4.43712e+06
352028	395157	4.43712e+06
352260	395157	4.43712e+06
352492	395154	4.43712e+06
352724	395156	4.43711e+06
352956	395155	4.43712e+06
353188	395154	4.43711e+06
353420	395155	4.43711e+06
353652	395154	4.43711e+06
353884	395154	4.43711e+06
354116	395153	4.43711e+06
354347	395154	4.43711e+06
354579	395153	4.43711e+06
354811	395153	4.43711e+06
355042	395152	4.43711e+06
355346	395153	4.43711e+06
355578	395152	4.43711e+06
355810	395154	4.43711e+06
356042	395153	4.43711e+06
356274	395152	4.43711e+06
356505	395153	4.43711e+06
356737	395153	4.43711e+06
356969	395153	4.43711e+06
357201	395153	4.43711e+06
357433	395152	4.43711e+06
357664	395153	4.43711e+06
357896	395152	4.43711e+06
358128	395152	4.43711e+06
358360	395152	4.43711e+06
358592	395153	4.43711e+06
358896	395153	4.43711e+06
359128	395152	4.43711e+06
359360	395152	4.43711e+06
359592	395152	4.43711e+06
359824	395154	4.43711e+06
360056	395153	4.43711e+06
360288	395155	4.43711e+06
360520	395150	4.43711e+06
360751	395153	4.43712e+06
360983	395153	4.43712e+06
361215	395153	4.43712e+06
361447	395153	4.43712e+06
361679	395152	4.43711e+06
361911	395154	4.43711e+06
362143	395153	4.43711e+06
362447	395153	4.43711e+06
362679	395153	4.43711e+06
362911	395153	4.43711e+06
363142	395152	4.43711e+06
363374	395153	4.43712e+06
363606	395151	4.43712e+06
363838	395152	4.43712e+06
364070	395153	4.43712e+06
364302	395153	4.43711e+06
364534	395152	4.43711e+06
364766	395152	4.43712e+06
364998	395138	4.43713e+06
365230	395126	4.43713e+06
365462	395103	4.43714e+06
365694	395086	4.43715e+06
365978	395049	4.43716e+06
366210	395011	4.43716e+06
366442	394980	4.43716e+06
366674	394939	4.43716e+06
366906	394930	4.43716e+06
367138	394895	4.43717e+06
367370	394894	4.43717e+06
367602	394901	4.43716e+06
367834	394894	4.43717e+06
368066	394907	4.43714e+06
368297	394915	4.43714e+06
368529	394916	4.43716e+06
368761	394974	4.43715e+06
368993	395192	4.43709e+06
369225	395215	4.43708e+06
369509	395241	4.43708e+06
369741	395253	4.43707e+06
369973	395258	4.43707e+06
370204	395264	4.43707e+06
370436	395263	4.43709e+06
370668	395262	4.43709e+06
370900	395264	4.43711e+06
371132	395265	4.43711e+06
371364	395230	4.43713e+06
371596	395132	4.43713e+06
371828	395083	4.43713e+06
372060	395059	4.43713e+06
372292	395028	4.43714e+06
372524	394977	4.43714e+06
372755	394930	4.43716e+06
373039	394898	4.43717e+06
373270	394898	4.43717e+06
373502	394895	4.43717e+06
373734	394896	4.43717e+06
373966	394897	4.43717e+06
374198	394898	4.43717e+06
374430	394895	4.43718e+06
374662	394895	4.43717e+06
374894	394899	4.43717e+06
375126	394900	4.43717e+06
375358	394899	4.43718e+06
375590	394899	4.43718e+06
375822	394902	4.43717e+06
376054	394900	4.43716e+06
377033	394908	4.43717e+06
380553	394913	4.43717e+06
381016	394917	4.43717e+06
381248	394912	4.43718e+06
381711	394918	4.43715e+06
384075	394902	4.43716e+06
384307	394961	4.43716e+06
384539	394974	4.43716e+06
384771	395000	4.43716e+06
385003	395033	4.43716e+06
385235	395064	4.43715e+06
385467	395081	4.43715e+06
385699	395102	4.43715e+06
385931	395124	4.43715e+06
386163	395119	4.43717e+06
386395	395107	4.43717e+06
386858	395075	4.43716e+06
387142	395039	4.43716e+06
387374	395019	4.43716e+06
387606	395020	4.43714e+06
387838	395055	4.43713e+06
388070	395096	4.43712e+06
388302	395135	4.43711e+06
388534	395152	4.43711e+06
388766	395196	4.43709e+06
388998	395219	4.43709e+06
389230	395253	4.43708e+06
389462	395263	4.43708e+06
389693	395265	4.43712e+06
389925	395264	4.43713e+06
390157	395264	4.43714e+06
390388	395260	4.43715e+06
390672	395255	4.43715e+06
390904	395222	4.43713e+06
391136	395187	4.43711e+06
391368	395167	4.43711e+06
391600	395077	4.43712e+06
391832	394900	4.43717e+06
392064	394903	4.43718e+06
392527	394919	4.43719e+06
393221	394912	4.43718e+06
393452	394904	4437177
394199	394900	4.43718e+06
394431	394902	4.43718e+06
394662	394904	4.43719e+06
394894	394899	4.43718e+06
395126	394901	4.43718e+06
396051	394899	4.43718e+06
396283	394902	4.43718e+06
396515	394903	4.43718e+06
396747	394902	4.43719e+06
396979	394901	4.43718e+06
397210	394905	4.43718e+06
397442	394898	4.43718e+06
397726	394902	4.43716e+06
397958	394905	4.43717e+06
398883	394908	4.43717e+06
399115	394904	4.4372e+06
399346	394906	4.43719e+06
399578	394904	4.43717e+06
401250	394905	4.43717e+06
401482	394909	4.43717e+06
401714	394907	4.43718e+06
401946	394911	4.43717e+06
402178	394907	4.43718e+06
402410	394906	4.43717e+06
402642	394906	4.43718e+06
402874	394911	4.43718e+06
403106	394912	4.43718e+06
403338	394912	4.43718e+06
403570	394913	4.43718e+06
403802	394914	4.43718e+06
404034	394911	4.43718e+06
404266	394909	4.43718e+06
404498	394906	4.43718e+06
404772	394907	4.43718e+06
405004	394911	4.43717e+06
405236	394907	4.43717e+06
405468	394906	4.43718e+06
405700	394907	4.43718e+06
405931	394912	4.43718e+06
406162	394934	4.43716e+06
406394	395048	4.43715e+06
406625	395058	4.43716e+06
406857	395083	4.43714e+06
407089	395110	4.43713e+06
407321	395139	4.43713e+06
407553	395158	4.43713e+06
407785	395185	4.43712e+06
408017	395203	4.43712e+06
408291	395240	4.43712e+06
408523	395264	4.43711e+06
408755	395262	4.43708e+06
408986	395235	4.43708e+06
409218	395227	4.43708e+06
409450	395217	4.43709e+06
409682	395206	4.43708e+06
409914	395193	4.43709e+06
410145	395180	4.43709e+06
410377	395168	4.4371e+06
410609	395155	4.4371e+06
410841	395144	4.4371e+06
411073	395128	4.43711e+06
411305	395112	4.43711e+06
411537	395099	4.43711e+06
411811	395083	4.43712e+06
412043	395071	4.43713e+06
412275	395058	4.43713e+06
412507	395043	4.43713e+06
412738	394949	4.43716e+06
412970	394903	4.43716e+06
413202	394902	4.43716e+06
413434	394935	4.43716e+06
413666	395004	4.43715e+06
413897	395031	4.43715e+06
414129	395062	4.43714e+06
414361	395099	4.43713e+06
414592	395148	4.43713e+06
414824	395181	4.43713e+06
415056	395204	4.43712e+06
415330	395244	4.4371e+06
415562	395259	4.43708e+06
415793	395260	4.43707e+06
416025	395234	4.43708e+06
416257	395212	4.43709e+06
416488	395193	4.4371e+06
416720	395170	4.43711e+06
416952	395145	4.43713e+06
417184	395150	4.43715e+06
417416	395130	4.43715e+06
417648	395116	4.43715e+06
417880	395103	4.43714e+06
418112	395092	4.43713e+06
418344	395079	4.43713e+06
418576	395079	4.43712e+06
418870	395113	4.43712e+06
419102	395115	4.43712e+06
419334	395127	4.43712e+06
419566	395134	4.43712e+06
419798	395161	4.43713e+06
420030	395181	4.43713e+06
420262	395211	4.43713e+06
420494	395259	4.4371e+06
420726	395259	4.4371e+06
420958	395262	4.4371e+06
421190	395265	4.43711e+06
421422	395267	4.43712e+06
421654	395265	4.43712e+06
421886	395246	4.43716e+06
422118	395230	4.43715e+06
422412	395227	4.43715e+06
422644	395227	4.43715e+06
422876	395226	4.43715e+06
423108	395227	4.43715e+06
423339	395226	4.43715e+06
423571	395227	4.43715e+06
423803	395227	4.43715e+06
424034	395227	4.43715e+06
424266	395228	4.43715e+06
424498	395227	4.43715e+06
424730	395228	4.43715e+06
424962	395228	4.43715e+06
425194	395229	4.43715e+06
425426	395230	4.43715e+06
425658	395227	4.43715e+06
425952	395228	4.43715e+06
426184	395229	4.43715e+06
426416	395229	4.43715e+06
426648	395230	4.43715e+06
426880	395230	4.43715e+06
427112	395231	4.43715e+06
427344	395229	4.43715e+06
427576	395230	4.43715e+06
427808	395229	4.43715e+06
428040	395230	4.43715e+06
428272	395230	4.43715e+06
428504	395230	4.43715e+06
428736	395228	4.43715e+06
428968	395228	4.43715e+06
429200	395229	4.43715e+06
429494	395228	4.43715e+06
429726	395229	4.43715e+06
429958	395230	4.43715e+06
430190	395230	4.43715e+06
430422	395232	4.43715e+06
430654	395232	4.43715e+06
430886	395232	4.43715e+06
431118	395233	4.43715e+06
431350	395231	4.43715e+06
431582	395232	4.43714e+06
431814	395231	4.43715e+06
432046	395231	4.43715e+06
432278	395231	4.43715e+06
432510	395230	4.43715e+06
432742	395232	4.43715e+06
433036	395234	4.43715e+06
433268	395230	4.43715e+06
433500	395230	4.43715e+06
433732	395229	4.43715e+06
433964	395231	4.43715e+06
434196	395231	4.43715e+06
434428	395233	4.43715e+06
434660	395231	4.43715e+06
434892	395230	4.43715e+06
435124	395231	4.43715e+06
435356	395231	4.43715e+06
435588	395232	4.43715e+06
435820	395232	4.43715e+06
436052	395231	4.43715e+06
436284	395232	4.43715e+06
436578	395232	4.43715e+06
436810	395231	4.43715e+06
437042	395231	4.43715e+06
437274	395231	4.43715e+06
437506	395231	4.43715e+06
437738	395230	4.43715e+06
437970	395232	4.43715e+06
438202	395232	4.43715e+06
438434	395233	4.43715e+06
438666	395232	4.43715e+06
438898	395230	4.43715e+06
439130	395232	4.43715e+06
439362	395226	4.43715e+06
439594	395227	4.43715e+06
439826	395227	4.43715e+06
440140	395227	4.43715e+06
440371	395225	4.43715e+06
440603	395225	4.43715e+06
440835	395226	4.43715e+06
441067	395226	4.43715e+06
441298	395227	4.43715e+06
441530	395226	4.43715e+06
441762	395227	4.43715e+06
441994	395226	4.43715e+06
442226	395226	4.43715e+06
442458	395228	4.43715e+06
442689	395227	4.43715e+06
442921	395227	4.43715e+06
443152	395226	4.43715e+06
443384	395227	4.43715e+06
443698	395226	4.43715e+06
443930	395227	4.43715e+06
444162	395226	4.43715e+06
444393	395226	4.43715e+06
444625	395226	4.43715e+06
444857	395226	4.43715e+06
445089	395228	4.43715e+06
445321	395225	4.43715e+06
445553	395226	4.43715e+06
445785	395224	4.43715e+06
446017	395227	4.43715e+06
446249	395228	4.43715e+06
446481	395227	4.43715e+06
446713	395226	4.43715e+06
446945	395228	4.43715e+06
447259	395229	4.43715e+06
447490	395228	4.43715e+06
447722	395228	4.43715e+06
447954	395228	4.43715e+06
448186	395227	4.43715e+06
448418	395227	4.43715e+06
448650	395226	4.43715e+06
448882	395225	4.43715e+06
449114	395227	4.43715e+06
449346	395226	4.43715e+06
449577	395226	4.43715e+06
449809	395226	4.43715e+06
450041	395226	4.43715e+06
450273	395227	4.43715e+06
450505	395227	4.43715e+06
450819	395226	4.43715e+06
451051	395226	4.43715e+06
451283	395228	4.43715e+06
451515	395224	4.43714e+06
451747	395209	4.43716e+06
451979	395175	4.43716e+06
452211	395141	4.43716e+06
452443	395105	4.43716e+06
452675	395067	4.43716e+06
452907	395009	4.43716e+06
453139	394968	4.43716e+06
453371	394944	4.43715e+06
453603	394943	4.43715e+06
453835	394949	4.43715e+06
454067	394969	4.43715e+06
454843	395040	4.43715e+06
455075	395047	4.43715e+06
455307	395061	4.43715e+06
455539	395090	4.43716e+06
455771	395104	4.43716e+06
456003	395115	4.43715e+06
456235	395128	4.43715e+06
456467	395135	4.43716e+06
456698	395149	4.43716e+06
459332	394897	4.43717e+06
459564	394896	4.43717e+06
459796	394894	4.43718e+06
460028	394892	4.43719e+06
460260	394892	4.43718e+06
460492	394898	4.43717e+06
460723	394896	4.43718e+06
460955	394897	4.43717e+06
461187	394896	4.43717e+06
476777	394921	4.43713e+06
478425	394940	4.43714e+06
478656	394930	4.43714e+06
479350	394923	4.43715e+06
479582	394928	4.43715e+06
479813	394926	4.43715e+06
480045	394927	4.43715e+06
480277	394928	4.43715e+06
480509	394913	4.43714e+06
481463	394918	4.43716e+06
482157	394921	4.43716e+06
482388	394922	4.43716e+06
482620	394927	4.43716e+06
482852	394927	4.43716e+06
483546	394932	4.43716e+06
483778	394901	4.43716e+06
484009	394914	4.43716e+06
484240	394991	4.43716e+06
484472	395018	4.43716e+06
484703	395035	4.43715e+06
484963	395061	4.43716e+06
485194	395071	4.43716e+06
485426	395084	4.43716e+06
485658	395091	4.43716e+06
485889	395105	4.43716e+06
486121	395122	4.43716e+06
486352	395148	4.43716e+06
486583	395166	4.43716e+06
486815	395171	4.43715e+06
487046	395181	4.43715e+06
487278	395176	4.43713e+06
487509	395118	4.43713e+06
487740	395099	4.43713e+06
487972	395029	4.43713e+06
488204	394900	4.43718e+06
488464	394915	4.43716e+06
488696	394943	4.43715e+06
488928	394940	4.43714e+06
489160	394936	4.43715e+06
489392	394938	4.43715e+06
489623	394939	4.43715e+06
489855	394941	4.43714e+06
490087	394950	4.43716e+06
490319	394968	4.43716e+06
490551	394984	4.43716e+06
490782	394997	4.43716e+06
491014	395002	4.43716e+06
491245	395009	4.43716e+06
491477	395022	4.43716e+06
491709	395034	4.43716e+06
491969	395046	4.43716e+06
492200	395056	4.43716e+06
492432	395068	4.43715e+06
492663	395074	4.43715e+06
492895	395087	4.43715e+06
493126	395096	4.43715e+06
493357	395113	4.43715e+06
493589	395122	4.43714e+06
493821	395129	4.43714e+06
494053	395138	4.43714e+06
494285	395157	4.43713e+06
494517	395164	4.43713e+06
494749	395173	4.43713e+06
494981	395181	4.43713e+06
495213	395188	4.43712e+06
495473	395196	4.43711e+06
495705	395215	4.43711e+06
495936	395226	4.43711e+06
496167	395237	4.43711e+06
496399	395242	4.43711e+06
496630	395257	4.4371e+06
496862	395268	4.43708e+06
497093	395245	4.43708e+06
497324	395231	4.43708e+06
497556	395215	4.43709e+06
497787	395195	4.43709e+06
498019	395176	4.4371e+06
498251	395146	4.4371e+06
498482	395130	4.43711e+06
498713	395115	4.43711e+06
498973	395030	4.43713e+06
499205	394895	4.43717e+06
499436	394899	4.43716e+06
499667	394905	4.43717e+06
499899	394907	4.43717e+06
500130	394905	4.43717e+06
500362	394937	4.43717e+06
500594	394936	4.43716e+06
500826	394948	4.43716e+06
501058	394956	4.43716e+06
501289	394973	4.43716e+06
501520	394995	4.43717e+06
501752	395022	4.43716e+06
501984	395041	4.43716e+06
502216	395066	4.43715e+06
502476	395099	4.43714e+06
502708	395124	4.43713e+06
502940	395150	4.43712e+06
503172	395174	4.43711e+06
503403	395206	4.4371e+06
503635	395234	4.4371e+06
503866	395259	4.43709e+06
504098	395269	4.43708e+06
504330	395230	4.43709e+06
504562	395211	4.4371e+06
504793	395185	4.43711e+06
505024	395168	4.4371e+06
505256	395155	4.4371e+06
505488	395156	4.43714e+06
505720	395211	4.43716e+06
505980	395246	4.43716e+06
506211	395261	4.43714e+06
506442	395266	4.43712e+06
506674	395267	4.43712e+06
506906	395266	4.43712e+06
507138	395265	4.43711e+06
507369	395261	4.43711e+06
507601	395219	4.43712e+06
507833	395214	4.43712e+06
508065	395213	4.43712e+06
508297	395212	4.43712e+06
508528	395214	4.43712e+06
508759	395213	4.43712e+06
508990	395213	4.43712e+06
509222	395213	4.43712e+06
509482	395213	4.43712e+06
509714	395213	4.43712e+06
509946	395213	4.43712e+06
510178	395214	4.43712e+06
510410	395213	4.43712e+06
510642	395215	4.43712e+06
510874	395212	4.43712e+06
511106	395212	4.43711e+06
511338	395214	4.43712e+06
511570	395213	4.43711e+06
511802	395217	4.43712e+06
512033	395215	4.43712e+06
512265	395214	4.43711e+06
512496	395214	4.43711e+06
512728	395214	4.43711e+06
512988	395214	4.43712e+06
513220	395214	4.43712e+06
513452	395214	4.43711e+06
513684	395214	4.43711e+06
513915	395214	4.43711e+06
514147	395216	4.43712e+06
514378	395215	4.43711e+06
514610	395215	4.43711e+06
514842	395214	4.43711e+06
515074	395214	4.43711e+06
515306	395215	4.43711e+06
515538	395213	4.43711e+06
515769	395214	4.43711e+06
516001	395215	4.43711e+06
516233	395214	4.43711e+06
516493	395214	4.43712e+06
516725	395214	4.43711e+06
516956	395215	4.43711e+06
517188	395216	4.43712e+06
517420	395215	4.43712e+06
517651	395216	4.43712e+06
517883	395215	4.43712e+06
518115	395215	4.43712e+06
518347	395215	4.43712e+06
518578	395217	4.43712e+06
518809	395215	4.43712e+06
519041	395217	4.43712e+06
519273	395215	4.43712e+06
519505	395217	4.43712e+06
519736	395217	4.43712e+06
519996	395217	4.43712e+06
520228	395217	4.43711e+06
520460	395217	4.43711e+06
520691	395217	4.43711e+06
520923	395216	4.43711e+06
521154	395217	4.43712e+06
521386	395217	4.43712e+06
521617	395216	4.43712e+06
521849	395216	4.43712e+06
522080	395215	4.43712e+06
522312	395215	4.43712e+06
522543	395218	4.43712e+06
522775	395217	4.43712e+06
523006	395217	4.43712e+06
523238	395217	4.43711e+06
523498	395216	4.43712e+06
523730	395214	4.43712e+06
523962	395216	4.43712e+06
524194	395217	4.43712e+06
524426	395219	4.43712e+06
524658	395219	4.43712e+06
524890	395214	4.43712e+06
525121	395216	4.43712e+06
525353	395218	4.43712e+06
525585	395218	4.43712e+06
525817	395216	4.43712e+06
526049	395217	4.43712e+06
526281	395216	4.43712e+06
526513	395215	4.43712e+06
526745	395216	4.43712e+06
527005	395216	4.43712e+06
527236	395216	4.43712e+06
527468	395216	4.43712e+06
527700	395216	4.43712e+06
527932	395215	4.43712e+06
528164	395216	4.43712e+06
528395	395216	4.43712e+06
528627	395217	4.43712e+06
528858	395215	4.43712e+06
529090	395216	4.43712e+06
529322	395216	4.43712e+06
529554	395215	4.43712e+06
529786	395215	4.43712e+06
530017	395214	4.43712e+06
530249	395215	4.43712e+06
530509	395215	4.43712e+06
530741	395215	4.43712e+06
530973	395214	4.43712e+06
531204	395214	4.43712e+06
531436	395216	4.43712e+06
531668	395216	4.43712e+06
531899	395215	4.43712e+06
532131	395215	4.43712e+06
532363	395215	4.43712e+06
532595	395215	4.43712e+06
532827	395214	4.43712e+06
533058	395216	4.43712e+06
533290	395214	4.43712e+06
533522	395215	4.43712e+06
533753	395216	4.43712e+06
534013	395215	4.43712e+06
534244	395217	4.43712e+06
534476	395214	4.43712e+06
534707	395215	4.43712e+06
534939	395214	4.43712e+06
535171	395214	4.43712e+06
535402	395215	4.43712e+06
535634	395215	4.43712e+06
535865	395215	4.43712e+06
536097	395216	4.43712e+06
536329	395216	4.43712e+06
536561	395214	4.43712e+06
536793	395213	4.43713e+06
537025	395214	4.43712e+06
537256	395211	4.43713e+06
537516	395227	4.43715e+06
537748	395233	4.43716e+06
537980	395239	4.43715e+06
538211	395242	4.43715e+06
538443	395248	4.43715e+06
538675	395251	4.43714e+06
538907	395264	4.43713e+06
539139	395266	4.43713e+06
539370	395267	4.43712e+06
539602	395267	4.43711e+06
539834	395268	4.43711e+06
540066	395266	4.43711e+06
540298	395266	4.43711e+06
540530	395260	4.4371e+06
540761	395239	4.4371e+06
541022	395122	4.43712e+06
541254	395094	4.43712e+06
541486	395093	4.43712e+06
541718	395097	4.43712e+06
541950	395113	4.43712e+06
542181	395170	4.4371e+06
542412	395263	4.4371e+06
542644	395263	4.4371e+06
542876	395230	4.43708e+06
543108	395212	4.43709e+06
543340	395200	4.43709e+06
543571	395184	4.43709e+06
543803	395173	4.43709e+06
544035	395161	4.4371e+06
544267	395132	4.43711e+06
544527	395131	4.43712e+06
544759	395162	4.43713e+06
544991	395198	4.43716e+06
545222	395262	4.43716e+06
545453	395266	4.43716e+06
545685	395267	4.43716e+06
545917	395268	4.43713e+06
546149	395263	4.43712e+06
546381	395262	4.43711e+06
546613	395262	4.4371e+06
546845	395264	4.43708e+06
547077	395260	4.43708e+06
547309	395247	4.43707e+06
547541	395237	4.43709e+06
[truncated: 1,392 more rows]
