# Supplementary material for: Effects of Number of Animals Monitored on Representations of Cattle Group Movement Characteristics and Spatial Occupancy
Source: PLoS One. 2015 Feb 3;10(2):e0113117. doi: 10.1371/journal.pone.0113117 (PMC4315582; doi:10.1371/journal.pone.0113117)
Supplement: S1 File — (ZIP) [file pone.0113117.s001.zip › File S1/GPS data of Group A/X206.xlsx]

## Sheet: X206
time	X	Y
161	395193	4.4371e+06
393	395193	4.4371e+06
625	395194	4.4371e+06
857	395191	4.4371e+06
1089	395191	4.4371e+06
1321	395191	4.43711e+06
1553	395190	4.4371e+06
1785	395194	4.43711e+06
2017	395191	4.43711e+06
2249	395191	4.43711e+06
2481	395189	4.4371e+06
2713	395190	4.4371e+06
3007	395198	4.43711e+06
3239	395197	4.4371e+06
3470	395196	4.4371e+06
3702	395198	4.4371e+06
3934	395197	4.4371e+06
4166	395197	4.4371e+06
4398	395198	4.4371e+06
4630	395199	4.4371e+06
4862	395197	4.43711e+06
5094	395198	4.4371e+06
5326	395198	4.4371e+06
5558	395199	4.43711e+06
5790	395198	4.43711e+06
6022	395198	4.43711e+06
6254	395197	4.43711e+06
6548	395198	4.43711e+06
6779	395199	4.4371e+06
7011	395199	4.4371e+06
7243	395201	4.4371e+06
7475	395198	4.43711e+06
7707	395200	4.43711e+06
7939	395196	4.43711e+06
8170	395198	4.4371e+06
8402	395196	4.43711e+06
8634	395197	4.43711e+06
8866	395197	4.43711e+06
9098	395198	4.43711e+06
9330	395196	4.43711e+06
9561	395196	4.4371e+06
9793	395195	4.4371e+06
10087	395196	4.4371e+06
10318	395196	4.4371e+06
10550	395194	4.4371e+06
10782	395196	4.4371e+06
11014	395195	4.4371e+06
11246	395195	4.4371e+06
11478	395195	4.4371e+06
11710	395195	4.43711e+06
11941	395195	4.43711e+06
12173	395196	4.43711e+06
12405	395195	4.43711e+06
12637	395194	4.43711e+06
12868	395177	4.43711e+06
13100	395172	4.43711e+06
13332	395168	4.43711e+06
13626	395165	4.43711e+06
13858	395158	4.43711e+06
14090	395156	4.43711e+06
14322	395158	4.43711e+06
14554	395172	4.4371e+06
14786	395182	4.4371e+06
15017	395181	4.4371e+06
15249	395182	4.4371e+06
15481	395179	4.4371e+06
15713	395179	4.4371e+06
15945	395181	4.4371e+06
16177	395180	4.4371e+06
16408	395182	4.4371e+06
16640	395182	4.4371e+06
16872	395181	4.4371e+06
17166	395179	4.4371e+06
17398	395181	4.4371e+06
17630	395180	4.4371e+06
17862	395180	4.4371e+06
18094	395176	4.4371e+06
18326	395179	4.4371e+06
18558	395178	4.4371e+06
18790	395180	4.4371e+06
19021	395180	4.4371e+06
19253	395181	4.4371e+06
19485	395183	4.4371e+06
19717	395170	4.43712e+06
19949	395161	4.43712e+06
20181	395137	4.43715e+06
20413	395131	4.43716e+06
20717	395125	4.43716e+06
20949	395110	4.43716e+06
21181	395100	4.43716e+06
21413	395081	4.43716e+06
21645	395066	4.43716e+06
21877	394979	4.43716e+06
22109	395001	4.43714e+06
22341	395026	4.43714e+06
22573	395076	4.43715e+06
22805	395115	4.43714e+06
23037	395123	4.43714e+06
23269	395179	4.43715e+06
23501	395223	4.43715e+06
23733	395238	4.43715e+06
23965	395252	4.43714e+06
24269	395267	4.43713e+06
24501	395267	4.43712e+06
24733	395267	4.43712e+06
24965	395267	4.43712e+06
25197	395266	4.43714e+06
25428	395264	4.43715e+06
25660	395259	4.43716e+06
25892	395237	4.43715e+06
26124	395217	4.43715e+06
26356	395186	4.43713e+06
26588	395182	4.43713e+06
26820	395141	4.43711e+06
27052	395134	4.4371e+06
27284	395134	4.4371e+06
27516	395057	4.43713e+06
27820	394979	4.43715e+06
28052	394943	4.43716e+06
28284	394930	4.43717e+06
28516	394929	4.43716e+06
28748	394939	4.43716e+06
28979	394948	4.43716e+06
29211	394979	4.43715e+06
29442	395016	4.43714e+06
29674	395072	4.43713e+06
29906	395171	4.43713e+06
30138	395251	4.43712e+06
30370	395260	4.43711e+06
30602	395263	4.43711e+06
30834	395260	4.43711e+06
31066	395259	4.43711e+06
31370	395260	4.43711e+06
31602	395260	4.43711e+06
31834	395260	4.43711e+06
32066	395261	4.43711e+06
32298	395262	4.43711e+06
32530	395263	4.43711e+06
32762	395260	4.43711e+06
32994	395260	4.43711e+06
33226	395264	4.43711e+06
33458	395261	4.43711e+06
33690	395266	4.43711e+06
33921	395263	4.4371e+06
34153	395266	4.43711e+06
34385	395264	4.43711e+06
34617	395055	4.43716e+06
34901	394957	4.43716e+06
35133	395266	4.43711e+06
35365	395261	4.4371e+06
35597	395261	4.4371e+06
35828	395264	4.4371e+06
36060	395263	4.43709e+06
36291	395259	4.43709e+06
36523	395263	4.4371e+06
36755	395263	4.4371e+06
36986	395264	4.4371e+06
37218	395263	4.4371e+06
37450	395264	4.4371e+06
37682	395261	4.4371e+06
37914	395259	4.43708e+06
38146	395217	4.43709e+06
38430	395234	4.43715e+06
38661	395256	4.43707e+06
38893	395156	4.4371e+06
39125	395029	4.43714e+06
39311	394929	4.43715e+06
39542	394924	4.43714e+06
40034	394931	4.43714e+06
40497	394932	4.43716e+06
40729	394930	4.43716e+06
40961	394922	4.43716e+06
41193	394927	4.43714e+06
41425	394934	4.43715e+06
41657	394932	4.43715e+06
41889	394920	4.43714e+06
42121	394933	4.43714e+06
42353	394929	4.43714e+06
42585	394927	4.43714e+06
42817	394921	4.43715e+06
43049	395032	4.43715e+06
43280	394931	4.43716e+06
43772	394928	4.43716e+06
44697	394940	4.43715e+06
44928	395002	4.43716e+06
45160	395183	4.43716e+06
45392	395263	4.43716e+06
45624	395257	4.43714e+06
45855	395252	4.43714e+06
46087	395246	4.43714e+06
46319	395244	4.43714e+06
46551	395255	4.43714e+06
46783	395259	4.43712e+06
47043	395268	4.4371e+06
47275	395270	4.4371e+06
47506	395266	4.43709e+06
47738	395265	4.43709e+06
47970	395265	4.43708e+06
48202	395263	4.43708e+06
48434	395264	4.43708e+06
48666	395268	4.43708e+06
48898	395267	4.43708e+06
49130	395265	4.43708e+06
49362	395268	4.43708e+06
49594	395265	4.43708e+06
49826	395265	4.43708e+06
50058	395265	4.43708e+06
50290	395265	4.43708e+06
50550	395266	4.43708e+06
50782	395265	4.43708e+06
51014	395267	4.43708e+06
51246	395265	4.43708e+06
51478	395266	4.43708e+06
51710	395269	4.4371e+06
51942	395267	4.43711e+06
52174	395267	4.4371e+06
52406	395267	4.4371e+06
52638	395264	4.43709e+06
52870	395251	4.43709e+06
53102	395243	4.43709e+06
53334	395240	4.43709e+06
53566	395224	4.43708e+06
53798	395215	4.43709e+06
54058	395210	4.43709e+06
54290	395224	4.43709e+06
54522	395268	4.43709e+06
54754	395264	4.43711e+06
54986	395263	4.43712e+06
55218	395264	4.43714e+06
55450	395259	4.43715e+06
55682	395251	4.43715e+06
55914	395247	4.43716e+06
56146	395238	4.43715e+06
56378	395249	4.43713e+06
56610	395268	4.43711e+06
56842	395268	4.4371e+06
57074	395267	4.43708e+06
57305	395261	4.43707e+06
57565	395266	4.43711e+06
57797	395267	4.43711e+06
58028	395266	4.4371e+06
58260	395269	4.4371e+06
58492	395265	4.4371e+06
58724	395268	4.43708e+06
58955	395268	4.43708e+06
59187	395248	4.43708e+06
59419	395245	4.43708e+06
59651	395242	4.43708e+06
59883	395248	4.43708e+06
60115	395248	4.43708e+06
60347	395247	4.43708e+06
60579	395248	4.43708e+06
60811	395247	4.43708e+06
61071	395263	4.43715e+06
61303	395246	4.43715e+06
61535	395236	4.43715e+06
61766	395222	4.43716e+06
61998	395209	4.43716e+06
62230	395198	4.43716e+06
62462	395185	4.43715e+06
62694	395172	4.43716e+06
62926	395160	4.43715e+06
63158	395152	4.43715e+06
63390	395141	4.43715e+06
63622	395124	4.43714e+06
63854	395110	4.43713e+06
64086	395094	4.43712e+06
64318	395010	4.43714e+06
64578	394902	4.43723e+06
64810	394897	4.43723e+06
65042	394896	4.43724e+06
65274	394897	4.43724e+06
65506	394908	4.43723e+06
65738	394904	4.43722e+06
65970	394906	4.43724e+06
66202	394902	4.43722e+06
66665	394882	4.43721e+06
67590	394915	4.43718e+06
67822	395059	4.43714e+06
68082	395133	4.43712e+06
68314	395169	4.43711e+06
68546	395242	4.4371e+06
68778	395242	4.43716e+06
69010	395185	4.43715e+06
69242	395159	4.43715e+06
69474	395117	4.43712e+06
69706	395083	4.43713e+06
69938	395075	4.43713e+06
70169	395055	4.43715e+06
70401	395048	4.43715e+06
70633	395031	4.43716e+06
70864	395021	4.43716e+06
71096	395045	4.43715e+06
71328	395098	4.43714e+06
71588	395134	4.43714e+06
71820	395165	4.43713e+06
72052	395190	4.43713e+06
72284	395216	4.43713e+06
72516	395261	4.43714e+06
72748	395267	4.43714e+06
72980	395265	4.43712e+06
73212	395268	4.4371e+06
73444	395265	4.4371e+06
73676	395262	4.4371e+06
73908	395263	4.4371e+06
74140	395258	4.4371e+06
74372	395258	4.4371e+06
74604	395258	4.4371e+06
74836	395257	4.4371e+06
75096	395258	4.4371e+06
75328	395259	4.43711e+06
75560	395258	4.4371e+06
75792	395258	4.4371e+06
76024	395256	4.43711e+06
76256	395259	4.4371e+06
76488	395258	4.4371e+06
76720	395257	4.4371e+06
76952	395258	4.4371e+06
77184	395259	4.43711e+06
77416	395258	4.43711e+06
77648	395258	4.43711e+06
77879	395258	4.4371e+06
78111	395258	4.43711e+06
78343	395258	4.43711e+06
78603	395258	4.43711e+06
78835	395260	4.43711e+06
79067	395260	4.43711e+06
79299	395256	4.4371e+06
79531	395259	4.4371e+06
79762	395258	4.4371e+06
79994	395259	4.43711e+06
80226	395257	4.4371e+06
80458	395259	4.43711e+06
80690	395258	4.4371e+06
80921	395261	4.4371e+06
81153	395260	4.4371e+06
81385	395260	4.4371e+06
81617	395261	4.4371e+06
81849	395260	4.4371e+06
82109	395260	4.4371e+06
82341	395261	4.4371e+06
82573	395260	4.4371e+06
82805	395259	4.4371e+06
83037	395259	4.4371e+06
83269	395262	4.4371e+06
83500	395255	4.43709e+06
83732	395251	4.43709e+06
83964	395252	4.43709e+06
84196	395251	4.43709e+06
84428	395252	4.43709e+06
84660	395252	4.43709e+06
84892	395250	4.43709e+06
85124	395254	4.43709e+06
85356	395252	4.43709e+06
85616	395253	4.43709e+06
85847	395251	4.43709e+06
86079	395252	4.43708e+06
86311	395252	4.43709e+06
86542	395255	4.43708e+06
86774	395252	4.43709e+06
87006	395250	4.43708e+06
87238	395251	4.43709e+06
87470	395253	4.43709e+06
87702	395252	4.43709e+06
87934	395253	4.43709e+06
88166	395251	4.43709e+06
88398	395253	4.43709e+06
88630	395252	4.43709e+06
88862	395253	4.43709e+06
89122	395253	4.43709e+06
89354	395252	4.43709e+06
89585	395252	4.43709e+06
89817	395253	4.43709e+06
90049	395251	4.43708e+06
90281	395251	4.43709e+06
90513	395252	4.43709e+06
90745	395252	4.43709e+06
90977	395253	4.43709e+06
91209	395255	4.43709e+06
91441	395253	4.43709e+06
91673	395206	4.4371e+06
91905	395168	4.43712e+06
92137	395167	4.43712e+06
92369	395165	4.43713e+06
92629	395147	4.43713e+06
92861	395142	4.43712e+06
93093	395139	4.43712e+06
93324	395135	4.43712e+06
93556	395137	4.43712e+06
93788	395143	4.43712e+06
94020	395145	4.43712e+06
94252	395144	4.43711e+06
94484	395141	4.43711e+06
94716	395140	4.43711e+06
94948	395140	4.43711e+06
95180	395140	4.43711e+06
95412	395140	4.43711e+06
95644	395139	4.43711e+06
95876	395139	4.43711e+06
96136	395140	4.43711e+06
96368	395154	4.43711e+06
96600	395166	4.43711e+06
96832	395170	4.43711e+06
97064	395169	4.4371e+06
97296	395170	4.4371e+06
97528	395169	4.4371e+06
97760	395168	4.4371e+06
97992	395169	4.4371e+06
98224	395168	4.43711e+06
98456	395168	4.43711e+06
98687	395168	4.43711e+06
98919	395168	4.43711e+06
99151	395169	4.43711e+06
99382	395169	4.43711e+06
99642	395170	4.43711e+06
99874	395169	4.43711e+06
100106	395169	4.43711e+06
100337	395170	4.43711e+06
100569	395169	4.43711e+06
100801	395168	4.43711e+06
101032	395168	4.43711e+06
101264	395168	4.43711e+06
101496	395168	4.43711e+06
101728	395169	4.4371e+06
101960	395168	4.43711e+06
102192	395168	4.43711e+06
102424	395167	4.43711e+06
102656	395167	4.43711e+06
102888	395168	4.43711e+06
103148	395168	4.43711e+06
103380	395169	4.43711e+06
103612	395166	4.43711e+06
103844	395168	4.43711e+06
104076	395169	4.43711e+06
104308	395168	4.43711e+06
104540	395169	4.43711e+06
104772	395168	4.43711e+06
105004	395168	4.43711e+06
105236	395169	4.43711e+06
105468	395169	4.43711e+06
105700	395170	4.43711e+06
105932	395170	4.43711e+06
106164	395170	4.43711e+06
106396	395169	4.43711e+06
106656	395169	4.43711e+06
106888	395169	4.43711e+06
107120	395169	4.43711e+06
107351	395168	4.43711e+06
107583	395169	4.43711e+06
107815	395168	4.43711e+06
108047	395168	4.43711e+06
108279	395169	4.43711e+06
108510	395166	4.43712e+06
108742	395139	4.43712e+06
108974	395115	4.43713e+06
109206	395098	4.43714e+06
109438	395094	4.43714e+06
109670	395031	4.43715e+06
109902	395006	4.43714e+06
110162	394982	4.43715e+06
110394	394950	4.43715e+06
110626	394941	4.43716e+06
110858	394944	4.43716e+06
111090	394974	4.43715e+06
111321	395001	4.43716e+06
111553	395029	4.43715e+06
111785	395071	4.43714e+06
112017	395083	4.43715e+06
112249	395126	4.43715e+06
112481	395142	4.43714e+06
112713	395167	4.43714e+06
112945	395221	4.43714e+06
113176	395252	4.43714e+06
113408	395260	4.43713e+06
113668	395259	4.43709e+06
113899	395258	4.43708e+06
114131	395255	4.43708e+06
114363	395261	4.43708e+06
114594	395254	4.43708e+06
114826	395246	4.43708e+06
115058	395255	4.43707e+06
115290	395255	4.43707e+06
115522	395268	4.43707e+06
115754	395261	4.43707e+06
115986	395261	4.43707e+06
116218	395263	4.43708e+06
116450	395257	4.43707e+06
116682	395258	4.43707e+06
116914	395253	4.43707e+06
117174	395220	4.43708e+06
117406	395134	4.4371e+06
117638	395102	4.43712e+06
117870	395050	4.43713e+06
118102	395021	4.43714e+06
118334	394969	4.43715e+06
118566	394956	4.43715e+06
118798	394918	4.43719e+06
119955	394905	4.43726e+06
121835	394896	4.43722e+06
122067	394892	4.43723e+06
122299	394911	4.43724e+06
122531	394908	4.43724e+06
126491	394904	4.43724e+06
126954	394926	4.43725e+06
129989	394908	4.43725e+06
131173	394894	4.43723e+06
131868	394898	4.43724e+06
132099	394893	4.43724e+06
132331	394906	4.43724e+06
133488	394915	4.43725e+06
133720	394907	4.43724e+06
134184	394906	4.43723e+06
134416	394910	4.43724e+06
134675	395000	4.43716e+06
134907	395050	4.43716e+06
135138	395072	4.43716e+06
135370	395089	4.43716e+06
135602	395107	4.43716e+06
135834	395126	4.43716e+06
136066	395152	4.43715e+06
136298	395154	4.43713e+06
136530	395143	4.4371e+06
136762	395083	4.43712e+06
136994	395052	4.43713e+06
137226	395014	4.43713e+06
137458	394991	4.43714e+06
137690	394957	4.43715e+06
137922	394942	4.43715e+06
138181	394940	4.43716e+06
138413	394922	4.43716e+06
138645	394915	4.43716e+06
138877	394916	4.43717e+06
139108	394917	4.43716e+06
139340	394918	4.43716e+06
139572	394916	4.43716e+06
139804	394921	4.43717e+06
140036	394954	4.43716e+06
140268	394965	4.43716e+06
140500	394970	4.43716e+06
140732	394979	4.43716e+06
140964	394979	4.43715e+06
141196	394972	4.43715e+06
141428	394947	4.43715e+06
141687	394922	4.43716e+06
141919	394916	4.43722e+06
142150	394901	4.43723e+06
142382	394921	4.43716e+06
142614	394936	4.43715e+06
142846	394939	4.43715e+06
143078	394938	4.43714e+06
143310	394940	4.43714e+06
143541	394941	4.43713e+06
143773	394941	4.43713e+06
144005	394938	4.43713e+06
144237	394941	4.43713e+06
144469	394938	4.43714e+06
144701	394938	4.43714e+06
144933	394937	4.43713e+06
145192	394940	4.43714e+06
145424	394940	4.43713e+06
145656	394939	4.43714e+06
145887	394939	4.43714e+06
146119	394942	4.43714e+06
146351	394939	4.43714e+06
146583	394941	4.43714e+06
146815	394940	4.43714e+06
147046	395008	4.43715e+06
147278	395082	4.43715e+06
147510	395116	4.43713e+06
147742	395142	4.43712e+06
147974	395181	4.43712e+06
148206	395210	4.43711e+06
148438	395221	4.4371e+06
148697	395229	4.43709e+06
148929	395233	4.43709e+06
149161	395234	4.43708e+06
149392	395221	4.43708e+06
149624	395215	4.43708e+06
149856	395195	4.43709e+06
150088	395184	4.43709e+06
150320	395173	4.4371e+06
150552	395167	4.4371e+06
150784	395167	4.4371e+06
151016	395166	4.4371e+06
151248	395093	4.43711e+06
151480	395058	4.43713e+06
151712	395032	4.43714e+06
151944	395006	4.43714e+06
152203	394986	4.43715e+06
152434	394961	4.43716e+06
152666	394918	4.43719e+06
152898	394931	4.43716e+06
153130	395066	4.43715e+06
153362	395098	4.43715e+06
153594	395128	4.43715e+06
153826	395174	4.43714e+06
154058	395187	4.43713e+06
154290	395205	4.43713e+06
154522	395235	4.43713e+06
154753	395259	4.43713e+06
154985	395254	4.43715e+06
155217	395237	4.43714e+06
155449	395232	4.43714e+06
155708	395197	4.43712e+06
155940	395164	4.43713e+06
156172	395141	4.43714e+06
156404	395120	4.43714e+06
156636	395104	4.43714e+06
156868	395079	4.43715e+06
157100	395069	4.43716e+06
157331	395033	4.43716e+06
157563	395011	4.43716e+06
157795	394985	4.43716e+06
158026	394960	4.43716e+06
158258	394943	4.43717e+06
158490	394916	4.43719e+06
158722	394904	4.43723e+06
158954	394906	4.43724e+06
159213	395060	4.43715e+06
159445	395133	4.43716e+06
159676	395172	4.43716e+06
159908	395245	4.43716e+06
160140	395254	4.43716e+06
160372	395260	4.43715e+06
160604	395258	4.43714e+06
160835	395261	4.43714e+06
161067	395264	4.43713e+06
161299	395264	4.43713e+06
161531	395258	4.43712e+06
161763	395255	4.43712e+06
161995	395246	4.43711e+06
162226	395247	4.43712e+06
162458	395247	4.43712e+06
162717	395252	4.43712e+06
162949	395254	4.43712e+06
163180	395252	4.43712e+06
163412	395252	4.43712e+06
163644	395253	4.43712e+06
163876	395253	4.43712e+06
164108	395253	4.43712e+06
164340	395253	4.43712e+06
164572	395253	4.43712e+06
164804	395253	4.43712e+06
165036	395252	4.43712e+06
165268	395251	4.43712e+06
165500	395254	4.43713e+06
165732	395254	4.43713e+06
165964	395252	4.43713e+06
166223	395253	4.43713e+06
166455	395253	4.43713e+06
166687	395253	4.43713e+06
166918	395254	4.43713e+06
167150	395255	4.43713e+06
167382	395254	4.43713e+06
167614	395254	4.43713e+06
167846	395255	4.43713e+06
168077	395253	4.43713e+06
168309	395252	4.43713e+06
168541	395254	4.43713e+06
168772	395252	4.43713e+06
169004	395254	4.43713e+06
169236	395253	4.43713e+06
169468	395254	4.43713e+06
169727	395254	4.43712e+06
169959	395254	4.43713e+06
170191	395253	4.43712e+06
170422	395253	4.43713e+06
170654	395254	4.43713e+06
170886	395253	4.43713e+06
171118	395254	4.43713e+06
171350	395254	4.43713e+06
171581	395253	4.43713e+06
171813	395254	4.43714e+06
172044	395255	4.43713e+06
172276	395253	4.43713e+06
172508	395255	4.43713e+06
172739	395256	4.43713e+06
172971	395255	4.43713e+06
173230	395254	4.43713e+06
173462	395254	4.43713e+06
173694	395255	4.43713e+06
173926	395253	4.43713e+06
174158	395252	4.43713e+06
174390	395254	4.43713e+06
174622	395258	4.43713e+06
174854	395259	4.43713e+06
175085	395260	4.43714e+06
175317	395260	4.43714e+06
175549	395260	4.43714e+06
175780	395260	4.43714e+06
176012	395261	4.43713e+06
176243	395260	4.43714e+06
176475	395259	4.43714e+06
176734	395260	4.43714e+06
176966	395257	4.43714e+06
177198	395260	4.43715e+06
177430	395264	4.43715e+06
177662	395268	4.43711e+06
177894	395264	4.43712e+06
178126	395262	4.43712e+06
178358	395267	4.4371e+06
178590	395265	4.4371e+06
178822	395261	4.4371e+06
179054	395267	4.43711e+06
179286	395264	4.43711e+06
179518	395261	4.43712e+06
179750	395261	4.43712e+06
179982	395259	4.43712e+06
180241	395262	4.43713e+06
180472	395268	4.43716e+06
180704	395267	4.43716e+06
180936	395263	4.43716e+06
181168	395238	4.43714e+06
181400	395244	4.43713e+06
181632	395242	4.43712e+06
181864	395246	4.43712e+06
182096	395245	4.43712e+06
182328	395268	4.4371e+06
182560	395268	4.4371e+06
182792	395259	4.4371e+06
183023	395243	4.43714e+06
183255	395229	4.43715e+06
183487	395234	4.43713e+06
183746	395199	4.43713e+06
183978	395231	4.43716e+06
184209	395224	4.43716e+06
184441	395246	4.43712e+06
184673	395248	4.43711e+06
184905	395229	4.43711e+06
185136	395209	4.4371e+06
185367	395206	4.4371e+06
185599	395200	4.4371e+06
185830	395185	4.4371e+06
186062	395196	4.43712e+06
186293	395192	4.43711e+06
186525	395195	4.43712e+06
186757	395201	4.43712e+06
186988	395204	4.43711e+06
187247	395214	4.43712e+06
187479	395216	4.43712e+06
187711	395216	4.43712e+06
187943	395215	4.43712e+06
188175	395215	4.43712e+06
188407	395216	4.43712e+06
188638	395216	4.43712e+06
188870	395215	4.43712e+06
189101	395225	4.43712e+06
189333	395266	4.4371e+06
189565	395268	4.4371e+06
189797	395262	4.4371e+06
190029	395258	4.43711e+06
190260	395258	4.43711e+06
190491	395190	4.43711e+06
190751	395191	4.43712e+06
190983	395210	4.43712e+06
191215	395208	4.43712e+06
191447	395222	4.43713e+06
191678	395229	4.43713e+06
191910	395203	4.43712e+06
192142	395194	4.43712e+06
192374	395181	4.43714e+06
192605	395163	4.43716e+06
192837	395144	4.43716e+06
193069	395125	4.43716e+06
193301	395104	4.43716e+06
193533	394916	4.43718e+06
193765	394901	4.43724e+06
193996	394900	4.43723e+06
194255	394908	4.43724e+06
194486	394896	4.43724e+06
194718	394901	4.43725e+06
194949	394912	4.43724e+06
195180	394899	4.43724e+06
195412	394897	4.43723e+06
195644	394897	4.43723e+06
195875	394899	4.43723e+06
196107	394899	4.43723e+06
196338	394897	4.43723e+06
196570	394899	4.43723e+06
196801	394895	4.43723e+06
197033	394898	4.43723e+06
197264	394916	4.43717e+06
197496	395095	4.43715e+06
197755	395111	4.43716e+06
197986	395116	4.43716e+06
198218	395118	4.43714e+06
198450	395117	4.43714e+06
198681	395092	4.43714e+06
198913	394941	4.43716e+06
199145	394938	4.43715e+06
199376	394941	4.43715e+06
199608	394944	4.43714e+06
199840	394934	4.43716e+06
200071	394940	4.43716e+06
200303	394914	4.43718e+06
200535	394913	4.43723e+06
200767	394898	4.43723e+06
200999	394895	4.43723e+06
201257	394894	4.43724e+06
201489	394897	4.43725e+06
201721	394893	4.43723e+06
201952	394900	4.43723e+06
202184	394895	4.43725e+06
202415	394894	4.43725e+06
202647	394901	4.43725e+06
202879	394896	4.43724e+06
203111	394893	4.43724e+06
203343	394902	4.43724e+06
203574	394913	4.43724e+06
203806	394907	4.43724e+06
204038	394902	4.43724e+06
204269	394898	4.43724e+06
204501	394901	4.43724e+06
204759	394900	4.43724e+06
204991	394903	4.43724e+06
205222	394912	4.43725e+06
205454	394906	4.43724e+06
205686	394903	4.43724e+06
205918	394898	4.43723e+06
206150	394901	4.43723e+06
206381	394897	4.43723e+06
206613	394898	4.43723e+06
206845	394900	4.43723e+06
207077	394901	4.43723e+06
207309	394898	4.43723e+06
207541	394899	4.43723e+06
207772	394904	4.43723e+06
208003	394903	4.43723e+06
208261	394902	4.43723e+06
208493	394903	4.43723e+06
208724	394908	4.43724e+06
208956	394904	4.43723e+06
209419	394908	4.43721e+06
209651	394906	4.43722e+06
212223	394912	4.43722e+06
212455	394899	4.43722e+06
212687	394908	4.43723e+06
213150	394913	4.43723e+06
213382	394920	4.43722e+06
213613	394920	4.43717e+06
213845	394997	4.43717e+06
214077	395031	4.43715e+06
214308	395061	4.43716e+06
214540	395113	4.43716e+06
214771	395165	4.43716e+06
215003	395220	4.43716e+06
215261	395268	4.43716e+06
215493	395258	4.43712e+06
215725	395252	4.43712e+06
215957	395258	4.4371e+06
216189	395236	4.4371e+06
216421	395222	4.4371e+06
216652	395212	4.4371e+06
216884	395185	4.43712e+06
217115	395160	4.43713e+06
217346	395120	4.43714e+06
217577	395086	4.43715e+06
217809	394992	4.43716e+06
218041	394899	4.43724e+06
218273	394904	4.43724e+06
220150	394910	4.43725e+06
220382	394894	4.43724e+06
220614	394907	4.43725e+06
221077	394895	4.43724e+06
221540	394902	4.43724e+06
222003	394901	4.43724e+06
222492	394878	4.43724e+06
223186	394896	4.43724e+06
223418	394906	4.43725e+06
225268	394897	4.43725e+06
225500	394905	4.43724e+06
225764	394896	4.43723e+06
225995	394897	4.43722e+06
226227	394899	4.43723e+06
226459	394898	4.43723e+06
226691	394894	4.43723e+06
226923	394896	4.43723e+06
227155	394901	4.43724e+06
227387	394895	4.43724e+06
227619	394895	4.43723e+06
227850	394901	4.43724e+06
228082	394903	4.43724e+06
228313	394910	4.43724e+06
228545	394910	4.43724e+06
228777	394908	4.43725e+06
229009	394904	4.43725e+06
229273	394899	4.43723e+06
229505	394919	4.43723e+06
229736	394928	4.43716e+06
229967	395012	4.43714e+06
230199	395079	4.43713e+06
230431	395139	4.43712e+06
230662	395199	4.43713e+06
230894	395255	4.43715e+06
231126	395264	4.43713e+06
231357	395253	4.4371e+06
231588	395228	4.43709e+06
231820	395216	4.43709e+06
232052	395207	4.43709e+06
232283	395195	4.43709e+06
232515	395184	4.43709e+06
232779	395169	4.43709e+06
233011	395155	4.4371e+06
233243	395172	4.4371e+06
233475	395191	4.4371e+06
233707	395243	4.43711e+06
233938	395269	4.4371e+06
234170	395266	4.43709e+06
234401	395264	4.43707e+06
234633	395264	4.43707e+06
234865	395247	4.43708e+06
235096	395233	4.43708e+06
235328	395241	4.43708e+06
235560	395248	4.43709e+06
235792	395233	4.4371e+06
236024	395227	4.4371e+06
236288	395217	4437092
236519	395237	4.43709e+06
236751	395265	4.43709e+06
236983	395264	4.43708e+06
237215	395250	4.43708e+06
237446	395233	4.43708e+06
237677	395218	4.43709e+06
237909	395183	4.43709e+06
238141	395181	4.4371e+06
238372	395154	4.4371e+06
238603	395137	4.43711e+06
238835	395120	4.43711e+06
239067	395100	4.43712e+06
239299	395069	4.43712e+06
239531	395034	4.43713e+06
239795	394999	4.43714e+06
240026	394983	4.43715e+06
240258	394920	4.43717e+06
240489	394899	4.43724e+06
240721	394901	4.43724e+06
240953	394908	4.43723e+06
241184	395022	4.43716e+06
241416	395056	4.43716e+06
241648	395076	4.43714e+06
241879	395115	4.43713e+06
242111	395157	4.43712e+06
242343	395180	4.43712e+06
242575	395192	4.43714e+06
242806	395180	4.43716e+06
243037	395156	4.43715e+06
243301	395134	4.43714e+06
243533	395110	4.43714e+06
243765	395080	4.43714e+06
243996	395045	4.43711e+06
244227	395020	4.43714e+06
244459	395011	4.43715e+06
244691	395002	4.43716e+06
244922	394997	4.43715e+06
245154	395014	4.43716e+06
245386	395048	4.43716e+06
245617	395080	4.43716e+06
245849	395117	4.43715e+06
246081	395141	4.43715e+06
246313	395173	4.43714e+06
246545	395199	4.43714e+06
246809	395208	4.43714e+06
247040	395215	4.43713e+06
247271	395227	4.43713e+06
247503	395231	4.43713e+06
247735	395234	4.43713e+06
247966	395234	4.43713e+06
248198	395234	4.43713e+06
248429	395234	4.43713e+06
248661	395235	4.43713e+06
248893	395235	4.43713e+06
249125	395235	4.43713e+06
249356	395235	4.43713e+06
249588	395235	4.43713e+06
249820	395236	4.43713e+06
250052	395235	4.43713e+06
250316	395235	4.43713e+06
250548	395236	4.43713e+06
250780	395236	4.43713e+06
251012	395237	4.43713e+06
251244	395233	4.43713e+06
251475	395237	4.43713e+06
251707	395236	4.43713e+06
251938	395235	4.43713e+06
252170	395238	4.43713e+06
252402	395236	4.43713e+06
252634	395235	4.43713e+06
252865	395234	4.43713e+06
253097	395237	4.43713e+06
253329	395236	4.43713e+06
253560	395235	4.43714e+06
253825	395235	4.43713e+06
254056	395235	4.43713e+06
254288	395237	4.43713e+06
254519	395237	4.43713e+06
254750	395236	4.43713e+06
254982	395234	4.43713e+06
255214	395233	4.43713e+06
255446	395233	4.43713e+06
255677	395235	4.43713e+06
255908	395235	4.43713e+06
256140	395235	4.43713e+06
256372	395234	4.43713e+06
256604	395234	4.43713e+06
256836	395234	4.43713e+06
257067	395234	4.43713e+06
257331	395234	4.43713e+06
257563	395236	4.43712e+06
257795	395233	4.43712e+06
258026	395234	4.43712e+06
258258	395234	4.43712e+06
258490	395232	4.43712e+06
258721	395233	4.43712e+06
258953	395234	4.43712e+06
259184	395236	4.43711e+06
259416	395234	4.43712e+06
259648	395234	4.43712e+06
259879	395234	4.43712e+06
260111	395234	4.43712e+06
260342	395233	4.43712e+06
260574	395233	4.43712e+06
260838	395234	4.43712e+06
261070	395233	4.43712e+06
261302	395233	4.43712e+06
261534	395233	4.43712e+06
261765	395234	4.43712e+06
261997	395233	4.43712e+06
262228	395234	4.43712e+06
262460	395233	4.43712e+06
262691	395234	4.43712e+06
262923	395233	4.43712e+06
263155	395234	4.43712e+06
263386	395234	4.43712e+06
263618	395234	4.43712e+06
263849	395233	4.43712e+06
264081	395234	4.43712e+06
264345	395234	4.43712e+06
264576	395234	4.43712e+06
264807	395234	4.43712e+06
265039	395237	4.43713e+06
265271	395234	4.43712e+06
265503	395235	4.43712e+06
265734	395233	4.43712e+06
265966	395234	4.43712e+06
266198	395232	4.43712e+06
266430	395232	4.43712e+06
266661	395232	4.43712e+06
266893	395231	4.43712e+06
267125	395232	4.43712e+06
267357	395232	4.43712e+06
267588	395232	4.43712e+06
267852	395231	4.43712e+06
268084	395231	4.43712e+06
268316	395231	4.43712e+06
268547	395230	4.43712e+06
268779	395231	4.43712e+06
269011	395230	4.43712e+06
269243	395230	4.43712e+06
269474	395231	4.43712e+06
269706	395230	4.43712e+06
269938	395232	4.43712e+06
270170	395231	4.43712e+06
270401	395231	4.43712e+06
270633	395231	4.43712e+06
270865	395231	4.43712e+06
271097	395230	4.43712e+06
271361	395229	4.43712e+06
271593	395229	4.43712e+06
271824	395230	4.43712e+06
272056	395230	4.43712e+06
272287	395230	4.43712e+06
272519	395230	4.43712e+06
272751	395230	4.43712e+06
272983	395231	4.43712e+06
273215	395230	4.43712e+06
273446	395230	4.43712e+06
273677	395229	4.43712e+06
273908	395229	4.43712e+06
274140	395229	4.43712e+06
274372	395229	4.43712e+06
274603	395230	4.43712e+06
275099	395229	4.43712e+06
275330	395229	4.43712e+06
275561	395231	4.43712e+06
275793	395231	4.43712e+06
276024	395230	4.43712e+06
276256	395230	4.43712e+06
276487	395229	4.43712e+06
276719	395228	4.43712e+06
276951	395228	4.43712e+06
277182	395228	4.43712e+06
277414	395228	4.43712e+06
277646	395231	4.43712e+06
277878	395230	4.43712e+06
278109	395230	4.43712e+06
278373	395229	4.43712e+06
278605	395230	4.43712e+06
278837	395231	4.43712e+06
279069	395231	4.43714e+06
279300	395244	4.43715e+06
279532	395259	4.43715e+06
279763	395261	4.43713e+06
279994	395256	4.4371e+06
280226	395202	4.43712e+06
280458	395167	4.43714e+06
280690	395163	4.43714e+06
280922	395153	4.43714e+06
281153	395068	4.43715e+06
281384	395034	4.43716e+06
281616	395016	4.43716e+06
281885	394994	4.43716e+06
282116	394972	4.43716e+06
282347	394952	4.43716e+06
282579	394943	4.43716e+06
282811	394997	4.43715e+06
283042	395052	4.43715e+06
283274	395118	4.43715e+06
283506	395162	4.43714e+06
283738	395182	4.43715e+06
283970	395252	4.43716e+06
284202	395260	4.43713e+06
284434	395253	4.4371e+06
284666	395257	4.43708e+06
284898	395257	4.43708e+06
285130	395256	4.43707e+06
285399	395244	4.43708e+06
285630	395227	4.43708e+06
285862	395209	4.43709e+06
286093	395201	4.43709e+06
286325	395180	4.4371e+06
286557	395167	4.43711e+06
286788	395163	4.43712e+06
287019	395158	4.43712e+06
287251	395150	4.43713e+06
287483	395140	4.43713e+06
287714	395116	4.43712e+06
287946	395099	4.43713e+06
288178	395076	4.43713e+06
288409	395065	4.43713e+06
288641	395053	4.43714e+06
288910	395036	4.43713e+06
289142	395023	4.43713e+06
289373	395001	4.43716e+06
289605	394976	4.43716e+06
289836	394913	4.43716e+06
290067	394900	4.43716e+06
290299	394895	4.43716e+06
293110	394903	4.43717e+06
293573	394903	4.43717e+06
293804	394890	4.43716e+06
294036	394886	4.43717e+06
294268	394890	4.43717e+06
294499	394887	4.43717e+06
294731	394902	4.43718e+06
295194	394904	4.43719e+06
295657	394893	4.43715e+06
295926	394897	4.43715e+06
296158	394904	4.43717e+06
296852	394900	4.43718e+06
297084	394899	4.43719e+06
297316	394907	4.43719e+06
297548	394902	4.43719e+06
297780	394904	4.43719e+06
298012	394902	4.43719e+06
298243	394903	4.43719e+06
298475	394900	4.43719e+06
298707	394895	4.43719e+06
298939	394878	4.43718e+06
299170	394891	4.43719e+06
299439	394882	4.43718e+06
299670	394895	4.43719e+06
299901	394904	4.43719e+06
300133	394900	4.4372e+06
300365	394903	4.4372e+06
300597	394907	4.4372e+06
300829	394903	4.4372e+06
301060	394903	4.43719e+06
301292	394899	4.4372e+06
301524	394901	4.4372e+06
301755	394896	4.43719e+06
301987	394907	4.43719e+06
302218	394905	4.43719e+06
302450	394931	4.43716e+06
302682	394905	4.43718e+06
302951	394904	4.43718e+06
303183	394892	4.43719e+06
303415	394903	4.43718e+06
303646	394905	4.43719e+06
304340	394904	4.43719e+06
304572	394906	4.43719e+06
304803	394905	4.43718e+06
305035	394904	4.43718e+06
305267	394903	4.43718e+06
305730	394893	4.43721e+06
305961	394891	4.43718e+06
306193	394914	4.4372e+06
306462	394908	4.43718e+06
306693	394905	4.43719e+06
306924	394898	4.43719e+06
307156	394903	4.43719e+06
307387	394903	4.43718e+06
307619	394904	4.43718e+06
307851	394900	4.43718e+06
308083	394904	4.43719e+06
308315	394899	4.43718e+06
308546	394901	4.43719e+06
308778	394902	4.43718e+06
309010	394902	4.43718e+06
309242	394900	4.43718e+06
309473	395036	4.43716e+06
309705	395202	4.43716e+06
309974	395244	4.43716e+06
310205	395261	4.43716e+06
310437	395252	4.43712e+06
310669	395193	4.43712e+06
310900	395177	4.43713e+06
311131	395162	4.43713e+06
311363	395156	4.43715e+06
311595	395171	4.43715e+06
311826	395199	4.43715e+06
312058	395216	4.43714e+06
312289	395226	4.43714e+06
312521	395256	4.43716e+06
312753	395269	4.43715e+06
312984	395267	4.43712e+06
313215	395264	4.43711e+06
313485	395253	4.4371e+06
313717	395236	4.4371e+06
313949	395213	4.4371e+06
314181	395199	4.4371e+06
314413	395180	4.43709e+06
314645	395158	4.43711e+06
314877	395131	4.43711e+06
315109	395094	4.43712e+06
315341	395055	4.43712e+06
315572	394988	4.43714e+06
315804	394960	4.43715e+06
316035	394942	4.43715e+06
316267	394940	4.43714e+06
316498	394940	4.43715e+06
316730	394938	4.43715e+06
317020	394940	4.43715e+06
317251	394938	4.43714e+06
317483	394942	4.43714e+06
317715	394942	4.43715e+06
317947	394943	4.43714e+06
318178	394942	4.43714e+06
318410	394942	4.43714e+06
318642	394980	4.43715e+06
318874	394942	4.43715e+06
319106	394941	4.43715e+06
319337	394955	4.43715e+06
319569	394956	4.43715e+06
319801	394945	4.43715e+06
320033	394941	4.43715e+06
320265	394943	4.43715e+06
320554	394944	4.43715e+06
320786	394943	4.43715e+06
321018	394940	4.43715e+06
321250	394942	4.43715e+06
321481	394939	4.43715e+06
321713	394938	4.43715e+06
321945	394943	4.43715e+06
322177	394941	4.43715e+06
322409	394941	4.43715e+06
322640	394941	4.43715e+06
322872	394941	4.43715e+06
323104	394940	4.43715e+06
323335	395041	4.43716e+06
323567	395083	4.43716e+06
323799	395105	4.43716e+06
324088	395161	4.43714e+06
324319	395197	4.43713e+06
324551	395222	4.43713e+06
324783	395242	4.43713e+06
325015	395262	4.43714e+06
325247	395255	4.43716e+06
325479	395247	4.43715e+06
325710	395209	4.43716e+06
325942	395180	4.43716e+06
326174	395159	4.43716e+06
326406	395150	4.43716e+06
326638	395129	4.43716e+06
326870	395108	4.43716e+06
327102	395088	4.43716e+06
327333	395074	4.43716e+06
327622	395061	4.43716e+06
327854	395044	4.43716e+06
328086	395027	4.43716e+06
328318	395003	4.43716e+06
328550	394915	4.43716e+06
328782	394900	4.43718e+06
329014	395033	4.43714e+06
329246	395098	4.43714e+06
329478	395169	4.43713e+06
329710	395201	4.43713e+06
329942	395223	4.43713e+06
330174	395242	4.43714e+06
330406	395211	4.43715e+06
330638	395177	4.43716e+06
330870	395157	4.43715e+06
331160	395138	4.43715e+06
331392	395118	4.43715e+06
331624	395103	4.43716e+06
331856	395087	4.43715e+06
332088	395072	4.43715e+06
332320	395065	4.43715e+06
332552	395051	4.43715e+06
332783	395043	4.43715e+06
333015	395031	4.43716e+06
333247	395020	4.43716e+06
333478	395016	4.43716e+06
333710	395014	4.43716e+06
333941	395008	4.43716e+06
334173	395031	4.43715e+06
334405	395042	4.43715e+06
334699	395068	4.43715e+06
334931	395107	4.43714e+06
335162	395125	4.43713e+06
335394	395142	4.43712e+06
335626	395161	4.43711e+06
335857	395162	4.43711e+06
336089	395160	4.43711e+06
336320	395160	4.43712e+06
336552	395161	4.43711e+06
336784	395161	4.43711e+06
337016	395161	4.43711e+06
337248	395162	4.43711e+06
337480	395162	4.43711e+06
337712	395163	4.43712e+06
337944	395163	4.43711e+06
338238	395162	4.43711e+06
338470	395163	4.43711e+06
338702	395161	4.43711e+06
338934	395162	4.43711e+06
339166	395161	4.43711e+06
339398	395163	4.43711e+06
339629	395164	4.43711e+06
339861	395162	4.43711e+06
340093	395164	4.43711e+06
340325	395164	4.43711e+06
340557	395163	4.43711e+06
340789	395163	4.43711e+06
341021	395163	4.43711e+06
341253	395163	4.43711e+06
341485	395166	4.43711e+06
341779	395163	4.43711e+06
342011	395162	4.43711e+06
342243	395163	4.43711e+06
342475	395162	4.43711e+06
342707	395163	4.43711e+06
342939	395163	4.43711e+06
343171	395161	4.43711e+06
343403	395163	4.43711e+06
343635	395162	4.43711e+06
343866	395163	4.43711e+06
344097	395163	4.43711e+06
344329	395162	4.43711e+06
344561	395162	4.43711e+06
344792	395162	4.43711e+06
345024	395166	4.43711e+06
345318	395164	4.43711e+06
345550	395163	4.43711e+06
345782	395164	4.43711e+06
346014	395163	4.43711e+06
346246	395163	4.43711e+06
346478	395163	4.43711e+06
346710	395164	4.43711e+06
346942	395163	4.43711e+06
347174	395164	4.43711e+06
347406	395162	4.43711e+06
347638	395162	4.43711e+06
347870	395162	4.43711e+06
348102	395161	4.43711e+06
348334	395162	4.43711e+06
348566	395162	4.43711e+06
348861	395162	4.43711e+06
349092	395162	4.43711e+06
349324	395162	4.43711e+06
349556	395161	4.43711e+06
349787	395162	4.43711e+06
350019	395161	4.43711e+06
350250	395162	4.43711e+06
350482	395162	4.43711e+06
350714	395162	4.43711e+06
350946	395163	4.43711e+06
351178	395163	4.43711e+06
351410	395161	4.43711e+06
351642	395163	4.43711e+06
351874	395163	4.43711e+06
352106	395163	4.43711e+06
352410	395161	4.43711e+06
352642	395162	4.43711e+06
352874	395162	4.43711e+06
353106	395161	4.43711e+06
353338	395161	4.43711e+06
353569	395162	4.43711e+06
353801	395159	4.43711e+06
354033	395162	4.43711e+06
354265	395161	4.43711e+06
354497	395160	4.43711e+06
354729	395162	4.43711e+06
354961	395162	4.43711e+06
355193	395162	4.43711e+06
355425	395162	4.43711e+06
355656	395163	4.43711e+06
355960	395162	4.43711e+06
356191	395162	4.43711e+06
356422	395161	4.43711e+06
356654	395161	4.43711e+06
356886	395162	4.43711e+06
357118	395160	4.43711e+06
357349	395159	4.43711e+06
357581	395160	4.43711e+06
357813	395161	4.43711e+06
358045	395162	4.43711e+06
358276	395160	4.43711e+06
358508	395160	4.43711e+06
358739	395161	4.43711e+06
358971	395161	4.43711e+06
359202	395161	4.43711e+06
359506	395161	4.43711e+06
359738	395162	4.43711e+06
359969	395160	4.43711e+06
360201	395160	4.43711e+06
360433	395161	4.43711e+06
360665	395157	4.43711e+06
360897	395162	4.43711e+06
361129	395162	4.43711e+06
361361	395164	4.43711e+06
361593	395162	4.43711e+06
361824	395164	4.43711e+06
362056	395163	4.43711e+06
362288	395162	4.43711e+06
362520	395162	4.43711e+06
362751	395162	4.43711e+06
363055	395161	4.43711e+06
363286	395162	4.43711e+06
363518	395161	4.43711e+06
363750	395161	4.43711e+06
363982	395162	4.43711e+06
364214	395162	4.43711e+06
364446	395161	4.43711e+06
364678	395161	4.43711e+06
364910	395161	4.43711e+06
365142	395140	4.43715e+06
365374	395133	4.43716e+06
365606	395126	4.43716e+06
365838	395102	4.43716e+06
366070	395027	4.43714e+06
366302	395024	4.43714e+06
366586	395015	4.43714e+06
366818	395013	4.43714e+06
367049	395005	4.43714e+06
367281	395001	4.43714e+06
367513	394988	4.43715e+06
367745	394988	4.43715e+06
367976	394992	4.43715e+06
368207	394999	4.43715e+06
368439	395014	4.43714e+06
368671	395042	4.43714e+06
368902	395069	4.43714e+06
369134	395088	4.43714e+06
369366	395098	4.43714e+06
369598	395150	4.43714e+06
369830	395171	4.43713e+06
370114	395184	4.43713e+06
370346	395188	4.43713e+06
370578	395194	4.43713e+06
370810	395201	4.43713e+06
371042	395205	4.43714e+06
371274	395181	4.43713e+06
371506	395121	4.43714e+06
371738	395073	4.43714e+06
371970	395038	4.43714e+06
372202	394998	4.43715e+06
372434	394987	4.43715e+06
372666	394976	4.43715e+06
372897	394968	4.43715e+06
373129	394951	4.43715e+06
373360	394950	4.43715e+06
373645	394960	4.43716e+06
373877	394957	4.43716e+06
374109	394947	4.43715e+06
374341	394942	4.43716e+06
374573	394897	4.43717e+06
374804	394894	4.43718e+06
375036	394899	4.43717e+06
375268	394900	4.43717e+06
375500	394899	4.43717e+06
376657	394914	4.43718e+06
378329	394901	4.43717e+06
378561	394893	4.43717e+06
378792	394903	4.43717e+06
379024	394898	4.43716e+06
379256	394899	4.43717e+06
379488	394910	4.43717e+06
379719	394894	4.43717e+06
379951	394901	4.43717e+06
380929	394914	4.43718e+06
381160	394901	4.43717e+06
381392	394901	4.43716e+06
381855	394904	4.43718e+06
382086	394906	4.43718e+06
382549	394900	4.43719e+06
383012	394911	4.43718e+06
383244	394920	4.43717e+06
383475	394900	4.43718e+06
383707	394910	4.43718e+06
383939	394912	4.43719e+06
384455	394918	4.43717e+06
384686	394909	4.43717e+06
384917	394906	4.43718e+06
385149	394907	4.43719e+06
385381	394910	4.43718e+06
385613	394887	4.43716e+06
385845	394946	4.43717e+06
386077	394910	4.4372e+06
386309	394914	4.43719e+06
387234	394921	4.43714e+06
387466	394909	4.43716e+06
387751	394944	4.43717e+06
387982	395083	4.43712e+06
388214	395116	4.43711e+06
388446	395145	4.43711e+06
388678	395181	4.4371e+06
388910	395214	4.43709e+06
389142	395241	4.43708e+06
389374	395260	4.43708e+06
389606	395259	4.43709e+06
389837	395262	4.43713e+06
390069	395266	4.43714e+06
390301	395264	4.43715e+06
390533	395263	4.43715e+06
390764	395252	4.43715e+06
390996	395203	4.43711e+06
391280	395175	4.43711e+06
391512	395139	4.43711e+06
391743	395028	4.43713e+06
391975	394903	4.43717e+06
392207	394911	4.43719e+06
392439	394906	4.43719e+06
392902	394908	4.43719e+06
393365	394909	4.4372e+06
394291	394885	4.4372e+06
394807	394907	4.43718e+06
395038	394902	4.43718e+06
395270	394902	4.43718e+06
395502	394898	4.43719e+06
396890	394902	4.4372e+06
397122	394896	4.43719e+06
397354	394920	4.4372e+06
397585	394909	4.4372e+06
398048	394908	4.4372e+06
398564	394909	4.43718e+06
398796	394902	4.43719e+06
399028	394902	4.43718e+06
399260	394901	4.43718e+06
399491	394909	4.43718e+06
399723	394910	4.43718e+06
399955	394907	4.43719e+06
400186	394907	4.43719e+06
400418	394907	4.43719e+06
400650	394900	4.43719e+06
400882	394909	4.43719e+06
401114	394907	4.43719e+06
401346	394911	4.43719e+06
401577	394908	4.43719e+06
401861	394909	4.43719e+06
402093	394910	4.43719e+06
402325	394906	4.43719e+06
402557	394920	4.43719e+06
402789	394911	4.43719e+06
403021	394908	4.43719e+06
403252	394914	4.43719e+06
403484	394913	4.43719e+06
403716	394924	4.43719e+06
403947	394910	4.43718e+06
404179	394903	4.43719e+06
404411	394914	4.43719e+06
404642	394913	4.43718e+06
404874	394914	4.43719e+06
405106	394915	4.43719e+06
405381	394915	4.43719e+06
405613	394911	4.43719e+06
405844	394910	4.43719e+06
406076	394912	4.43719e+06
406308	394943	4.43716e+06
406540	395052	4.43715e+06
406772	395069	4.43714e+06
407004	395105	4.43714e+06
407236	395135	4.43713e+06
407468	395154	4.43713e+06
407700	395180	4.43712e+06
407931	395201	4.43712e+06
408163	395228	4.43713e+06
408395	395242	4.43713e+06
408627	395264	4.43709e+06
408901	395267	4.43707e+06
409132	395243	4.43708e+06
409364	395221	4.43709e+06
409596	395209	4.43709e+06
409828	395201	4.43709e+06
410060	395190	4.43709e+06
410292	395178	4.43709e+06
410524	395160	4.4371e+06
410756	395146	4.4371e+06
410988	395136	4.4371e+06
411220	395116	4.43711e+06
411452	395104	4.43711e+06
411683	395093	4.43712e+06
411915	395078	4.43712e+06
412147	395066	4.43712e+06
412421	395053	4.43713e+06
412653	395039	4.43713e+06
412885	395009	4.43713e+06
413117	394978	4.43714e+06
413348	394980	4.43715e+06
413580	394986	4.43715e+06
413812	395021	4.43715e+06
414044	395046	4.43715e+06
414276	395079	4.43714e+06
414508	395117	4.43714e+06
414740	395173	4.43713e+06
414971	395196	4.43713e+06
415203	395217	4.43713e+06
415435	395239	4.43709e+06
415667	395242	4.43708e+06
415941	395227	4.43709e+06
416172	395217	4.43709e+06
416404	395203	4.4371e+06
416636	395183	4.4371e+06
416868	395157	4.43712e+06
417100	395149	4.43714e+06
417332	395150	4.43716e+06
417564	395144	4.43716e+06
417796	395116	4.43714e+06
418028	395106	4.43714e+06
418260	395089	4.43713e+06
418492	395081	4.43713e+06
418724	395100	4.43713e+06
418956	395107	4.43713e+06
419188	395116	4.43713e+06
419482	395131	4.43713e+06
419714	395140	4.43713e+06
419946	395161	4.43714e+06
420177	395188	4.43714e+06
420409	395225	4.43712e+06
420641	395268	4.4371e+06
420873	395263	4.4371e+06
421105	395262	4.43711e+06
421337	395261	4.43711e+06
421569	395259	4.43712e+06
421801	395253	4.43714e+06
422033	395252	4.43714e+06
422265	395251	4.43715e+06
422497	395251	4.43715e+06
422728	395251	4.43715e+06
423022	395251	4.43715e+06
423254	395251	4.43715e+06
423486	395251	4.43715e+06
423718	395251	4.43715e+06
423950	395251	4.43715e+06
424182	395250	4.43715e+06
424414	395251	4.43714e+06
424646	395251	4437145
424878	395251	4.43714e+06
425110	395251	4.43714e+06
425342	395251	4.43715e+06
425574	395252	4.43714e+06
425806	395251	4.43714e+06
426038	395250	4.43714e+06
426269	395252	4.43714e+06
426563	395253	4.43714e+06
426795	395253	4.43714e+06
427027	395254	4.43714e+06
427258	395254	4.43714e+06
427490	395253	4.43714e+06
427722	395254	4.43714e+06
427954	395253	4.43714e+06
428186	395252	4.43714e+06
428418	395254	4.43714e+06
428650	395252	4.43714e+06
428882	395252	4.43714e+06
429114	395252	4.43714e+06
429346	395250	4.43714e+06
429578	395253	4.43714e+06
429810	395251	4.43714e+06
430104	395251	4.43714e+06
430336	395253	4.43714e+06
430568	395253	4.43714e+06
430800	395254	4.43714e+06
431032	395255	4.43714e+06
431264	395255	4.43714e+06
431496	395254	4.43714e+06
431728	395253	4.43714e+06
431960	395253	4.43714e+06
432192	395249	4.43714e+06
432424	395236	4.43714e+06
432656	395231	4.43714e+06
432888	395230	4.43714e+06
433120	395230	4.43714e+06
433352	395230	4.43714e+06
433646	395228	4.43714e+06
433877	395230	4.43714e+06
434109	395231	4.43714e+06
434341	395230	4.43714e+06
434573	395230	4.43714e+06
434805	395230	4.43714e+06
435037	395229	4.43714e+06
435269	395230	4.43714e+06
435501	395230	4.43714e+06
435733	395228	4.43714e+06
435965	395228	4.43714e+06
436197	395228	4.43715e+06
436429	395228	4.43714e+06
436661	395229	4.43714e+06
436893	395227	4.43714e+06
437187	395230	4.43714e+06
437419	395229	4.43714e+06
437651	395229	4.43714e+06
437883	395229	4.43714e+06
438115	395230	4.43714e+06
438347	395229	4.43714e+06
438579	395230	4.43714e+06
438811	395230	4.43714e+06
439043	395228	4.43714e+06
439275	395229	4.43714e+06
439507	395221	4.43714e+06
439739	395220	4.43715e+06
439971	395219	4.43715e+06
440203	395218	4.43714e+06
440435	395218	4.43714e+06
440749	395218	4.43714e+06
440981	395218	4.43714e+06
441213	395218	4.43714e+06
441445	395219	4.43715e+06
441677	395218	4.43715e+06
441909	395217	4.43714e+06
442141	395217	4.43714e+06
442372	395219	4.43714e+06
442604	395219	4.43715e+06
442836	395219	4.43714e+06
443068	395217	4.43714e+06
443300	395217	4.43715e+06
443532	395218	4.43715e+06
443764	395218	4.43714e+06
443996	395218	4.43715e+06
444542	395218	4.43714e+06
444774	395217	4.43714e+06
445006	395218	4.43714e+06
445238	395218	4.43715e+06
445470	395217	4.43714e+06
445702	395218	4.43714e+06
445934	395217	4.43714e+06
446166	395219	4.43714e+06
446398	395217	4.43714e+06
446630	395217	4.43714e+06
446862	395217	4.43714e+06
447094	395217	4.43714e+06
447326	395218	4.43714e+06
447558	395218	4.43714e+06
447872	395217	4.43714e+06
448104	395217	4.43714e+06
448335	395217	4.43714e+06
448567	395217	4.43714e+06
448798	395217	4.43714e+06
449030	395216	4.43714e+06
449262	395218	4.43714e+06
449494	395216	4.43714e+06
449726	395219	4.43714e+06
449958	395219	4.43714e+06
450190	395219	4.43714e+06
450422	395218	4.43715e+06
450654	395219	4.43714e+06
450886	395219	4.43714e+06
451118	395218	4.43715e+06
451432	395217	4.43715e+06
451664	395217	4.43715e+06
451896	395212	4.43715e+06
452128	395148	4.43715e+06
452360	395123	4.43714e+06
452592	395091	4.43715e+06
452824	395043	4.43716e+06
453056	395023	4.43716e+06
453288	395010	4.43716e+06
453520	395000	4.43716e+06
453752	394995	4.43715e+06
453984	394975	4.43716e+06
454216	394976	4.43716e+06
454448	394981	4.43715e+06
454679	394995	4.43715e+06
455456	395088	4.43716e+06
455688	395099	4.43716e+06
455920	395114	4.43716e+06
456152	395127	4.43716e+06
456384	395137	4.43716e+06
456615	395146	4.43716e+06
456847	395155	4.43716e+06
457079	395163	4.43716e+06
457311	395170	4.43716e+06
460173	394895	4.43718e+06
460405	394897	4.43717e+06
460637	394894	4.43717e+06
460869	394892	4.43718e+06
461101	394896	4.43718e+06
461333	394895	4.43717e+06
461565	394899	4.43717e+06
477606	394916	4.43713e+06
478329	394942	4.43714e+06
478792	394931	4.43714e+06
479024	394932	4.43714e+06
479487	394924	4.43714e+06
479719	394906	4.43714e+06
479951	394932	4.43716e+06
480183	394926	4.43713e+06
480415	394927	4.43713e+06
480647	394920	4.43714e+06
480878	394923	4.43713e+06
481110	394914	4.43713e+06
481342	394964	4.43717e+06
481834	394919	4.43716e+06
482066	394931	4.43717e+06
482529	394927	4.43718e+06
483455	394926	4.43716e+06
483687	394900	4.43716e+06
483919	394909	4.43714e+06
484151	394974	4.43715e+06
484383	395000	4.43715e+06
484615	395025	4.43715e+06
484847	395047	4.43715e+06
485107	395068	4.43716e+06
485338	395077	4.43715e+06
485570	395092	4.43715e+06
485802	395107	4.43716e+06
486034	395116	4.43715e+06
486266	395135	4.43715e+06
486498	395158	4.43716e+06
486730	395164	4.43716e+06
486962	395175	4.43715e+06
487194	395170	4.43713e+06
487426	395148	4.43713e+06
487658	395117	4.43713e+06
487890	395063	4.43713e+06
488122	394995	4.43715e+06
488354	394900	4.43718e+06
489539	394903	4.43716e+06
489771	394923	4.43716e+06
490003	394952	4.43716e+06
490235	394962	4.43716e+06
490467	394980	4.43716e+06
490699	394993	4.43715e+06
490931	394997	4.43715e+06
491163	395009	4.43716e+06
491395	395014	4.43715e+06
491627	395029	4.43716e+06
491858	395035	4.43716e+06
492118	395051	4.43716e+06
492350	395068	4.43715e+06
492582	395069	4.43716e+06
492814	395079	4.43714e+06
493046	395093	4.43715e+06
493278	395110	4.43715e+06
493510	395118	4.43714e+06
493742	395122	4.43714e+06
493974	395122	4.43714e+06
494206	395152	4.43714e+06
494438	395163	4.43714e+06
494670	395173	4.43714e+06
494902	395179	4.43713e+06
495134	395188	4.43712e+06
495366	395187	4.43711e+06
495626	395200	4.43711e+06
495858	395210	4.43711e+06
496090	395230	4.43711e+06
496322	395241	4.43711e+06
496554	395250	4.4371e+06
496786	395260	4.43709e+06
497018	395252	4.43708e+06
497250	395236	4.43709e+06
497482	395217	4.43709e+06
497714	395202	4.4371e+06
497945	395187	4.4371e+06
498177	395162	4.4371e+06
498409	395139	4.43711e+06
498640	395116	4.43711e+06
498872	395095	4.43712e+06
499132	394967	4.43715e+06
499364	394899	4.43718e+06
499596	394906	4.43716e+06
499828	394901	4.43716e+06
500060	394907	4.43716e+06
500292	394898	4.43717e+06
500524	394903	4.43716e+06
500756	394936	4.43716e+06
500988	394945	4.43716e+06
501220	394961	4.43716e+06
501452	394982	4.43716e+06
501684	395014	4.43716e+06
501916	395026	4.43716e+06
502148	395055	4.43715e+06
502380	395077	4.43714e+06
502640	395115	4.43713e+06
502872	395137	4.43712e+06
503104	395152	4.43711e+06
503336	395178	4.4371e+06
503568	395220	4.43709e+06
503800	395235	4.43709e+06
504032	395253	4.43708e+06
504264	395261	4.43708e+06
504496	395227	4.4371e+06
504728	395201	4.43711e+06
504960	395170	4.43711e+06
505192	395159	4.43713e+06
505424	395153	4.43714e+06
505656	395170	4.43715e+06
505888	395218	4.43714e+06
506148	395232	4.43714e+06
506380	395236	4.43714e+06
506612	395242	4.43713e+06
506843	395241	4.43712e+06
507075	395235	4.43711e+06
507307	395230	4.4371e+06
507539	395222	4.43711e+06
507771	395215	4.43711e+06
508003	395208	4.43711e+06
508235	395202	4.43711e+06
508467	395204	4.43711e+06
508699	395204	4.43711e+06
508931	395203	4.43711e+06
509163	395203	4.43711e+06
509395	395203	4.43711e+06
509655	395203	4.43711e+06
509887	395202	4.43711e+06
510119	395202	4.43711e+06
510351	395202	4.43711e+06
510583	395202	4.43711e+06
510815	395204	4.43711e+06
511047	395204	4.43711e+06
511279	395202	4.43711e+06
511511	395204	4.43711e+06
511743	395203	4.43711e+06
511975	395204	4.43711e+06
512207	395205	4.43711e+06
512439	395205	4.43711e+06
512671	395203	4.43712e+06
512902	395202	4.43711e+06
513162	395199	4.43711e+06
513394	395204	4.43711e+06
513626	395203	4.43711e+06
513858	395203	4.43711e+06
514090	395203	4.43711e+06
514322	395204	4.43711e+06
514554	395205	4.43711e+06
514786	395205	4.43711e+06
515018	395206	4.43711e+06
515250	395203	4.43711e+06
515482	395207	4.43711e+06
515714	395205	4.43711e+06
515946	395203	4.43711e+06
516178	395203	4.43711e+06
516410	395203	4.43711e+06
516670	395206	4.43712e+06
516902	395206	4.43712e+06
517134	395206	4.43712e+06
517366	395204	4.43712e+06
517598	395206	4.43712e+06
517830	395205	4.43712e+06
518062	395203	4.43712e+06
518294	395204	4.43712e+06
518526	395203	4.43712e+06
518758	395204	4.43712e+06
518990	395205	4.43712e+06
519222	395204	4.43712e+06
519454	395205	4.43712e+06
519686	395205	4.43712e+06
519918	395204	4.43712e+06
520178	395204	4.43712e+06
520410	395204	4.43712e+06
520642	395204	4.43712e+06
520874	395204	4.43712e+06
521105	395206	4.43712e+06
521337	395205	4.43712e+06
521569	395205	4.43712e+06
521801	395206	4.43712e+06
522033	395204	4.43712e+06
522265	395203	4.43712e+06
522497	395205	4.43712e+06
522729	395204	4.43712e+06
522961	395203	4.43712e+06
523193	395204	4.43712e+06
523425	395204	4.43712e+06
523685	395203	4.43712e+06
523917	395203	4.43712e+06
524149	395204	4.43712e+06
524381	395204	4.43712e+06
524612	395206	4.43712e+06
524844	395205	4.43712e+06
525076	395205	4.43713e+06
[truncated: 1,464 more rows]
