# Supplementary material for: Effects of Number of Animals Monitored on Representations of Cattle Group Movement Characteristics and Spatial Occupancy
Source: PLoS One. 2015 Feb 3;10(2):e0113117. doi: 10.1371/journal.pone.0113117 (PMC4315582; doi:10.1371/journal.pone.0113117)
Supplement: S1 File — (ZIP) [file pone.0113117.s001.zip › File S1/GPS data of Group A/X209.xlsx]

## Sheet: X209
time	X	Y
101	395204	4.4371e+06
333	395204	4.4371e+06
565	395202	4.4371e+06
797	395203	4.4371e+06
1029	395203	4.4371e+06
1261	395202	4.4371e+06
1493	395202	4.4371e+06
1725	395203	4.4371e+06
1957	395204	4.4371e+06
2189	395203	4.4371e+06
2483	395204	4.4371e+06
2715	395204	4.4371e+06
2947	395204	4.4371e+06
3179	395203	4.4371e+06
3411	395204	4.4371e+06
3643	395205	4.4371e+06
3874	395201	4.4371e+06
4106	395203	4.4371e+06
4338	395203	4.4371e+06
4570	395203	4.4371e+06
4802	395203	4.4371e+06
5034	395203	4.4371e+06
5266	395203	4.4371e+06
5498	395202	4.4371e+06
5730	395204	4.4371e+06
6024	395206	4.4371e+06
6256	395207	4.4371e+06
6488	395212	4.4371e+06
6720	395215	4.4371e+06
6952	395211	4.4371e+06
7184	395212	4.4371e+06
7416	395214	4.4371e+06
7648	395212	4.4371e+06
7880	395209	4.43709e+06
8112	395211	4.4371e+06
8344	395211	4.4371e+06
8576	395210	4.4371e+06
8808	395211	4.4371e+06
9040	395211	4.4371e+06
9272	395210	4.4371e+06
9566	395210	4.4371e+06
9798	395210	4.4371e+06
10030	395210	4.4371e+06
10262	395211	4.4371e+06
10494	395211	4.4371e+06
10726	395209	4.4371e+06
10958	395211	4.4371e+06
11190	395210	4.4371e+06
11422	395210	4.4371e+06
11654	395210	4.4371e+06
11886	395209	4.4371e+06
12118	395208	4.4371e+06
12350	395209	4.4371e+06
12582	395210	4.4371e+06
12813	395209	4.4371e+06
13107	395210	4.4371e+06
13339	395209	4.4371e+06
13570	395209	4.4371e+06
13802	395210	4.4371e+06
14034	395213	4.4371e+06
14266	395211	4.4371e+06
14498	395211	4.4371e+06
14730	395211	4.4371e+06
14962	395210	4.4371e+06
15194	395211	4.4371e+06
15426	395210	4.4371e+06
15658	395210	4.4371e+06
15890	395211	4.4371e+06
16122	395210	4.4371e+06
16354	395210	4.4371e+06
16648	395208	4.4371e+06
16880	395209	4.4371e+06
17112	395209	4.4371e+06
17344	395210	4.4371e+06
17576	395209	4.4371e+06
17808	395211	4.4371e+06
18040	395211	4.4371e+06
18272	395211	4.4371e+06
18504	395210	4.4371e+06
18736	395208	4.4371e+06
18968	395209	4.4371e+06
19200	395210	4.4371e+06
19432	395210	4.4371e+06
19664	395206	4.4371e+06
19896	395201	4.4371e+06
20200	395157	4.43711e+06
20432	395084	4.43715e+06
20664	395070	4.43715e+06
20896	395061	4.43715e+06
21128	395039	4.43715e+06
21360	395033	4.43715e+06
21592	394960	4.43716e+06
21824	394944	4.43717e+06
22056	394951	4.43716e+06
22288	394952	4.43715e+06
22520	394964	4.43715e+06
22752	395113	4.43715e+06
22984	395175	4.43715e+06
23216	395193	4.43715e+06
23448	395211	4.43715e+06
23752	395217	4.43714e+06
23984	395226	4.43715e+06
24216	395239	4.43715e+06
24448	395261	4.43714e+06
24680	395269	4.43713e+06
24912	395268	4.43713e+06
25143	395269	4.43714e+06
25375	395265	4.43715e+06
25607	395266	4.43717e+06
25838	395255	4.43716e+06
26070	395249	4.43715e+06
26302	395235	4.43714e+06
26534	395195	4.43713e+06
26766	395146	4.43711e+06
26997	395124	4.43711e+06
27301	395103	4.43711e+06
27533	395025	4.43713e+06
27765	394966	4.43715e+06
27997	394944	4.43716e+06
28229	394914	4.43717e+06
28461	394924	4.43717e+06
28693	394931	4.43716e+06
28924	394942	4.43716e+06
29156	394979	4.43715e+06
29388	395016	4.43714e+06
29620	395061	4.43714e+06
29852	395167	4.43714e+06
30084	395266	4.43713e+06
30316	395264	4.43712e+06
30548	395266	4.43712e+06
30852	395255	4.4371e+06
31084	395255	4.4371e+06
31316	395255	4.4371e+06
31547	395254	4.4371e+06
31779	395254	4.4371e+06
32011	395255	4.4371e+06
32243	395255	4.4371e+06
32475	395256	4.4371e+06
32707	395255	4.4371e+06
32939	395254	4.4371e+06
33171	395257	4.4371e+06
33403	395257	4.4371e+06
33635	395255	4.4371e+06
33867	395255	4.4371e+06
34099	395255	4.4371e+06
34383	395245	4.43711e+06
34615	395017	4.43716e+06
34847	394964	4.43716e+06
35078	395270	4.43711e+06
35310	395270	4.4371e+06
35542	395269	4.4371e+06
35774	395268	4.4371e+06
36005	395264	4.4371e+06
36237	395257	4.43709e+06
36469	395256	4.43709e+06
36700	395254	4.43709e+06
36932	395262	4.4371e+06
37164	395261	4.4371e+06
37395	395268	4.4371e+06
37627	395263	4.43709e+06
37911	395262	4.43708e+06
38143	395219	4.43709e+06
38374	395256	4.43714e+06
38606	395269	4.43708e+06
38838	395190	4.43709e+06
39070	395062	4.43713e+06
39302	394919	4.43714e+06
39633	394927	4.43714e+06
39865	394913	4.43715e+06
40097	394931	4.43714e+06
40560	394935	4.43714e+06
41051	394928	4.43714e+06
41282	394924	4.43714e+06
41976	394925	4.43714e+06
42439	394931	4.43715e+06
42671	394928	4.43716e+06
42903	394926	4.43715e+06
43366	394935	4.43717e+06
44060	394925	4.43716e+06
44782	394930	4.43716e+06
45013	395100	4.43716e+06
45245	395227	4.43716e+06
45477	395266	4.43716e+06
45709	395265	4.43713e+06
45940	395254	4.43712e+06
46172	395254	4.43711e+06
46404	395269	4.4371e+06
46636	395268	4.4371e+06
46868	395270	4.4371e+06
47100	395268	4.4371e+06
47332	395268	4.43709e+06
47564	395270	4.43709e+06
47824	395268	4.43708e+06
48056	395268	4.43708e+06
48288	395266	4.43709e+06
48520	395266	4.43709e+06
48752	395269	4.4371e+06
48984	395268	4.4371e+06
49216	395268	4.4371e+06
49448	395267	4.4371e+06
49680	395267	4.4371e+06
49912	395265	4.43709e+06
50144	395268	4.4371e+06
50376	395268	4.4371e+06
50608	395270	4.4371e+06
50840	395268	4.4371e+06
51072	395269	4.4371e+06
51332	395270	4.4371e+06
51564	395270	4.4371e+06
51796	395268	4.4371e+06
52028	395270	4.4371e+06
52260	395268	4.4371e+06
52491	395267	4.43709e+06
52723	395268	4.43709e+06
52955	395256	4.43707e+06
53187	395256	4.43707e+06
53419	395234	4.43708e+06
53651	395214	4.43708e+06
53883	395204	4.43708e+06
54115	395200	4.43709e+06
54346	395227	4.43709e+06
54578	395267	4.4371e+06
54838	395264	4.43711e+06
55070	395266	4.43713e+06
55302	395264	4.43715e+06
55534	395259	4.43716e+06
55766	395253	4.43716e+06
55998	395245	4.43716e+06
56230	395235	4.43715e+06
56462	395266	4.43713e+06
56694	395267	4.4371e+06
56926	395268	4.43709e+06
57158	395267	4.43708e+06
57390	395268	4.43709e+06
57621	395268	4.43709e+06
57853	395270	4.4371e+06
58085	395268	4.4371e+06
58345	395269	4.4371e+06
58577	395268	4.43709e+06
58809	395270	4.43708e+06
59041	395262	4.43707e+06
59273	395250	4.43708e+06
59505	395244	4.43709e+06
59737	395244	4.43709e+06
59968	395244	4.43709e+06
60200	395245	4.43709e+06
60432	395245	4.43709e+06
60664	395245	4.43709e+06
60896	395266	4.43711e+06
61128	395267	4.43715e+06
61360	395245	4.43715e+06
61592	395228	4.43715e+06
61852	395212	4.43715e+06
62084	395203	4.43715e+06
62316	395187	4.43715e+06
62548	395180	4.43715e+06
62780	395161	4.43715e+06
63012	395147	4.43715e+06
63244	395143	4.43715e+06
63476	395133	4.43715e+06
63708	395117	4.43715e+06
63940	395103	4.43712e+06
64172	395084	4.43712e+06
64403	394933	4.43716e+06
64635	394901	4.43724e+06
64867	394899	4.43724e+06
65099	394906	4.43723e+06
67439	394913	4.43723e+06
67671	395019	4.43715e+06
67903	395069	4.43712e+06
68134	395132	4.43712e+06
68366	395188	4.4371e+06
68598	395264	4.43711e+06
68858	395216	4.43716e+06
69090	395176	4.43715e+06
69322	395136	4.43712e+06
69554	395132	4.43712e+06
69786	395128	4.43711e+06
70018	395086	4.43713e+06
70250	395074	4.43713e+06
70481	395061	4.43714e+06
70713	395019	4.43715e+06
70945	395017	4.43716e+06
71176	395086	4.43716e+06
71408	395108	4.43716e+06
71640	395143	4.43715e+06
71872	395182	4.43714e+06
72104	395192	4.43714e+06
72364	395220	4.43713e+06
72596	395266	4.43711e+06
72828	395268	4.4371e+06
73060	395265	4.4371e+06
73292	395268	4.4371e+06
73524	395264	4.4371e+06
73756	395261	4.4371e+06
73988	395259	4.4371e+06
74220	395249	4.43708e+06
74451	395243	4.43708e+06
74683	395238	4.43709e+06
74915	395241	4.43709e+06
75147	395242	4.43709e+06
75379	395241	4.43709e+06
75611	395240	4.43709e+06
75871	395241	4.43709e+06
76102	395240	4.43709e+06
76334	395241	4.43709e+06
76566	395240	4.43709e+06
76798	395240	4.43709e+06
77030	395240	4.43709e+06
77262	395239	4.43709e+06
77494	395239	4.43709e+06
77726	395241	4.43709e+06
77958	395240	4.43709e+06
78190	395240	4.43709e+06
78422	395240	4.43709e+06
78654	395242	4.43709e+06
78886	395241	4.43709e+06
79118	395241	4.43709e+06
79378	395241	4.43709e+06
79610	395243	4.43709e+06
79842	395241	4.43709e+06
80074	395243	4.43709e+06
80306	395243	4.43709e+06
80538	395243	4.43709e+06
80770	395242	4.43709e+06
81002	395244	4.43709e+06
81234	395244	4.43709e+06
81466	395241	4.43709e+06
81698	395242	4.43709e+06
81930	395243	4.43709e+06
82162	395241	4.43709e+06
82394	395240	4.43709e+06
82626	395242	4.43709e+06
82886	395239	4.43709e+06
83118	395241	4.43709e+06
83350	395243	4.43708e+06
83582	395244	4.43708e+06
83814	395242	4.43708e+06
84046	395241	4.43708e+06
84278	395240	4.43709e+06
84510	395241	4.43709e+06
84742	395241	4.43708e+06
84974	395241	4.43709e+06
85206	395242	4.43709e+06
85438	395242	4.43708e+06
85670	395242	4.43709e+06
85902	395244	4.43708e+06
86134	395243	4.43708e+06
86394	395242	4.43708e+06
86626	395246	4.43708e+06
86858	395244	4.43708e+06
87090	395244	4.43708e+06
87322	395242	4.43709e+06
87554	395242	4.43709e+06
87786	395243	4.43709e+06
88018	395242	4.43709e+06
88250	395244	4.43708e+06
88482	395243	4.43709e+06
88714	395242	4.43709e+06
88946	395242	4.43709e+06
89177	395242	4.43709e+06
89409	395243	4.43709e+06
89641	395242	4.43709e+06
89901	395243	4.43709e+06
90132	395242	4.43709e+06
90364	395239	4.43709e+06
90596	395229	4.43709e+06
90828	395212	4.43709e+06
91060	395194	4.4371e+06
91292	395191	4.4371e+06
91524	395183	4.4371e+06
91756	395164	4.43711e+06
91988	395160	4.43711e+06
92219	395158	4.43711e+06
92451	395151	4.43711e+06
92683	395150	4.43711e+06
92915	395152	4.43711e+06
93147	395159	4.43711e+06
93407	395165	4.43711e+06
93639	395170	4.43711e+06
93871	395169	4.43711e+06
94102	395169	4.43711e+06
94334	395169	4.43711e+06
94566	395167	4.43711e+06
94798	395169	4.43711e+06
95030	395169	4.43711e+06
95262	395167	4.43711e+06
95494	395168	4.43711e+06
95726	395168	4.43711e+06
95958	395166	4.43711e+06
96190	395167	4.43711e+06
96422	395168	4.4371e+06
96654	395168	4.43711e+06
96914	395167	4.43711e+06
97146	395167	4.43711e+06
97378	395166	4.43711e+06
97610	395167	4.43711e+06
97841	395166	4.43711e+06
98073	395166	4.43711e+06
98305	395166	4.43711e+06
98536	395167	4.43711e+06
98768	395167	4.43711e+06
99000	395167	4.43711e+06
99232	395166	4.43711e+06
99464	395165	4.43711e+06
99696	395166	4.43711e+06
99928	395167	4.43711e+06
100160	395168	4.43711e+06
100420	395168	4.43711e+06
100652	395169	4.43711e+06
100884	395167	4.43711e+06
101116	395167	4.43711e+06
101348	395167	4.43711e+06
101580	395167	4.43711e+06
101812	395167	4.43711e+06
102044	395166	4.43711e+06
102276	395168	4.43711e+06
102508	395168	4.43711e+06
102740	395167	4.43711e+06
102972	395169	4.43711e+06
103204	395166	4.43711e+06
103436	395170	4.43711e+06
103667	395167	4.43711e+06
103927	395167	4.43711e+06
104158	395168	4.43711e+06
104390	395168	4.43711e+06
104622	395169	4.43711e+06
104854	395167	4.43711e+06
105086	395167	4.43711e+06
105318	395168	4.43711e+06
105550	395168	4.43711e+06
105782	395167	4.43711e+06
106014	395168	4.43711e+06
106246	395168	4.43711e+06
106478	395167	4.43711e+06
106710	395167	4.43711e+06
106942	395168	4.43711e+06
107174	395168	4.43711e+06
107434	395167	4.43711e+06
107666	395168	4.43711e+06
107898	395167	4.43711e+06
108130	395174	4.43711e+06
108362	395162	4.43714e+06
108594	395144	4.43715e+06
108826	395102	4.43715e+06
109058	395078	4.43715e+06
109290	395068	4.43716e+06
109522	395044	4.43716e+06
109754	395013	4.43715e+06
109986	394989	4.43714e+06
110217	394969	4.43715e+06
110449	394957	4.43715e+06
110681	394943	4.43716e+06
110941	394921	4.43716e+06
111172	394934	4.43716e+06
111404	395029	4.43715e+06
111636	395042	4.43715e+06
111868	395078	4.43715e+06
112100	395098	4.43716e+06
112332	395142	4.43716e+06
112564	395162	4.43715e+06
112796	395191	4.43716e+06
113028	395268	4.4371e+06
113260	395266	4.4371e+06
113724	395250	4.43709e+06
113956	395244	4.43708e+06
114188	395240	4.43708e+06
114448	395246	4.43708e+06
114680	395246	4.43708e+06
114912	395247	4.43708e+06
115144	395256	4.43707e+06
115376	395266	4.43707e+06
115608	395268	4.43707e+06
115840	395266	4.43707e+06
116072	395266	4.43707e+06
116303	395262	4.43707e+06
116535	395257	4.43707e+06
116767	395257	4.43707e+06
116998	395234	4.43708e+06
117230	395202	4.43708e+06
117461	395115	4.43711e+06
117693	395087	4.43711e+06
117953	395037	4.43712e+06
118185	394978	4.43714e+06
118417	394951	4.43715e+06
118649	394927	4.43716e+06
118881	394899	4.43723e+06
134017	394969	4.43716e+06
134249	395033	4.43716e+06
134481	395042	4.43715e+06
134713	395049	4.43715e+06
134945	395065	4.43714e+06
135177	395077	4.43714e+06
135436	395077	4.43713e+06
135668	395081	4.43713e+06
135899	395085	4.43712e+06
136131	395101	4.43713e+06
136363	395129	4.43712e+06
136594	395122	4.43711e+06
136826	395064	4.43712e+06
137058	395037	4.43713e+06
137290	394996	4.43714e+06
137522	394964	4.43715e+06
137754	394950	4.43715e+06
137986	394917	4.43717e+06
138218	394901	4.43723e+06
138450	394900	4.43723e+06
139172	394917	4.43719e+06
139403	394915	4.43716e+06
139635	394920	4.43716e+06
139867	394939	4.43714e+06
140099	394939	4.43714e+06
140331	394938	4.43714e+06
140563	394938	4.43714e+06
140795	394938	4.43714e+06
141027	394938	4.43714e+06
141259	394940	4.43715e+06
141491	394940	4.43715e+06
141723	394940	4.43715e+06
141955	394938	4.43715e+06
142187	394939	4.43714e+06
142446	394941	4.43714e+06
142678	394935	4.43714e+06
142910	394935	4.43714e+06
143141	394940	4.43714e+06
143373	394938	4.43714e+06
143605	394937	4.43715e+06
143837	394937	4.43714e+06
144069	394938	4.43714e+06
144301	394937	4.43714e+06
144533	394938	4.43714e+06
144765	394938	4.43714e+06
144997	394937	4.43714e+06
145229	394939	4.43714e+06
145461	394942	4.43714e+06
145693	394943	4.43714e+06
145952	394938	4.43714e+06
146184	394941	4.43714e+06
146416	394938	4.43714e+06
146648	394941	4.43713e+06
146880	394995	4.43716e+06
147112	395064	4.43714e+06
147344	395098	4.43713e+06
147576	395121	4.43712e+06
147808	395146	4.43712e+06
148040	395186	4.43711e+06
148272	395209	4.4371e+06
148504	395220	4.43709e+06
148736	395228	4.43708e+06
148968	395235	4.43708e+06
149200	395236	4.43708e+06
149459	395213	4.43708e+06
149691	395203	4.43709e+06
149923	395190	4.43709e+06
150155	395172	4.43709e+06
150386	395163	4.43709e+06
150618	395152	4.4371e+06
150850	395138	4.4371e+06
151082	395110	4.43711e+06
151314	395076	4.43712e+06
151546	395044	4.43712e+06
151778	395023	4.43713e+06
152010	394990	4.43714e+06
152242	394965	4.43714e+06
152474	394943	4.43717e+06
152706	394918	4.4372e+06
152965	395005	4.43717e+06
153197	395083	4.43715e+06
153429	395110	4.43716e+06
153661	395147	4.43715e+06
153892	395181	4.43714e+06
154124	395195	4.43713e+06
154356	395211	4.43713e+06
154588	395238	4.43713e+06
154820	395262	4.43713e+06
155052	395265	4.43715e+06
155284	395265	4.43715e+06
155516	395247	4.43715e+06
155748	395217	4.43714e+06
155980	395192	4.43714e+06
156212	395130	4.43713e+06
156471	395105	4.43712e+06
156703	395100	4.43713e+06
156935	395070	4.43714e+06
157167	395048	4.43715e+06
157399	395031	4.43715e+06
157631	395003	4.43715e+06
157863	394966	4.43716e+06
158095	394899	4.43724e+06
158326	394917	4.4372e+06
158558	394917	4.43721e+06
158789	394919	4.4372e+06
159021	395016	4.43716e+06
159253	395097	4.43717e+06
159485	395155	4.43716e+06
159716	395166	4.43716e+06
159975	395198	4.43716e+06
160206	395206	4.43716e+06
160438	395223	4.43716e+06
160670	395228	4.43716e+06
160902	395234	4.43716e+06
161134	395238	4.43716e+06
161366	395244	4.43716e+06
161598	395251	4.43716e+06
161830	395253	4.43715e+06
162062	395249	4.43715e+06
162294	395246	4.43715e+06
162526	395246	4.43715e+06
162758	395249	4.43715e+06
162990	395247	4.43715e+06
163222	395249	4.43715e+06
163481	395248	4.43715e+06
163713	395249	4.43715e+06
163945	395248	4.43715e+06
164177	395247	4.43715e+06
164409	395248	4.43715e+06
164641	395249	4.43715e+06
164872	395248	4.43715e+06
165104	395248	4.43715e+06
165336	395257	4.43715e+06
165568	395259	4.43715e+06
165800	395262	4.43715e+06
166032	395262	4.43714e+06
166264	395265	4.43715e+06
166496	395264	4.43714e+06
166727	395263	4.43714e+06
166986	395263	4.43715e+06
167218	395262	4.43715e+06
167450	395264	4.43715e+06
167682	395260	4.43714e+06
167914	395257	4.43714e+06
168146	395262	4.43714e+06
168378	395258	4.43714e+06
168610	395259	4.43714e+06
168842	395258	4.43714e+06
169074	395256	4.43714e+06
169306	395255	4.43714e+06
169538	395259	4.43714e+06
169770	395257	4.43713e+06
170002	395258	4.43714e+06
170234	395257	4.43714e+06
170493	395257	4.43714e+06
170725	395256	4.43713e+06
170956	395258	4.43713e+06
171188	395258	4.43714e+06
171420	395257	4.43714e+06
171651	395257	4.43714e+06
171883	395251	4.43714e+06
172114	395256	4.43714e+06
172346	395257	4.43714e+06
172578	395258	4.43714e+06
172810	395257	4.43714e+06
173042	395254	4.43714e+06
173274	395253	4.43714e+06
173506	395252	4.43714e+06
173738	395252	4.43714e+06
173997	395254	4.43714e+06
174229	395254	4.43714e+06
174461	395253	4.43714e+06
174693	395252	4.43714e+06
174925	395253	4.43714e+06
175157	395254	4.43714e+06
175389	395254	4.43714e+06
175621	395253	4.43714e+06
175853	395254	4.43714e+06
176085	395256	4.43714e+06
176317	395253	4.43714e+06
176549	395254	4.43714e+06
176781	395254	4.43714e+06
177013	395254	4.43714e+06
177245	395255	4.43714e+06
177504	395256	4.43714e+06
177736	395253	4.43714e+06
177968	395255	4.43714e+06
178200	395254	4.43714e+06
178432	395254	4.43714e+06
178664	395257	4.43714e+06
178896	395255	4.43714e+06
179128	395256	4.43714e+06
179360	395257	4.43714e+06
179592	395256	4.43714e+06
179824	395257	4.43714e+06
180056	395262	4.43714e+06
180288	395254	4.43714e+06
180520	395255	4.43714e+06
180752	395255	4.43714e+06
181011	395255	4.43714e+06
181243	395255	4.43715e+06
181475	395249	4.43715e+06
181707	395249	4.43715e+06
181939	395249	4.43715e+06
182171	395247	4.43715e+06
182403	395249	4.43715e+06
182635	395250	4.43714e+06
182867	395249	4.43715e+06
183099	395249	4.43714e+06
183331	395249	4.43715e+06
183562	395249	4.43714e+06
183794	395247	4.43715e+06
184026	395245	4.43715e+06
184258	395244	4.43715e+06
184517	395246	4.43715e+06
184749	395245	4.43715e+06
184981	395249	4.43715e+06
185213	395250	4.43715e+06
185445	395253	4.43715e+06
185677	395254	4.43716e+06
185908	395252	4.43716e+06
186140	395253	4.43716e+06
186372	395253	4.43716e+06
186604	395252	4.43716e+06
186836	395252	4.43716e+06
187068	395253	4.43716e+06
187300	395253	4.43716e+06
187532	395251	4437155
187764	395251	4.43715e+06
188023	395251	4.43716e+06
188254	395252	4.43716e+06
188486	395252	4.43716e+06
188717	395250	4.43716e+06
188949	395251	4.43715e+06
189181	395251	4.43715e+06
189413	395254	4.43716e+06
189645	395252	4.43716e+06
189877	395253	4.43716e+06
190109	395253	4.43716e+06
190340	395253	4.43716e+06
190572	395253	4.43715e+06
190804	395252	4.43716e+06
191036	395251	4.43716e+06
191268	395252	4.43716e+06
191527	395251	4.43715e+06
191759	395251	4.43716e+06
191991	395252	4.43716e+06
192223	395215	4.43715e+06
192455	395203	4.43715e+06
192687	395162	4.43716e+06
192919	395146	4.43717e+06
193150	395136	4.43716e+06
193382	395096	4.43716e+06
193614	395077	4.43716e+06
193846	395051	4.43716e+06
194078	395045	4.43716e+06
194309	394998	4.43717e+06
194541	394976	4.43717e+06
194773	394953	4.43716e+06
195032	394945	4.43715e+06
195264	394956	4.43715e+06
195496	394986	4.43714e+06
195728	395004	4.43714e+06
195960	395020	4.43714e+06
196191	395033	4.43714e+06
196423	395048	4.43714e+06
196655	395062	4.43715e+06
196887	395069	4.43715e+06
197119	395076	4.43715e+06
197350	395084	4.43716e+06
197582	395097	4.43716e+06
197814	395102	4.43716e+06
198046	395113	4.43716e+06
198278	395114	4.43715e+06
198537	395099	4.43715e+06
198769	395075	4.43715e+06
199001	395069	4.43715e+06
199233	395033	4.43715e+06
199465	395018	4.43715e+06
199697	394953	4.43716e+06
199929	394897	4.43723e+06
200160	394895	4.43724e+06
200392	394895	4.43723e+06
200624	394908	4.43723e+06
201087	394905	4.43726e+06
202040	394898	4.43724e+06
202503	394902	4.43723e+06
203197	394908	4.43723e+06
203429	394912	4.43724e+06
203661	394908	4.43724e+06
203893	394913	4.43724e+06
204356	394902	4.43723e+06
204588	394882	4.43724e+06
204820	394905	4.43723e+06
205052	394904	4.43724e+06
205283	394895	4.43724e+06
205773	394895	4.43723e+06
206005	394897	4.43723e+06
206930	394909	4.43722e+06
207393	394903	4.43724e+06
207625	394902	4.43724e+06
207857	394910	4.43723e+06
208089	394895	4.43723e+06
208321	394907	4.43724e+06
208553	394900	4.43724e+06
209043	394921	4.43725e+06
209275	394906	4.43724e+06
210201	394903	4.43723e+06
212282	394915	4.43724e+06
212540	394917	4.43723e+06
212772	394910	4.43723e+06
213004	394921	4.43724e+06
213236	394923	4.43722e+06
213467	394909	4.43725e+06
213930	394919	4.4372e+06
214162	395039	4.43716e+06
214394	395070	4.43717e+06
214626	395146	4.43716e+06
214858	395183	4.43715e+06
215090	395248	4.43717e+06
215322	395267	4.43714e+06
215554	395258	4.43712e+06
215786	395257	4.43711e+06
216044	395257	4.43709e+06
216276	395231	4.43709e+06
216508	395219	4.4371e+06
216740	395204	4.4371e+06
216971	395124	4.43712e+06
217203	395078	4.43713e+06
217435	395077	4.43714e+06
217667	395050	4.43715e+06
217899	394935	4.43717e+06
218131	394897	4.43724e+06
218594	394896	4.43722e+06
219289	394900	4.43723e+06
219547	394915	4.43728e+06
219779	394908	4.43723e+06
220242	394899	4.43723e+06
220936	394905	4.43723e+06
221168	394903	4.43723e+06
221399	394901	4.43724e+06
221862	394911	4.43724e+06
222325	394904	4.43725e+06
223046	394907	4.43724e+06
223278	394903	4.43725e+06
226285	394901	4.43724e+06
226549	394903	4.43725e+06
226780	394903	4.43724e+06
227012	394901	4.43724e+06
227243	394904	4.43724e+06
227475	394906	4.43724e+06
227707	394905	4.43724e+06
227939	394906	4.43724e+06
228171	394905	4.43724e+06
228403	394906	4.43724e+06
228634	394905	4.43725e+06
228866	394907	4.43725e+06
229097	394900	4.43724e+06
229791	394919	4.43717e+06
230055	395034	4.43714e+06
230287	395118	4.43713e+06
230519	395181	4.43712e+06
230751	395212	4.43712e+06
230983	395264	4.43715e+06
231214	395257	4.43711e+06
231446	395239	4.43709e+06
231678	395218	4.43708e+06
231910	395208	4.43709e+06
232142	395200	4.43709e+06
232374	395188	4.43709e+06
232606	395173	4.43709e+06
232838	395156	4.4371e+06
233070	395156	4.4371e+06
233302	395173	4.43711e+06
233566	395228	4.43711e+06
234030	395263	4.43709e+06
234262	395260	4.43708e+06
234494	395251	4.43708e+06
234726	395268	4.43708e+06
234958	395253	4.43708e+06
235190	395241	4.43708e+06
235421	395249	4.43709e+06
235653	395243	4.4371e+06
235885	395236	4.4371e+06
236117	395221	4.43709e+06
236349	395225	4.43709e+06
236581	395262	4.43709e+06
236812	395268	4.43709e+06
237076	395258	4.43707e+06
237308	395248	4.43708e+06
237540	395218	4.43708e+06
237772	395200	4.43709e+06
238004	395181	4.4371e+06
238236	395169	4.4371e+06
238467	395148	4.43711e+06
238699	395131	4.43711e+06
238931	395110	4.43712e+06
239163	395089	4.43712e+06
239395	395057	4.43713e+06
239626	395021	4.43713e+06
239858	394988	4.43714e+06
240090	394963	4.43715e+06
240322	394916	4.43717e+06
240586	394899	4.43724e+06
240818	394911	4.43724e+06
241049	395007	4.43716e+06
241281	395036	4.43716e+06
241513	395056	4.43714e+06
241744	395092	4.43715e+06
241976	395123	4.43712e+06
242208	395153	4.43711e+06
242440	395187	4.43713e+06
242672	395187	4.43715e+06
242904	395171	4.43716e+06
243136	395144	4.43715e+06
243368	395127	4.43714e+06
243600	395101	4.43715e+06
243832	395072	4.43714e+06
244096	395024	4.43713e+06
244328	395010	4.43714e+06
244560	394999	4.43714e+06
244792	394988	4.43715e+06
245024	394981	4.43714e+06
245256	394982	4.43714e+06
245488	395022	4.43716e+06
245720	395098	4.43716e+06
245952	395128	4.43716e+06
246184	395161	4.43716e+06
246416	395185	4.43716e+06
246647	395191	4.43716e+06
246879	395201	4.43716e+06
247111	395207	4.43716e+06
247343	395215	4.43716e+06
247607	395223	4.43716e+06
247839	395230	4.43716e+06
248071	395238	4.43716e+06
248303	395242	4.43716e+06
248535	395232	4.43715e+06
248767	395230	4.43715e+06
248999	395223	4.43715e+06
249231	395217	4.43715e+06
249463	395216	4.43715e+06
249694	395218	4.43715e+06
249926	395217	4.43715e+06
250157	395218	4.43714e+06
250389	395220	4.43715e+06
250621	395218	4.43715e+06
250852	395217	4.43715e+06
251116	395218	4.43715e+06
251348	395216	4.43715e+06
251580	395220	4.43715e+06
251812	395218	4.43715e+06
252044	395216	4.43714e+06
252276	395215	4.43714e+06
252508	395217	4.43715e+06
252740	395217	4.43714e+06
252972	395218	4.43715e+06
253204	395218	4.43715e+06
253436	395219	4.43715e+06
253668	395217	4.43715e+06
253900	395218	4.43715e+06
254132	395217	4.43715e+06
254364	395216	4.43714e+06
254628	395218	4.43714e+06
254859	395219	4.43714e+06
255091	395219	4.43714e+06
255323	395218	4.43715e+06
255555	395219	4.43715e+06
255787	395216	4.43715e+06
256019	395217	4.43715e+06
256251	395216	4.43714e+06
256483	395215	4.43715e+06
256715	395215	4.43714e+06
256947	395216	4.43714e+06
257179	395216	4.43714e+06
257411	395216	4.43715e+06
257643	395216	4.43715e+06
257875	395216	4.43714e+06
258139	395216	4.43715e+06
258371	395218	4.43714e+06
258603	395219	4.43714e+06
258835	395218	4.43714e+06
259067	395219	4.43714e+06
259299	395218	4.43714e+06
259530	395218	4.43714e+06
259762	395220	4.43715e+06
259994	395217	4.43714e+06
260226	395216	4.43714e+06
260458	395217	4.43714e+06
260690	395218	4.43714e+06
260921	395219	4.43714e+06
261153	395219	4.43714e+06
261385	395218	4.43714e+06
261649	395218	4.43714e+06
261880	395218	4.43714e+06
262112	395219	4.43714e+06
262344	395219	4.43714e+06
262576	395218	4.43714e+06
262808	395219	4.43715e+06
263040	395218	4.43715e+06
263272	395218	4.43715e+06
263504	395220	4.43714e+06
263736	395219	4.43715e+06
263968	395218	4.43715e+06
264200	395219	4.43715e+06
264432	395219	4.43715e+06
264664	395219	4.43714e+06
264896	395221	4.43715e+06
265160	395217	4.43715e+06
265392	395220	4.43715e+06
265624	395231	4.43716e+06
265856	395237	4.43716e+06
266088	395242	4.43716e+06
266320	395245	4.43716e+06
266552	395248	4.43716e+06
266784	395252	4.43716e+06
267016	395256	4.43716e+06
267248	395259	4.43716e+06
267480	395267	4.43715e+06
267712	395265	4.43715e+06
267944	395264	4.43715e+06
268175	395265	4.43715e+06
268407	395265	4.43715e+06
268671	395264	4.43715e+06
268903	395265	4.43715e+06
269134	395265	4.43715e+06
269366	395265	4.43715e+06
269598	395266	4.43715e+06
269830	395266	4.43715e+06
270062	395266	4.43715e+06
270293	395264	4.43715e+06
270525	395264	4.43715e+06
270756	395264	4.43715e+06
270988	395265	4.43715e+06
271219	395264	4.43715e+06
271451	395263	4.43715e+06
271683	395265	4.43715e+06
271915	395264	4.43715e+06
272179	395263	4.43715e+06
272411	395265	4.43715e+06
272643	395265	4.43715e+06
272875	395265	4.43715e+06
273107	395265	4.43715e+06
273339	395265	4.43715e+06
273570	395264	4.43715e+06
273802	395265	4.43715e+06
274034	395262	4.43715e+06
274266	395265	4.43715e+06
274498	395265	4.43715e+06
274730	395264	4.43715e+06
274962	395265	4.43715e+06
275194	395264	4.43715e+06
275426	395264	4.43715e+06
275690	395266	4.43715e+06
275922	395265	4.43715e+06
276154	395264	4.43715e+06
276386	395263	4.43715e+06
276618	395263	4.43715e+06
276850	395263	4.43715e+06
277082	395264	4.43715e+06
277314	395263	4.43715e+06
277546	395264	4.43715e+06
277778	395266	4.43715e+06
278010	395263	4.43715e+06
278242	395265	4.43715e+06
278474	395265	4.43715e+06
278706	395265	4.43715e+06
278938	395263	4.43715e+06
279202	395257	4.43716e+06
279434	395264	4.43716e+06
279666	395266	4.43714e+06
279897	395265	4.43711e+06
280129	395267	4.4371e+06
280361	395189	4.43714e+06
280593	395149	4.43715e+06
280825	395115	4.43716e+06
281056	395067	4.43716e+06
281288	395046	4.43716e+06
281519	395026	4.43717e+06
281751	395004	4.43717e+06
281982	394990	4.43717e+06
282214	394971	4.43717e+06
282445	394955	4.43717e+06
282714	394968	4.43715e+06
282946	395012	4.43714e+06
283178	395092	4.43716e+06
283410	395148	4.43715e+06
283642	395178	4.43715e+06
283873	395217	4.43715e+06
284104	395254	4.43715e+06
284336	395263	4.43712e+06
284568	395265	4.4371e+06
284800	395261	4.4371e+06
285032	395267	4.43708e+06
285263	395266	4.43707e+06
285495	395250	4.43708e+06
285727	395222	4.43709e+06
285958	395214	4.43709e+06
286227	395191	4.4371e+06
286459	395169	4.43711e+06
286691	395157	4.43711e+06
286923	395140	4.43712e+06
287154	395132	4.43712e+06
287386	395119	4.43712e+06
287618	395103	4.43711e+06
287850	395097	4.43712e+06
288082	395083	4.43713e+06
288314	395075	4.43713e+06
288545	395062	4.43713e+06
288777	395040	4.43713e+06
289009	395030	4.43714e+06
289240	395007	4.43714e+06
289472	394988	4.43716e+06
289741	394956	4.43715e+06
289973	394896	4.43718e+06
290205	394905	4.43718e+06
295328	394904	4.43716e+06
296022	394907	4.43717e+06
296485	394908	4.43715e+06
298372	394917	4.43715e+06
298604	394913	4.43717e+06
299067	394908	4.43716e+06
299761	394888	4.43713e+06
300956	394889	4.43717e+06
301419	394921	4.43716e+06
301651	394936	4.43708e+06
302807	394934	4.43713e+06
303039	394895	4.43719e+06
303270	394898	4.4372e+06
303502	394906	4.43719e+06
303771	394903	4.43718e+06
304003	394903	4.43719e+06
304234	394900	4.43718e+06
304466	394907	4.43719e+06
304697	394898	4.43718e+06
304929	394902	4.43719e+06
305161	394908	4.43719e+06
305392	394908	4.43719e+06
305624	394900	4.43718e+06
305855	394901	4.43718e+06
306087	394903	4.43718e+06
306318	394901	4.43719e+06
306550	394902	4.43718e+06
306781	394901	4.43719e+06
307013	394899	4.43718e+06
307282	394901	4.43718e+06
307514	394903	4.43719e+06
307977	394930	4.43719e+06
308208	394903	4.43719e+06
308440	394901	4.43718e+06
308672	394901	4.43718e+06
308904	394902	4.43719e+06
309136	394902	4.43718e+06
309368	394902	4.43718e+06
309600	395004	4.43716e+06
309832	395204	4.43715e+06
310064	395245	4.43715e+06
310296	395254	4.43714e+06
310527	395232	4.43711e+06
310796	395180	4.43712e+06
311028	395172	4.43714e+06
311260	395153	4.43714e+06
311492	395163	4.43714e+06
311724	395186	4.43715e+06
311956	395202	4.43714e+06
312188	395218	4.43714e+06
312419	395242	4.43715e+06
312651	395265	4.43716e+06
312883	395268	4.43714e+06
313115	395263	4.43711e+06
313346	395258	4.4371e+06
313577	395249	4.43709e+06
313809	395224	4.4371e+06
314040	395207	4.4371e+06
314309	395191	4.4371e+06
314541	395168	4.43711e+06
314773	395144	4.43711e+06
315004	395127	4.43712e+06
315235	395085	4.43713e+06
315466	395042	4.43713e+06
315698	395013	4.43714e+06
315929	394949	4.43715e+06
316160	394940	4.43714e+06
316624	394941	4.43714e+06
316856	394941	4.43714e+06
317087	394937	4.43715e+06
317319	394940	4.43715e+06
317551	394940	4.43715e+06
317840	394942	4.43715e+06
318072	394936	4.43714e+06
318304	394943	4.43714e+06
318536	394946	4.43715e+06
318768	394942	4.43715e+06
319000	394940	4.43715e+06
319232	394939	4.43715e+06
319463	394942	4.43715e+06
319695	394942	4.43715e+06
319927	394940	4.43715e+06
320159	394947	4.43715e+06
320390	394945	4.43715e+06
320622	394939	4.43715e+06
320854	394941	4.43715e+06
321086	394939	4.43714e+06
321375	394950	4.43715e+06
321606	394940	4.43715e+06
321838	394940	4.43715e+06
322070	394939	4.43715e+06
322302	394936	4.43715e+06
322534	394941	4.43715e+06
322766	394943	4.43715e+06
322998	394939	4.43715e+06
323230	395016	4.43716e+06
323462	395073	4.43715e+06
323694	395096	4.43716e+06
323926	395134	4.43715e+06
324158	395164	4.43714e+06
324390	395181	4.43715e+06
324621	395209	4.43715e+06
324910	395238	4.43714e+06
325142	395265	4.43715e+06
325373	395243	4.43716e+06
325604	395232	4.43715e+06
325836	395193	4.43716e+06
326067	395171	4.43716e+06
326299	395155	4.43716e+06
326531	395134	4.43716e+06
326762	395120	4.43716e+06
326994	395100	4.43716e+06
327226	395092	4.43716e+06
327458	395078	4.43716e+06
327689	395054	4.43716e+06
327921	395039	4.43716e+06
328152	395020	4.43716e+06
328442	394903	4.43715e+06
328673	394934	4.43716e+06
328905	394994	4.43715e+06
329136	395074	4.43714e+06
329368	395127	4.43714e+06
329599	395187	4.43713e+06
329831	395211	4.43713e+06
330063	395244	4.43713e+06
330294	395235	4.43715e+06
330525	395220	4.43716e+06
330757	395204	4.43716e+06
330989	395142	4.43715e+06
331221	395132	4.43715e+06
331453	395116	4.43715e+06
331684	395101	4.43715e+06
331973	395079	4.43715e+06
332205	395068	4.43715e+06
332437	395057	4.43715e+06
332668	395050	4.43715e+06
332899	395039	4.43715e+06
333130	395032	4.43715e+06
333362	395028	4.43715e+06
333594	395024	4.43715e+06
333825	395025	4.43715e+06
334057	395029	4.43715e+06
334288	395029	4.43715e+06
334519	395029	4.43715e+06
334750	395029	4.43715e+06
334982	395028	4.43715e+06
335214	395030	4.43715e+06
335508	395029	4.43715e+06
335739	395030	4.43715e+06
335970	395031	4.43715e+06
336202	395121	4.43712e+06
336434	395173	4.43711e+06
336666	395175	4.43711e+06
336897	395175	4.43711e+06
337128	395176	4.43711e+06
337360	395174	4.43711e+06
337592	395175	4.43711e+06
337823	395176	4.43711e+06
338054	395176	4.43711e+06
338286	395176	4.43711e+06
338518	395175	4.43711e+06
338749	395173	4.43711e+06
339043	395173	4.43711e+06
339275	395175	4.43711e+06
339507	395180	4.43711e+06
339738	395176	4.43711e+06
339970	395178	4.43711e+06
340202	395177	4.43711e+06
340433	395177	4.43711e+06
340665	395177	4.43711e+06
340896	395176	4.43711e+06
341127	395178	4.43711e+06
341359	395178	4.43711e+06
341590	395178	4.43711e+06
341821	395177	4.43711e+06
342053	395176	4.43711e+06
342285	395176	4.43711e+06
342579	395175	4.43711e+06
342811	395176	4.43711e+06
343043	395175	4.43711e+06
343275	395176	4.43711e+06
343506	395176	4.43711e+06
343738	395176	4.43711e+06
343969	395176	4.43711e+06
344201	395176	4.43711e+06
344433	395176	4.43711e+06
344665	395177	4.43711e+06
344896	395176	4.43711e+06
345128	395177	4.43711e+06
345360	395180	4.43711e+06
345592	395178	4.43711e+06
345824	395177	4.43711e+06
346118	395177	4.43711e+06
346349	395177	4.43711e+06
346581	395176	4.43711e+06
346813	395176	4.43711e+06
347044	395177	4.43711e+06
347276	395176	4.43711e+06
347508	395176	4.43711e+06
347739	395177	4.43711e+06
347971	395177	4.43711e+06
348202	395177	4.43711e+06
348433	395178	4.4371e+06
348665	395176	4.43711e+06
348897	395177	4.43711e+06
349128	395176	4.43711e+06
349359	395177	4.43711e+06
349654	395176	4.43711e+06
349885	395177	4.43711e+06
350117	395177	4.43711e+06
350349	395177	4.43711e+06
350580	395178	4.43711e+06
350812	395178	4.43711e+06
351044	395176	4.43711e+06
351275	395178	4.43711e+06
351506	395177	4.43711e+06
351738	395177	4.43711e+06
351969	395178	4.43711e+06
352201	395179	4.43711e+06
352433	395176	4.43711e+06
352664	395175	4.43711e+06
352896	395177	4.43711e+06
353200	395176	4.43711e+06
353432	395177	4.43711e+06
353663	395175	4.43711e+06
353895	395176	4.43711e+06
354127	395176	4.43711e+06
354358	395177	4.43711e+06
354590	395177	4.43711e+06
354822	395179	4.43711e+06
355054	395174	4.43711e+06
355285	395175	4.43711e+06
355516	395176	4.43711e+06
355748	395174	4.43711e+06
355980	395175	4.43711e+06
356211	395175	4.43711e+06
356442	395176	4.43711e+06
356746	395175	4.43711e+06
356977	395175	4.43711e+06
357209	395176	4.43711e+06
357441	395175	4.43711e+06
357673	395175	4.43711e+06
357904	395175	4.43711e+06
358135	395175	4.43711e+06
358367	395175	4.43711e+06
358599	395175	4.43711e+06
358830	395175	4.43711e+06
359062	395175	4.43711e+06
359293	395175	4.43711e+06
359525	395174	4.43711e+06
359757	395175	4.43711e+06
359989	395174	4.43711e+06
360293	395174	4.43711e+06
360524	395175	4.43711e+06
360755	395174	4.43711e+06
360987	395177	4.43711e+06
361218	395177	4.43712e+06
361450	395175	4.43711e+06
361681	395174	4.43711e+06
361912	395176	4.43711e+06
362144	395176	4.43711e+06
362376	395176	4.43711e+06
362607	395176	4.43711e+06
362839	395174	4.43711e+06
363071	395176	4.43711e+06
363302	395175	4.43711e+06
363534	395174	4.43711e+06
363838	395176	4.43711e+06
364069	395176	4.43711e+06
364301	395177	4.43711e+06
364533	395176	4.43711e+06
364765	395172	4.43712e+06
364997	395169	4.43712e+06
365229	395166	4.43714e+06
365461	395161	4.43715e+06
365692	395151	4.43716e+06
365923	395145	4.43716e+06
366154	395112	4.43716e+06
366386	395046	4.43716e+06
366618	394958	4.43715e+06
366850	394955	4.43716e+06
367081	394952	4.43716e+06
367365	394943	4.43716e+06
367597	394941	4.43716e+06
367828	394913	4.43716e+06
368060	394905	4.43716e+06
368292	394893	4.43717e+06
368524	394900	4.43716e+06
368756	394982	4.43715e+06
368988	395051	4.43713e+06
369219	395074	4.43713e+06
369451	395122	4.43712e+06
369683	395181	4.43711e+06
369914	395201	4.43711e+06
370146	395220	4.43711e+06
370378	395230	4.43711e+06
370610	395242	4.43711e+06
370894	395231	4.43714e+06
371125	395205	4.43714e+06
371356	395183	4.43715e+06
371588	395116	4.43715e+06
371819	395094	4.43715e+06
372051	395077	4.43715e+06
372282	395038	4.43716e+06
372514	395009	4.43716e+06
372746	394974	4.43716e+06
372977	394960	4.43716e+06
373209	394954	4.43716e+06
373441	394947	4.43716e+06
373672	394901	4.43716e+06
373904	394894	4.43717e+06
374136	394897	4.43717e+06
374420	394900	4.43717e+06
374652	394897	4.43717e+06
374884	394895	4.43717e+06
375115	394899	4.43717e+06
375347	394886	4.43713e+06
375810	394886	4.4371e+06
377429	394907	4.43719e+06
377661	394901	4.43718e+06
377945	394900	4.43718e+06
378177	394912	4.43718e+06
378408	394916	4.43717e+06
378640	394889	4.43718e+06
378872	394898	4.43717e+06
379335	394911	4.43717e+06
379567	394899	4.43723e+06
379798	394903	4.43717e+06
380030	394903	4.43717e+06
380261	394897	4.43717e+06
380493	394900	4.43717e+06
380725	394900	4.43717e+06
380956	394900	4.43717e+06
381188	394900	4.43717e+06
385001	395027	4.43715e+06
385233	395067	4.43715e+06
385465	395080	4.43715e+06
385697	395102	4.43715e+06
385929	395122	4.43715e+06
386161	395120	4.43716e+06
386393	395106	4.43716e+06
386856	395081	4.43716e+06
387088	395047	4.43717e+06
387320	395029	4.43717e+06
387551	395016	4.43717e+06
387782	395039	4.43714e+06
388014	395088	4.43712e+06
388246	395115	4.43712e+06
388530	395148	4.43711e+06
388761	395195	4.4371e+06
388992	395221	4.4371e+06
389224	395241	4.43709e+06
389455	395258	4.4371e+06
389687	395269	4.43711e+06
389918	395268	4.43713e+06
390150	395266	4.43714e+06
390381	395265	4.43715e+06
390613	395262	4.43716e+06
390845	395240	4.43714e+06
391076	395196	4.43711e+06
391308	395170	4.43711e+06
391539	395115	4.43711e+06
391771	394953	4.43715e+06
392055	394902	4.43719e+06
393442	394918	4.43721e+06
396037	394898	4.4372e+06
396269	394901	4.43719e+06
396501	394901	4.43718e+06
396732	394903	4.43719e+06
396963	394900	4.43718e+06
397195	394898	4.43719e+06
397427	394903	4.43718e+06
397659	394906	4.43719e+06
397891	394905	4.43719e+06
398123	394903	4.43718e+06
398355	394905	4.43718e+06
398586	394900	4.43718e+06
398817	394900	4.43718e+06
399102	394904	4.43719e+06
399333	394903	4.43718e+06
399565	394904	4.43718e+06
399797	394902	4.43718e+06
400028	394905	4.43719e+06
400260	394906	4.43718e+06
400492	394905	4.43719e+06
400723	394905	4.43718e+06
400955	394902	4.43719e+06
401186	394900	4.43718e+06
401418	394905	4.43718e+06
401649	394906	4.43718e+06
401881	394906	4.43719e+06
402113	394909	4.43718e+06
402345	394907	4.43719e+06
402630	394902	4.43718e+06
402862	394901	4.43718e+06
403094	394902	4.43718e+06
403326	394907	4.43718e+06
403557	394901	4.43718e+06
403789	394904	4.43719e+06
404020	394903	4.43719e+06
404252	394905	4.43719e+06
404484	394904	4.43718e+06
404715	394905	4.43718e+06
404947	394904	4.43718e+06
405179	394897	4.43717e+06
405411	394938	4.43715e+06
405643	394944	4.43715e+06
405875	394939	4.43715e+06
406149	394942	4.43716e+06
406381	395046	4.43716e+06
406613	395058	4.43715e+06
406845	395073	4.43715e+06
407076	395110	4.43713e+06
407307	395139	4.43713e+06
407539	395156	4.43712e+06
407770	395183	4.43712e+06
408002	395202	4.43712e+06
408234	395234	4.43712e+06
408465	395260	4.43711e+06
408696	395254	4.43708e+06
408928	395238	4.43708e+06
409160	395231	4.43708e+06
409392	395221	4.43708e+06
409666	395209	4.43709e+06
409898	395198	4.43709e+06
410130	395186	4.43709e+06
410362	395180	4.43709e+06
410594	395160	4.4371e+06
410826	395148	4.4371e+06
411057	395136	4.43711e+06
411289	395112	4.43711e+06
411521	395098	4.43712e+06
411753	395086	4.43712e+06
411984	395073	4.43713e+06
412216	395063	4.43713e+06
412448	395051	4.43713e+06
412680	395044	4.43714e+06
412912	395011	4.43714e+06
413186	394976	4.43714e+06
413417	394983	4.43715e+06
413649	394997	4.43715e+06
413881	395030	4.43715e+06
414112	395060	4.43715e+06
414344	395091	4.43713e+06
414576	395139	4.43713e+06
414807	395180	4.43712e+06
415039	395206	4.43712e+06
415270	395235	4.43711e+06
415501	395250	4.43709e+06
415733	395247	4.43708e+06
415964	395239	4.43709e+06
416196	395225	4.4371e+06
416428	395205	4.43711e+06
416702	395176	4.43711e+06
416934	395152	4.43712e+06
417166	395147	4.43715e+06
417397	395160	4.43715e+06
417629	395147	4.43716e+06
417860	395112	4.43714e+06
418092	395104	4.43714e+06
418324	395092	4.43714e+06
418556	395087	4.43714e+06
418787	395085	4.43714e+06
419019	395090	4.43715e+06
419251	395091	4.43715e+06
419483	395094	4.43715e+06
419715	395096	4.43715e+06
419946	395099	4.43715e+06
420240	395124	4.43715e+06
420472	395128	4.43715e+06
420703	395152	4.43715e+06
420935	395163	4.43715e+06
421167	395201	4.43715e+06
421398	395207	4.43715e+06
421630	395209	4.43715e+06
421861	395214	4.43715e+06
422093	395217	4.43715e+06
422324	395217	4.43715e+06
422556	395216	4.43715e+06
422788	395215	4.43715e+06
423019	395217	4.43715e+06
423251	395216	4.43715e+06
423483	395217	4.43715e+06
423777	395219	4.43715e+06
424009	395218	4.43715e+06
424241	395217	4.43715e+06
424472	395216	4.43715e+06
424704	395218	4.43714e+06
424935	395218	4.43715e+06
425167	395220	4.43714e+06
425398	395220	4.43714e+06
425630	395220	4.43715e+06
425862	395220	4.43714e+06
426093	395219	4.43715e+06
426325	395219	4.43714e+06
426557	395221	4.43714e+06
426788	395222	4.43715e+06
427019	395220	4.43715e+06
427314	395222	4.43715e+06
427546	395218	4.43714e+06
427778	395220	4.43715e+06
428010	395221	4.43715e+06
428242	395224	4.43715e+06
428474	395216	4.43714e+06
428705	395219	4.43714e+06
428937	395218	4.43715e+06
429168	395219	4.43714e+06
429400	395219	4.43714e+06
429632	395218	4.43714e+06
429864	395219	4.43714e+06
430096	395219	4.43715e+06
430328	395219	4.43715e+06
430560	395218	4.43715e+06
430855	395218	4.43714e+06
431086	395219	4.43714e+06
431317	395221	4.43714e+06
431548	395214	4.43714e+06
431780	395214	4.43714e+06
432011	395215	4.43714e+06
432243	395217	4.43714e+06
432475	395216	4.43714e+06
432707	395216	4.43714e+06
432939	395216	4.43714e+06
433171	395215	4.43714e+06
433403	395217	4.43714e+06
433635	395216	4.43714e+06
433867	395216	4.43714e+06
434099	395216	4.43714e+06
434393	395215	4.43714e+06
434625	395215	4.43714e+06
434857	395215	4.43714e+06
435088	395215	4.43714e+06
435320	395216	4.43714e+06
435552	395216	4.43714e+06
435784	395215	4.43714e+06
436015	395215	4.43714e+06
436247	395222	4.43715e+06
436478	395220	4.43715e+06
436709	395216	4.43714e+06
436941	395217	4.43714e+06
437172	395215	4.43714e+06
437404	395216	4.43714e+06
437635	395216	4.43714e+06
437929	395216	4.43715e+06
438161	395215	4.43715e+06
438393	395216	4.43714e+06
438625	395214	4.43714e+06
438857	395214	4.43714e+06
439089	395215	4.43715e+06
439321	395213	4.43715e+06
439553	395214	4.43714e+06
439785	395213	4.43714e+06
440016	395212	4.43714e+06
440247	395213	4.43715e+06
440478	395215	4.43714e+06
440710	395213	4.43714e+06
440942	395215	4.43714e+06
441173	395215	4.43714e+06
441487	395215	4.43714e+06
441719	395215	4.43714e+06
441951	395215	4.43714e+06
442183	395216	4.43714e+06
442415	395216	4.43714e+06
442647	395213	4.43714e+06
442879	395213	4.43714e+06
443111	395216	4.43714e+06
443343	395213	4.43714e+06
443575	395214	4.43714e+06
443807	395214	4.43715e+06
444039	395212	4.43714e+06
444271	395211	4.43714e+06
444503	395213	4.43714e+06
444734	395211	4.43714e+06
445049	395211	4.43714e+06
445281	395213	4.43714e+06
445512	395216	4.43714e+06
445744	395210	4.43714e+06
445976	395211	4.43714e+06
446207	395214	4.43714e+06
446439	395212	4437140
446671	395213	4.43714e+06
446903	395214	4.43714e+06
447134	395213	4.43714e+06
447366	395213	4.43714e+06
447598	395212	4.43714e+06
447830	395212	4.43714e+06
448062	395212	4.43714e+06
448293	395213	4.43714e+06
448607	395215	4.43714e+06
448839	395213	4.43714e+06
449071	395212	4.43714e+06
449303	395212	4.43714e+06
449535	395212	4.43714e+06
449767	395212	4.43714e+06
449999	395213	4.43714e+06
450231	395213	4.43714e+06
450463	395214	4.43714e+06
450695	395213	4.43714e+06
450927	395216	4.43714e+06
451158	395214	4.43714e+06
451389	395213	4.43714e+06
451621	395212	4.43714e+06
451853	395204	4.43715e+06
452168	395146	4.43715e+06
452400	395113	4.43715e+06
452632	395085	4.43716e+06
453096	394972	4.43716e+06
453328	394931	4.43717e+06
453559	394900	4.43718e+06
453791	394893	4.43718e+06
454023	394896	4.43718e+06
454255	394892	4.43717e+06
454486	394914	4.43716e+06
454718	394948	4.43716e+06
454949	395011	4.43714e+06
455181	395015	4.43714e+06
455412	395025	4.43714e+06
455726	395044	4.43714e+06
455957	395056	4.43715e+06
456189	395072	4.43715e+06
456421	395078	4.43715e+06
456653	395083	4.43715e+06
456885	395096	4.43715e+06
457116	395118	4.43715e+06
457348	395140	4.43716e+06
457580	395150	4.43716e+06
457812	395161	4.43716e+06
458044	395172	4.43716e+06
458276	395147	4.43715e+06
458508	395033	4.43715e+06
458740	394895	4.43718e+06
458972	394893	4.43718e+06
459982	394906	4.43718e+06
460213	394902	4.43717e+06
460445	394897	4.43718e+06
460677	394895	4.43717e+06
460909	394894	4.43718e+06
461140	394899	4.43718e+06
461372	394896	4.43718e+06
461604	394894	4.43718e+06
461836	394895	4.43718e+06
476935	394934	4.43714e+06
477889	394934	4.43713e+06
478121	394922	4.43713e+06
478353	394934	4.43713e+06
478585	394925	4.43713e+06
478817	394929	4.43713e+06
479049	394932	4.43714e+06
479281	394932	4.43714e+06
479975	394927	4.43714e+06
480438	394923	4.43713e+06
480670	394924	4.43714e+06
480902	394870	4.43711e+06
482088	394935	4.43714e+06
482320	394929	4.43715e+06
482552	394914	4.43716e+06
482784	394943	4.43715e+06
483247	394930	4.43716e+06
483710	394903	4.43716e+06
483942	394915	4.43714e+06
484174	394975	4.43715e+06
484406	395007	4.43716e+06
484638	395033	4.43716e+06
484898	395048	4.43715e+06
485130	395067	4.43715e+06
485361	395081	4.43715e+06
485593	395091	4.43715e+06
485824	395107	4.43716e+06
486056	395118	4.43716e+06
486288	395137	4.43716e+06
486520	395160	4.43716e+06
486752	395168	4.43716e+06
486984	395182	4.43715e+06
487216	395166	4.43713e+06
487448	395131	4.43713e+06
487680	395105	4.43712e+06
487912	395046	4.43713e+06
488144	394935	4.43716e+06
488404	394903	4.43717e+06
488867	394908	4.43717e+06
489561	394902	4.43716e+06
489793	394930	4.43716e+06
490025	394940	4.43715e+06
490257	394939	4.43715e+06
490489	394939	4.43715e+06
490721	394945	4.43715e+06
490953	394941	4.43715e+06
491185	394940	4.43715e+06
491417	394940	4.43715e+06
491649	394941	4.43714e+06
491909	394943	4.43715e+06
492141	394939	4.43715e+06
492373	394952	4.43715e+06
492605	394942	4.43715e+06
492837	394986	4.43715e+06
493069	395094	4.43715e+06
493301	395102	4.43715e+06
493533	395117	4.43714e+06
493765	395130	4.43714e+06
493997	395133	4.43714e+06
494229	395153	4.43713e+06
494461	395161	4.43713e+06
494693	395167	4.43712e+06
494925	395169	4.43712e+06
495157	395178	4.43712e+06
495417	395193	4.43711e+06
495649	395213	4.43711e+06
495881	395225	4.43711e+06
496113	395232	4.43711e+06
496345	395238	4.43711e+06
496577	395253	4.4371e+06
496809	395266	4.43709e+06
497040	395247	4.43708e+06
497272	395232	4.43709e+06
497504	395218	4.43709e+06
497736	395200	4.43709e+06
497968	395182	4.4371e+06
498200	395154	4.4371e+06
498432	395132	4.43711e+06
498664	395118	4.43711e+06
498924	395076	4.43712e+06
499156	394931	4.43716e+06
499388	394900	4.43717e+06
499620	394907	4.43717e+06
499852	394910	4.43717e+06
500084	394905	4.43716e+06
500316	394897	4.43717e+06
500548	394907	4.43717e+06
500780	394903	4.43716e+06
501012	394925	4.43717e+06
501244	394966	4.43716e+06
501476	394992	4.43717e+06
501708	395018	4.43717e+06
501940	395034	4.43716e+06
502172	395061	4.43716e+06
502432	395081	4.43715e+06
502664	395106	4.43714e+06
502896	395141	4.43712e+06
503128	395155	4.43711e+06
503360	395184	4.4371e+06
503592	395201	4.4371e+06
503824	395244	4.43709e+06
504056	395248	4.43709e+06
504288	395243	4.43707e+06
504520	395212	4.4371e+06
504752	395196	4.4371e+06
504984	395181	4.43709e+06
505216	395152	4.43712e+06
505448	395146	4.43712e+06
505680	395204	4.43716e+06
505940	395217	4.43715e+06
506172	395249	4.43716e+06
506404	395253	4.43716e+06
506636	395251	4.43715e+06
506868	395252	4.43714e+06
507100	395248	4.43713e+06
507332	395243	4.43714e+06
507564	395241	4.43714e+06
507796	395235	4.43714e+06
508028	395237	4.43714e+06
508260	395236	4.43714e+06
508492	395236	4.43714e+06
508724	395235	4.43714e+06
508956	395236	4.43714e+06
509188	395235	4.43714e+06
509448	395235	4.43714e+06
509680	395234	4.43714e+06
509912	395233	4.43714e+06
510144	395235	4.43713e+06
510376	395236	4.43714e+06
510608	395235	4.43714e+06
510840	395236	4.43713e+06
511072	395234	4.43714e+06
511304	395235	4.43714e+06
511536	395234	4.43713e+06
511768	395236	4.43714e+06
512000	395236	4.43714e+06
512232	395236	4.43713e+06
512464	395235	4.43713e+06
512696	395237	4.43714e+06
512956	395237	4.43713e+06
513188	395237	4.43713e+06
513420	395231	4.43714e+06
513652	395236	4.43713e+06
513884	395235	4.43713e+06
514116	395240	4.43713e+06
514348	395237	4.43713e+06
514580	395236	4.43713e+06
514812	395237	4.43713e+06
515044	395237	4.43713e+06
515276	395236	4.43713e+06
515508	395237	4.43713e+06
515740	395237	4.43713e+06
515972	395237	4.43713e+06
516204	395236	4.43713e+06
516464	395235	4.43714e+06
516696	395236	4.43714e+06
516928	395244	4.43713e+06
517160	395235	4.43714e+06
517392	395235	4.43713e+06
517624	395235	4.43713e+06
517856	395234	4.43713e+06
518088	395235	4.43714e+06
518320	395235	4.43714e+06
518552	395236	4.43714e+06
518784	395236	4.43713e+06
519016	395237	4.43713e+06
519248	395236	4.43713e+06
519480	395237	4.43713e+06
519712	395236	4.43714e+06
519972	395236	4.43714e+06
520204	395236	4.43713e+06
520436	395236	4.43713e+06
520668	395236	4.43713e+06
520900	395238	4.43714e+06
521132	395236	4.43714e+06
521363	395236	4.43713e+06
521595	395238	4.43714e+06
521827	395235	4.43714e+06
522058	395233	4.43714e+06
522290	395225	4.43713e+06
522522	395219	4.43714e+06
522754	395221	4.43715e+06
522986	395225	4.43715e+06
523218	395217	4.43714e+06
523478	395219	4.43714e+06
523709	395220	4.43714e+06
523941	395220	4.43714e+06
524173	395220	4.43714e+06
524405	395221	4.43714e+06
524637	395219	4.43715e+06
524869	395219	4.43714e+06
525101	395220	4.43714e+06
525333	395219	4.43715e+06
525565	395217	4.43714e+06
525797	395219	4.43715e+06
526029	395220	4.43715e+06
526261	395218	4.43714e+06
526492	395218	4.43714e+06
526724	395218	4.43714e+06
526984	395219	4.43714e+06
527216	395218	4.43714e+06
527448	395218	4.43714e+06
527680	395216	4.43714e+06
527912	395218	4.43714e+06
528144	395217	4.43714e+06
528376	395217	4.43714e+06
528608	395217	4.43714e+06
528840	395218	4.43714e+06
529072	395217	4.43714e+06
529304	395217	4.43714e+06
529536	395216	4.43714e+06
529768	395218	4.43714e+06
530000	395217	4.43714e+06
530232	395216	4.43714e+06
530492	395217	4.43714e+06
530724	395216	4.43714e+06
530956	395217	4.43714e+06
531188	395216	4.43714e+06
531420	395218	4.43714e+06
531652	395219	4.43714e+06
531884	395219	4.43715e+06
532116	395218	4.43714e+06
532348	395217	4.43714e+06
532580	395217	4.43714e+06
532812	395217	4.43714e+06
533044	395217	4.43714e+06
533276	395217	4.43714e+06
533508	395216	4.43714e+06
533740	395215	4.43714e+06
534000	395217	4.43714e+06
534232	395217	4.43714e+06
534464	395215	4.43714e+06
534696	395214	4.43714e+06
534928	395216	4.43714e+06
535160	395217	4.43714e+06
535392	395218	4.43714e+06
535624	395218	4.43714e+06
535856	395218	4.43714e+06
536088	395217	4.43714e+06
536320	395218	4.43714e+06
536552	395217	4.43714e+06
536784	395216	4.43714e+06
537016	395218	4.43715e+06
537248	395216	4.43715e+06
537508	395221	4.43715e+06
537740	395224	4.43716e+06
537972	395227	4.43716e+06
538204	395234	4.43716e+06
538436	395239	4.43716e+06
538668	395241	4.43716e+06
538900	395246	4.43716e+06
539132	395250	4.43715e+06
539364	395252	4.43714e+06
539596	395251	4.43713e+06
539828	395250	4.43713e+06
[truncated: 1,453 more rows]
