# Supplementary material for: Effects of Number of Animals Monitored on Representations of Cattle Group Movement Characteristics and Spatial Occupancy
Source: PLoS One. 2015 Feb 3;10(2):e0113117. doi: 10.1371/journal.pone.0113117 (PMC4315582; doi:10.1371/journal.pone.0113117)
Supplement: S1 File — (ZIP) [file pone.0113117.s001.zip › File S1/GPS data of Group A/X210.xlsx]

## Sheet: X210
time	X	Y
18	395199	4.4371e+06
250	395199	4.4371e+06
482	395197	4.4371e+06
714	395198	4.4371e+06
945	395198	4.4371e+06
1176	395199	4.4371e+06
1408	395197	4.4371e+06
1640	395198	4.4371e+06
1872	395197	4.4371e+06
2103	395199	4.4371e+06
2398	395199	4.4371e+06
2629	395198	4.4371e+06
2861	395198	4.4371e+06
3093	395199	4.4371e+06
3325	395198	4.4371e+06
3557	395198	4.4371e+06
3788	395197	4.4371e+06
4020	395196	4.4371e+06
4252	395197	4.4371e+06
4484	395197	4.4371e+06
4716	395196	4.4371e+06
4948	395196	4.4371e+06
5180	395196	4.4371e+06
5412	395197	4.4371e+06
5643	395200	4.4371e+06
5937	395197	4.4371e+06
6169	395197	4.4371e+06
6401	395196	4.4371e+06
6633	395201	4.4371e+06
6865	395209	4.4371e+06
7097	395212	4.4371e+06
7329	395213	4.43709e+06
7560	395206	4.43709e+06
7792	395202	4.43709e+06
8024	395201	4.43709e+06
8256	395201	4.43709e+06
8488	395203	4.43709e+06
8720	395196	4.43709e+06
8952	395194	4.43709e+06
9184	395191	4.43709e+06
9478	395190	4.43709e+06
9709	395195	4.43709e+06
9941	395196	4.43709e+06
10173	395197	4.43709e+06
10405	395196	4.43709e+06
10637	395195	4.43709e+06
10869	395196	4.43709e+06
11100	395196	4.43709e+06
11332	395195	4.43709e+06
11564	395195	4.43709e+06
11796	395194	4.43709e+06
12028	395187	4.43709e+06
12260	395184	4.43709e+06
12492	395183	4.43709e+06
12724	395181	4.43709e+06
13018	395181	4.43709e+06
13250	395181	4.43709e+06
13482	395182	4.43709e+06
13713	395180	4.43709e+06
13945	395183	4.43709e+06
14176	395182	4.43709e+06
14408	395181	4.43709e+06
14639	395180	4.43709e+06
14871	395180	4.43709e+06
15102	395179	4.43709e+06
15334	395182	4.43709e+06
15566	395180	4.43709e+06
15798	395180	4.43709e+06
16030	395180	4.43709e+06
16262	395180	4.43709e+06
16556	395180	4.43709e+06
16788	395180	4.43709e+06
17020	395180	4.43709e+06
17252	395180	4.43709e+06
17483	395183	4.4371e+06
17715	395183	4.4371e+06
17946	395181	4.43709e+06
18178	395181	4.43709e+06
18409	395179	4.43709e+06
18641	395181	4.43709e+06
18873	395180	4.43709e+06
19105	395190	4.4371e+06
19336	395180	4.4371e+06
19568	395168	4.4371e+06
19800	395159	4.43711e+06
20104	395119	4.43713e+06
20336	395092	4.43715e+06
20568	395078	4.43715e+06
20800	395075	4.43715e+06
21031	395044	4.43714e+06
21263	395031	4.43714e+06
21495	395009	4.43714e+06
21727	394958	4.43716e+06
21958	394991	4.43716e+06
22190	395040	4.43716e+06
22422	395248	4.43715e+06
22654	395265	4.43716e+06
22886	395262	4.43716e+06
23118	395267	4.43716e+06
23349	395266	4.43716e+06
23653	395266	4.43715e+06
23885	395267	4.43714e+06
24117	395267	4.43711e+06
24348	395268	4.43711e+06
24580	395267	4.43712e+06
24812	395267	4.43713e+06
25043	395264	4.43713e+06
25275	395265	4.43715e+06
25507	395264	4.43715e+06
25739	395269	4.43716e+06
25971	395267	4.43714e+06
26203	395267	4.43714e+06
26434	395263	4.43713e+06
26666	395264	4.43713e+06
26897	395266	4.43712e+06
27202	395214	4.43711e+06
27433	395102	4.43711e+06
27664	394933	4.43717e+06
27896	394919	4.43717e+06
28128	394915	4.43719e+06
28360	394919	4.43716e+06
28591	394925	4.43717e+06
28823	394949	4.43716e+06
29055	394959	4.43715e+06
29287	395010	4.43715e+06
29518	395051	4.43714e+06
29750	395217	4.43713e+06
29981	395267	4.43714e+06
30213	395268	4.43714e+06
30445	395259	4.43711e+06
30750	395252	4.43711e+06
30982	395253	4.43711e+06
31213	395251	4.43712e+06
31445	395252	4.43713e+06
31677	395260	4.4371e+06
31909	395263	4.4371e+06
32140	395264	4.4371e+06
32372	395257	4.43711e+06
32604	395256	4.43711e+06
32836	395262	4.43709e+06
33068	395262	4.43711e+06
33300	395264	4.43711e+06
33532	395266	4.43711e+06
33764	395261	4.43712e+06
33995	395260	4.43712e+06
34280	395260	4.43712e+06
34512	395106	4.43715e+06
34744	394964	4.43716e+06
34975	394968	4.43716e+06
35207	395267	4.43711e+06
35439	395265	4.4371e+06
35671	395269	4.4371e+06
35903	395269	4.43709e+06
36135	395260	4.43709e+06
36367	395268	4.4371e+06
36599	395267	4.4371e+06
36830	395251	4.43708e+06
37062	395268	4.4371e+06
37294	395267	4.4371e+06
37526	395267	4.4371e+06
37810	395263	4.4371e+06
38042	395261	4.43708e+06
38274	395250	4.43712e+06
38506	395268	4.43708e+06
38738	395237	4.43708e+06
38970	395119	4.43711e+06
39202	394959	4.43716e+06
39683	394935	4.43714e+06
40146	394901	4.43717e+06
40869	394940	4.43712e+06
41100	394923	4.43715e+06
41332	394926	4.43714e+06
42027	394928	4.43716e+06
42259	394926	4.43715e+06
42722	394925	4.43716e+06
42954	394926	4.43715e+06
43417	394932	4.43717e+06
43649	394928	4.43715e+06
44603	394939	4.43715e+06
44834	394944	4.43717e+06
45066	395126	4.43716e+06
45297	395235	4.43716e+06
45529	395258	4.43714e+06
45761	395254	4.43714e+06
45993	395250	4.43714e+06
46225	395254	4.43713e+06
46457	395270	4.4371e+06
46689	395268	4.4371e+06
46921	395268	4.4371e+06
47153	395270	4.4371e+06
47413	395268	4.4371e+06
47645	395267	4.43709e+06
47877	395268	4.43709e+06
48109	395269	4.43709e+06
48341	395268	4.43709e+06
48573	395268	4.43709e+06
48805	395268	4.43709e+06
49037	395267	4.43711e+06
49269	395267	4.43711e+06
49501	395266	4.4371e+06
49732	395267	4.4371e+06
49964	395268	4.4371e+06
50196	395267	4.4371e+06
50427	395268	4.4371e+06
50659	395268	4.4371e+06
50919	395268	4.4371e+06
51151	395268	4.4371e+06
51383	395269	4.4371e+06
51615	395268	4.4371e+06
51847	395266	4.4371e+06
52079	395266	4.4371e+06
52311	395268	4.43709e+06
52542	395267	4.43709e+06
52774	395257	4.43708e+06
53005	395245	4.43708e+06
53237	395242	4.43708e+06
53469	395230	4.43708e+06
53701	395228	4.43709e+06
53932	395225	4.43709e+06
54164	395226	4.4371e+06
54424	395251	4.43709e+06
54656	395267	4.4371e+06
54888	395261	4.43711e+06
55120	395261	4.43714e+06
55352	395258	4.43715e+06
55584	395255	4.43715e+06
55816	395250	4.43715e+06
56048	395243	4.43715e+06
56280	395239	4.43714e+06
56512	395266	4.43712e+06
56744	395268	4.43709e+06
56976	395269	4.43708e+06
57208	395261	4.43708e+06
57440	395267	4.4371e+06
57672	395267	4.43711e+06
57932	395267	4.43709e+06
58164	395269	4.43709e+06
58396	395268	4.4371e+06
58628	395267	4.43709e+06
58859	395268	4.43708e+06
59091	395256	4.43707e+06
59323	395246	4.43708e+06
59555	395249	4.43709e+06
59787	395253	4.43709e+06
60019	395255	4.43709e+06
60251	395258	4.43711e+06
60483	395256	4.43712e+06
60715	395257	4.43712e+06
60946	395255	4.43713e+06
61178	395266	4.43716e+06
61438	395242	4.43715e+06
61670	395227	4.43715e+06
61902	395213	4.43715e+06
62134	395201	4.43715e+06
62366	395188	4.43715e+06
62598	395177	4.43715e+06
62830	395171	4.43715e+06
63062	395148	4.43715e+06
63293	395145	4.43715e+06
63525	395146	4.43715e+06
63757	395145	4.43715e+06
63988	395107	4.43712e+06
64220	395078	4.43712e+06
64452	394917	4.4372e+06
64684	394897	4.43724e+06
64944	394898	4.43724e+06
65176	394904	4.43722e+06
67025	394903	4.43723e+06
67257	394895	4.43723e+06
67489	394912	4.43722e+06
67720	394999	4.43715e+06
67952	395084	4.43713e+06
68184	395150	4.43712e+06
68444	395193	4.4371e+06
68676	395250	4.43714e+06
68907	395214	4.43715e+06
69139	395158	4.43714e+06
69371	395122	4.43714e+06
69603	395086	4.43714e+06
69835	395076	4.43714e+06
70067	395062	4.43715e+06
70299	395052	4.43715e+06
70531	395037	4.43716e+06
70763	395022	4.43716e+06
70994	395038	4.43716e+06
71226	395095	4.43715e+06
71458	395138	4.43713e+06
71690	395155	4.43713e+06
71950	395164	4.43712e+06
72182	395197	4.43713e+06
72413	395230	4.43712e+06
72645	395255	4.43711e+06
72877	395262	4.4371e+06
73109	395263	4.4371e+06
73341	395264	4.4371e+06
73573	395259	4.4371e+06
73804	395257	4.43709e+06
74036	395244	4.43709e+06
74268	395238	4.43709e+06
74499	395238	4.4371e+06
74731	395236	4.4371e+06
74963	395236	4.4371e+06
75195	395234	4.4371e+06
75455	395237	4.4371e+06
75687	395239	4.4371e+06
75919	395239	4.4371e+06
76150	395239	4.4371e+06
76382	395242	4.4371e+06
76613	395245	4.4371e+06
76845	395245	4.4371e+06
77076	395246	4.4371e+06
77308	395245	4.4371e+06
77540	395244	4.4371e+06
77772	395244	4.4371e+06
78004	395245	4.4371e+06
78236	395245	4.4371e+06
78468	395245	4.4371e+06
78699	395245	4.4371e+06
78959	395245	4.4371e+06
79191	395242	4.4371e+06
79423	395242	4.4371e+06
79654	395245	4.4371e+06
79886	395244	4.4371e+06
80118	395245	4.4371e+06
80350	395246	4.4371e+06
80582	395246	4.4371e+06
80814	395245	4.4371e+06
81046	395245	4.4371e+06
81278	395246	4.4371e+06
81509	395245	4.4371e+06
81741	395245	4.4371e+06
81973	395244	4.4371e+06
82205	395245	4.4371e+06
82465	395245	4.4371e+06
82696	395243	4.4371e+06
82928	395244	4.4371e+06
83160	395244	4.4371e+06
83392	395242	4.4371e+06
83624	395245	4.4371e+06
83856	395243	4.4371e+06
84088	395248	4.4371e+06
84320	395248	4.4371e+06
84552	395245	4.4371e+06
84784	395245	4.4371e+06
85016	395246	4.4371e+06
85248	395245	4.4371e+06
85480	395246	4.4371e+06
85712	395247	4.4371e+06
85972	395246	4.4371e+06
86204	395247	4.43709e+06
86435	395246	4.4371e+06
86667	395248	4.43709e+06
86899	395245	4.4371e+06
87131	395246	4.4371e+06
87363	395245	4.4371e+06
87595	395245	4.4371e+06
87827	395238	4.43709e+06
88059	395235	4.43709e+06
88291	395232	4.43709e+06
88523	395230	4.4371e+06
88755	395228	4.43709e+06
88987	395232	4.4371e+06
89218	395233	4.4371e+06
89478	395230	4.4371e+06
89710	395228	4.4371e+06
89942	395226	4.4371e+06
90173	395221	4.4371e+06
90405	395219	4.4371e+06
90637	395217	4.43709e+06
90869	395201	4.43709e+06
91101	395198	4.4371e+06
91333	395194	4.4371e+06
91565	395189	4.4371e+06
91797	395177	4.43711e+06
92029	395161	4.43712e+06
92261	395157	4.43712e+06
92493	395156	4.43712e+06
92725	395156	4.43712e+06
92985	395156	4.43712e+06
93217	395156	4.43712e+06
93449	395156	4.43712e+06
93681	395156	4.43712e+06
93913	395155	4.43713e+06
94145	395155	4.43712e+06
94377	395155	4.43712e+06
94609	395154	4.43712e+06
94840	395156	4.43713e+06
95072	395156	4.43712e+06
95304	395159	4.43712e+06
95536	395163	4.43711e+06
95768	395162	4.43711e+06
96000	395163	4.43711e+06
96232	395165	4.43711e+06
96492	395164	4.43711e+06
96724	395162	4.43711e+06
96956	395163	4.43711e+06
97188	395163	4.43711e+06
97419	395162	4.43711e+06
97650	395163	4.43711e+06
97882	395161	4.43711e+06
98114	395161	4.43711e+06
98345	395162	4.43711e+06
98577	395162	4.43711e+06
98809	395161	4.43711e+06
99040	395163	4.43711e+06
99271	395162	4.43711e+06
99503	395162	4.43711e+06
99734	395162	4.43711e+06
99994	395164	4.43711e+06
100226	395163	4.43711e+06
100457	395162	4.43711e+06
100689	395162	4.43711e+06
100921	395161	4.43711e+06
101153	395162	4.43711e+06
101384	395162	4.43711e+06
101616	395162	4.43711e+06
101847	395161	4.43711e+06
102079	395162	4.43711e+06
102310	395161	4.43711e+06
102542	395162	4.43711e+06
102774	395162	4.43711e+06
103006	395162	4.43711e+06
103237	395162	4.43711e+06
103498	395160	4.43711e+06
103729	395162	4.43711e+06
103961	395164	4.43711e+06
104192	395162	4.43711e+06
104424	395163	4.43711e+06
104656	395162	4.43711e+06
104888	395163	4.43711e+06
105120	395163	4.43711e+06
105352	395162	4.43711e+06
105584	395165	4.43711e+06
105816	395168	4.43711e+06
106048	395166	4.4371e+06
106280	395162	4.43711e+06
106512	395165	4.4371e+06
106744	395165	4.4371e+06
107004	395165	4.4371e+06
107236	395165	4.4371e+06
107468	395165	4.4371e+06
107700	395165	4.43711e+06
107932	395164	4.43711e+06
108164	395170	4.43713e+06
108396	395166	4.43714e+06
108628	395153	4.43715e+06
108860	395108	4.43714e+06
109091	395079	4.43714e+06
109323	395065	4.43713e+06
109554	395032	4.43714e+06
109786	395013	4.43714e+06
110018	394990	4.43715e+06
110249	394958	4.43716e+06
110509	394943	4.43716e+06
110741	394954	4437158
110973	394981	4.43715e+06
111205	394989	4.43715e+06
111437	395017	4.43715e+06
111669	395048	4.43715e+06
111901	395077	4.43715e+06
112133	395102	4.43716e+06
112365	395148	4.43716e+06
112597	395169	4.43716e+06
112829	395209	4.43715e+06
113061	395253	4.43714e+06
113292	395262	4.43714e+06
113524	395259	4.4371e+06
113755	395257	4.43709e+06
114016	395259	4.43709e+06
114247	395265	4.43709e+06
114479	395265	4.43709e+06
114711	395265	4.43709e+06
114942	395265	4.43709e+06
115174	395263	4.43708e+06
115406	395266	4.43709e+06
115638	395266	4.43708e+06
115869	395266	4.43708e+06
116100	395266	4.43707e+06
116332	395265	4.43707e+06
116564	395260	4.43707e+06
116796	395253	4.43707e+06
117028	395239	4.43708e+06
117260	395192	4.43709e+06
117520	395108	4.43711e+06
117752	395078	4.43712e+06
117984	395024	4.43714e+06
118216	394992	4.43715e+06
118448	394969	4.43715e+06
118679	394898	4.43723e+06
118911	394910	4.43722e+06
121485	394911	4.43723e+06
121717	394910	4.43721e+06
126836	394904	4.43723e+06
127299	394886	4.43718e+06
128715	394913	4.43723e+06
128947	394909	4.43721e+06
129179	394900	4.43719e+06
129410	394911	4.43719e+06
129642	394901	4.43722e+06
129874	394909	4.43723e+06
130106	394907	4.43724e+06
130338	394903	4.43723e+06
130570	394914	4.43725e+06
130802	394903	4.43725e+06
131524	394921	4.43725e+06
131756	394918	4.43723e+06
132219	394910	4.43722e+06
132450	394899	4.4372e+06
132682	394906	4.43727e+06
132913	394905	4.43719e+06
133608	394910	4.43722e+06
133840	394900	4.43723e+06
134534	394911	4.43723e+06
135025	394923	4.43717e+06
135256	395076	4.43716e+06
135488	395105	4.43715e+06
135719	395120	4.43716e+06
135951	395147	4.43715e+06
136182	395164	4.43714e+06
136414	395154	4.43712e+06
136645	395108	4.43712e+06
136877	395070	4.43713e+06
137109	395046	4.43713e+06
137341	395011	4.43713e+06
137573	394994	4.43715e+06
137805	394984	4.43715e+06
138037	394937	4.43715e+06
138269	394938	4.43714e+06
138528	394937	4.43715e+06
138759	394939	4.43715e+06
138991	394948	4.43714e+06
139222	394940	4.43714e+06
139454	394938	4.43714e+06
139685	394937	4.43714e+06
139916	394934	4.43714e+06
140148	394939	4.43715e+06
140380	394936	4.43715e+06
140612	394937	4.43714e+06
140843	394938	4.43715e+06
141075	394935	4.43715e+06
141307	394941	4.43714e+06
141539	394940	4.43715e+06
141770	394937	4.43714e+06
142029	394946	4.43714e+06
142260	394936	4.43715e+06
142492	394936	4.43715e+06
142724	394936	4.43714e+06
142955	394942	4.43714e+06
143187	394939	4.43714e+06
143418	394939	4.43714e+06
143650	394946	4.43714e+06
143882	394940	4.43714e+06
144113	394930	4.43715e+06
144345	394938	4.43715e+06
144576	394938	4.43715e+06
144808	394940	4.43715e+06
145039	394940	4.43715e+06
145271	394933	4.43715e+06
145530	394939	4.43715e+06
145762	394938	4.43715e+06
145993	394942	4.43715e+06
146225	394980	4.43715e+06
146457	395002	4.43715e+06
146688	395022	4.43715e+06
146920	395038	4.43714e+06
147151	395079	4.43714e+06
147383	395101	4.43713e+06
147614	395129	4.43712e+06
147846	395151	4.43712e+06
148078	395200	4.43711e+06
148310	395229	4.43711e+06
148542	395237	4.4371e+06
148774	395255	4.43709e+06
149033	395267	4.4371e+06
149265	395264	4.43711e+06
149497	395253	4.43711e+06
149728	395242	4.4371e+06
149959	395201	4.43709e+06
150191	395180	4.43709e+06
150423	395168	4.43709e+06
150654	395162	4.4371e+06
150886	395154	4.4371e+06
151117	395106	4.43711e+06
151349	395061	4.43712e+06
151580	395044	4.43713e+06
151811	395018	4.43714e+06
152043	395011	4.43715e+06
152275	394983	4.43716e+06
152534	394957	4.43716e+06
152766	394900	4.43724e+06
152998	394922	4.43717e+06
153229	395068	4.43715e+06
153461	395116	4.43716e+06
153693	395147	4.43714e+06
153924	395177	4.43713e+06
154156	395196	4.43713e+06
154388	395213	4.43713e+06
154620	395241	4.43713e+06
154851	395255	4.43715e+06
155082	395253	4.43715e+06
155314	395259	4.43714e+06
155546	395241	4.43713e+06
155778	395192	4.43713e+06
156037	395171	4.43713e+06
156269	395122	4.43713e+06
156500	395104	4.43713e+06
156732	395089	4.43714e+06
156963	395066	4.43715e+06
157195	395058	4.43716e+06
157427	395036	4.43716e+06
157659	395000	4.43716e+06
157891	394973	4.43716e+06
158122	394955	4.43716e+06
158354	394944	4.43716e+06
158585	394917	4.4372e+06
158817	394920	4.4372e+06
159048	395049	4.43715e+06
159280	395107	4.43716e+06
159539	395143	4.43715e+06
159770	395158	4.43715e+06
160002	395176	4.43714e+06
160233	395182	4.43714e+06
160465	395216	4.43714e+06
160697	395235	4.43714e+06
160928	395241	4.43714e+06
161159	395251	4.43713e+06
161391	395254	4.43713e+06
161622	395254	4.43713e+06
161854	395255	4.43713e+06
162085	395255	4.43713e+06
162316	395255	4.43713e+06
162548	395253	4.43713e+06
162780	395255	4.43713e+06
163039	395255	4.43713e+06
163270	395253	4.43713e+06
163502	395254	4.43713e+06
163733	395255	4.43713e+06
163965	395253	4.43713e+06
164197	395254	4.43713e+06
164429	395254	4.43713e+06
164660	395255	4.43713e+06
164892	395255	4.43713e+06
165124	395248	4.43714e+06
165355	395253	4.43714e+06
165587	395254	4.43714e+06
165819	395264	4.43713e+06
166051	395266	4.43713e+06
166282	395266	4.43713e+06
166541	395253	4.43712e+06
166773	395252	4.43712e+06
167004	395250	4.43712e+06
167236	395254	4.43712e+06
167467	395253	4.43712e+06
167699	395252	4.43712e+06
167930	395250	4.43712e+06
168162	395251	4.43712e+06
168393	395251	4.43712e+06
168625	395249	4.43712e+06
168857	395249	4.43712e+06
169088	395250	4.43712e+06
169320	395253	4.43712e+06
169552	395251	4.43712e+06
169784	395252	4.43712e+06
170043	395255	4.43712e+06
170275	395252	4.43712e+06
170507	395254	4.43712e+06
170739	395253	4.43712e+06
170971	395250	4.43712e+06
171203	395252	4.43712e+06
171434	395254	4.43712e+06
171666	395254	4.43712e+06
171897	395254	4.43712e+06
172129	395254	4.43712e+06
172361	395252	4.43712e+06
172592	395253	4.43712e+06
172824	395254	4.43712e+06
173056	395254	4.43712e+06
173287	395253	4.43712e+06
173546	395252	4.43712e+06
173778	395252	4.43712e+06
174010	395252	4.43712e+06
174242	395253	4.43712e+06
174474	395252	4.43712e+06
174705	395254	4.43712e+06
174937	395253	4.43712e+06
175169	395255	4.43712e+06
175400	395252	4.43712e+06
175632	395254	4.43712e+06
175864	395254	4.43712e+06
176096	395254	4.43712e+06
176328	395254	4.43712e+06
176559	395250	4.43714e+06
176791	395249	4.43715e+06
177050	395250	4.43715e+06
177282	395248	4.43715e+06
177514	395249	4.43715e+06
177746	395247	4.43715e+06
177978	395244	4.43716e+06
178210	395243	4.43716e+06
178442	395240	4.43716e+06
178673	395244	4.43716e+06
178905	395248	4.43716e+06
179137	395250	4.43716e+06
179369	395253	4.43716e+06
179601	395256	4.43716e+06
179832	395256	4.43716e+06
180064	395257	4.43716e+06
180295	395257	4.43716e+06
180555	395258	4.43716e+06
180786	395258	4.43716e+06
181018	395257	4.43716e+06
181250	395257	4.43716e+06
181482	395257	4.43716e+06
181714	395255	4.43716e+06
181946	395257	4.43715e+06
182177	395256	4.43715e+06
182409	395256	4.43716e+06
182641	395257	4.43715e+06
182872	395257	4.43715e+06
183104	395258	4.43715e+06
183335	395257	4.43715e+06
183567	395256	4.43715e+06
183799	395259	4.43715e+06
184058	395255	4.43716e+06
184290	395258	4.43715e+06
184521	395257	4.43715e+06
184753	395256	4.43716e+06
184985	395252	4.43716e+06
185217	395256	4.43716e+06
185448	395255	4.43716e+06
185680	395255	4.43716e+06
185912	395255	4.43716e+06
186144	395255	4.43716e+06
186376	395254	4.43716e+06
186608	395255	4.43716e+06
186839	395255	4.43716e+06
187071	395255	4.43715e+06
187303	395254	4.43716e+06
187562	395253	4.43716e+06
187793	395256	4.43716e+06
188025	395255	4.43716e+06
188257	395256	4.43716e+06
188488	395255	4.43716e+06
188720	395254	4.43716e+06
188952	395254	4.43716e+06
189183	395255	4.43715e+06
189415	395257	4.43716e+06
189647	395253	4.43716e+06
189879	395253	4.43716e+06
190111	395255	4.43715e+06
190342	395259	4.43715e+06
190574	395256	4.43716e+06
190805	395247	4.43716e+06
191065	395248	4.43716e+06
191297	395240	4.43716e+06
191528	395231	4.43716e+06
191760	395224	4.43716e+06
191992	395211	4.43715e+06
192224	395192	4.43715e+06
192455	395177	4.43716e+06
192687	395175	4.43716e+06
192918	395162	4.43716e+06
193150	395152	4.43715e+06
193382	395143	4.43715e+06
193614	395131	4.43715e+06
193845	395108	4.43714e+06
194077	395105	4.43714e+06
194308	395097	4.43714e+06
194567	395072	4.43714e+06
194799	395042	4.43714e+06
195030	395022	4.43715e+06
195262	395018	4.43716e+06
195494	395016	4.43716e+06
195726	395017	4.43716e+06
195957	395021	4.43716e+06
196189	395034	4.43716e+06
196421	395042	4.43716e+06
196653	395047	4.43716e+06
196885	395066	4.43716e+06
197116	395076	4.43716e+06
197348	395081	4.43716e+06
197579	395089	4.43716e+06
197811	395092	4.43716e+06
198070	395096	4.43715e+06
198302	395105	4.43714e+06
198533	395104	4.43714e+06
198765	395081	4.43714e+06
199228	395034	4.43714e+06
199460	395020	4.43714e+06
199692	394979	4.43715e+06
199923	394958	4.43715e+06
200155	394946	4.43715e+06
200387	394916	4.43718e+06
200618	394916	4.43722e+06
200850	394897	4.43724e+06
201081	394892	4.43724e+06
201313	394895	4.43724e+06
201571	394910	4.43722e+06
202033	394907	4.43724e+06
202496	394905	4.43724e+06
202959	394892	4.43726e+06
203191	394894	4.43725e+06
203654	394897	4.43725e+06
203885	394901	4.43724e+06
204116	394899	4.43725e+06
204348	394902	4.43724e+06
205300	394898	4.43725e+06
205531	394912	4.43726e+06
206225	394904	4.43723e+06
206457	394900	4.43724e+06
208075	394910	4.43724e+06
208307	394910	4.43724e+06
208796	394899	4.43724e+06
209028	394897	4.43723e+06
209259	394916	4.43725e+06
209491	394901	4.43724e+06
211109	394911	4.43724e+06
211341	394904	4.43723e+06
211572	394911	4.43724e+06
211804	394913	4.43723e+06
212062	394920	4.43724e+06
212293	394915	4.43724e+06
212525	394912	4.43724e+06
212757	394925	4.43724e+06
212989	394922	4.43724e+06
213220	394928	4.43723e+06
213452	394925	4.43723e+06
213684	394899	4.43723e+06
213916	394924	4.43723e+06
214148	394985	4.43717e+06
214380	395060	4.43715e+06
214612	395135	4.43716e+06
214843	395175	4.43715e+06
215075	395224	4.43715e+06
215307	395262	4.43715e+06
215565	395256	4.43714e+06
215797	395258	4.43712e+06
216028	395257	4.4371e+06
216260	395235	4.43709e+06
216491	395218	4.4371e+06
216722	395204	4.4371e+06
216954	395172	4.43712e+06
217186	395150	4.43713e+06
217417	395135	4.43715e+06
217648	395060	4.43715e+06
217880	395004	4.43716e+06
218111	394990	4.43716e+06
218343	394932	4.43716e+06
218806	394915	4.43727e+06
219527	394909	4.43723e+06
219759	394903	4.43723e+06
220452	394917	4.43723e+06
220916	394908	4.43723e+06
221148	394896	4.43722e+06
221380	394907	4.43723e+06
221612	394918	4.43723e+06
223026	394904	4.43723e+06
223257	394892	4.43725e+06
223720	394895	4.43722e+06
223952	394903	4.43724e+06
228145	394903	4.43725e+06
228376	394908	4.43724e+06
228608	394907	4.43725e+06
228840	394909	4.43725e+06
229302	394911	4.43725e+06
229567	394910	4.43724e+06
229799	394913	4.43724e+06
230031	394922	4.43716e+06
230263	395099	4.43713e+06
230495	395161	4.43713e+06
230727	395206	4.43714e+06
230959	395266	4.43715e+06
231190	395255	4.43712e+06
231422	395238	4.43709e+06
231654	395220	4.43709e+06
231885	395208	4.43709e+06
232117	395195	4.43709e+06
232349	395189	4.43709e+06
232580	395180	4.43709e+06
232812	395168	4.4371e+06
233077	395159	4.4371e+06
233308	395178	4.4371e+06
233540	395217	4.43711e+06
233772	395265	4.4371e+06
234004	395269	4.43709e+06
234236	395264	4.43708e+06
234467	395261	4.43708e+06
234699	395262	4.43708e+06
234930	395251	4.43708e+06
235162	395244	4.43708e+06
235393	395247	4.43709e+06
235625	395244	4.4371e+06
235856	395234	4.4371e+06
236088	395225	4.4371e+06
236320	395221	4.4371e+06
236584	395262	4.43709e+06
236816	395265	4.43709e+06
237048	395253	4.43707e+06
237279	395251	4.43708e+06
237511	395235	4.43708e+06
237743	395216	4.43708e+06
237975	395181	4.43709e+06
238207	395164	4.4371e+06
238439	395146	4.43711e+06
238671	395140	4.43711e+06
238903	395130	4.43712e+06
239134	395100	4.43713e+06
239366	395063	4.43713e+06
239598	395025	4.43714e+06
239830	394999	4.43715e+06
240094	394966	4.43716e+06
240326	394917	4.43721e+06
240558	394900	4.43724e+06
240790	394907	4.43723e+06
241022	394992	4.43716e+06
241254	395008	4.43716e+06
241486	395053	4.43715e+06
241718	395089	4.43714e+06
241950	395132	4.43713e+06
242182	395165	4.43712e+06
242413	395179	4.43713e+06
242645	395181	4.43715e+06
242877	395174	4.43716e+06
243109	395145	4.43715e+06
243341	395131	4.43714e+06
243605	395100	4.43713e+06
243836	395078	4.43713e+06
244068	395031	4.43713e+06
244300	395024	4.43714e+06
244532	395018	4.43715e+06
244764	395021	4.43716e+06
244996	395025	4.43717e+06
245227	395035	4.43716e+06
245459	395064	4.43715e+06
245691	395080	4.43715e+06
245922	395126	4.43715e+06
246154	395162	4.43714e+06
246386	395172	4.43714e+06
246617	395203	4.43714e+06
246849	395211	4.43713e+06
247113	395220	4.43713e+06
247345	395224	4.43713e+06
247577	395229	4.43713e+06
247808	395231	4.43713e+06
248040	395232	4.43712e+06
248272	395227	4.43712e+06
248504	395223	4.43712e+06
248736	395215	4.43712e+06
248968	395215	4.43711e+06
249199	395214	4.43711e+06
249430	395211	4.43711e+06
249662	395208	4.43712e+06
249893	395207	4.43711e+06
250125	395205	4.43711e+06
250356	395206	4.43711e+06
250620	395207	4.43711e+06
250852	395207	4.43711e+06
251084	395208	4.43711e+06
251315	395207	4.43711e+06
251547	395206	4.43711e+06
251778	395207	4.43711e+06
252010	395207	4.43711e+06
252242	395207	4.43711e+06
252474	395206	4.43711e+06
252705	395205	4.43711e+06
252937	395206	4.43711e+06
253169	395206	4.43711e+06
253400	395208	4.43711e+06
253632	395208	4.43711e+06
253864	395206	4.43711e+06
254128	395206	4.43712e+06
254359	395206	4.43711e+06
254591	395204	4.43711e+06
254822	395203	4.43711e+06
255054	395204	4.43711e+06
255286	395203	4.43711e+06
255518	395204	4.43711e+06
255750	395206	4.43711e+06
255982	395206	4.43711e+06
256214	395202	4.43711e+06
256445	395204	4.43711e+06
256677	395203	4.43711e+06
256909	395204	4.43711e+06
257141	395205	4.43711e+06
257373	395206	4.43711e+06
257637	395204	4.43711e+06
257868	395206	4.43711e+06
258100	395203	4.43712e+06
258332	395200	4.43712e+06
258564	395199	4.43712e+06
258796	395191	4.43712e+06
259027	395187	4.43713e+06
259259	395193	4.43713e+06
259491	395196	4.43714e+06
259723	395197	4.43715e+06
259955	395198	4.43715e+06
260187	395193	4.43716e+06
260418	395191	4.43715e+06
260650	395190	4.43715e+06
260882	395190	4.43715e+06
261146	395194	4.43715e+06
261378	395228	4.43716e+06
261610	395233	4.43716e+06
261842	395236	4.43715e+06
262074	395232	4.43715e+06
262306	395229	4.43716e+06
262538	395229	4.43716e+06
262770	395228	4.43715e+06
263002	395227	4.43716e+06
263233	395228	4.43715e+06
263465	395229	4.43716e+06
263697	395229	4.43716e+06
263929	395230	4.43716e+06
264161	395228	4.43716e+06
264393	395229	4.43716e+06
264658	395229	4.43716e+06
264889	395230	4.43716e+06
265121	395229	4.43716e+06
265353	395229	4.43716e+06
265585	395229	4.43716e+06
265817	395235	4.43716e+06
266049	395254	4.43715e+06
266281	395259	4.43715e+06
266512	395258	4.43713e+06
266743	395256	4.43713e+06
266975	395263	4.43712e+06
267206	395265	4.43712e+06
267438	395267	4.43711e+06
267670	395265	4.43711e+06
267902	395266	4.4371e+06
268166	395268	4.4371e+06
268397	395268	4.43711e+06
268629	395242	4.43711e+06
268860	395237	4.43711e+06
269092	395235	4.43711e+06
269324	395235	4.43711e+06
269555	395235	4.43711e+06
269787	395234	4.43711e+06
270018	395234	4.43711e+06
270250	395234	4.43711e+06
270482	395233	4.43711e+06
270714	395234	4.43711e+06
270946	395234	4.43711e+06
271178	395234	4.43711e+06
271409	395233	4.43711e+06
271673	395233	4.43711e+06
271905	395233	4.43711e+06
272137	395233	4.43711e+06
272368	395234	4.43711e+06
272600	395235	4.43711e+06
272831	395234	4.43711e+06
273063	395234	4.43711e+06
273294	395234	4.43711e+06
273526	395233	4.43711e+06
273758	395234	4.43711e+06
273990	395232	4.43711e+06
274222	395233	4.43711e+06
274454	395235	4.43711e+06
274685	395234	4.43711e+06
274917	395233	4.43711e+06
275181	395233	4.43711e+06
275413	395232	4.43711e+06
275645	395234	4.43711e+06
275877	395234	4.43711e+06
276108	395234	4.43711e+06
276340	395232	4.43711e+06
276572	395233	4.43711e+06
276803	395232	4.43711e+06
277035	395232	4.43711e+06
277266	395233	4.43711e+06
277498	395232	4.43711e+06
277730	395234	4.43711e+06
277961	395234	4.43711e+06
278193	395234	4.43711e+06
278425	395233	4.43711e+06
278689	395233	4.43712e+06
278920	395227	4.43714e+06
279152	395215	4.43715e+06
279383	395197	4.43716e+06
279615	395184	4.43716e+06
279847	395164	4.43715e+06
280079	395156	4.43715e+06
280311	395150	4.43715e+06
280543	395142	4.43714e+06
280775	395133	4.43714e+06
281007	395105	4.43713e+06
281238	395066	4.43714e+06
281470	395049	4.43714e+06
281701	395035	4.43714e+06
281933	395023	4.43714e+06
282202	395000	4.43715e+06
282434	394989	4.43715e+06
282665	394969	4.43715e+06
282897	395008	4.43716e+06
283128	395075	4.43716e+06
283360	395139	4.43714e+06
283592	395163	4.43714e+06
283824	395198	4.43715e+06
284056	395257	4.43715e+06
284288	395262	4.43712e+06
284520	395261	4.4371e+06
284751	395257	4.4371e+06
284983	395253	4.43708e+06
285215	395242	4.43708e+06
285447	395240	4.43708e+06
285716	395220	4.43709e+06
285948	395214	4.4371e+06
286180	395196	4.43711e+06
286411	395177	4.43712e+06
286643	395180	4.43712e+06
286875	395178	4.43712e+06
287107	395205	4.43714e+06
287338	395162	4.43713e+06
287570	395142	4.43713e+06
287801	395119	4.43714e+06
288033	395102	4.43714e+06
288265	395088	4.43714e+06
288497	395064	4.43714e+06
288729	395052	4.43714e+06
288960	395039	4.43715e+06
289229	395026	4.43715e+06
289461	394985	4.43716e+06
289692	394960	4.43716e+06
289924	394900	4.43716e+06
290156	394899	4.43718e+06
291775	394896	4.43718e+06
292007	394901	4.43717e+06
292239	394911	4.43717e+06
293433	394907	4.43717e+06
293664	394914	4.43717e+06
293896	394909	4.43718e+06
294127	394919	4.43713e+06
298096	394899	4.43717e+06
298790	394905	4.43716e+06
300216	394908	4.43717e+06
300911	394913	4.43718e+06
301374	394942	4.43718e+06
302530	394894	4.43716e+06
302993	394915	4.43716e+06
303494	394876	4.43711e+06
303957	394909	4.43717e+06
304189	394890	4.43717e+06
304420	394907	4.43718e+06
304883	394905	4.43717e+06
305346	394911	4.43717e+06
305808	394909	4.43717e+06
306040	394907	4.43718e+06
306503	394907	4.43718e+06
307004	394917	4.43718e+06
307235	394902	4.43719e+06
307467	394900	4.43718e+06
307698	394899	4.43718e+06
307929	394910	4.43718e+06
308161	394909	4.43718e+06
308393	394904	4.43719e+06
308625	394907	4.43719e+06
309088	394900	4.4372e+06
309320	394901	4.43718e+06
309552	395099	4.43716e+06
309784	395165	4.43715e+06
310016	395228	4.43715e+06
310286	395251	4.43713e+06
310517	395235	4.43711e+06
310749	395177	4.43712e+06
310980	395165	4.43713e+06
311211	395150	4.43713e+06
311443	395159	4.43715e+06
311675	395184	4.43714e+06
311907	395199	4.43714e+06
312138	395215	4.43714e+06
312370	395233	4.43714e+06
312602	395262	4.43716e+06
312833	395266	4.43714e+06
313065	395262	4.43712e+06
313296	395260	4.43711e+06
313528	395253	4.4371e+06
313798	395228	4.4371e+06
314030	395203	4.4371e+06
314261	395186	4.4371e+06
314492	395171	4.4371e+06
314724	395153	4.43711e+06
314955	395137	4.43712e+06
315187	395086	4.43713e+06
315419	395052	4.43713e+06
315651	395001	4.43714e+06
315883	394944	4.43715e+06
316115	394939	4.43715e+06
316347	394940	4.43715e+06
316579	394936	4.43715e+06
316811	394939	4.43715e+06
317042	394937	4.43715e+06
317332	394936	4.43715e+06
317564	394941	4.43715e+06
317795	394938	4.43715e+06
318027	394938	4.43715e+06
318258	394945	4.43715e+06
318490	394943	4.43715e+06
318722	394942	4.43715e+06
318953	394938	4.43715e+06
319185	394945	4.43715e+06
319417	394943	4.43714e+06
319648	394943	4.43714e+06
319880	394943	4.43715e+06
320111	394940	4.43715e+06
320343	394939	4.43714e+06
320574	394939	4.43715e+06
320863	394941	4.43715e+06
321095	394941	4.43714e+06
321327	394936	4.43715e+06
321559	394939	4.43715e+06
321791	394938	4.43715e+06
322023	394935	4.43715e+06
322254	394937	4.43715e+06
322486	394938	4.43715e+06
322718	394939	4.43715e+06
322949	394940	4.43715e+06
323181	394940	4.43715e+06
323413	395064	4.43715e+06
323645	395091	4.43716e+06
323877	395142	4.43714e+06
324108	395168	4.43713e+06
324397	395194	4.43713e+06
324629	395226	4.43714e+06
324860	395249	4.43714e+06
325092	395265	4.43714e+06
325324	395252	4.43715e+06
325555	395239	4.43715e+06
325786	395196	4.43716e+06
326018	395186	4.43715e+06
326249	395159	4.43715e+06
326481	395144	4.43715e+06
326713	395132	4.43715e+06
326945	395113	4.43715e+06
327177	395103	4.43715e+06
327408	395090	4.43714e+06
327640	395076	4.43714e+06
327930	395046	4.43715e+06
328162	395020	4.43716e+06
328394	394993	4.43716e+06
328626	394899	4.43718e+06
328858	394931	4.43717e+06
329090	395053	4.43715e+06
329322	395119	4.43714e+06
329554	395181	4.43712e+06
329786	395224	4.43712e+06
330018	395247	4.43712e+06
330249	395241	4.43715e+06
330481	395203	4.43715e+06
330712	395168	4.43715e+06
330944	395162	4.43714e+06
331176	395145	4.43713e+06
331465	395125	4.43713e+06
331697	395105	4.43714e+06
331929	395092	4.43713e+06
332160	395087	4.43713e+06
332391	395083	4.43712e+06
332623	395085	4.43712e+06
332855	395065	4.43712e+06
333086	395036	4.43713e+06
333318	395021	4.43714e+06
333549	395017	4.43714e+06
333781	395013	4.43714e+06
334012	395021	4.43715e+06
334244	395030	4.43715e+06
334475	395047	4.43715e+06
334707	395062	4.43716e+06
335001	395079	4.43716e+06
335233	395097	4.43716e+06
335464	395105	4.43716e+06
335696	395128	4.43715e+06
335927	395155	4.43714e+06
336159	395157	4.43714e+06
336391	395171	4.43713e+06
336622	395183	4.43712e+06
336854	395185	4.43712e+06
337086	395187	4.43712e+06
337317	395171	4.43711e+06
337548	395171	4.4371e+06
337780	395171	4.4371e+06
338011	395171	4.4371e+06
338243	395172	4.43711e+06
338537	395170	4.43711e+06
338769	395170	4.43711e+06
339001	395170	4.43711e+06
339232	395170	4.43711e+06
339464	395171	4.43711e+06
339696	395170	4.43711e+06
339928	395169	4.43711e+06
340160	395171	4.43711e+06
340392	395169	4.43711e+06
340623	395170	4.43711e+06
340855	395169	4.4371e+06
341086	395169	4.4371e+06
341318	395168	4.43711e+06
341550	395169	4.43711e+06
341782	395170	4.43711e+06
342077	395172	4.4371e+06
342308	395171	4.4371e+06
342540	395173	4.43711e+06
342772	395170	4.4371e+06
343004	395169	4.4371e+06
343235	395173	4.43711e+06
343467	395173	4.43711e+06
343699	395174	4.43711e+06
343931	395172	4.43711e+06
344163	395171	4.4371e+06
344395	395170	4.4371e+06
344627	395172	4.4371e+06
344859	395171	4.4371e+06
345091	395172	4.4371e+06
345323	395171	4.43711e+06
345617	395171	4.4371e+06
345848	395172	4.43711e+06
346080	395171	4.43711e+06
346312	395172	4.43711e+06
346544	395172	4.43711e+06
346776	395172	4.43711e+06
347008	395171	4.43711e+06
347240	395173	4.4371e+06
347472	395171	4.43711e+06
347704	395172	4.43711e+06
347936	395172	4.4371e+06
348168	395173	4.4371e+06
348400	395171	4.4371e+06
348632	395170	4.43711e+06
348864	395170	4.43711e+06
349158	395170	4.4371e+06
349390	395170	4.4371e+06
349622	395171	4.43711e+06
349854	395172	4.43711e+06
350086	395171	4.43711e+06
350318	395172	4.43711e+06
350550	395175	4.43711e+06
350782	395171	4.43711e+06
351014	395171	4.43711e+06
351246	395172	4.43711e+06
351478	395172	4.43711e+06
351710	395165	4.43711e+06
351942	395164	4.4371e+06
352174	395168	4.4371e+06
352406	395171	4.4371e+06
352710	395174	4.4371e+06
352942	395179	4.43709e+06
353174	395180	4.4371e+06
353405	395178	4.4371e+06
353637	395179	4.43711e+06
353869	395177	4.43711e+06
354101	395177	4.43711e+06
354333	395172	4.43712e+06
354565	395171	4.43712e+06
354797	395169	4.43712e+06
355029	395169	4.43712e+06
355261	395169	4.43712e+06
355493	395169	4.43712e+06
355724	395169	4.43712e+06
355956	395169	4.43712e+06
356260	395168	4.43712e+06
356491	395169	4.43712e+06
356723	395169	4.43712e+06
356955	395169	4.43712e+06
357187	395168	4.43712e+06
357418	395169	4.43712e+06
357650	395168	4.43711e+06
357882	395167	4.43712e+06
358114	395168	4.43712e+06
358346	395169	4.43712e+06
358578	395169	4.43712e+06
358810	395168	4.43712e+06
359042	395170	4.43712e+06
359274	395168	4.43712e+06
359506	395169	4.43712e+06
359810	395170	4.43712e+06
360042	395170	4.43712e+06
360274	395168	4.43712e+06
360506	395170	4.43712e+06
360738	395170	4.43712e+06
360970	395169	4.43712e+06
361202	395169	4.43712e+06
361434	395169	4.43712e+06
361666	395169	4.43712e+06
361898	395169	4.43712e+06
362130	395168	4.43712e+06
362362	395167	4.43712e+06
362594	395169	4.43712e+06
362826	395168	4.43712e+06
363058	395169	4.43712e+06
363362	395168	4.43712e+06
363593	395168	4.43712e+06
363825	395167	4.43712e+06
364057	395170	4.43712e+06
364289	395170	4.43712e+06
364521	395170	4.43713e+06
364753	395168	4.43713e+06
364984	395169	4.43714e+06
365216	395171	4.43714e+06
365448	395167	4.43715e+06
365680	395148	4.43715e+06
365912	395124	4.43715e+06
366144	395072	4.43715e+06
366376	395064	4.43715e+06
366608	395033	4.43715e+06
366892	394999	4.43715e+06
367124	394982	4.43715e+06
367356	394961	4.43716e+06
367588	394955	4.43716e+06
367820	394973	4.43715e+06
368051	394992	4.43715e+06
368283	395009	4.43715e+06
368515	395018	4.43715e+06
368746	395032	4.43715e+06
368978	395070	4.43714e+06
369210	395079	4.43714e+06
369442	395149	4.43713e+06
369674	395181	4.43712e+06
369906	395227	4.4371e+06
370138	395240	4.4371e+06
370422	395247	4.4371e+06
370654	395251	4.43712e+06
370886	395226	4.43715e+06
371118	395201	4.43714e+06
371350	395155	4.43714e+06
371582	395113	4.43714e+06
371814	395053	4.43714e+06
372046	395023	4.43714e+06
372278	394976	4.43715e+06
372510	394974	4.43715e+06
372742	394952	4.43716e+06
372974	394898	4.43716e+06
373206	394900	4.43718e+06
373438	394893	4.43718e+06
373670	394891	4.43719e+06
373954	394897	4.43718e+06
374186	394892	4.43717e+06
374418	394903	4.43717e+06
374650	394899	4.43717e+06
374882	394901	4.43717e+06
375114	394899	4.43717e+06
375346	394899	4.43717e+06
376271	394897	4.43717e+06
376503	394906	4.43717e+06
376734	394898	4.43717e+06
376966	394900	4.43717e+06
377197	394902	4.43718e+06
377481	394902	4.43717e+06
377713	394903	4.43717e+06
377945	394903	4.43718e+06
378177	394925	4.43715e+06
378409	394902	4.43718e+06
378641	394900	4.43717e+06
378873	394909	4.43717e+06
379105	394907	4.43718e+06
379337	394904	4.43717e+06
379568	394904	4.43717e+06
379800	394903	4.43717e+06
380032	394902	4.43717e+06
380264	394900	4.43718e+06
380496	394904	4.43717e+06
380728	394910	4.43717e+06
381012	394902	4.43718e+06
381244	394905	4.43718e+06
381476	394902	4.43718e+06
381708	394904	4.43718e+06
381940	394908	4.43718e+06
382172	394907	4.43718e+06
382403	394902	4.43718e+06
382635	394909	4.43718e+06
382867	394898	4.43717e+06
383098	394902	4.43718e+06
384255	394909	4.43716e+06
384771	394890	4.43718e+06
385003	394890	4.43717e+06
385235	394889	4.43715e+06
385467	394911	4.43717e+06
386161	394969	4.43717e+06
386855	394904	4.4372e+06
387087	394898	4.43719e+06
387319	394887	4.43717e+06
387551	394890	4.43717e+06
387783	394892	4.43717e+06
388067	394972	4.43716e+06
388299	395106	4.43713e+06
388531	395135	4.43713e+06
388763	395170	4.43712e+06
388995	395203	4.43711e+06
389227	395230	4.43711e+06
389459	395249	4.4371e+06
389691	395258	4.43711e+06
389923	395252	4.43713e+06
390155	395251	4.43714e+06
390386	395246	4.43715e+06
390617	395249	4.43715e+06
390849	395232	4.43713e+06
391081	395199	4.43711e+06
391312	395171	4.43711e+06
391596	395105	4.43711e+06
391827	394908	4.43716e+06
392059	394903	4.43719e+06
392291	394911	4.43719e+06
392523	394908	4.43715e+06
392755	394904	4.43719e+06
393219	394906	4.43719e+06
393451	394906	4.43718e+06
394608	394899	4.43718e+06
394840	394906	4.43719e+06
395124	394906	4.43719e+06
395356	394903	4.43719e+06
395588	394902	4.43721e+06
395820	394903	4.43718e+06
396052	394903	4.43719e+06
396977	394901	4.43719e+06
397208	394902	4.43719e+06
397440	394901	4.43719e+06
397672	394900	4.43717e+06
397904	394899	4.43717e+06
398883	394897	4.43718e+06
399115	394888	4.43719e+06
399347	394906	4.43718e+06
399579	394907	4.43717e+06
399811	394909	4.43718e+06
400043	394900	4.43718e+06
400275	394899	4.43718e+06
400507	394905	4.43718e+06
400739	394895	4.43718e+06
400971	394908	4.43718e+06
401203	394912	4.43718e+06
401897	394911	4.43717e+06
402181	394905	4.43718e+06
402412	394914	4.43717e+06
402644	394908	4.43718e+06
402876	394918	4.43718e+06
403108	394910	4.43717e+06
403340	394912	4.43718e+06
403572	394907	4.43718e+06
403804	394912	4.43717e+06
404036	394922	4.43718e+06
404268	394905	4.43718e+06
404500	394907	4.43717e+06
404732	394905	4.43718e+06
404963	394911	4.43717e+06
405195	394911	4.43718e+06
405427	394911	4.43718e+06
405701	394914	4.43718e+06
405933	394909	4.43718e+06
406164	394931	4.43716e+06
406396	395032	4.43715e+06
406628	395061	4.43715e+06
406860	395084	4.43714e+06
407092	395110	4.43714e+06
407324	395133	4.43714e+06
407556	395148	4.43713e+06
407788	395173	4.43713e+06
408020	395197	4.43713e+06
408252	395237	4.43712e+06
408484	395262	4.43711e+06
408716	395252	4.43708e+06
408948	395237	4.43708e+06
409222	395228	4.43708e+06
409454	395215	4.43709e+06
409686	395209	4.43709e+06
409918	395192	4.43709e+06
410150	395191	4.43709e+06
410382	395174	4.43709e+06
410614	395157	4.4371e+06
410846	395146	4.4371e+06
411078	395126	4.43711e+06
411310	395111	4.43711e+06
411541	395101	4.43712e+06
411773	395092	4.43713e+06
412005	395076	4.43713e+06
412237	395059	4.43713e+06
412469	395046	4.43713e+06
412743	395035	4.43713e+06
412975	394920	4.43716e+06
413207	394894	4.43717e+06
413439	394912	4.43715e+06
413670	395002	4.43715e+06
413901	395031	4.43715e+06
414133	395061	4.43715e+06
414364	395098	4.43713e+06
414596	395138	4.43713e+06
414828	395178	4.43713e+06
415060	395208	4.43713e+06
415292	395234	4.4371e+06
415524	395249	4.43709e+06
415756	395244	4.43708e+06
415988	395232	4.43709e+06
416262	395220	4.4371e+06
416494	395200	4.43711e+06
416726	395178	4.43712e+06
416958	395148	4.43713e+06
417190	395146	4.43715e+06
417422	395126	4.43716e+06
417654	395111	4.43715e+06
417886	395093	4.43715e+06
418117	395087	4.43714e+06
418349	395074	4.43714e+06
418581	395059	4.43715e+06
418813	395053	4.43714e+06
419045	395050	4.43714e+06
419277	395039	4.43714e+06
419509	395031	4.43714e+06
419803	395052	4.43714e+06
420034	395108	4.43713e+06
420266	395129	4.43713e+06
420498	395164	4.43714e+06
420730	395188	4.43715e+06
420962	395195	4.43715e+06
421194	395205	4.43716e+06
421426	395210	4.43716e+06
421658	395224	4.43716e+06
421890	395247	4.43716e+06
422122	395261	4.43716e+06
422354	395262	4.43716e+06
422586	395261	4.43715e+06
422818	395260	4.43715e+06
423050	395260	4.43714e+06
423344	395259	4.43714e+06
423575	395260	4.43714e+06
423807	395261	4.43714e+06
424038	395262	4.43713e+06
424270	395260	4.43714e+06
424502	395258	4.43714e+06
424734	395260	4.43714e+06
424966	395262	4.43713e+06
425198	395259	4.43713e+06
425430	395261	4.43714e+06
425662	395263	4.43714e+06
425894	395259	4.43714e+06
426126	395263	4.43714e+06
426358	395262	4.43713e+06
426590	395263	4.43714e+06
426884	395266	4.43714e+06
427115	395262	4.43713e+06
427347	395260	4.43714e+06
427579	395263	4.43713e+06
427811	395265	4.43713e+06
428043	395264	4.43714e+06
428275	395263	4.43713e+06
428507	395262	4.43714e+06
428739	395262	4.43713e+06
428971	395261	4.43713e+06
429203	395261	4.43714e+06
429435	395263	4.43713e+06
429667	395262	4.43713e+06
429898	395263	4.43713e+06
430130	395262	4.43713e+06
430424	395262	4.43714e+06
430656	395262	4.43713e+06
430888	395264	4.43713e+06
431120	395265	4.43713e+06
431352	395265	4.43713e+06
431584	395262	4.43713e+06
431816	395263	4.43714e+06
432048	395261	4.43714e+06
432280	395261	4.43714e+06
432512	395262	4.43714e+06
432744	395263	4.43714e+06
432976	395263	4.43714e+06
433208	395263	4.43713e+06
433440	395264	4.43713e+06
433672	395262	4.43714e+06
433966	395263	4.43713e+06
434197	395257	4.43713e+06
434429	395255	4.43713e+06
434660	395242	4.43713e+06
434892	395221	4.43713e+06
435124	395221	4.43713e+06
435356	395220	4.43713e+06
435588	395217	4.43714e+06
435820	395205	4.43714e+06
436052	395203	4.43714e+06
436284	395204	4.43714e+06
436516	395201	4.43713e+06
436748	395200	4.43713e+06
436980	395201	4.43713e+06
437212	395200	4.43713e+06
437506	395201	4.43713e+06
437738	395201	4.43713e+06
437970	395201	4.43713e+06
438202	395203	4.43714e+06
438434	395203	4.43714e+06
438666	395202	4.43714e+06
438898	395201	4.43714e+06
439130	395201	4.43714e+06
439362	395200	4.43714e+06
439594	395200	4.43714e+06
439826	395200	4.43714e+06
440058	395202	4.43713e+06
440290	395199	4.43713e+06
440522	395198	4.43713e+06
440754	395198	4.43713e+06
441068	395201	4.43713e+06
441299	395200	4.43713e+06
441531	395201	4.43713e+06
441763	395200	4.43714e+06
441995	395197	4.43713e+06
442227	395197	4.43713e+06
442459	395197	4.43713e+06
442690	395200	4.43713e+06
442922	395200	4.43713e+06
443154	395199	4.43713e+06
443386	395201	4.43713e+06
443618	395200	4.43713e+06
443850	395200	4.43713e+06
444082	395200	4.43713e+06
444314	395200	4.43713e+06
444628	395199	4.43713e+06
444859	395198	4.43713e+06
445091	395200	4.43713e+06
445323	395198	4.43713e+06
445555	395198	4.43713e+06
445787	395199	4.43713e+06
446019	395200	4.43713e+06
446251	395201	4.43713e+06
446483	395199	4.43713e+06
446715	395199	4.43713e+06
446947	395198	4.43713e+06
447179	395199	4.43713e+06
447411	395199	4.43713e+06
447643	395198	4.43713e+06
447875	395198	4.43713e+06
448189	395199	4.43713e+06
448421	395199	4.43713e+06
448653	395199	4.43713e+06
448885	395198	4.43713e+06
449117	395199	4.43713e+06
449349	395198	4.43713e+06
449581	395197	4.43713e+06
449813	395197	4.43713e+06
450045	395200	4.43713e+06
450277	395199	4.43713e+06
450509	395200	4.43713e+06
450741	395199	4.43713e+06
450973	395197	4.43713e+06
451205	395192	4.43713e+06
451437	395187	4.43714e+06
451751	395178	4.43714e+06
451983	395163	4.43714e+06
452215	395153	4.43714e+06
452446	395137	4.43714e+06
452678	395102	4.43714e+06
452910	395054	4.43714e+06
453141	395036	4.43714e+06
453373	395025	4.43714e+06
453605	395017	4.43714e+06
453837	395005	4.43714e+06
454069	394991	4.43714e+06
454301	395000	4.43715e+06
454532	395012	4.43714e+06
454764	395032	4.43714e+06
454995	395046	4.43714e+06
455309	395058	4.43715e+06
455541	395088	4.43715e+06
455773	395094	4.43715e+06
456005	395112	4.43715e+06
456237	395120	4.43714e+06
456469	395124	4.43714e+06
456701	395138	4.43714e+06
456933	395152	4.43714e+06
457165	395163	4.43715e+06
457397	395171	4.43715e+06
457629	395178	4.43715e+06
457861	395172	4.43714e+06
458093	395169	4.43714e+06
458325	395129	4.43714e+06
458557	395019	4.43715e+06
459103	394894	4.43718e+06
459335	394892	4.43717e+06
459567	394896	4.43717e+06
459799	394894	4.43717e+06
460031	394901	4.43717e+06
460262	394901	4.43717e+06
460494	394897	4.43717e+06
460726	394897	4.43717e+06
460958	394897	4.43717e+06
463358	394897	4.43718e+06
463590	394901	4.4372e+06
463822	394898	4.43719e+06
464054	394907	4.43719e+06
464286	394904	4.43718e+06
464749	394901	4.43718e+06
464981	394906	4.43719e+06
465213	394901	4.43719e+06
476774	394904	4.43712e+06
480270	394923	4.43714e+06
480502	394931	4.43713e+06
480965	394924	4.43713e+06
481428	394911	4.43712e+06
481660	394925	4.43713e+06
481891	394929	4.43715e+06
482123	394915	4.43714e+06
482355	394925	4.43714e+06
483078	394933	4.43714e+06
483310	394925	4.43714e+06
483542	394933	4.43712e+06
483774	394895	4.43716e+06
484005	394916	4.43714e+06
484237	394977	4.43715e+06
484468	395011	4.43715e+06
484700	395028	4.43715e+06
484931	395045	4.43715e+06
485163	395065	4.43715e+06
485395	395084	4.43715e+06
485627	395093	4.43715e+06
485859	395112	4.43715e+06
486119	395123	4.43715e+06
486351	395143	4.43715e+06
486583	395157	4.43715e+06
486814	395162	4.43714e+06
487046	395173	4.43714e+06
487278	395166	4.43714e+06
487510	395153	4.43714e+06
487742	395099	4.43712e+06
487974	395032	4.43714e+06
488206	394936	4.43715e+06
488438	394940	4.43715e+06
488670	394938	4.43715e+06
488902	394942	4.43715e+06
489134	394942	4.43714e+06
489366	394940	4.43714e+06
489626	394937	4.43714e+06
489858	394940	4.43715e+06
490090	394939	4.43715e+06
490322	394941	4.43715e+06
490554	394939	4.43715e+06
490786	394944	4.43715e+06
491018	394945	4.43715e+06
491250	394940	4.43714e+06
491482	394937	4.43715e+06
491714	394937	4.43715e+06
491946	394941	4.43715e+06
492178	394942	4.43715e+06
492410	394954	4.43715e+06
492642	394941	4.43714e+06
492874	394940	4.43714e+06
493134	395095	4.43715e+06
493366	395109	4.43714e+06
493598	395118	4.43714e+06
493830	395124	4.43713e+06
494062	395129	4.43713e+06
494294	395142	4.43713e+06
494526	395149	4.43712e+06
494758	395154	4.43712e+06
494990	395157	4.43712e+06
495222	395177	4.43711e+06
495454	395188	4.43711e+06
495686	395195	4.43711e+06
495918	395213	4.43711e+06
496149	395225	4.4371e+06
496381	395243	4.4371e+06
496641	395254	4.4371e+06
496872	395257	4.43709e+06
497104	395245	4.43709e+06
497336	395228	4.43709e+06
497567	395217	4.43709e+06
497799	395198	4.43709e+06
498031	395186	4.43709e+06
498263	395146	4.4371e+06
498495	395137	4.4371e+06
498727	395114	4.43712e+06
498958	395037	4.43713e+06
499190	394899	4.43716e+06
499421	394903	4.43716e+06
499653	394906	4.43716e+06
499885	394907	4.43716e+06
500145	394909	4.43717e+06
500376	394901	4.43717e+06
500608	394900	4.43717e+06
500840	394904	4.43716e+06
501072	394908	4.43716e+06
501304	394967	4.43716e+06
501536	394992	4.43717e+06
501768	395017	4.43716e+06
502000	395044	4.43716e+06
502232	395078	4.43716e+06
502464	395090	4.43715e+06
502696	395097	4.43715e+06
502928	395129	4.43712e+06
503160	395177	4.43712e+06
503392	395193	4.43712e+06
503652	395219	4.43711e+06
503884	395239	4.43711e+06
504116	395256	4.4371e+06
504348	395236	4.43709e+06
504580	395213	4.4371e+06
504812	395184	4.4371e+06
505044	395162	4.43711e+06
505276	395149	4.43711e+06
505508	395167	4.43714e+06
505740	395198	4.43716e+06
505972	395220	4.43716e+06
506204	395265	4.43716e+06
506436	395263	4.43715e+06
506668	395262	4.43713e+06
506900	395258	4.43712e+06
507160	395241	4.4371e+06
507392	395234	4.43711e+06
507624	395213	4.43711e+06
507856	395201	4.43712e+06
508088	395199	4.43712e+06
508320	395192	4.43712e+06
508552	395190	4.43713e+06
508784	395188	4.43713e+06
509016	395186	4.43713e+06
509248	395185	4.43713e+06
509480	395183	4.43713e+06
509712	395181	4.43713e+06
509944	395180	4.43713e+06
510176	395180	4.43713e+06
510408	395182	4.43713e+06
510668	395182	4.43713e+06
510900	395180	4.43714e+06
511132	395180	4.43713e+06
511364	395179	4.43713e+06
511596	395180	4.43713e+06
511828	395182	4.43713e+06
512060	395181	4.43713e+06
512292	395180	4.43713e+06
512524	395181	4.43713e+06
512756	395182	4.43713e+06
512988	395181	4.43713e+06
513220	395181	4.43713e+06
513452	395181	4.43713e+06
513684	395182	4.43713e+06
513916	395181	4.43713e+06
514176	395182	4.43713e+06
514408	395181	4.43713e+06
514640	395182	4.43713e+06
514872	395182	4.43713e+06
515104	395183	4.43713e+06
515336	395181	4.43713e+06
515568	395182	4.43713e+06
515800	395185	4.43713e+06
516032	395187	4.43713e+06
516263	395188	4.43713e+06
516495	395191	4.43713e+06
516727	395192	4.43713e+06
516959	395192	4.43712e+06
517191	395191	4.43712e+06
517423	395192	4.43713e+06
517683	395192	4.43713e+06
517914	395191	4.43713e+06
518146	395190	4.43713e+06
518378	395190	4.43713e+06
518610	395190	4.43713e+06
518842	395191	4.43713e+06
519074	395191	4.43713e+06
519306	395190	4.43713e+06
519538	395191	4.43713e+06
519770	395192	4.43713e+06
520001	395191	4.43713e+06
520233	395191	4.43712e+06
520465	395193	4.43712e+06
520697	395193	4.43712e+06
520929	395192	4.43712e+06
521189	395191	4.43712e+06
521421	395191	4.43712e+06
521653	395191	4.43712e+06
521885	395190	4.43713e+06
522117	395190	4.43713e+06
522349	395190	4.43713e+06
522581	395188	4.43713e+06
522813	395189	4.43713e+06
523045	395189	4.43713e+06
523277	395189	4.43713e+06
523509	395189	4.43713e+06
523741	395189	4.43713e+06
523973	395189	4.43713e+06
524205	395193	4.43713e+06
524437	395190	4.43713e+06
524697	395193	4.43713e+06
524929	395193	4.43713e+06
525161	395194	4.43713e+06
525393	395196	4.43713e+06
525624	395198	4.43713e+06
525856	395201	4.43714e+06
526088	395200	4.43714e+06
526320	395201	4.43714e+06
526552	395200	4.43713e+06
526784	395200	4.43713e+06
527016	395199	4.43713e+06
527248	395200	4.43713e+06
527480	395199	4.43713e+06
527712	395198	4.43713e+06
527944	395198	4.43713e+06
528204	395199	4.43713e+06
528436	395199	4.43713e+06
528668	395200	4.43713e+06
528899	395199	4.43713e+06
529131	395201	4.43713e+06
529362	395199	4.43714e+06
529594	395197	4.43713e+06
529826	395198	4.43713e+06
530058	395199	4.43713e+06
530290	395199	4.43714e+06
530522	395201	4.43713e+06
530754	395201	4.43713e+06
530986	395201	4.43713e+06
531218	395200	4.43713e+06
[truncated: 369 more rows]
