# Supplementary material for: Effects of Number of Animals Monitored on Representations of Cattle Group Movement Characteristics and Spatial Occupancy
Source: PLoS One. 2015 Feb 3;10(2):e0113117. doi: 10.1371/journal.pone.0113117 (PMC4315582; doi:10.1371/journal.pone.0113117)
Supplement: S1 File — (ZIP) [file pone.0113117.s001.zip › File S1/GPS data of Group A/X212.xlsx]

## Sheet: X212
time	X	Y
136	395207	4.4371e+06
368	395209	4.4371e+06
600	395207	4.4371e+06
832	395206	4.4371e+06
1064	395207	4.43711e+06
1353	395206	4.43711e+06
1585	395208	4.4371e+06
1817	395208	4.4371e+06
2049	395205	4.43711e+06
2281	395207	4.4371e+06
2513	395207	4.4371e+06
2745	395206	4.43711e+06
2976	395207	4.43711e+06
3208	395206	4.43711e+06
3440	395208	4.4371e+06
3672	395209	4.4371e+06
3904	395207	4.43711e+06
4136	395207	4.43711e+06
4368	395207	4.43711e+06
4600	395206	4.4371e+06
4894	395207	4.4371e+06
5126	395207	4.4371e+06
5358	395209	4.4371e+06
5590	395209	4.4371e+06
5822	395208	4.4371e+06
6054	395206	4.43711e+06
6286	395207	4.43711e+06
6518	395210	4.43711e+06
6750	395216	4.43711e+06
6982	395216	4.4371e+06
7214	395217	4.4371e+06
7446	395219	4.4371e+06
7677	395216	4.4371e+06
7909	395216	4.4371e+06
8141	395217	4.4371e+06
8435	395217	4.4371e+06
8667	395217	4.4371e+06
8899	395217	4.4371e+06
9131	395217	4.4371e+06
9363	395219	4.4371e+06
9595	395215	4.4371e+06
9827	395215	4.4371e+06
10059	395214	4.4371e+06
10291	395214	4.4371e+06
10523	395214	4.4371e+06
10755	395212	4.4371e+06
10987	395212	4.4371e+06
11218	395212	4.4371e+06
11450	395212	4.43709e+06
11682	395211	4.43709e+06
11976	395213	4.43709e+06
12208	395214	4.43709e+06
12440	395211	4.43709e+06
12672	395208	4.43709e+06
12904	395207	4.4371e+06
13135	395207	4.4371e+06
13367	395207	4.43709e+06
13599	395207	4.43709e+06
13830	395209	4.4371e+06
14062	395208	4.43709e+06
14294	395210	4.4371e+06
14526	395210	4.43709e+06
14758	395210	4.4371e+06
14990	395210	4.4371e+06
15222	395210	4.4371e+06
15516	395209	4.43709e+06
15748	395209	4.4371e+06
15980	395207	4.43709e+06
16212	395208	4.43709e+06
16444	395207	4.43709e+06
16676	395207	4.43709e+06
16908	395209	4.43709e+06
17140	395207	4.43709e+06
17372	395208	4.43709e+06
17604	395208	4.4371e+06
17836	395207	4.4371e+06
18068	395208	4.4371e+06
18300	395208	4.4371e+06
18532	395207	4.4371e+06
18764	395208	4.4371e+06
19058	395208	4.43709e+06
19290	395208	4.43709e+06
19522	395209	4.4371e+06
19754	395203	4.43709e+06
19986	395171	4.43709e+06
20218	395149	4.4371e+06
20450	395126	4.43711e+06
20682	395087	4.43713e+06
20914	395075	4.43713e+06
21146	395025	4.43716e+06
21378	395006	4.43717e+06
21610	394965	4.43717e+06
21842	394943	4.43717e+06
22074	394939	4.43716e+06
22306	394945	4.43716e+06
22610	395015	4.43716e+06
22842	395188	4.43716e+06
23074	395246	4.43715e+06
23306	395249	4.43715e+06
23538	395260	4.43714e+06
23770	395265	4.43713e+06
24002	395261	4.4371e+06
24233	395260	4.4371e+06
24465	395266	4.4371e+06
24697	395267	4.43711e+06
24929	395255	4.43712e+06
25161	395252	4.43713e+06
25393	395252	4.43715e+06
25625	395248	4.43716e+06
25857	395239	4.43716e+06
26161	395222	4.43716e+06
26393	395207	4.43715e+06
26625	395177	4.43713e+06
26857	395142	4.43711e+06
27089	395144	4.43711e+06
27321	395171	4.43713e+06
27553	395008	4.43714e+06
27785	394954	4.43715e+06
28017	394945	4.43716e+06
28249	394922	4.43717e+06
28481	394924	4.43717e+06
28712	394933	4.43716e+06
28944	394941	4.43716e+06
29176	394998	4.43714e+06
29408	395021	4.43714e+06
29712	395087	4.43713e+06
29944	395209	4.43714e+06
30176	395261	4.43713e+06
30408	395250	4.43712e+06
30640	395250	4.43712e+06
30872	395250	4.43712e+06
31104	395249	4.43712e+06
31336	395249	4.43712e+06
31568	395249	4.43712e+06
31800	395250	4.43712e+06
32032	395251	4.43712e+06
32264	395250	4.43712e+06
32496	395250	4.43712e+06
32728	395250	4.43712e+06
32960	395250	4.43712e+06
33264	395251	4.43712e+06
33496	395251	4.43712e+06
33728	395253	4.43712e+06
33960	395252	4.43712e+06
34192	395251	4.43712e+06
34424	395204	4.43714e+06
34656	394981	4.43716e+06
34888	394964	4.43716e+06
35120	395268	4.43711e+06
35352	395266	4.43709e+06
35583	395261	4.4371e+06
35815	395264	4.4371e+06
36046	395264	4.43709e+06
36278	395260	4.43709e+06
36510	395260	4.43709e+06
36794	395260	4.43709e+06
37026	395261	4.43709e+06
37258	395266	4.43709e+06
37490	395267	4.43709e+06
37722	395265	4.43709e+06
37954	395257	4.43709e+06
38186	395197	4.43711e+06
38418	395233	4.43715e+06
38650	395256	4.43708e+06
38882	395161	4.4371e+06
39114	395036	4.43713e+06
39346	394922	4.43714e+06
39578	394928	4.43713e+06
39810	394922	4.43714e+06
40110	394923	4.43724e+06
40573	394933	4.43714e+06
41268	394988	4.43717e+06
41500	394953	4.43713e+06
41992	394928	4.43715e+06
42224	394931	4.43715e+06
42456	394926	4.43714e+06
43383	394929	4.43716e+06
43846	394932	4.43716e+06
44078	394934	4.43716e+06
44310	394937	4.43716e+06
44773	394932	4.43716e+06
45004	395092	4.43716e+06
45236	395209	4.43716e+06
45496	395267	4.43715e+06
45727	395256	4.43714e+06
45958	395248	4.43713e+06
46190	395265	4.43712e+06
46422	395267	4.43711e+06
46654	395269	4.4371e+06
46886	395267	4.4371e+06
47118	395265	4.4371e+06
47350	395265	4.4371e+06
47582	395268	4.43709e+06
47814	395266	4.43709e+06
48046	395264	4.43709e+06
48278	395264	4.43709e+06
48510	395265	4.43709e+06
48742	395264	4.43709e+06
49002	395264	4.43709e+06
49234	395264	4.43709e+06
49465	395267	4.43709e+06
49697	395262	4.43709e+06
49929	395265	4.43708e+06
50161	395264	4.43708e+06
50393	395267	4.43709e+06
50625	395266	4.43709e+06
50856	395266	4.43709e+06
51088	395265	4.43709e+06
51320	395263	4.43709e+06
51552	395267	4.43709e+06
51784	395265	4.43709e+06
52016	395265	4.43709e+06
52248	395266	4.43708e+06
52508	395267	4.43709e+06
52740	395266	4.43709e+06
52972	395263	4.43708e+06
53204	395270	4.43709e+06
53436	395235	4.43709e+06
53668	395232	4.43709e+06
53900	395230	4.4371e+06
54132	395227	4.4371e+06
54364	395244	4.4371e+06
54596	395267	4.4371e+06
54828	395269	4.43711e+06
55060	395269	4.43711e+06
55292	395268	4.43715e+06
55524	395261	4.43715e+06
55756	395251	4.43715e+06
56016	395242	4.43715e+06
56248	395239	4.43715e+06
56480	395266	4.43712e+06
56712	395268	4.43711e+06
56944	395266	4.43709e+06
57176	395261	4.43708e+06
57408	395267	4.43709e+06
57640	395270	4.43709e+06
57872	395266	4.43709e+06
58103	395268	4.43709e+06
58335	395270	4.4371e+06
58567	395264	4.4371e+06
58799	395263	4.43708e+06
59030	395259	4.43707e+06
59262	395248	4.43708e+06
59522	395242	4.43709e+06
59754	395250	4.4371e+06
59986	395259	4.43709e+06
60218	395253	4.4371e+06
60450	395254	4.4371e+06
60682	395253	4.4371e+06
60914	395256	4.43713e+06
61145	395267	4.43716e+06
61377	395245	4.43715e+06
61609	395231	4.43715e+06
61841	395225	4.43715e+06
62073	395211	4.43715e+06
62305	395191	4.43715e+06
62537	395184	4.43715e+06
62769	395171	4.43715e+06
63029	395161	4.43715e+06
63261	395146	4.43715e+06
63493	395133	4.43714e+06
63724	395132	4.43714e+06
63956	395127	4.43714e+06
64188	395088	4.43712e+06
64420	394922	4.43717e+06
64652	394897	4.43724e+06
64884	394895	4.43723e+06
65116	394900	4.43723e+06
66768	394905	4.43724e+06
67231	394898	4.43723e+06
67463	394917	4.43719e+06
67695	395021	4.43715e+06
67927	395068	4.43712e+06
68158	395146	4.43711e+06
68390	395194	4.43709e+06
68622	395255	4.43713e+06
68853	395219	4.43716e+06
69085	395181	4.43715e+06
69316	395155	4.43715e+06
69548	395102	4.43713e+06
69780	395082	4.43713e+06
70040	395064	4.43714e+06
70272	395042	4.43715e+06
70504	395027	4.43715e+06
70736	395015	4.43716e+06
70968	395026	4.43715e+06
71200	395077	4.43715e+06
71432	395139	4.43713e+06
71664	395158	4.43712e+06
71896	395163	4.43712e+06
72128	395191	4.43712e+06
72360	395211	4.43712e+06
72592	395258	4.4371e+06
72824	395261	4.4371e+06
73056	395254	4.4371e+06
73288	395252	4.4371e+06
73548	395252	4.4371e+06
73780	395252	4.4371e+06
74012	395252	4.4371e+06
74244	395252	4.4371e+06
74476	395251	4.4371e+06
74708	395252	4.4371e+06
74940	395252	4.4371e+06
75172	395254	4.4371e+06
75404	395252	4.4371e+06
75636	395252	4.4371e+06
75868	395251	4.4371e+06
76100	395248	4.4371e+06
76332	395248	4.4371e+06
76564	395248	4.4371e+06
76796	395248	4.4371e+06
77056	395248	4.4371e+06
77288	395247	4.4371e+06
77520	395248	4.4371e+06
77752	395248	4.4371e+06
77984	395247	4.4371e+06
78216	395247	4.4371e+06
78448	395248	4.4371e+06
78680	395247	4.4371e+06
78912	395247	4.4371e+06
79144	395248	4.4371e+06
79376	395248	4.4371e+06
79608	395249	4.4371e+06
79840	395250	4.4371e+06
80072	395250	4.4371e+06
80304	395248	4.4371e+06
80564	395249	4.4371e+06
80796	395249	4.4371e+06
81028	395249	4.4371e+06
81260	395250	4.4371e+06
81492	395252	4.4371e+06
81724	395252	4.4371e+06
81956	395251	4.4371e+06
82188	395251	4.4371e+06
82420	395251	4.4371e+06
82652	395250	4.4371e+06
82884	395250	4.4371e+06
83116	395250	4.4371e+06
83347	395248	4.4371e+06
83579	395245	4.43709e+06
83810	395248	4.43709e+06
84070	395249	4.43709e+06
84302	395247	4.43709e+06
84534	395247	4.43709e+06
84766	395247	4.43709e+06
84998	395248	4.43709e+06
85230	395247	4.43709e+06
85462	395248	4.43709e+06
85694	395248	4.43709e+06
85926	395248	4.43709e+06
86158	395248	4.43708e+06
86390	395248	4.43708e+06
86622	395248	4.43709e+06
86854	395247	4.43709e+06
87086	395249	4.43709e+06
87318	395247	4.43709e+06
87578	395248	4.43709e+06
87810	395251	4.43709e+06
88042	395251	4.43709e+06
88274	395247	4.43709e+06
88506	395244	4.43709e+06
88738	395248	4.43709e+06
88970	395249	4.43709e+06
89202	395263	4.4371e+06
89434	395263	4.4371e+06
89666	395264	4.4371e+06
89898	395260	4.43711e+06
90130	395258	4.43711e+06
90362	395252	4.43712e+06
90594	395247	4.43712e+06
90826	395203	4.43709e+06
91086	395193	4.4371e+06
91318	395182	4.4371e+06
91550	395173	4.4371e+06
91781	395161	4.4371e+06
92013	395152	4.43711e+06
92245	395148	4.43711e+06
92476	395146	4.43711e+06
92708	395136	4.43711e+06
92940	395131	4.43711e+06
93172	395135	4.43711e+06
93404	395135	4.43711e+06
93636	395136	4.43711e+06
93868	395135	4.43711e+06
94100	395132	4.43711e+06
94332	395135	4.43711e+06
94592	395135	4.43711e+06
94824	395135	4.43711e+06
95056	395135	4.43711e+06
95288	395134	4.43711e+06
95520	395135	4.43711e+06
95752	395145	4.4371e+06
95984	395150	4.4371e+06
96216	395157	4.4371e+06
96448	395160	4.4371e+06
96680	395166	4.4371e+06
96912	395168	4.4371e+06
97144	395168	4.4371e+06
97376	395167	4.4371e+06
97608	395167	4.4371e+06
97840	395166	4.4371e+06
98100	395167	4.4371e+06
98332	395166	4.4371e+06
98564	395166	4.4371e+06
98796	395166	4.4371e+06
99028	395167	4.4371e+06
99260	395165	4.4371e+06
99492	395166	4.4371e+06
99724	395166	4.4371e+06
99956	395167	4.4371e+06
100188	395166	4.4371e+06
100419	395170	4.4371e+06
100651	395170	4.4371e+06
100883	395170	4.4371e+06
101115	395166	4.43709e+06
101347	395168	4.4371e+06
101607	395167	4.43709e+06
101839	395166	4.43709e+06
102071	395165	4.43709e+06
102303	395169	4.4371e+06
102534	395168	4.4371e+06
102766	395168	4.4371e+06
102998	395168	4.4371e+06
103230	395166	4.4371e+06
103462	395166	4.4371e+06
103694	395166	4.4371e+06
103926	395166	4.4371e+06
104158	395167	4.4371e+06
104390	395167	4.4371e+06
104622	395166	4.4371e+06
104854	395165	4.4371e+06
105114	395169	4.4371e+06
105346	395170	4.43711e+06
105578	395165	4.4371e+06
105809	395166	4.4371e+06
106041	395165	4.4371e+06
106273	395168	4.4371e+06
106505	395167	4.4371e+06
106737	395165	4.4371e+06
106969	395160	4.4371e+06
107201	395158	4.4371e+06
107433	395159	4.4371e+06
107665	395157	4.4371e+06
107896	395157	4.4371e+06
108128	395182	4.4371e+06
108360	395182	4.4371e+06
108620	395182	4.4371e+06
108852	395181	4.4371e+06
109084	395131	4.43711e+06
109316	395092	4.43714e+06
109548	395046	4.43716e+06
109780	395029	4.43716e+06
110012	394998	4.43717e+06
110244	394970	4.43717e+06
110476	394943	4.43717e+06
110708	394945	4.43716e+06
110940	394971	4.43716e+06
111172	394983	4.43716e+06
111403	395025	4.43716e+06
111635	395034	4.43716e+06
111867	395060	4.43716e+06
112127	395106	4.43716e+06
112359	395148	4.43716e+06
112591	395165	4.43715e+06
112823	395210	4.43715e+06
113055	395258	4.43714e+06
113287	395257	4.43713e+06
113519	395261	4.4371e+06
113751	395254	4.43709e+06
113983	395249	4.43708e+06
114215	395248	4.43708e+06
114447	395249	4.43708e+06
114679	395249	4.43707e+06
114911	395248	4.43707e+06
115143	395249	4.43708e+06
115375	395265	4.43707e+06
115635	395267	4.43707e+06
115866	395267	4.43707e+06
116098	395266	4.43708e+06
116330	395259	4.43708e+06
116561	395261	4.43707e+06
116793	395257	4.43707e+06
117025	395244	4.43708e+06
117257	395200	4.43709e+06
117488	395117	4.43711e+06
117720	395081	4.43711e+06
117952	395018	4.43713e+06
118184	394989	4.43714e+06
118416	394959	4.43715e+06
118648	394922	4.43716e+06
118879	394916	4.4372e+06
121459	394898	4.43722e+06
126848	394932	4.43724e+06
127776	394916	4.43725e+06
128239	394915	4.43723e+06
128471	394936	4.43723e+06
128934	394918	4.43721e+06
129166	394893	4.43725e+06
129397	394904	4.43724e+06
129888	394909	4.43724e+06
130815	394912	4.43723e+06
131046	394906	4.43723e+06
131278	394890	4.43724e+06
131510	394897	4.43724e+06
131742	394893	4.43724e+06
131974	394895	4.43724e+06
132206	394893	4.43724e+06
132438	394894	4.43724e+06
132669	394895	4.43724e+06
132901	394895	4.43724e+06
133160	394895	4.43724e+06
133392	394899	4.43724e+06
133624	394895	4.43724e+06
133856	394899	4.43724e+06
134088	394900	4.43724e+06
134320	394897	4.43723e+06
134552	394901	4.43724e+06
134784	394897	4.43724e+06
135016	394913	4.43721e+06
135248	395047	4.43716e+06
135480	395087	4.43715e+06
135712	395109	4.43716e+06
135944	395115	4.43716e+06
136176	395149	4.43714e+06
136408	395144	4.43711e+06
136667	395095	4.43712e+06
136899	395061	4.43712e+06
137131	395022	4.43713e+06
137363	394994	4.43714e+06
137595	394960	4.43715e+06
137827	394945	4.43715e+06
138059	394946	4.43716e+06
138291	394941	4.43714e+06
138523	394936	4.43715e+06
138754	394941	4.43715e+06
138986	394948	4.43713e+06
139217	394937	4.43715e+06
139449	394937	4.43715e+06
139681	394939	4.43715e+06
139913	394940	4.43714e+06
140172	394938	4.43713e+06
140404	394942	4.43713e+06
140636	394939	4.43714e+06
140868	394938	4.43714e+06
141100	394937	4.43714e+06
141332	394937	4.43714e+06
141564	394939	4.43713e+06
141796	394937	4.43714e+06
142028	394939	4.43713e+06
142260	394937	4.43714e+06
142491	394938	4.43714e+06
142723	394939	4.43714e+06
142955	394938	4.43714e+06
143186	394940	4.43714e+06
143418	394938	4.43713e+06
143677	394940	4.43714e+06
143909	394940	4.43714e+06
144141	394941	4.43713e+06
144373	394940	4.43714e+06
144605	394941	4.43714e+06
144837	394941	4.43714e+06
145069	394939	4.43714e+06
145301	394939	4.43714e+06
145533	394930	4.43714e+06
145764	394940	4.43714e+06
145996	394943	4.43714e+06
146228	394939	4.43714e+06
146460	394939	4.43715e+06
146692	394940	4.43714e+06
146923	395003	4.43715e+06
147182	395068	4.43715e+06
147414	395105	4.43714e+06
147646	395134	4.43712e+06
147878	395157	4.43711e+06
148110	395188	4.4371e+06
148342	395196	4.43709e+06
148574	395215	4.43709e+06
148806	395223	4.43709e+06
149038	395258	4.43708e+06
149269	395268	4.43711e+06
149501	395261	4.4371e+06
149733	395249	4.4371e+06
149964	395230	4.4371e+06
150196	395204	4.43709e+06
150428	395169	4.4371e+06
150687	395161	4.4371e+06
150919	395135	4.43711e+06
151151	395091	4.43712e+06
151383	395063	4.43712e+06
151615	395040	4.43713e+06
151847	395014	4.43714e+06
152079	394980	4.43715e+06
152311	394910	4.43724e+06
152542	394899	4.43723e+06
152774	394915	4.4372e+06
153006	395039	4.43716e+06
153238	395081	4.43715e+06
153470	395115	4.43715e+06
153702	395156	4.43714e+06
153934	395179	4.43715e+06
154193	395211	4.43714e+06
154425	395232	4.43715e+06
154657	395256	4.43714e+06
154888	395268	4.43714e+06
155120	395242	4.43716e+06
155352	395241	4.43714e+06
155584	395238	4.43713e+06
155816	395204	4.43712e+06
156047	395149	4.43711e+06
156279	395133	4.43712e+06
156511	395119	4.43712e+06
156742	395089	4.43712e+06
156974	395063	4.43715e+06
157206	395045	4.43716e+06
157438	394998	4.43716e+06
157697	394984	4.43717e+06
157929	394932	4.43717e+06
158161	394952	4.43716e+06
158393	394917	4.4372e+06
158625	394920	4.4372e+06
158857	394917	4.43718e+06
159089	395076	4.43715e+06
159321	395122	4.43716e+06
159553	395154	4.43716e+06
159784	395232	4.43715e+06
160016	395239	4.43712e+06
160247	395257	4.43716e+06
160479	395259	4.43715e+06
160711	395259	4.43714e+06
160943	395261	4.43714e+06
161202	395264	4.43714e+06
161434	395264	4.43712e+06
161666	395264	4.4371e+06
161898	395259	4.4371e+06
162130	395266	4.4371e+06
162362	395267	4.43711e+06
162594	395270	4.43711e+06
162826	395267	4.43711e+06
163058	395268	4.43711e+06
163290	395268	4.43711e+06
163522	395267	4.43712e+06
163754	395267	4.4371e+06
163986	395268	4.43711e+06
164218	395259	4.4371e+06
164450	395262	4.43711e+06
164709	395260	4.43712e+06
164941	395258	4.43712e+06
165173	395250	4.43715e+06
165405	395248	4.43714e+06
165637	395264	4.43714e+06
165868	395268	4.43715e+06
166100	395260	4.43716e+06
166332	395264	4.43715e+06
166564	395260	4.43711e+06
166796	395269	4.43712e+06
167028	395263	4.43716e+06
167259	395268	4.43711e+06
167491	395271	4.43713e+06
167723	395238	4.43714e+06
167955	395244	4.43713e+06
168214	395243	4.43713e+06
168446	395244	4.43713e+06
168678	395244	4.43713e+06
168910	395245	4.43713e+06
169142	395246	4.43713e+06
169374	395245	4.43713e+06
169606	395245	4.43713e+06
169838	395245	4.43713e+06
170070	395245	4.43713e+06
170302	395244	4.43713e+06
170534	395244	4.43713e+06
170765	395251	4.43714e+06
170997	395247	4.43713e+06
171228	395256	4.43714e+06
171460	395247	4.43714e+06
171719	395262	4.43715e+06
171951	395264	4.43712e+06
172183	395264	4.43711e+06
172415	395267	4.43712e+06
172647	395255	4.43714e+06
172879	395261	4.43714e+06
173111	395255	4.43713e+06
173343	395260	4.43713e+06
173575	395255	4.43712e+06
173807	395259	4.43712e+06
174039	395271	4.43711e+06
174271	395270	4.43711e+06
174503	395265	4.43711e+06
174735	395266	4.4371e+06
174967	395268	4.43711e+06
175226	395268	4.43709e+06
175458	395269	4.43709e+06
175689	395267	4.43711e+06
175921	395267	4.43711e+06
176152	395261	4.43712e+06
176384	395260	4.43712e+06
176616	395255	4.43713e+06
176848	395260	4.43714e+06
177080	395256	4.43714e+06
177312	395260	4.43715e+06
177544	395261	4.43714e+06
177776	395263	4.43712e+06
178008	395260	4.43712e+06
178240	395270	4.43709e+06
178472	395272	4.4371e+06
178731	395262	4.4371e+06
178963	395262	4.4371e+06
179194	395267	4.43711e+06
179426	395262	4.43712e+06
179658	395264	4.43712e+06
179890	395262	4.43712e+06
180122	395265	4.43713e+06
180354	395261	4.43713e+06
180586	395271	4.43716e+06
180818	395263	4.43716e+06
181050	395261	4.43715e+06
181282	395248	4.43713e+06
181514	395250	4.43713e+06
181746	395251	4.43713e+06
181977	395251	4.43712e+06
182236	395266	4.4371e+06
182468	395269	4.4371e+06
182700	395259	4.4371e+06
182932	395250	4.43712e+06
183164	395238	4.43714e+06
183395	395246	4.43712e+06
183627	395217	4.43711e+06
183859	395212	4.43716e+06
184090	395234	4.43716e+06
184322	395215	4.43714e+06
184554	395242	4.43711e+06
184785	395247	4.4371e+06
185017	395222	4.43711e+06
185248	395203	4.4371e+06
185480	395200	4.4371e+06
185739	395197	4.4371e+06
185971	395194	4.43711e+06
186203	395189	4.43712e+06
186435	395188	4.43711e+06
186667	395200	4.43712e+06
186898	395199	4.43712e+06
187130	395199	4.43712e+06
187362	395200	4.43712e+06
187594	395200	4.43711e+06
187826	395199	4.43711e+06
188058	395201	4.43712e+06
188290	395200	4.43712e+06
188522	395201	4.43712e+06
188754	395198	4.43711e+06
188986	395199	4.43711e+06
189245	395268	4.4371e+06
189477	395266	4.4371e+06
189709	395264	4.4371e+06
189941	395259	4.4371e+06
190173	395259	4.4371e+06
190404	395230	4.43712e+06
190636	395190	4.43712e+06
190868	395206	4.43712e+06
191100	395213	4.43712e+06
191332	395213	4.43713e+06
191564	395231	4.43713e+06
191796	395219	4.43713e+06
192028	395200	4.43712e+06
192260	395187	4.43713e+06
192492	395179	4.43716e+06
192751	395153	4.43716e+06
192983	395130	4.43716e+06
193215	395111	4.43716e+06
193447	394979	4.43716e+06
193679	394897	4.43724e+06
193910	394895	4.43724e+06
194142	394908	4.43723e+06
194373	394910	4.43723e+06
194605	394896	4.43725e+06
194837	394912	4.43725e+06
195068	394901	4.43725e+06
195300	394897	4.43723e+06
195532	394900	4.43723e+06
195764	394902	4.43723e+06
195995	394899	4.43723e+06
196254	394895	4.43723e+06
196485	394897	4.43723e+06
196717	394895	4.43723e+06
196948	394894	4.43723e+06
197180	394916	4.43722e+06
197412	395040	4.43715e+06
197644	395107	4.43716e+06
197876	395110	4.43716e+06
198108	395120	4.43716e+06
198340	395122	4.43714e+06
198572	395103	4.43714e+06
198803	395014	4.43715e+06
199035	394940	4.43714e+06
199266	394938	4.43715e+06
199498	394940	4.43714e+06
199756	394938	4.43716e+06
199988	394947	4.43716e+06
200220	394916	4.43716e+06
200452	394904	4.43723e+06
200684	394900	4.43724e+06
200916	394900	4.43723e+06
201148	394896	4.43723e+06
201380	394900	4.43724e+06
201611	394895	4.43724e+06
201843	394899	4.43724e+06
202075	394902	4.43723e+06
202306	394896	4.43725e+06
202538	394898	4.43725e+06
202769	394896	4.43725e+06
203001	394893	4.43724e+06
203259	394898	4.43724e+06
203491	394908	4.43725e+06
203723	394915	4.43724e+06
203955	394901	4.43724e+06
204186	394901	4.43724e+06
204418	394899	4.43724e+06
204650	394912	4.43723e+06
204881	394900	4.43724e+06
205113	394914	4.43724e+06
205345	394904	4.43724e+06
205576	394912	4.43724e+06
205808	394898	4.43723e+06
206039	394896	4.43723e+06
206271	394896	4.43724e+06
206503	394898	4.43723e+06
206761	394898	4.43723e+06
206993	394899	4.43723e+06
207224	394899	4.43723e+06
207456	394896	4.43723e+06
207688	394894	4.43723e+06
207920	394900	4.43723e+06
208152	394895	4.43723e+06
208384	394896	4.43723e+06
208616	394908	4.43723e+06
208847	394901	4.43723e+06
209079	394897	4.43723e+06
209311	394903	4.43724e+06
209542	394897	4.43723e+06
210959	394897	4.43725e+06
212118	394915	4.43724e+06
212350	394898	4.43723e+06
212582	394902	4.43724e+06
213045	394908	4.43723e+06
213276	394919	4.43723e+06
213507	394918	4.43721e+06
213765	394971	4.43716e+06
213996	395026	4.43716e+06
214228	395054	4.43716e+06
214460	395089	4.43716e+06
214692	395151	4.43716e+06
214924	395191	4.43716e+06
215156	395259	4.43716e+06
215388	395260	4.43713e+06
215620	395250	4.43713e+06
215852	395260	4.43712e+06
216084	395258	4.4371e+06
216316	395236	4.43711e+06
216548	395220	4.43711e+06
216780	395204	4.43712e+06
217012	395175	4.43713e+06
217270	395143	4.43714e+06
217502	395122	4.43715e+06
217734	395000	4.43716e+06
217966	394918	4.43719e+06
218893	394899	4.43722e+06
219125	394900	4.43722e+06
220052	394907	4.43724e+06
220284	394914	4.43722e+06
220515	394896	4.43724e+06
220773	394905	4.43724e+06
221005	394903	4.43724e+06
221236	394906	4.43724e+06
221468	394901	4.43724e+06
221700	394902	4.43724e+06
221932	394904	4.43725e+06
222164	394903	4.43724e+06
222396	394904	4.43725e+06
223091	394893	4.43724e+06
226370	394896	4.43722e+06
226602	394899	4.43722e+06
226834	394897	4.43723e+06
227066	394896	4.43723e+06
227298	394894	4.43724e+06
227530	394898	4.43724e+06
227794	394905	4.43724e+06
228026	394905	4.43724e+06
228258	394914	4.43725e+06
228490	394911	4.43725e+06
228722	394910	4.43725e+06
228954	394897	4.43724e+06
229186	394910	4.43724e+06
229418	394915	4.43723e+06
229650	394916	4.43719e+06
229882	394990	4.43715e+06
230114	395046	4.43714e+06
230346	395131	4.43712e+06
230578	395188	4.43713e+06
230810	395229	4.43713e+06
231042	395262	4.43715e+06
231306	395251	4.4371e+06
231538	395231	4.43709e+06
231769	395213	4.43709e+06
232001	395210	4.4371e+06
232233	395195	4.43709e+06
232465	395186	4.4371e+06
232697	395171	4.4371e+06
232929	395156	4.4371e+06
233161	395169	4.4371e+06
233392	395183	4.4371e+06
233624	395234	4.4371e+06
233856	395267	4.4371e+06
234088	395264	4.43709e+06
234320	395262	4.43708e+06
234552	395258	4.43708e+06
234816	395260	4.43709e+06
235048	395246	4.43708e+06
235280	395236	4.43708e+06
235512	395237	4.43708e+06
235744	395235	4.4371e+06
235976	395226	4.4371e+06
236208	395220	4.4371e+06
236440	395243	4.43709e+06
236672	395262	4.43709e+06
236904	395268	4.43708e+06
237136	395256	4.43707e+06
237368	395250	4.43708e+06
237600	395221	4.43709e+06
237832	395186	4.43709e+06
238064	395183	4.43711e+06
238328	395152	4.43711e+06
238560	395140	4.43711e+06
238792	395125	4.43712e+06
239024	395103	4.43712e+06
239256	395077	4.43712e+06
239488	395046	4.43713e+06
239720	395009	4.43714e+06
239952	394983	4.43715e+06
240184	394945	4.43716e+06
240416	394901	4.43724e+06
240648	394917	4.43722e+06
240880	394965	4.43716e+06
241112	395017	4.43715e+06
241344	395039	4.43715e+06
241576	395059	4.43714e+06
241840	395095	4.43713e+06
242072	395136	4.43711e+06
242304	395169	4.43711e+06
242536	395190	4.43714e+06
242768	395187	4.43716e+06
243000	395155	4.43716e+06
243232	395142	4.43715e+06
243464	395113	4.43714e+06
243696	395090	4.43714e+06
243928	395057	4.43713e+06
244160	395021	4.43713e+06
244392	395009	4.43714e+06
244624	395003	4.43716e+06
244856	395002	4.43715e+06
245088	395003	4.43716e+06
245352	395003	4.43716e+06
245583	395064	4.43715e+06
245815	395103	4.43716e+06
246046	395146	4.43715e+06
246278	395175	4.43715e+06
246510	395195	4.43714e+06
246742	395208	4.43714e+06
246974	395227	4.43714e+06
247206	395234	4.43714e+06
247438	395233	4.43714e+06
247670	395233	4.43714e+06
247902	395233	4.43714e+06
248134	395235	4.43714e+06
248366	395234	4.43715e+06
248598	395235	4.43714e+06
248862	395235	4.43715e+06
249094	395233	4.43714e+06
249326	395234	4.43715e+06
249557	395234	4.43715e+06
249789	395234	4.43715e+06
250020	395234	4.43715e+06
250252	395236	4.43714e+06
250484	395235	4.43715e+06
250716	395235	4.43714e+06
250948	395236	4.43715e+06
251180	395235	4.43715e+06
251411	395235	4.43715e+06
251643	395236	4.43715e+06
251875	395236	4.43715e+06
252107	395235	4.43714e+06
252371	395235	4.43714e+06
252603	395235	4.43715e+06
252835	395234	4.43714e+06
253067	395236	4.43715e+06
253299	395238	4.43714e+06
253530	395235	4.43715e+06
253762	395234	4.43715e+06
253994	395235	4.43714e+06
254225	395235	4.43715e+06
254457	395233	4.43715e+06
254920	395234	4.43714e+06
255152	395234	4.43714e+06
255384	395235	4.43714e+06
255616	395235	4.43714e+06
255880	395234	4.43714e+06
256112	395234	4.43714e+06
256344	395234	4.43714e+06
256576	395235	4.43714e+06
256808	395231	4.43714e+06
257039	395233	4.43714e+06
257271	395231	4.43714e+06
257503	395231	4.43714e+06
257734	395231	4.43714e+06
257966	395232	4.43714e+06
258198	395232	4.43714e+06
258430	395232	4.43714e+06
258662	395232	4.43714e+06
258893	395232	4.43714e+06
259125	395230	4.43714e+06
259389	395232	4.43714e+06
259620	395232	4.43714e+06
259852	395232	4.43714e+06
260084	395233	4.43714e+06
260316	395232	4.43714e+06
260548	395231	4.43714e+06
260780	395235	4.43714e+06
261012	395234	4.43714e+06
261244	395231	4.43714e+06
261476	395234	4.43714e+06
261708	395234	4.43713e+06
261939	395235	4.43714e+06
262171	395232	4.43714e+06
262403	395235	4.43713e+06
262634	395234	4.43714e+06
262898	395234	4.43714e+06
263130	395232	4.43714e+06
263362	395232	4.43714e+06
263594	395232	4.43714e+06
264058	395233	4.43714e+06
264290	395231	4.43714e+06
264522	395231	4.43714e+06
264754	395230	4.43714e+06
264986	395232	4.43714e+06
265217	395234	4.43715e+06
265449	395240	4.43714e+06
265681	395246	4.43715e+06
265913	395253	4.43716e+06
266145	395259	4.43715e+06
266409	395259	4.43715e+06
266641	395262	4.43714e+06
266873	395257	4.43713e+06
267105	395255	4.43712e+06
267337	395262	4.4371e+06
267568	395264	4.4371e+06
267800	395263	4.4371e+06
268031	395266	4.4371e+06
268263	395265	4.4371e+06
268495	395244	4.43711e+06
268727	395243	4.43711e+06
268959	395244	4.43711e+06
269190	395245	4.43711e+06
269422	395245	4.43711e+06
269654	395246	4.43711e+06
269918	395245	4.43711e+06
270150	395246	4.43711e+06
270381	395244	4.43711e+06
270613	395247	4.43711e+06
270844	395245	4.43711e+06
271076	395245	4.43711e+06
271308	395245	4.43711e+06
271540	395246	4.43711e+06
271772	395244	4.43711e+06
272004	395246	4.43711e+06
272236	395246	4.43711e+06
272468	395246	4.43711e+06
272699	395244	4.43711e+06
272931	395246	4.43711e+06
273163	395245	4.43711e+06
273427	395245	4.43711e+06
273658	395242	4.43711e+06
273890	395241	4.43711e+06
274122	395244	4.43711e+06
274354	395243	4.43711e+06
274586	395240	4.43711e+06
274818	395240	4.43711e+06
275050	395243	4.43711e+06
275282	395244	4.43711e+06
275514	395245	4.43711e+06
275746	395243	4.43711e+06
275978	395244	4.43711e+06
276210	395246	4.43711e+06
276442	395246	4.43711e+06
276674	395243	4.43711e+06
276938	395249	4.43711e+06
277170	395241	4.43711e+06
277402	395243	4.43711e+06
277634	395241	4.43711e+06
277866	395241	4.43711e+06
278098	395241	4.43711e+06
278330	395238	4.43712e+06
278562	395241	4.43713e+06
278794	395232	4.43714e+06
279026	395241	4.43716e+06
279258	395241	4.43716e+06
279490	395267	4.43716e+06
279722	395262	4.43713e+06
279954	395248	4.4371e+06
280186	395204	4.43713e+06
280455	395145	4.43717e+06
280687	395132	4.43717e+06
280919	395095	4.43717e+06
281151	395056	4.43717e+06
281383	395038	4.43717e+06
281614	395015	4.43716e+06
281846	394994	4.43716e+06
282078	394978	4.43716e+06
282310	394962	4.43716e+06
282542	394942	4.43717e+06
282774	394988	4.43714e+06
283006	395047	4.43715e+06
283238	395091	4.43715e+06
283470	395156	4.43715e+06
283702	395177	4.43715e+06
283971	395234	4.43715e+06
284203	395257	4.43713e+06
284435	395250	4.43712e+06
284667	395251	4.4371e+06
284899	395242	4.43708e+06
285131	395240	4.43708e+06
285363	395234	4.43708e+06
285595	395231	4.43708e+06
285827	395214	4.43709e+06
286059	395209	4.4371e+06
286291	395192	4.4371e+06
286523	395177	4.43712e+06
286755	395174	4.43712e+06
286987	395174	4.43713e+06
287218	395164	4.43713e+06
287487	395140	4.43713e+06
287719	395132	4.43713e+06
287951	395109	4.43714e+06
288182	395098	4.43715e+06
288414	395076	4.43714e+06
288646	395063	4.43715e+06
288878	395040	4.43714e+06
289110	395027	4.43715e+06
289342	395011	4.43716e+06
289574	394979	4.43716e+06
289806	394909	4.43716e+06
290038	394894	4.43716e+06
290270	394904	4.43718e+06
292162	394901	4.43718e+06
292394	394897	4.43717e+06
292625	394899	4.43717e+06
294015	394909	4.43716e+06
294246	394902	4.43717e+06
294747	394891	4.43715e+06
295210	394912	4.43716e+06
296137	394900	4.43718e+06
296369	394902	4.43718e+06
296601	394900	4.43718e+06
296833	394900	4.43718e+06
297065	394907	4.43718e+06
297528	394901	4.43718e+06
297760	394903	4.43718e+06
298029	394902	4.43719e+06
298261	394905	4.43719e+06
298492	394906	4.43719e+06
298724	394903	4.43719e+06
298956	394905	4.43719e+06
299188	394895	4.43719e+06
299420	394899	4.4372e+06
299652	394901	4.43719e+06
299883	394906	4.4372e+06
300115	394923	4.43723e+06
300347	394903	4.4372e+06
300578	394903	4.4372e+06
300810	394896	4.43719e+06
301042	394898	4.4372e+06
301274	394897	4.4372e+06
301543	394893	4.43719e+06
301775	394894	4.4372e+06
302007	394895	4.43719e+06
302239	394897	4.43719e+06
302471	394903	4.43719e+06
302703	394907	4.43719e+06
302935	394903	4.43718e+06
303166	394903	4.43718e+06
303398	394903	4.43718e+06
303630	394908	4.4372e+06
303862	394905	4.43719e+06
304093	394903	4.43719e+06
304324	394908	4.43719e+06
304556	394909	4.43719e+06
304788	394911	4.43718e+06
305520	394904	4.43719e+06
305752	394904	4.43719e+06
305984	394906	4.43718e+06
306216	394904	4.43719e+06
306448	394904	4.43718e+06
306680	394903	4.43718e+06
306911	394902	4.43719e+06
307143	394904	4.43718e+06
307375	394904	4.43719e+06
307607	394906	4.43719e+06
307839	394904	4.43718e+06
308071	394901	4.43718e+06
308303	394901	4.43718e+06
308572	394900	4.43718e+06
308804	394905	4.43719e+06
309036	394904	4.43719e+06
309268	394901	4.43716e+06
309500	395050	4.43716e+06
309732	395194	4.43715e+06
309964	395222	4.43715e+06
310196	395251	4.43715e+06
310428	395248	4.43712e+06
310660	395191	4.43712e+06
310892	395162	4.43713e+06
311124	395153	4.43713e+06
311356	395155	4.43715e+06
311588	395175	4.43715e+06
311820	395200	4.43715e+06
312089	395222	4.43715e+06
312321	395233	4.43715e+06
312553	395261	4.43716e+06
312785	395264	4.43714e+06
313016	395263	4.43712e+06
313248	395263	4.43711e+06
313480	395254	4.4371e+06
313712	395240	4.4371e+06
313943	395211	4.4371e+06
314175	395197	4.4371e+06
314407	395184	4.4371e+06
314639	395159	4.43711e+06
314871	395139	4.43711e+06
315103	395101	4.43713e+06
315334	395063	4.43713e+06
315623	394947	4.43716e+06
315855	394919	4.43716e+06
316086	394940	4.43714e+06
316318	394943	4.43715e+06
316550	394943	4.43715e+06
316781	394943	4.43714e+06
317013	394941	4.43715e+06
317245	394942	4.43715e+06
317476	394940	4.43714e+06
317708	394938	4.43714e+06
317940	394941	4.43715e+06
318172	394938	4.43715e+06
318404	394941	4.43715e+06
318636	394940	4.43715e+06
318868	394943	4.43715e+06
319157	394937	4.43715e+06
319389	394936	4.43715e+06
319621	394939	4.43716e+06
319853	394938	4.43716e+06
320085	394940	4.43716e+06
320317	394940	4.43716e+06
320549	394938	4.43715e+06
320781	394939	4.43716e+06
321013	394939	4.43716e+06
321245	394938	4.43715e+06
321477	394940	4.43716e+06
321709	394936	4.43716e+06
321941	394938	4.43716e+06
322173	394937	4.43716e+06
322405	394942	4.43715e+06
322694	394968	4.43715e+06
322925	394992	4.43715e+06
323157	395010	4.43715e+06
323388	395043	4.43715e+06
323620	395087	4.43715e+06
323852	395120	4.43714e+06
324083	395164	4.43713e+06
324315	395194	4.43713e+06
324547	395219	4.43713e+06
324779	395241	4.43714e+06
325011	395259	4.43714e+06
325243	395254	4.43716e+06
325475	395240	4.43716e+06
325707	395210	4.43716e+06
325938	395179	4.43716e+06
326227	395158	4.43716e+06
326458	395146	4.43716e+06
326690	395128	4.43716e+06
326922	395105	4.43716e+06
327154	395088	4.43716e+06
327386	395074	4.43716e+06
327618	395063	4.43716e+06
327850	395049	4.43716e+06
328082	395028	4.43716e+06
328314	395005	4.43716e+06
328546	394956	4.43716e+06
328778	394954	4.43716e+06
329010	395029	4.43715e+06
329242	395101	4.43714e+06
329474	395164	4.43713e+06
329763	395212	4.43712e+06
329995	395245	4.43712e+06
330227	395244	4.43714e+06
330459	395207	4.43715e+06
330691	395174	4.43715e+06
330923	395155	4.43714e+06
331155	395144	4.43714e+06
331387	395128	4.43714e+06
331619	395114	4.43714e+06
331851	395093	4.43713e+06
332082	395078	4.43714e+06
332314	395066	4.43714e+06
332546	395050	4.43713e+06
332777	395035	4.43714e+06
333009	395027	4.43714e+06
333303	395026	4.43714e+06
333535	395026	4.43714e+06
333767	395026	4.43714e+06
333999	395026	4.43714e+06
334231	395026	4.43714e+06
334463	395050	4.43713e+06
334695	395093	4.43712e+06
334927	395104	4.43712e+06
335158	395132	4.43711e+06
335390	395135	4.43711e+06
335622	395142	4.43711e+06
335854	395157	4.43711e+06
336086	395157	4.43711e+06
336318	395156	4.43711e+06
336550	395157	4.43711e+06
336844	395157	4.43711e+06
337076	395156	4.43711e+06
337307	395158	4.43711e+06
337539	395158	4.43711e+06
337771	395158	4.43711e+06
338002	395158	4.43711e+06
338234	395158	4.43711e+06
338466	395157	4.43711e+06
338698	395157	4.43711e+06
338930	395158	4.43711e+06
339162	395157	4.43711e+06
339394	395158	4.43711e+06
339626	395157	4.43711e+06
339858	395157	4.43711e+06
340090	395157	4.43711e+06
340384	395157	4.43711e+06
340616	395159	4.43711e+06
340848	395158	4.43711e+06
341080	395158	4.43711e+06
341312	395158	4.43711e+06
341544	395158	4.43711e+06
341776	395158	4.43711e+06
342008	395157	4.43711e+06
342240	395159	4.43711e+06
342472	395158	4.43711e+06
342704	395158	4.43711e+06
342935	395157	4.43711e+06
343167	395156	4.43711e+06
343399	395156	4.43711e+06
343631	395156	4.43711e+06
343925	395158	4.43711e+06
344156	395156	4.43711e+06
344388	395158	4.43711e+06
344620	395158	4.43711e+06
344852	395158	4.43711e+06
345084	395156	4.43711e+06
345316	395158	4.43711e+06
345548	395157	4.43711e+06
345780	395157	4.43711e+06
346012	395157	4.43711e+06
346244	395159	4.43711e+06
346476	395157	4.43711e+06
346708	395159	4.43711e+06
346940	395158	4.43711e+06
347172	395159	4.43711e+06
347466	395157	4.43711e+06
347698	395156	4.43711e+06
347930	395157	4.43711e+06
348161	395157	4.43711e+06
348393	395155	4.43711e+06
348625	395156	4.43711e+06
348857	395156	4.43711e+06
349089	395156	4.43711e+06
349320	395154	4.43711e+06
349552	395155	4.43711e+06
349784	395155	4.43711e+06
350016	395156	4.43711e+06
350248	395155	4.43711e+06
350480	395156	4.43711e+06
350711	395155	4.43711e+06
351015	395156	4.43711e+06
351247	395156	4.43711e+06
351479	395156	4.43711e+06
351711	395156	4.43711e+06
351943	395158	4.43711e+06
352174	395156	4.43711e+06
352406	395156	4.43711e+06
352638	395157	4.43711e+06
352870	395158	4.43711e+06
353102	395157	4.43711e+06
353334	395157	4.43711e+06
353566	395158	4.43711e+06
353798	395155	4.43711e+06
354030	395156	4.43711e+06
354262	395155	4.43711e+06
354566	395154	4.43711e+06
354798	395156	4.43711e+06
355030	395158	4.43711e+06
355262	395155	4.43711e+06
355494	395155	4.43711e+06
355726	395155	4.43711e+06
355958	395154	4.43711e+06
356190	395155	4.43711e+06
356421	395156	4.43711e+06
356653	395154	4.43711e+06
356885	395155	4.43711e+06
357117	395153	4.43711e+06
357349	395155	4.43711e+06
357581	395154	4.43711e+06
357813	395155	4.43711e+06
358117	395156	4.43711e+06
358349	395156	4.43711e+06
358581	395157	4.43711e+06
358813	395157	4.43711e+06
359045	395156	4.43711e+06
359277	395154	4.43711e+06
359509	395155	4.43711e+06
359741	395153	4.43711e+06
359973	395156	4.43711e+06
360205	395154	4.43711e+06
360436	395154	4.43711e+06
360668	395153	4.43711e+06
360899	395154	4.43711e+06
361131	395154	4.43711e+06
361363	395154	4.43711e+06
361667	395153	4.43711e+06
361899	395154	4.43711e+06
362131	395151	4.43711e+06
362363	395151	4.43711e+06
362595	395152	4.4371e+06
362827	395156	4.4371e+06
363059	395161	4.4371e+06
363291	395161	4.4371e+06
363523	395160	4.4371e+06
363755	395161	4.4371e+06
363987	395161	4.4371e+06
364219	395165	4.4371e+06
364451	395166	4.4371e+06
364683	395161	4.4371e+06
364915	395149	4.4371e+06
365199	395134	4.43711e+06
365431	395105	4.43711e+06
365662	395073	4.43712e+06
365894	395044	4.43714e+06
366126	395035	4.43714e+06
366358	395011	4.43715e+06
366590	394991	4.43715e+06
366822	394942	4.43716e+06
367054	394927	4.43716e+06
367286	394905	4.43714e+06
367518	394906	4.43716e+06
367750	394906	4.43717e+06
367982	394918	4.43716e+06
368214	394941	4.43716e+06
368446	395015	4.43716e+06
368730	395056	4.43716e+06
368962	395104	4.43716e+06
369194	395214	4.43709e+06
369426	395223	4.43709e+06
369658	395244	4.43708e+06
369890	395254	4.43709e+06
370122	395256	4.43709e+06
370354	395256	4.43709e+06
370586	395262	4.4371e+06
370818	395245	4.43713e+06
371050	395227	4.43713e+06
371282	395199	4.43714e+06
371513	395096	4.43715e+06
371745	395043	4.43715e+06
371977	395028	4.43716e+06
372261	395010	4.43716e+06
372493	394968	4.43715e+06
372725	394919	4.43716e+06
372957	394899	4.43717e+06
373189	394895	4.43717e+06
373421	394895	4.43717e+06
373653	394895	4.43717e+06
373885	394895	4.43717e+06
374117	394894	4.43717e+06
374349	394909	4.43717e+06
374581	394905	4.43717e+06
374813	394902	4.43717e+06
375045	394900	4.43717e+06
375277	394899	4.43717e+06
375509	394903	4.43716e+06
375793	394901	4.43718e+06
376025	394896	4.43717e+06
376257	394900	4.43717e+06
376720	394899	4.43717e+06
376952	394896	4.43717e+06
377184	394897	4.43718e+06
377416	394896	4.43718e+06
377648	394897	4.43718e+06
377880	394895	4.43718e+06
378112	394897	4.43718e+06
378344	394896	4.43718e+06
378576	394897	4.43718e+06
378808	394896	4.43717e+06
379040	394898	4.43718e+06
379324	394907	4.43718e+06
379555	394905	4.43718e+06
379787	394898	4.43717e+06
380018	394897	4.43718e+06
380250	394907	4.43718e+06
380482	394905	4.43718e+06
380714	394896	4.43718e+06
380946	394897	4.43718e+06
381178	394898	4.43718e+06
381410	394896	4.43718e+06
381642	394899	4.43718e+06
381874	394895	4.43718e+06
382106	394899	4.43718e+06
382337	394896	4.43718e+06
382569	394900	4.43718e+06
382853	394898	4.43718e+06
383085	394899	4.43718e+06
384243	394898	4.43716e+06
384474	394937	4.43716e+06
384706	394996	4.43716e+06
384938	395019	4.43715e+06
385170	395057	4.43715e+06
385402	395074	4.43715e+06
385634	395097	4.43714e+06
385866	395121	4.43714e+06
386098	395132	4.43716e+06
386382	395106	4.43716e+06
386614	395093	4.43716e+06
386846	395077	4.43716e+06
387078	395049	4.43716e+06
387310	395023	4.43716e+06
387542	395014	4.43714e+06
387774	395039	4.43714e+06
388006	395087	4.43712e+06
388238	395118	4.43712e+06
388470	395147	4.43711e+06
388702	395181	4.4371e+06
388934	395218	4.43709e+06
389166	395237	4.43709e+06
389398	395260	4.43709e+06
389630	395269	4.43711e+06
389914	395265	4.43713e+06
390146	395265	4.43714e+06
390378	395262	4.43715e+06
390610	395264	4.43716e+06
390842	395230	4.43713e+06
391074	395195	4.43711e+06
391306	395164	4.43711e+06
391538	395121	4.43711e+06
391770	394973	4.43715e+06
392002	394902	4.43717e+06
392234	394911	4.43719e+06
392697	394916	4.4372e+06
392929	394909	4.43718e+06
393160	394903	4.43718e+06
393907	394900	4.43718e+06
394139	394899	4.43719e+06
395065	394885	4.43718e+06
395297	394879	4.43718e+06
395992	394902	4.43718e+06
396224	394898	4.43718e+06
396456	394903	4.43716e+06
397898	394902	4.43717e+06
398361	394913	4.43715e+06
398593	394896	4.43717e+06
398824	394907	4.43717e+06
399056	394909	4.43718e+06
399288	394908	4.43717e+06
399520	394908	4.43718e+06
399752	394910	4.43718e+06
399984	394899	4.43718e+06
400216	394905	4.43718e+06
400500	394907	4.43718e+06
400732	394908	4.43718e+06
400964	394904	4.43718e+06
401196	394907	4.43718e+06
401428	394911	4.43717e+06
401660	394910	4.43718e+06
401891	394910	4.43717e+06
402123	394914	4.43717e+06
402354	394903	4.43718e+06
402586	394906	4.43718e+06
402818	394904	4.43718e+06
403050	394907	4.43718e+06
403282	394913	4.43717e+06
403514	394912	4.43718e+06
403746	394907	4.43717e+06
404020	394914	4.43717e+06
404252	394912	4.43718e+06
404484	394917	4.43718e+06
404716	394924	4.43718e+06
404948	394913	4.43718e+06
405180	394915	4.43718e+06
405412	394914	4.43718e+06
405644	394907	4.43718e+06
405876	394912	4.43717e+06
406108	394944	4.43715e+06
406340	395021	4.43715e+06
406572	395048	4.43715e+06
406803	395076	4.43714e+06
407035	395100	4.43713e+06
407267	395135	4.43712e+06
407541	395156	4.43713e+06
407773	395185	4.43712e+06
408005	395205	4.43712e+06
408237	395234	4.43712e+06
408469	395256	4.4371e+06
408701	395255	4.43708e+06
408933	395244	4.43708e+06
409165	395234	4.43708e+06
409397	395222	4.43709e+06
409629	395210	4.43709e+06
409861	395194	4.43709e+06
410092	395185	4.4371e+06
410324	395172	4.4371e+06
410556	395162	4.4371e+06
410788	395146	4.4371e+06
411062	395128	4.43711e+06
411294	395113	4.43711e+06
411526	395104	4.43712e+06
411758	395088	4.43712e+06
411990	395071	4.43712e+06
412222	395058	4.43712e+06
412454	395052	4.43713e+06
412686	394980	4.43715e+06
412918	394897	4.43717e+06
413150	394914	4.43714e+06
413382	394921	4.43716e+06
413614	394995	4.43715e+06
413846	395017	4.43715e+06
414078	395043	4.43714e+06
414310	395081	4.43713e+06
414584	395143	4.43712e+06
414816	395179	4.43713e+06
415048	395199	4.43712e+06
415280	395226	4.43711e+06
415512	395242	4.43709e+06
415744	395237	4.43708e+06
415976	395232	4.43709e+06
416208	395220	4.4371e+06
416440	395199	4.4371e+06
416672	395175	4.43711e+06
416903	395152	4.43712e+06
417135	395149	4.43715e+06
417367	395150	4.43716e+06
417599	395119	4.43715e+06
417831	395108	4.43715e+06
418125	395090	4.43714e+06
418357	395084	4.43714e+06
418589	395079	4.43713e+06
418821	395078	4.43713e+06
419052	395079	4.43713e+06
419284	395080	4.43713e+06
419516	395085	4.43713e+06
419748	395094	4.43713e+06
419980	395110	4.43713e+06
420212	395172	4.4371e+06
420444	395195	4.4371e+06
420676	395208	4.43709e+06
420908	395219	4.43709e+06
421140	395262	4.43711e+06
421372	395264	4.4371e+06
421666	395256	4.43714e+06
421898	395253	4.43714e+06
422130	395251	4.43714e+06
422362	395253	4.43714e+06
422594	395252	4.43714e+06
422826	395253	4.43714e+06
423058	395253	4.43714e+06
423290	395253	4.43714e+06
423522	395252	4.43714e+06
423754	395253	4.43714e+06
423986	395253	4.43714e+06
424218	395254	4.43714e+06
424450	395253	4.43714e+06
424682	395254	4.43714e+06
424914	395254	4.43714e+06
425208	395254	4.43714e+06
425439	395254	4.43714e+06
425671	395257	4.43714e+06
425903	395253	4.43713e+06
426135	395255	4.43713e+06
426367	395256	4.43713e+06
426599	395256	4.43714e+06
426831	395256	4.43714e+06
427063	395254	4.43714e+06
427295	395255	4.43713e+06
427527	395255	4.43713e+06
427759	395254	4.43714e+06
427990	395253	4.43714e+06
428222	395253	4.43714e+06
428453	395255	4.43714e+06
428747	395255	4.43714e+06
428979	395254	4.43714e+06
429211	395255	4.43713e+06
429443	395254	4.43714e+06
429675	395253	4.43714e+06
429907	395254	4.43714e+06
430139	395254	4.43714e+06
430371	395253	4.43714e+06
430603	395254	4.43714e+06
430835	395254	4.43714e+06
431067	395254	4.43714e+06
431299	395253	4.43714e+06
431530	395251	4.43714e+06
431762	395254	4.43714e+06
431994	395254	4.43714e+06
432288	395253	4.43713e+06
432520	395255	4.43714e+06
432752	395255	4.43714e+06
432984	395256	4.43714e+06
433216	395253	4.43714e+06
433448	395254	4.43714e+06
433680	395254	4.43714e+06
435830	395202	4.43715e+06
436062	395201	4.43714e+06
436294	395202	4.43715e+06
436526	395202	4.43715e+06
436758	395202	4.43715e+06
436990	395203	4.43715e+06
437222	395203	4.43715e+06
437454	395203	4.43715e+06
437686	395203	4.43715e+06
437918	395203	4.43715e+06
438150	395205	4.43715e+06
438382	395203	4.43715e+06
438614	395204	4.43715e+06
438846	395202	4.43715e+06
439078	395203	4.43715e+06
439392	395201	4.43714e+06
439624	395203	4.43715e+06
439856	395202	4.43715e+06
440088	395202	4.43715e+06
440320	395201	4.43715e+06
440552	395202	4.43715e+06
440784	395201	4.43715e+06
441016	395202	4.43714e+06
441248	395203	4.43715e+06
441480	395202	4.43715e+06
441712	395200	4.43715e+06
441944	395201	4.43715e+06
442176	395201	4.43714e+06
442408	395202	4.43714e+06
442640	395202	4.43715e+06
442954	395202	4.43715e+06
443186	395202	4.43715e+06
443418	395203	4.43715e+06
443650	395202	4.43715e+06
443882	395203	4.43715e+06
444114	395203	4.43715e+06
444346	395201	4.43715e+06
444578	395202	4.43715e+06
444809	395202	4.43715e+06
445041	395199	4.43715e+06
445272	395203	4.43715e+06
445504	395201	4.43715e+06
445736	395201	4.43715e+06
445968	395203	4.43715e+06
446200	395201	4.43715e+06
446514	395201	4.43715e+06
446746	395202	4.43715e+06
446978	395201	4.43715e+06
447210	395201	4.43715e+06
447442	395199	4.43715e+06
447674	395201	4.43715e+06
447906	395201	4.43715e+06
448138	395201	4.43715e+06
448370	395201	4.43715e+06
448602	395201	4.43715e+06
448834	395201	4.43715e+06
449066	395205	4.43715e+06
449298	395204	4.43715e+06
449530	395204	4.43715e+06
449762	395204	4.43715e+06
455029	395047	4.43714e+06
455261	395065	4.43715e+06
455493	395085	4.43715e+06
455725	395107	4.43715e+06
455957	395112	4.43715e+06
456189	395123	4.43715e+06
456421	395129	4.43714e+06
456653	395137	4.43714e+06
456885	395149	4.43714e+06
476956	394903	4.43713e+06
477419	394930	4.43714e+06
477651	394945	4.43715e+06
477883	394935	4.43714e+06
478115	394931	4.43713e+06
478347	394929	4.43714e+06
478579	394929	4.43714e+06
478839	394929	4.43715e+06
479071	394932	4.43714e+06
479303	394934	4.43714e+06
479535	394928	4.43714e+06
479767	394928	4.43714e+06
479998	394928	4.43715e+06
480230	394936	4.43714e+06
480462	394949	4.43715e+06
480694	394919	4.43713e+06
480926	394917	4.43714e+06
482575	394932	4.43715e+06
482807	394934	4.43714e+06
483039	394941	4.43714e+06
483271	394927	4.43716e+06
483734	394900	4.43716e+06
483966	394913	4.43714e+06
484197	394986	4.43716e+06
484429	395011	4.43716e+06
484661	395032	4.43716e+06
484893	395048	4.43716e+06
485125	395070	4.43716e+06
485357	395081	4.43716e+06
485589	395088	4.43716e+06
485849	395104	4.43716e+06
486081	395120	4.43716e+06
486313	395139	4.43716e+06
486544	395160	4.43715e+06
486776	395172	4.43715e+06
487007	395183	4.43715e+06
487239	395168	4.43713e+06
487471	395122	4.43713e+06
487702	395095	4.43713e+06
487934	395038	4.43713e+06
488166	394921	4.43716e+06
488398	394906	4.43716e+06
488630	394895	4.43717e+06
488861	394905	4.43716e+06
489092	394940	4.43714e+06
489352	394938	4.43715e+06
489584	394940	4.43715e+06
489816	394936	4.43714e+06
490047	394940	4.43715e+06
490279	394943	4.43715e+06
490510	394983	4.43716e+06
490742	394994	4.43716e+06
490973	395007	4.43716e+06
491205	395012	4.43716e+06
491436	395021	4.43716e+06
491668	395033	4.43716e+06
491900	395043	4.43716e+06
492132	395051	4.43716e+06
492364	395068	4.43715e+06
492596	395070	4.43715e+06
492856	395088	4.43715e+06
493088	395099	4.43715e+06
493320	395109	4.43714e+06
493552	395116	4.43714e+06
493784	395125	4.43713e+06
494016	395138	4.43713e+06
494248	395149	4.43713e+06
494480	395155	4.43712e+06
494712	395167	4.43712e+06
494944	395175	4.43712e+06
495176	395190	4.43712e+06
495407	395200	4.43711e+06
495639	395209	4.43711e+06
495871	395224	4.4371e+06
496103	395232	4.4371e+06
496363	395241	4.4371e+06
496595	395254	4.4371e+06
496827	395261	4.43709e+06
497058	395247	4.43709e+06
497290	395229	4.43709e+06
497522	395215	4.43709e+06
497753	395202	4.43709e+06
497985	395183	4.4371e+06
498217	395147	4.43711e+06
498449	395127	4.43711e+06
498681	395115	4.43711e+06
498912	395058	4.43713e+06
499144	394901	4.43716e+06
499375	394908	4.43717e+06
499607	394932	4.43717e+06
499867	394937	4.43717e+06
500098	394936	4.43717e+06
500330	394938	4.43716e+06
500561	394936	4.43717e+06
500793	394941	4.43716e+06
501025	394950	4.43716e+06
501257	394974	4.43716e+06
501489	394978	4.43716e+06
501720	395019	4.43716e+06
501952	395036	4.43716e+06
502183	395056	4.43715e+06
502415	395089	4.43713e+06
502646	395116	4.43713e+06
502878	395125	4.43712e+06
503110	395144	4.43711e+06
503370	395179	4.4371e+06
503601	395224	4.43709e+06
503833	395241	4.43709e+06
504064	395249	4.43708e+06
504296	395236	4.43708e+06
504528	395218	4.43709e+06
504760	395203	4.43709e+06
504992	395174	4.4371e+06
505224	395159	4.4371e+06
505455	395145	4.43711e+06
505687	395194	4.43715e+06
505919	395224	4.43715e+06
506151	395247	4.43714e+06
506383	395250	4.43714e+06
506615	395250	4.43713e+06
506875	395249	4.43713e+06
507107	395249	4.43713e+06
507339	395249	4.43713e+06
507571	395249	4.43713e+06
507803	395249	4.43713e+06
508035	395249	4.43713e+06
508267	395250	4.43713e+06
508499	395251	4.43713e+06
508731	395250	4.43713e+06
508963	395250	4.43713e+06
509195	395250	4.43713e+06
509427	395250	4.43713e+06
509658	395250	4.43713e+06
509890	395251	4.43713e+06
510121	395250	4.43713e+06
510382	395249	4.43713e+06
510613	395246	4.43713e+06
510845	395245	4.43713e+06
511077	395237	4.43713e+06
511308	395234	4.43713e+06
511540	395231	4.43713e+06
511772	395231	4.43713e+06
512004	395228	4.43712e+06
512236	395229	4.43712e+06
512467	395228	4.43712e+06
512699	395227	4.43712e+06
512931	395227	4.43712e+06
513163	395227	4.43712e+06
513394	395228	4.43712e+06
513626	395229	4.43712e+06
513886	395228	4.43712e+06
514118	395228	4.43712e+06
514350	395227	4.43712e+06
514582	395228	4.43712e+06
514814	395228	4.43712e+06
515046	395228	4.43712e+06
515278	395228	4.43711e+06
515510	395225	4.43712e+06
515742	395226	4.43712e+06
515974	395228	4.43712e+06
516206	395228	4.43712e+06
516438	395227	4.43712e+06
516670	395226	4.43712e+06
516902	395228	4.43712e+06
517134	395227	4.43712e+06
517394	395228	4.43712e+06
517626	395228	4.43712e+06
517858	395226	4.43712e+06
518090	395227	4.43712e+06
518322	395226	4.43712e+06
518554	395227	4.43712e+06
518786	395225	4.43712e+06
519018	395227	4.43712e+06
519250	395228	4.43712e+06
519482	395227	4.43712e+06
519714	395227	4.43712e+06
519946	395225	4.43712e+06
520178	395230	4.43712e+06
520409	395231	4.43712e+06
520641	395232	4.43711e+06
520901	395228	4.43712e+06
521133	395226	4.43712e+06
521365	395226	4.43712e+06
521597	395227	4.43712e+06
521829	395226	4.43712e+06
522060	395225	4.43712e+06
522292	395227	4.43712e+06
522524	395227	4.43712e+06
522756	395228	4.43713e+06
522988	395228	4.43712e+06
523220	395229	4.43712e+06
523452	395220	4.43712e+06
523683	395214	4.43712e+06
523915	395214	4.43712e+06
524147	395213	4.43713e+06
524407	395215	4.43713e+06
524638	395214	4.43713e+06
524870	395214	4.43713e+06
525102	395215	4.43712e+06
525334	395213	4.43712e+06
525566	395213	4.43712e+06
525798	395212	4.43713e+06
526030	395214	4.43712e+06
526262	395214	4.43713e+06
526493	395215	4.43712e+06
526725	395213	4.43712e+06
526957	395213	4.43712e+06
527189	395214	4.43712e+06
527421	395214	4.43712e+06
527653	395213	4.43712e+06
[truncated: 1,521 more rows]
