# Supplementary material for: Effects of Number of Animals Monitored on Representations of Cattle Group Movement Characteristics and Spatial Occupancy
Source: PLoS One. 2015 Feb 3;10(2):e0113117. doi: 10.1371/journal.pone.0113117 (PMC4315582; doi:10.1371/journal.pone.0113117)
Supplement: S1 File — (ZIP) [file pone.0113117.s001.zip › File S1/GPS data of Group A/X214.xlsx]

## Sheet: X214
time	X	Y
133	395195	4.43711e+06
365	395194	4.43711e+06
597	395195	4.43711e+06
829	395195	4.43711e+06
1061	395194	4.43711e+06
1350	395194	4.43711e+06
1582	395198	4.43711e+06
1814	395196	4.43711e+06
2046	395196	4.43711e+06
2278	395195	4.43711e+06
2510	395195	4.43711e+06
2742	395195	4.43711e+06
2974	395196	4.43711e+06
3206	395196	4.43711e+06
3438	395197	4.43711e+06
3670	395195	4.43711e+06
3902	395194	4.43711e+06
4134	395194	4.43711e+06
4366	395195	4.43711e+06
4598	395194	4.43711e+06
4892	395195	4.43711e+06
5124	395195	4.43711e+06
5356	395195	4.43711e+06
5588	395197	4.43711e+06
5820	395196	4.43711e+06
6052	395197	4.43711e+06
6284	395198	4.43711e+06
6516	395201	4.43711e+06
6748	395199	4.43711e+06
6980	395201	4.43712e+06
7212	395201	4.43712e+06
7444	395203	4.43712e+06
7676	395202	4.43712e+06
7908	395203	4.43712e+06
8140	395201	4.43712e+06
8434	395200	4.43712e+06
8666	395199	4.43712e+06
8898	395199	4.43711e+06
9130	395198	4.43712e+06
9362	395198	4.43711e+06
9594	395197	4.43711e+06
9826	395199	4.43711e+06
10058	395198	4.43711e+06
10290	395200	4.43711e+06
10522	395200	4.43711e+06
10753	395195	4.43712e+06
10985	395193	4.43712e+06
11216	395193	4.43711e+06
11448	395192	4.43712e+06
11680	395191	4.43712e+06
11974	395189	4.43712e+06
12206	395188	4.43712e+06
12438	395184	4.43713e+06
12670	395183	4.43712e+06
12902	395170	4.43712e+06
13134	395159	4.43712e+06
13366	395155	4.43713e+06
13598	395151	4.43712e+06
13829	395152	4.43712e+06
14061	395156	4.43712e+06
14293	395171	4.43711e+06
14525	395180	4.43711e+06
14757	395181	4.43711e+06
14989	395181	4.43711e+06
15221	395181	4.43711e+06
15515	395182	4.43711e+06
15747	395182	4.43711e+06
15979	395182	4.43711e+06
16211	395182	4.43711e+06
16443	395181	4.43711e+06
16675	395182	4.43711e+06
16907	395180	4.43711e+06
17139	395180	4.43711e+06
17371	395182	4.43711e+06
17603	395183	4.43711e+06
17835	395181	4.43711e+06
18067	395185	4.43711e+06
18299	395184	4.43711e+06
18531	395184	4.43711e+06
18763	395183	4.4371e+06
19057	395182	4.43711e+06
19289	395184	4.4371e+06
19521	395182	4.43711e+06
19753	395183	4.4371e+06
19985	395173	4.43711e+06
20217	395133	4.43715e+06
20449	395127	4.43716e+06
20681	395112	4.43716e+06
20913	395097	4.43716e+06
21145	395065	4.43716e+06
21377	395037	4.43716e+06
21609	394994	4.43717e+06
21841	394990	4.43717e+06
22072	394987	4.43716e+06
22304	395015	4.43716e+06
22608	395090	4.43716e+06
22839	395164	4.43715e+06
23071	395178	4.43714e+06
23303	395189	4.43714e+06
23535	395202	4.43714e+06
23767	395243	4.43713e+06
23999	395249	4.43713e+06
24230	395254	4.43712e+06
24462	395269	4.43713e+06
24694	395268	4.43713e+06
24926	395269	4.43713e+06
25158	395269	4.43713e+06
25390	395270	4.43714e+06
25622	395267	4.43716e+06
25854	395252	4.43716e+06
26158	395228	4.43716e+06
26390	395206	4.43715e+06
26622	395181	4.43714e+06
26854	395148	4.43711e+06
27086	395135	4.43711e+06
27318	395131	4.4371e+06
27550	395038	4.43713e+06
27782	394972	4.43716e+06
28014	394962	4.43716e+06
28246	394941	4.43716e+06
28478	394915	4.43723e+06
28710	394915	4.43721e+06
28942	394947	4.43716e+06
29174	394988	4.43715e+06
29406	395037	4.43714e+06
29710	395081	4.43714e+06
29942	395179	4.43714e+06
30174	395237	4.43714e+06
30406	395244	4.43712e+06
30638	395244	4.43712e+06
30870	395242	4.43712e+06
31102	395242	4.43712e+06
31334	395242	4.43712e+06
31566	395243	4.43712e+06
31798	395244	4.43712e+06
32030	395244	4.43712e+06
32262	395245	4.43712e+06
32494	395243	4.43712e+06
32726	395243	4.43712e+06
32958	395245	4.43712e+06
33262	395246	4.43712e+06
33494	395241	4.43712e+06
33726	395246	4.43712e+06
33958	395246	4.43712e+06
34190	395246	4.43712e+06
34422	395187	4.43715e+06
34654	394981	4.43716e+06
34886	394969	4.43716e+06
35118	395269	4.43711e+06
35350	395268	4.4371e+06
35582	395258	4.4371e+06
35814	395270	4.4371e+06
36045	395265	4.43709e+06
36277	395254	4.43709e+06
36509	395251	4.43709e+06
36793	395248	4.43709e+06
37025	395266	4.4371e+06
37256	395265	4.43709e+06
37488	395264	4.43709e+06
37720	395265	4.43709e+06
37952	395258	4.43708e+06
38184	395200	4.4371e+06
38416	395235	4.43715e+06
38648	395253	4.43707e+06
38880	395166	4.4371e+06
39111	395040	4.43713e+06
39574	394915	4.43712e+06
39805	394933	4.43713e+06
40037	394946	4.43711e+06
40321	394933	4.43713e+06
40553	394927	4.43713e+06
41017	394930	4.43714e+06
41166	394923	4.43717e+06
41398	394917	4.43716e+06
41630	394928	4.43716e+06
41862	394923	4.43717e+06
42094	394925	4.43716e+06
42326	394926	4.43715e+06
42558	394924	4.43715e+06
43049	394930	4.43716e+06
43281	394928	4.43716e+06
43744	394929	4.43716e+06
44207	394936	4.43715e+06
44901	394996	4.43717e+06
45133	395153	4.43717e+06
45364	395250	4.43716e+06
45596	395266	4.43714e+06
45828	395262	4.43712e+06
46059	395269	4.43711e+06
46319	395263	4.4371e+06
46551	395269	4.4371e+06
46783	395270	4.4371e+06
47014	395269	4.4371e+06
47246	395269	4.4371e+06
47478	395268	4.4371e+06
47709	395268	4.43709e+06
47941	395268	4.43709e+06
48173	395267	4.43709e+06
48405	395267	4.43709e+06
48637	395267	4.43709e+06
48869	395267	4.43709e+06
49101	395267	4.43709e+06
49333	395268	4.43709e+06
49565	395265	4.43709e+06
49825	395266	4.43709e+06
50057	395265	4.43709e+06
50289	395267	4.43709e+06
50521	395267	4.43709e+06
50753	395265	4.43709e+06
50985	395265	4.43708e+06
51217	395268	4.43709e+06
51449	395265	4.43708e+06
51681	395266	4.43709e+06
51913	395265	4.4371e+06
52145	395268	4.43709e+06
52377	395267	4.43708e+06
52609	395269	4.43709e+06
52841	395269	4.43709e+06
53073	395268	4.43709e+06
53333	395270	4.43708e+06
53565	395227	4.43708e+06
53797	395212	4.43708e+06
54029	395201	4.43709e+06
54261	395220	4.43709e+06
54492	395268	4.4371e+06
54724	395265	4.4371e+06
54956	395268	4.43711e+06
55188	395268	4.43714e+06
55420	395268	4.43714e+06
55652	395254	4.43715e+06
55884	395243	4.43715e+06
56116	395242	4.43715e+06
56348	395242	4.43715e+06
56580	395268	4.43711e+06
56840	395269	4.4371e+06
57072	395268	4.43708e+06
57304	395267	4.43709e+06
57536	395267	4.4371e+06
57768	395269	4.4371e+06
58000	395267	4.43709e+06
58232	395267	4.43709e+06
58464	395265	4.43709e+06
58696	395268	4.43709e+06
58928	395270	4.43708e+06
59160	395256	4.43707e+06
59392	395249	4.43707e+06
59624	395239	4.43709e+06
59856	395239	4.43709e+06
60088	395240	4.43709e+06
60348	395240	4.43709e+06
60579	395239	4.43709e+06
60811	395240	4.43709e+06
61043	395266	4.43712e+06
61275	395249	4.43716e+06
61507	395239	4.43715e+06
61739	395228	4.43715e+06
61971	395208	4.43715e+06
62203	395202	4.43715e+06
62435	395189	4.43715e+06
62667	395176	4.43716e+06
62899	395161	4.43715e+06
63131	395159	4.43715e+06
63363	395143	4.43715e+06
63595	395125	4.43715e+06
63855	395124	4.43714e+06
64087	395125	4.43714e+06
64318	395039	4.43713e+06
64550	394916	4.43723e+06
64782	394899	4.43724e+06
65014	394898	4.43723e+06
65246	394900	4.43724e+06
65478	394893	4.43723e+06
66634	394913	4.43723e+06
67356	394903	4.43723e+06
67587	394944	4.43716e+06
67819	395054	4.43714e+06
68050	395119	4.43712e+06
68282	395147	4.43711e+06
68514	395238	4.4371e+06
68746	395249	4.43715e+06
68978	395226	4.43716e+06
69210	395193	4.43716e+06
69442	395183	4.43716e+06
69674	395156	4.43716e+06
69906	395137	4.43716e+06
70138	395131	4.43716e+06
70370	395106	4.43715e+06
70602	395098	4.43715e+06
70862	395076	4.43715e+06
71094	395081	4.43715e+06
71326	395108	4.43714e+06
71558	395149	4.43715e+06
71790	395175	4.43715e+06
72022	395199	4.43715e+06
72254	395203	4.43715e+06
72486	395245	4.43715e+06
72718	395259	4.43714e+06
72950	395268	4.43713e+06
73182	395267	4.4371e+06
73414	395267	4.4371e+06
73646	395265	4.4371e+06
73878	395262	4.4371e+06
74110	395263	4.4371e+06
74370	395252	4.43709e+06
74602	395252	4.43709e+06
74834	395251	4437093
75066	395251	4.43709e+06
75298	395251	4.43709e+06
75530	395252	4.43709e+06
75762	395251	4.43709e+06
75994	395251	4.43709e+06
76226	395252	4.43709e+06
76458	395251	4.43709e+06
76690	395251	4.43709e+06
76922	395251	4.43709e+06
77154	395250	4.43709e+06
77386	395250	4.43709e+06
77618	395251	4.43709e+06
77878	395252	4.43709e+06
78110	395251	4.43709e+06
78342	395251	4.43709e+06
78574	395251	4.43709e+06
78806	395252	4.43709e+06
79038	395249	4.43709e+06
79270	395251	4.43709e+06
79502	395252	4.43709e+06
79734	395252	4.43709e+06
79966	395249	4.43709e+06
80198	395253	4.43709e+06
80430	395253	4.43709e+06
80662	395249	4.43709e+06
80894	395251	4.43709e+06
81125	395254	4.43709e+06
81385	395253	4.43709e+06
81617	395251	4.43709e+06
81849	395245	4.43708e+06
82080	395246	4.43708e+06
82312	395245	4.43708e+06
82544	395245	4.43708e+06
82776	395245	4.43708e+06
83008	395245	4.43708e+06
83240	395246	4.43708e+06
83472	395244	4.43708e+06
83704	395245	4.43708e+06
83936	395243	4.43708e+06
84168	395245	4.43708e+06
84400	395244	4.43708e+06
84631	395244	4.43708e+06
84891	395246	4.43708e+06
85123	395245	4.43708e+06
85355	395242	4.43708e+06
85587	395242	4.43708e+06
85819	395242	4.43708e+06
86051	395241	4.43708e+06
86283	395242	4.43708e+06
86515	395243	4.43708e+06
86747	395244	4.43708e+06
86978	395242	4.43709e+06
87210	395240	4.43709e+06
87442	395242	4.43708e+06
87674	395242	4.43709e+06
87906	395242	4.43708e+06
88138	395241	4.43709e+06
88398	395240	4.43708e+06
88630	395241	4.43708e+06
88862	395242	4.43708e+06
89094	395241	4.43708e+06
89326	395241	4.43708e+06
89558	395238	4.43708e+06
89790	395234	4.43708e+06
90021	395231	4.43709e+06
90253	395220	4.43709e+06
90485	395217	4.43709e+06
90717	395204	4.43709e+06
90949	395195	4.43709e+06
91181	395185	4.43709e+06
91413	395178	4.4371e+06
91645	395164	4.4371e+06
91905	395153	4.43711e+06
92137	395144	4.43712e+06
92368	395136	4.43712e+06
92600	395131	4.43711e+06
92832	395133	4.43711e+06
93064	395155	4.43711e+06
93296	395167	4.43711e+06
93528	395168	4.43711e+06
93760	395173	4.43711e+06
93992	395176	4.4371e+06
94224	395174	4.4371e+06
94456	395175	4.4371e+06
94688	395175	4.4371e+06
94920	395174	4.43711e+06
95152	395174	4.4371e+06
95412	395173	4.4371e+06
95644	395175	4.4371e+06
95876	395172	4.4371e+06
96108	395172	4.4371e+06
96340	395175	4.4371e+06
96572	395175	4.4371e+06
96804	395175	4.4371e+06
97036	395175	4.4371e+06
97267	395174	4.43711e+06
97498	395177	4.4371e+06
97730	395178	4.4371e+06
97962	395174	4.4371e+06
98194	395174	4.4371e+06
98426	395173	4.4371e+06
98658	395175	4.4371e+06
98918	395174	4.4371e+06
99150	395174	4.4371e+06
99382	395173	4.43711e+06
99614	395175	4.4371e+06
99846	395175	4.43711e+06
100078	395174	4.43711e+06
100310	395176	4.43711e+06
100542	395174	4.43711e+06
100774	395173	4.43711e+06
101006	395174	4.4371e+06
101238	395176	4.4371e+06
101470	395177	4.43711e+06
101702	395175	4.4371e+06
101934	395178	4.43711e+06
102166	395174	4.43711e+06
102426	395174	4.4371e+06
102658	395174	4.43711e+06
102890	395174	4.43711e+06
103122	395174	4.43711e+06
103354	395174	4.4371e+06
103586	395174	4.4371e+06
103818	395173	4.4371e+06
104049	395174	4.4371e+06
104281	395174	4.4371e+06
104513	395173	4.4371e+06
104744	395175	4.4371e+06
104976	395180	4.4371e+06
105208	395177	4.4371e+06
105440	395178	4.4371e+06
105672	395178	4.4371e+06
105932	395179	4.4371e+06
106163	395179	4.4371e+06
106395	395178	4.4371e+06
106627	395178	4.4371e+06
106859	395178	4.4371e+06
107091	395177	4.4371e+06
107322	395181	4.4371e+06
107554	395185	4.4371e+06
107786	395192	4.43712e+06
108018	395199	4.43713e+06
108250	395180	4.43716e+06
108482	395166	4.43716e+06
108714	395154	4.43716e+06
108946	395093	4.43715e+06
109178	395076	4.43715e+06
109438	395050	4.43715e+06
109670	395025	4.43715e+06
109902	395007	4.43715e+06
110134	394991	4.43716e+06
110366	394958	4.43717e+06
110598	394954	4.43717e+06
110830	394961	4.43716e+06
111062	394995	4.43714e+06
111293	395019	4.43714e+06
111525	395037	4.43713e+06
111757	395072	4.43713e+06
111989	395084	4.43713e+06
112221	395130	4.43712e+06
112453	395153	4.43712e+06
112685	395160	4.43712e+06
112945	395235	4.43712e+06
113176	395262	4.43711e+06
113408	395267	4.4371e+06
113640	395263	4.4371e+06
113872	395255	4.43709e+06
114104	395253	4.43708e+06
114336	395249	4.43708e+06
114568	395248	4.43708e+06
114800	395247	4.43708e+06
115032	395248	4.43708e+06
115264	395264	4.43708e+06
115496	395266	4.43708e+06
115728	395268	4.43708e+06
115960	395268	4.43708e+06
116192	395263	4.43707e+06
116452	395260	4.43707e+06
116684	395257	4.43708e+06
116916	395254	4.43707e+06
117148	395225	4.43708e+06
117380	395132	4.4371e+06
117612	395101	4.43711e+06
117844	395053	4.43712e+06
118076	394990	4.43714e+06
118308	394959	4.43715e+06
118540	394947	4.43716e+06
118772	394899	4.43724e+06
120419	394898	4.43723e+06
124839	394901	4.43723e+06
125071	394889	4.43725e+06
126227	394911	4.43723e+06
126459	394898	4.43725e+06
127643	394897	4.43725e+06
131370	394894	4.43724e+06
131602	394898	4.43723e+06
132065	394912	4.43723e+06
132759	394896	4.43725e+06
132991	394910	4.43725e+06
133685	394922	4.43725e+06
133944	394903	4.43724e+06
134175	394934	4.43724e+06
134638	394916	4.43716e+06
134870	395025	4.43715e+06
135102	395084	4.43715e+06
135334	395090	4.43716e+06
135566	395103	4.43716e+06
135798	395105	4.43716e+06
136030	395132	4.43716e+06
136261	395149	4.43713e+06
136493	395144	4.43711e+06
136725	395095	4.43711e+06
136957	395061	4.43712e+06
137189	395023	4.43713e+06
137448	394992	4.43713e+06
137680	394964	4.43714e+06
137912	394960	4.43714e+06
138144	394948	4.43715e+06
138376	394941	4.43714e+06
138608	394939	4.43715e+06
138840	394948	4.43714e+06
139072	394936	4.43714e+06
139304	394939	4.43715e+06
139535	394940	4.43715e+06
139767	394944	4.43713e+06
139999	394941	4.43714e+06
140231	394935	4.43715e+06
140462	394963	4.43715e+06
140694	394988	4.43715e+06
140953	394999	4.43715e+06
141184	395010	4.43715e+06
141416	394988	4.43715e+06
141648	394950	4.43715e+06
141880	394946	4.43715e+06
142112	394940	4.43714e+06
142344	394935	4.43715e+06
142576	394935	4.43715e+06
142808	394936	4.43715e+06
143040	394938	4.43715e+06
143272	394942	4.43714e+06
143504	394940	4.43714e+06
143736	394937	4.43714e+06
143968	394938	4.43715e+06
144200	394938	4.43715e+06
144459	394938	4.43715e+06
144690	394937	4.43715e+06
144922	394939	4.43716e+06
145154	394940	4.43715e+06
145386	394938	4.43715e+06
145618	394939	4.43715e+06
145850	394940	4.43715e+06
146082	394939	4.43715e+06
146314	394939	4.43715e+06
146546	395012	4.43715e+06
146778	395037	4.43715e+06
147009	395056	4.43715e+06
147241	395084	4.43714e+06
147473	395117	4.43714e+06
147705	395156	4.43712e+06
147964	395192	4.43712e+06
148196	395200	4.43712e+06
148428	395233	4.4371e+06
148660	395247	4.4371e+06
148892	395261	4.43709e+06
149124	395265	4.43708e+06
149356	395264	4.43708e+06
149588	395260	4.43708e+06
149820	395247	4.43709e+06
150052	395224	4.43709e+06
150284	395199	4.43709e+06
150516	395167	4.43709e+06
150748	395158	4.4371e+06
150980	395145	4.4371e+06
151212	395100	4.43711e+06
151471	395083	4.43712e+06
151702	395033	4.43713e+06
151934	394998	4.43714e+06
152166	394974	4.43715e+06
152398	394960	4.43715e+06
152630	394952	4.43716e+06
152862	394917	4.43717e+06
153094	395062	4.43716e+06
153326	395094	4.43716e+06
153557	395127	4.43716e+06
153789	395168	4.43715e+06
154021	395178	4.43715e+06
154253	395196	4.43716e+06
154484	395209	4.43716e+06
154716	395258	4.43714e+06
154975	395258	4.43716e+06
155207	395226	4.43715e+06
155439	395212	4.43713e+06
155671	395209	4.43712e+06
155903	395186	4.43713e+06
156135	395165	4.43714e+06
156367	395125	4.43715e+06
156599	395108	4.43715e+06
156830	395085	4.43715e+06
157062	395071	4.43715e+06
157294	395046	4.43717e+06
157526	395008	4.43716e+06
157758	394903	4.43724e+06
157989	394920	4.43719e+06
158221	394942	4.43717e+06
158480	394917	4.43717e+06
158712	394920	4.43722e+06
158944	394931	4.43716e+06
159176	395091	4.43716e+06
159408	395122	4.43716e+06
159640	395167	4.43715e+06
159872	395198	4.43715e+06
160104	395208	4.43715e+06
160336	395213	4.43715e+06
160568	395220	4.43714e+06
160800	395220	4.43714e+06
161032	395241	4.43714e+06
161264	395244	4.43713e+06
161496	395245	4.43713e+06
161728	395245	4.43713e+06
161987	395245	4.43713e+06
162219	395246	4.43713e+06
162451	395245	4.43713e+06
162683	395246	4.43713e+06
162915	395244	4.43713e+06
163147	395249	4.43713e+06
163379	395249	4.43713e+06
163611	395243	4.43713e+06
163843	395246	4.43713e+06
164075	395246	4.43713e+06
164307	395246	4.43713e+06
164539	395244	4.43713e+06
164771	395242	4.43713e+06
165003	395242	4.43714e+06
165235	395245	4.43715e+06
165494	395241	4.43715e+06
165725	395242	4.43715e+06
165957	395240	4.43715e+06
166189	395237	4.43715e+06
166421	395237	4.43715e+06
166653	395236	4.43715e+06
166885	395235	4.43715e+06
167117	395238	4.43715e+06
167349	395236	4.43715e+06
167581	395237	4.43715e+06
167813	395235	4.43714e+06
168045	395234	4.43713e+06
168276	395238	4.43713e+06
168508	395238	4.43713e+06
168740	395237	4.43712e+06
168999	395236	4.43712e+06
169231	395238	4.43713e+06
169463	395237	4.43713e+06
169695	395237	4.43713e+06
169927	395237	4.43712e+06
170159	395237	4.43712e+06
170391	395236	4.43712e+06
170623	395237	4.43712e+06
170855	395237	4.43712e+06
171087	395237	4.43713e+06
171319	395237	4.43713e+06
171551	395236	4.43713e+06
171783	395237	4.43713e+06
172015	395237	4.43713e+06
172247	395239	4.43713e+06
172506	395240	4.43714e+06
172738	395239	4.43714e+06
172970	395239	4.43713e+06
173202	395239	4.43714e+06
173434	395239	4.43714e+06
173666	395239	4.43713e+06
173898	395239	4.43714e+06
174130	395240	4.43714e+06
174362	395239	4.43714e+06
174594	395239	4.43714e+06
174826	395239	4.43714e+06
175058	395240	4.43714e+06
175290	395240	4.43714e+06
175522	395241	4.43713e+06
175754	395236	4.43714e+06
176013	395240	4.43713e+06
176245	395239	4.43713e+06
176477	395240	4.43713e+06
176709	395240	4.43714e+06
176941	395241	4.43714e+06
177173	395239	4.43714e+06
177405	395238	4.43713e+06
177637	395235	4.43714e+06
177869	395235	4.43714e+06
178101	395236	4.43714e+06
178333	395234	4.43714e+06
178564	395236	4.43714e+06
178796	395235	4.43714e+06
179028	395233	4.43714e+06
179260	395234	4.43714e+06
179519	395234	4.43714e+06
179751	395235	4.43714e+06
179983	395235	4.43714e+06
180215	395234	4.43714e+06
180447	395234	4.43714e+06
180679	395232	4.43714e+06
180911	395231	4.43714e+06
181143	395233	4.43714e+06
181375	395232	4.43714e+06
181607	395233	4.43714e+06
181839	395234	4.43714e+06
182070	395232	4.43714e+06
182302	395231	4.43714e+06
182534	395233	4.43714e+06
182766	395235	4.43714e+06
183025	395235	4.43714e+06
183257	395234	4.43714e+06
183489	395235	4.43714e+06
183721	395234	4.43714e+06
183953	395234	4.43714e+06
184184	395233	4.43714e+06
184416	395232	4.43714e+06
184648	395236	4.43713e+06
184880	395232	4.43713e+06
185112	395227	4.43712e+06
185344	395225	4.43712e+06
185576	395223	4.43712e+06
185808	395220	4.43711e+06
186040	395218	4.43712e+06
186272	395218	4.43711e+06
186531	395219	4.43711e+06
186763	395219	4.43711e+06
186995	395217	4.43711e+06
187227	395218	4.43711e+06
187459	395216	4.43712e+06
187691	395218	4.43712e+06
187923	395219	4.43711e+06
188155	395220	4.43711e+06
188386	395217	4.43712e+06
188618	395219	4.43712e+06
188850	395218	4.43712e+06
189082	395218	4.43712e+06
189314	395218	4.43712e+06
189546	395219	4.43712e+06
189778	395219	4.43712e+06
190037	395218	4.43711e+06
190269	395219	4.43712e+06
190500	395218	4.43712e+06
190732	395217	4.43712e+06
190964	395218	4.43712e+06
191196	395219	4.43712e+06
191428	395219	4.43712e+06
191660	395217	4.43712e+06
191892	395219	4.43712e+06
192124	395214	4.43712e+06
192356	395191	4.43714e+06
192588	395173	4.43715e+06
192820	395148	4.43716e+06
193052	395137	4.43716e+06
193284	395135	4.43716e+06
193543	395099	4.43715e+06
193774	395056	4.43715e+06
194006	395032	4.43715e+06
194238	394996	4.43716e+06
194470	394978	4.43716e+06
194702	394963	4.43716e+06
194934	394958	4.43716e+06
195166	394937	4.43716e+06
195398	394945	4.43716e+06
195630	394960	4.43716e+06
195862	394999	4.43715e+06
196094	395021	4.43715e+06
196326	395024	4.43715e+06
196558	395025	4.43715e+06
196790	395050	4.43715e+06
197049	395079	4.43715e+06
197281	395087	4.43715e+06
197512	395098	4.43716e+06
197744	395105	4.43716e+06
197976	395108	4.43716e+06
198208	395108	4.43716e+06
198440	395107	4.43716e+06
198672	395094	4.43715e+06
198904	395004	4.43715e+06
199136	394917	4.43718e+06
199599	394914	4.43722e+06
199831	394939	4.43715e+06
200063	394958	4.43716e+06
200295	394913	4.43718e+06
201478	394897	4.43724e+06
201941	394898	4.43724e+06
202173	394905	4.43722e+06
202867	394894	4.43722e+06
203330	394907	4.43725e+06
203562	394897	4.43723e+06
204514	394898	4.43723e+06
204745	394899	4.43723e+06
205439	394901	4.43723e+06
205671	394906	4.43725e+06
205902	394900	4.43725e+06
206134	394906	4.43725e+06
206366	394911	4.43725e+06
207550	394904	4.43725e+06
208244	394910	4.43725e+06
208476	394902	4.43725e+06
208708	394906	4.43725e+06
208940	394907	4.43725e+06
209172	394909	4.43725e+06
209404	394905	4.43725e+06
209636	394909	4.43726e+06
209868	394904	4.43725e+06
210100	394908	4.43725e+06
210332	394909	4.43724e+06
210564	394908	4.43725e+06
211054	394900	4.43726e+06
211517	394906	4.43725e+06
211749	394907	4.43726e+06
211981	394898	4.43725e+06
212444	394904	4.43726e+06
212908	394901	4.43727e+06
213833	394919	4.43726e+06
214065	394911	4.43726e+06
214555	394917	4.43724e+06
214786	394986	4.43716e+06
215018	395204	4.43716e+06
215250	395245	4.43716e+06
215481	395258	4.43714e+06
215713	395265	4.43711e+06
215945	395261	4.4371e+06
216177	395242	4.4371e+06
216409	395225	4.4371e+06
216641	395215	4.4371e+06
216873	395174	4.43711e+06
217105	395074	4.43713e+06
217336	395076	4.43714e+06
217568	395077	4.43715e+06
217800	395042	4.43715e+06
218058	395013	4.43715e+06
218290	394963	4.43716e+06
218522	394905	4.43723e+06
218754	394898	4.43723e+06
218986	394901	4.43724e+06
219218	394897	4.43724e+06
219450	394906	4.43723e+06
219681	394910	4.43725e+06
219913	394910	4.43725e+06
220144	394911	4.43725e+06
220376	394903	4.43724e+06
220608	394901	4.43724e+06
221071	394904	4.43724e+06
221303	394905	4.43724e+06
223180	394904	4.43725e+06
224105	394903	4.43726e+06
224568	394902	4.43726e+06
225064	394890	4.43725e+06
225296	394894	4.43726e+06
225759	394915	4.43725e+06
227147	394907	4.43726e+06
227610	394902	4.43725e+06
227842	394903	4.43725e+06
228074	394905	4.43725e+06
228306	394900	4.43725e+06
228571	394880	4.43725e+06
228803	394898	4.43725e+06
229035	394905	4.43725e+06
229498	394904	4.43725e+06
229961	394917	4.43723e+06
230193	395021	4.43715e+06
230425	395146	4.43713e+06
230657	395199	4.43713e+06
230889	395251	4.43715e+06
231121	395264	4.43713e+06
231353	395257	4.43709e+06
231585	395229	4.43709e+06
231817	395217	4.43709e+06
232081	395204	4.43709e+06
232312	395192	4.43709e+06
232544	395183	4.43709e+06
232775	395168	4.4371e+06
233007	395153	4.4371e+06
233239	395171	4.4371e+06
233471	395199	4.43711e+06
233703	395251	4.43711e+06
233935	395265	4.4371e+06
234167	395262	4.43709e+06
234399	395265	4.43708e+06
234631	395265	4.43707e+06
234863	395255	4.43708e+06
235095	395246	4.43708e+06
235327	395243	4.43708e+06
235591	395246	4.43709e+06
235823	395237	4.4371e+06
236055	395229	4.4371e+06
236287	395221	4.43709e+06
236519	395264	4.43709e+06
236751	395268	4.43709e+06
236983	395268	4.43707e+06
237215	395251	4.43707e+06
237447	395238	4.43708e+06
237679	395212	4.43708e+06
237910	395185	4.43709e+06
238142	395179	4.4371e+06
238374	395151	4.4371e+06
238606	395136	4.4371e+06
238838	395129	4.4371e+06
239102	395095	4.43712e+06
239334	395069	4.43713e+06
239566	395030	4.43713e+06
239798	395000	4.43714e+06
240030	394968	4.43715e+06
240262	394939	4.43716e+06
240494	394914	4.43724e+06
240726	394901	4437237
240958	394898	4.43724e+06
241189	394988	4.43716e+06
241421	395028	4.43715e+06
241653	395075	4.43715e+06
241884	395114	4.43712e+06
242116	395144	4.43711e+06
242348	395174	4.43713e+06
242612	395180	4.43715e+06
242843	395176	4.43716e+06
243075	395151	4.43716e+06
243307	395133	4.43716e+06
243539	395131	4.43716e+06
243771	395087	4.43715e+06
244003	395046	4.43713e+06
244235	395023	4.43714e+06
244467	395021	4.43715e+06
244699	395020	4.43715e+06
244931	395022	4.43716e+06
245163	395030	4.43717e+06
245395	395043	4.43716e+06
245627	395069	4.43716e+06
245859	395120	4.43716e+06
246123	395154	4.43716e+06
246354	395185	4.43716e+06
246586	395200	4.43716e+06
246818	395215	4.43716e+06
247050	395225	4.43716e+06
247282	395227	4.43716e+06
247514	395229	4.43716e+06
247746	395234	4.43716e+06
247978	395235	4.43716e+06
248210	395239	4.43716e+06
248441	395233	4.43715e+06
248673	395231	4.43715e+06
248905	395231	4.43715e+06
249137	395231	4.43715e+06
249369	395232	4.43715e+06
249633	395232	4.43715e+06
249865	395233	4.43715e+06
250096	395233	4.43715e+06
250328	395233	4.43715e+06
250560	395233	4.43715e+06
250792	395234	4.43715e+06
251024	395232	4.43715e+06
251256	395231	4.43715e+06
251488	395232	4.43715e+06
251720	395234	4.43715e+06
251952	395233	4.43715e+06
252184	395232	4.43715e+06
252416	395233	4.43715e+06
252648	395232	4.43715e+06
252880	395231	4.43715e+06
253144	395225	4.43714e+06
253376	395226	4.43714e+06
253608	395225	4.43714e+06
253840	395224	4.43714e+06
254072	395224	4.43714e+06
254304	395223	4.43714e+06
254536	395224	4.43714e+06
254768	395222	4.43714e+06
255000	395222	4.43714e+06
255232	395224	4.43714e+06
255464	395221	4.43714e+06
255695	395226	4.43714e+06
255927	395226	4.43714e+06
256159	395224	4.43714e+06
256391	395225	4.43714e+06
256655	395224	4.43714e+06
256887	395225	4.43714e+06
257119	395225	4.43714e+06
257351	395225	4.43714e+06
257583	395224	4.43714e+06
257815	395224	4.43714e+06
258047	395226	4.43714e+06
258279	395224	4.43714e+06
258511	395224	4.43714e+06
258743	395224	4.43714e+06
258975	395227	4.43714e+06
259207	395226	4.43714e+06
259438	395226	4.43714e+06
259670	395225	4.43714e+06
259902	395227	4.43714e+06
260166	395221	4.43714e+06
260398	395223	4.43715e+06
260630	395220	4.43715e+06
260862	395222	4.43715e+06
261094	395224	4.43715e+06
261326	395228	4.43715e+06
261558	395229	4.43715e+06
261790	395232	4.43715e+06
262022	395231	4.43715e+06
262253	395234	4.43715e+06
262485	395235	4.43715e+06
262717	395237	4.43715e+06
262949	395237	4.43715e+06
263181	395238	4.43715e+06
263413	395237	4.43715e+06
263677	395240	4.43716e+06
263908	395238	4.43715e+06
264140	395240	4.43715e+06
264372	395239	4.43715e+06
264604	395239	4.43716e+06
264836	395239	4.43715e+06
265068	395240	4.43715e+06
265300	395237	4.43716e+06
265532	395238	4.43716e+06
265764	395239	4.43716e+06
265996	395241	4.43716e+06
266228	395248	4.43716e+06
266460	395240	4.43716e+06
266692	395238	4.43715e+06
266924	395240	4.43716e+06
267188	395240	4.43716e+06
267420	395238	4.43716e+06
267652	395237	4.43716e+06
267884	395240	4.43716e+06
268116	395238	4.43715e+06
268348	395239	4.43715e+06
268580	395236	4.43715e+06
268812	395238	4.43715e+06
269043	395240	4.43715e+06
269275	395239	4.43714e+06
269507	395238	4.43714e+06
269739	395239	4.43715e+06
269971	395238	4.43714e+06
270202	395237	4.43714e+06
270434	395238	4.43714e+06
270698	395237	4.43715e+06
270930	395240	4.43715e+06
271162	395239	4.43715e+06
271394	395238	4.43715e+06
271625	395239	4.43715e+06
271857	395238	4.43714e+06
272088	395237	4.43715e+06
272320	395238	4.43715e+06
272552	395239	4.43715e+06
272784	395238	4.43715e+06
273016	395238	4.43714e+06
273248	395236	4.43714e+06
273479	395239	4.43715e+06
273711	395238	4.43715e+06
273943	395240	4.43714e+06
274207	395238	4.43714e+06
274438	395238	4.43714e+06
274670	395235	4.43715e+06
274902	395236	4.43714e+06
275134	395238	4.43714e+06
275366	395238	4.43715e+06
275597	395239	4.43714e+06
275829	395237	4.43714e+06
276061	395238	4.43714e+06
276292	395238	4.43714e+06
276524	395240	4.43714e+06
276756	395237	4.43714e+06
276988	395235	4.43715e+06
277220	395235	4.43715e+06
277451	395236	4.43715e+06
277715	395237	4.43714e+06
277947	395237	4.43715e+06
278179	395237	4.43715e+06
278411	395237	4.43714e+06
278643	395237	4.43715e+06
278875	395237	4.43715e+06
279107	395238	4.43714e+06
279339	395237	4.43714e+06
279571	395235	4.43715e+06
279802	395236	4.43714e+06
280034	395232	4.43715e+06
280266	395213	4.43716e+06
280498	395164	4.43716e+06
280730	395152	4.43716e+06
280962	395094	4.43716e+06
281231	395057	4.43715e+06
281463	395040	4.43715e+06
281695	395007	4.43716e+06
281926	394983	4.43717e+06
282158	394978	4.43716e+06
282389	394970	4.43717e+06
282621	394955	4.43715e+06
282852	395001	4.43714e+06
283084	395047	4.43717e+06
283316	395078	4.43716e+06
283548	395164	4.43717e+06
283780	395195	4.43716e+06
284012	395246	4.43716e+06
284243	395263	4.43713e+06
284475	395265	4.43711e+06
284744	395260	4.43709e+06
284976	395260	4.43708e+06
285208	395265	4.43707e+06
285440	395244	4.43707e+06
285672	395240	4.43708e+06
285904	395223	4.43708e+06
286136	395202	4.43709e+06
286368	395183	4.43709e+06
286600	395158	4.4371e+06
286832	395145	4.4371e+06
287063	395133	4.4371e+06
287295	395122	4.43711e+06
287527	395109	4.43711e+06
287758	395092	4.43711e+06
287990	395091	4.43712e+06
288259	395072	4.43713e+06
288491	395068	4.43714e+06
288723	395055	4.43714e+06
288955	395040	4.43715e+06
289186	395027	4.43715e+06
289418	394998	4.43716e+06
289650	394969	4.43716e+06
289882	394898	4.43718e+06
290114	394893	4.43718e+06
290345	394899	4.43716e+06
290577	394912	4.43717e+06
295276	394912	4.43716e+06
298281	394902	4.43719e+06
298513	394900	4.43719e+06
298782	394908	4.43719e+06
299014	394887	4.43718e+06
299246	394875	4.43717e+06
299477	394898	4.43719e+06
299709	394915	4.4372e+06
299941	394905	4.43719e+06
300172	394914	4.4372e+06
300404	394901	4.43718e+06
300867	394904	4.43718e+06
301099	394902	4.43718e+06
301331	394900	4.43717e+06
301563	394901	4.43718e+06
301795	394896	4.43718e+06
302027	394902	4.43718e+06
302296	394907	4.43719e+06
302528	394897	4.43718e+06
302760	394899	4.43719e+06
302992	394902	4.43718e+06
303224	394905	4.43718e+06
303456	394908	4.43719e+06
303688	394899	4.43718e+06
303920	394904	4.43719e+06
304383	394906	4.43719e+06
304615	394902	4.43718e+06
304847	394907	4.4372e+06
305310	394907	4.43719e+06
305542	394908	4.43718e+06
306043	394909	4.43719e+06
306506	394909	4.43719e+06
306969	394909	4.43719e+06
307201	394907	4.43719e+06
307433	394904	4.43718e+06
307665	394900	4.43718e+06
307897	394900	4.43718e+06
308128	394916	4.43716e+06
308360	395002	4.43716e+06
308592	395045	4.43716e+06
308824	395060	4.43716e+06
309056	395088	4.43716e+06
309325	395156	4.43716e+06
309557	395175	4.43716e+06
309789	395211	4.43716e+06
310021	395240	4.43716e+06
310252	395248	4.43716e+06
310484	395255	4.43711e+06
310716	395179	4.43712e+06
310948	395165	4.43712e+06
311180	395148	4.43712e+06
311412	395148	4.43715e+06
311644	395178	4.43715e+06
311876	395198	4.43716e+06
312108	395217	4.43715e+06
312339	395232	4.43715e+06
312571	395259	4.43716e+06
312840	395267	4.43714e+06
313071	395272	4.43712e+06
313303	395264	4.4371e+06
313535	395249	4.4371e+06
313767	395234	4.4371e+06
313999	395214	4.4371e+06
314231	395192	4.43709e+06
314462	395178	4.43709e+06
314694	395149	4.4371e+06
314926	395126	4.43711e+06
315158	395093	4.43712e+06
315389	395059	4.43712e+06
315621	394974	4.43714e+06
315853	394952	4.43715e+06
316085	394937	4.43715e+06
316374	394939	4.43715e+06
316606	394939	4.43714e+06
316838	394941	4.43715e+06
317069	394940	4.43715e+06
317301	394941	4.43715e+06
317532	394941	4.43715e+06
317763	394942	4.43715e+06
317995	394943	4.43714e+06
318226	394942	4.43715e+06
318458	394937	4.43715e+06
318690	394941	4.43715e+06
318922	394940	4.43715e+06
319154	394938	4.43715e+06
319385	394941	4.43715e+06
319617	394942	4.43715e+06
319906	394939	4.43715e+06
320138	394941	4.43715e+06
320370	394941	4.43715e+06
320602	394942	4.43715e+06
320834	394941	4.43715e+06
321066	394940	4.43715e+06
321298	394940	4.43715e+06
321530	394939	4.43715e+06
321762	394940	4.43715e+06
321994	394938	4.43715e+06
322226	394939	4.43715e+06
322458	394936	4.43715e+06
322690	394937	4.43715e+06
322922	394940	4.43715e+06
323154	394940	4.43716e+06
323443	395070	4.43716e+06
323675	395093	4.43715e+06
323907	395137	4.43715e+06
324138	395155	4.43715e+06
324370	395161	4.43715e+06
324601	395208	4.43715e+06
324833	395231	4.43714e+06
325064	395267	4.43715e+06
325296	395248	4.43715e+06
325527	395240	4.43716e+06
325759	395215	4.43716e+06
325991	395180	4.43715e+06
326222	395169	4.43715e+06
326453	395145	4.43716e+06
326685	395129	4.43716e+06
326974	395103	4.43715e+06
327205	395082	4.43716e+06
327437	395073	4.43716e+06
327669	395058	4.43716e+06
327901	395047	4.43716e+06
328132	395022	4.43716e+06
328364	394928	4.43716e+06
328596	394905	4.43716e+06
328827	394972	4.43716e+06
329059	395044	4.43715e+06
329291	395105	4.43714e+06
329523	395155	4.43712e+06
329755	395213	4.43712e+06
329987	395256	4.43712e+06
330219	395255	4.43714e+06
330508	395223	4.43716e+06
330739	395214	4.43716e+06
330971	395151	4.43716e+06
331202	395137	4.43716e+06
331434	395133	4.43716e+06
331665	395130	4.43716e+06
331897	395124	4.43716e+06
332129	395101	4.43716e+06
332360	395056	4.43716e+06
332592	395052	4.43716e+06
332824	395048	4.43716e+06
333056	395048	4.43716e+06
333288	395035	4.43715e+06
333520	395035	4.43715e+06
333751	395035	4.43715e+06
334046	395035	4.43715e+06
334277	395035	4.43715e+06
334509	395035	4.43715e+06
334740	395035	4.43715e+06
334972	395036	4.43715e+06
335204	395033	4.43715e+06
335436	395034	4.43715e+06
335667	395063	4.43715e+06
335899	395092	4.43712e+06
336131	395115	4.43712e+06
336362	395133	4.43711e+06
336593	395142	4.43712e+06
336825	395146	4.43711e+06
337057	395145	4.43712e+06
337288	395146	4.43712e+06
337582	395147	4.43712e+06
337814	395148	4.43712e+06
338045	395147	4.43712e+06
338277	395147	4.43712e+06
338509	395150	4.43712e+06
338740	395145	4.43712e+06
338972	395144	4.43712e+06
339203	395145	4.43712e+06
339435	395147	4.43712e+06
339666	395147	4.43712e+06
339898	395147	4.43712e+06
340130	395146	4.43712e+06
340362	395146	4.43712e+06
340593	395144	4.43712e+06
340824	395146	4.43712e+06
341119	395144	4.43712e+06
341350	395144	4.43712e+06
341581	395150	4.43712e+06
341813	395147	4.43712e+06
342044	395147	4.43712e+06
342276	395149	4.43711e+06
342507	395146	4.43711e+06
342739	395149	4.43712e+06
342970	395146	4.43711e+06
343202	395145	4.43712e+06
343433	395149	4.43711e+06
343665	395146	4.43712e+06
343897	395143	4.43712e+06
344128	395147	4.43712e+06
344359	395147	4.43712e+06
344654	395148	4.43712e+06
344885	395147	4.43712e+06
345117	395149	4.43712e+06
345349	395148	4.43712e+06
345580	395151	4.43712e+06
345812	395151	4.43712e+06
346044	395155	4.43712e+06
346276	395154	4.43712e+06
346508	395155	4.43712e+06
346740	395155	4.43712e+06
346971	395155	4.43712e+06
347203	395156	4.43712e+06
347434	395157	4.43712e+06
347665	395157	4.43712e+06
347897	395157	4.43712e+06
348191	395156	4.43712e+06
348423	395155	4.43712e+06
348654	395154	4.43712e+06
348886	395155	4.43712e+06
349117	395156	4.43712e+06
349349	395155	4.43712e+06
349580	395156	4.43712e+06
349812	395156	4.43712e+06
350044	395156	4.43712e+06
350275	395156	4.43712e+06
350507	395155	4.43713e+06
350739	395157	4.43712e+06
350970	395157	4.43713e+06
351201	395155	4.43712e+06
351433	395157	4.43712e+06
351737	395152	4.43712e+06
351968	395152	4.43713e+06
352200	395150	4.43713e+06
352431	395150	4.43713e+06
352663	395149	4.43713e+06
352894	395152	4.43713e+06
353125	395151	4.43713e+06
353357	395150	4.43712e+06
353589	395152	4.43712e+06
353821	395151	4.43712e+06
354053	395152	4.43712e+06
354285	395153	4.43712e+06
354516	395152	4.43712e+06
354748	395152	4.43712e+06
354980	395153	4.43712e+06
355285	395153	4.43712e+06
355516	395153	4.43712e+06
355747	395153	4.43712e+06
355979	395147	4.43712e+06
356210	395149	4.43712e+06
356442	395150	4.43712e+06
356674	395149	4.43712e+06
356906	395150	4.43712e+06
357138	395153	4.43712e+06
357369	395152	4.43712e+06
357601	395150	4.43712e+06
357832	395149	4.43712e+06
358064	395151	4.43712e+06
358295	395154	4.43712e+06
358527	395150	4.43712e+06
358831	395149	4.43712e+06
359063	395152	4.43712e+06
359295	395151	4.43712e+06
359527	395144	4.43711e+06
359758	395141	4.43712e+06
359990	395141	4.43712e+06
360221	395139	4.43712e+06
360453	395140	4.43712e+06
360684	395140	4.43712e+06
360916	395141	4.43712e+06
361148	395142	4.43712e+06
361379	395140	4.43712e+06
361611	395140	4.43712e+06
361843	395141	4.43712e+06
362074	395142	4.43712e+06
362379	395141	4.43711e+06
362611	395140	4.43711e+06
362843	395140	4.43711e+06
363075	395140	4.43711e+06
363306	395143	4.43711e+06
363538	395143	4.43711e+06
363770	395143	4.43711e+06
364002	395140	4.43711e+06
364234	395139	4.43712e+06
364466	395142	4.43711e+06
364698	395140	4.43712e+06
364929	395142	4.43711e+06
365160	395143	4.43711e+06
365392	395119	4.43712e+06
365624	395095	4.43712e+06
365908	395055	4.43715e+06
366140	395042	4.43716e+06
366372	395040	4.43716e+06
366603	395033	4.43716e+06
366835	395000	4.43716e+06
367066	394999	4.43717e+06
367298	394988	4.43717e+06
367529	394968	4.43715e+06
367761	394969	4.43715e+06
367993	394972	4.43715e+06
368225	395000	4.43714e+06
368457	395002	4.43714e+06
368689	395036	4.43713e+06
368921	395124	4.43711e+06
369153	395193	4.43709e+06
369437	395198	4.43709e+06
369668	395239	4.43709e+06
369900	395243	4.43709e+06
370132	395245	4.43709e+06
370364	395248	4.4371e+06
370595	395257	4.43711e+06
370827	395248	4.43714e+06
371059	395240	4.43715e+06
371290	395166	4.43716e+06
371522	395137	4.43716e+06
371753	395044	4.43716e+06
371985	395005	4.43717e+06
372216	394987	4.43716e+06
372448	394965	4.43716e+06
372679	394900	4.43716e+06
372963	394896	4.43717e+06
373195	394888	4.43717e+06
373426	394904	4.43717e+06
373658	394893	4.43717e+06
373890	394898	4.43719e+06
374121	394898	4.43717e+06
374353	394897	4.43717e+06
374585	394899	4.43717e+06
374817	394901	4.43717e+06
375048	394900	4.43717e+06
375279	394897	4.43717e+06
376204	394899	4.43717e+06
376488	394900	4.43718e+06
376719	394899	4.43717e+06
376950	394899	4.43717e+06
377182	394900	4.43717e+06
377645	394899	4.43718e+06
377876	394899	4.43717e+06
378108	394898	4.43719e+06
378339	394902	4.43719e+06
378571	394900	4.43719e+06
378802	394904	4.43718e+06
379034	394897	4.43717e+06
379265	394900	4.43719e+06
379497	394903	4.43718e+06
379729	394900	4.43718e+06
380013	394911	4.43717e+06
380245	394896	4.43717e+06
380477	394892	4.43717e+06
380708	394902	4.43717e+06
380939	394903	4.43717e+06
381171	394899	4.43718e+06
381403	394912	4.43718e+06
381634	394913	4.43719e+06
381866	394904	4.43718e+06
382098	394905	4.43718e+06
382330	394908	4.43718e+06
382562	394905	4.43718e+06
382794	394906	4.4372e+06
383026	394909	4.43718e+06
383258	394901	4.43718e+06
383542	394902	4.43718e+06
383774	394905	4.43718e+06
384006	394907	4.43718e+06
384237	394906	4.43717e+06
384468	394957	4.43716e+06
384699	394990	4.43716e+06
384931	395018	4.43715e+06
385162	395052	4.43716e+06
385394	395076	4.43715e+06
385626	395094	4.43715e+06
385857	395117	4.43715e+06
386089	395120	4.43716e+06
386321	395111	4.43716e+06
386552	395098	4.43717e+06
386783	395083	4.43716e+06
387067	395048	4.43717e+06
387299	395024	4.43716e+06
387531	395016	4.43716e+06
387762	395039	4.43714e+06
387994	395087	4.43712e+06
388225	395117	4.43712e+06
388457	395142	4.43711e+06
388689	395178	4.4371e+06
388921	395210	4.43709e+06
389153	395239	4.43708e+06
389384	395262	4.43708e+06
389615	395265	4.43709e+06
389847	395267	4.43713e+06
390079	395263	4.43714e+06
390311	395261	4.43715e+06
390595	395258	4.43716e+06
390826	395248	4.43714e+06
391057	395207	4.43711e+06
391288	395173	4.43711e+06
391520	395139	4.43711e+06
391751	395010	4.43714e+06
391983	394899	4.43717e+06
392214	394899	4.43719e+06
392446	394907	4.43719e+06
392909	394917	4.4372e+06
393141	394903	4.43718e+06
393372	394903	4.43719e+06
393604	394908	4.43719e+06
393836	394903	4.43718e+06
394120	394900	4.43718e+06
394352	394885	4.43715e+06
394584	394933	4.4372e+06
394815	394914	4.4372e+06
395741	394901	4.43718e+06
395972	394900	4.43718e+06
396203	394897	4.43719e+06
396435	394901	4.43718e+06
396667	394904	4.43718e+06
396899	394896	4.43717e+06
397362	394897	4.43718e+06
397646	394898	4.43718e+06
397878	394903	4.43718e+06
398109	394899	4.43718e+06
398341	394901	4.43718e+06
398573	394906	4.43719e+06
398804	394906	4.43719e+06
399036	394909	4.43719e+06
399268	394907	4.43719e+06
399500	394902	4.43716e+06
399963	394905	4.43717e+06
400195	394896	4.43717e+06
400426	394896	4.43717e+06
400658	394899	4.43717e+06
400889	394896	4.43718e+06
401404	394902	4.43716e+06
401636	394894	4.43717e+06
401868	394901	4.43718e+06
402099	394889	4.43717e+06
402331	394896	4.43717e+06
402562	394907	4.43717e+06
403025	394903	4.43718e+06
403256	394902	4.43718e+06
403488	394900	4.43718e+06
403720	394901	4.43716e+06
403951	394904	4.43717e+06
404183	394913	4.43716e+06
404415	394937	4.43715e+06
404689	394937	4.43715e+06
404921	394941	4.43715e+06
405153	394938	4.43715e+06
405384	394940	4.43715e+06
405615	394939	4.43715e+06
405846	394944	4.43716e+06
406078	395021	4.43716e+06
406309	395029	4.43715e+06
406541	395057	4.43716e+06
406773	395072	4.43715e+06
407004	395093	4.43714e+06
407236	395132	4.43713e+06
407467	395152	4.43713e+06
407698	395177	4.43712e+06
407930	395198	4.43712e+06
408204	395224	4.43712e+06
408436	395258	4.43711e+06
408668	395263	4.43708e+06
408900	395257	4.43707e+06
409131	395234	4.43708e+06
409363	395219	4.43708e+06
409594	395209	4.43709e+06
409826	395198	4.43709e+06
410057	395187	4.43709e+06
410288	395170	4.43709e+06
410520	395164	4.4371e+06
410752	395148	4.4371e+06
410984	395136	4.4371e+06
411215	395122	4.43711e+06
411447	395104	4.43711e+06
411954	395077	4.43712e+06
412185	395061	4.43712e+06
412417	395049	4.43713e+06
412649	395039	4.43713e+06
412881	395013	4.43714e+06
413113	394978	4.43714e+06
413344	394979	4.43715e+06
413576	394992	4.43715e+06
413807	395020	4.43715e+06
415239	395216	4.43712e+06
415471	395256	4.43709e+06
415702	395258	4.43708e+06
415934	395255	4.43707e+06
416166	395220	4.43709e+06
416398	395205	4.43709e+06
416630	395185	4.4371e+06
416862	395160	4.43711e+06
417094	395145	4.43712e+06
417326	395138	4.43716e+06
417557	395110	4.43716e+06
417789	395107	4.43716e+06
418021	395102	4.43716e+06
418252	395085	4.43716e+06
418484	395083	4.43716e+06
418778	395080	4.43716e+06
419010	395084	4.43716e+06
419242	395083	4.43716e+06
419474	395087	4.43716e+06
419705	395095	4.43715e+06
419937	395097	4.43715e+06
420169	395161	4.43715e+06
420400	395177	4.43716e+06
420632	395185	4.43716e+06
420863	395190	4.43716e+06
421095	395199	4.43716e+06
421327	395219	4.43715e+06
421558	395218	4.43715e+06
421790	395219	4.43716e+06
422022	395219	4.43715e+06
422316	395218	4.43716e+06
422548	395219	4.43715e+06
422779	395221	4.43716e+06
423011	395219	4.43716e+06
423243	395218	4.43715e+06
423475	395218	4.43715e+06
423707	395220	4.43715e+06
423939	395219	4.43715e+06
424171	395220	4.43715e+06
424403	395220	4.43715e+06
424634	395219	4.43715e+06
424866	395220	4.43715e+06
425098	395220	4.43715e+06
425329	395219	4.43715e+06
425561	395222	4.43715e+06
425855	395220	4.43715e+06
426087	395220	4.43715e+06
426318	395220	4.43715e+06
426550	395222	4.43715e+06
426782	395222	4.43715e+06
427013	395222	4.43715e+06
427245	395221	4.43715e+06
427477	395220	4.43715e+06
427708	395221	4.43715e+06
427939	395222	4.43715e+06
428171	395222	4.43715e+06
428403	395222	4.43715e+06
428635	395222	4.43715e+06
428866	395223	4.43714e+06
429097	395222	4.43715e+06
429391	395223	4.43714e+06
429623	395224	4.43714e+06
429855	395226	4.43714e+06
430086	395226	4.43715e+06
430318	395225	4.43714e+06
430550	395224	4.43715e+06
430782	395223	4.43714e+06
431014	395223	4.43715e+06
431246	395222	4.43714e+06
431478	395222	4.43715e+06
431709	395222	4.43715e+06
431941	395222	4.43715e+06
432173	395223	4.43715e+06
432405	395224	4.43715e+06
432636	395224	4.43714e+06
434089	395225	4.43715e+06
434321	395224	4.43714e+06
434552	395225	4.43715e+06
434784	395226	4.43715e+06
435016	395226	4.43715e+06
435247	395224	4.43715e+06
435479	395224	4.43715e+06
435711	395221	4.43715e+06
435942	395224	4.43715e+06
436468	395227	4.43715e+06
436699	395228	4.43715e+06
436931	395233	4.43715e+06
437163	395233	4.43715e+06
437394	395233	4.43715e+06
437626	395233	4.43715e+06
437858	395233	4.43715e+06
438089	395235	4.43715e+06
438321	395235	4.43715e+06
438553	395234	4.43715e+06
438785	395232	4.43715e+06
439017	395231	4.43715e+06
439249	395234	4.43715e+06
439481	395231	4.43715e+06
439713	395231	4.43715e+06
440028	395231	4.43715e+06
440259	395232	4.43715e+06
440491	395232	4.43715e+06
440722	395231	4.43715e+06
440954	395233	4.43714e+06
441186	395233	4.43715e+06
441418	395234	4.43714e+06
441649	395233	4.43715e+06
441881	395233	4.43715e+06
442112	395233	4.43715e+06
442343	395233	4.43715e+06
442575	395233	4.43715e+06
442807	395234	4.43715e+06
443039	395234	4.43714e+06
443271	395234	4.43715e+06
444513	395231	4.43715e+06
444745	395233	4.43714e+06
444977	395237	4.43715e+06
445209	395239	4.43714e+06
445441	395239	4.43714e+06
445673	395239	4.43714e+06
445905	395239	4.43714e+06
446137	395237	4.43714e+06
446369	395237	4.43714e+06
476890	394934	4.43714e+06
477353	394935	4.43715e+06
477584	394934	4.43713e+06
477816	394930	4.43713e+06
478048	394937	4.43714e+06
478280	394933	4.43714e+06
478511	394939	4.43714e+06
478743	394930	4.43714e+06
479235	394931	4.43715e+06
479467	394928	4.43714e+06
479698	394948	4.43716e+06
479930	394924	4.43714e+06
480162	394937	4.43714e+06
480393	394918	4.43713e+06
480625	394917	4.43713e+06
480856	394926	4.43714e+06
481088	394945	4.43714e+06
481320	394930	4.43716e+06
481552	394927	4.43716e+06
482246	394922	4.43716e+06
482506	394917	4.43717e+06
482738	394930	4.43716e+06
482970	394922	4.43715e+06
483433	394936	4.43716e+06
483664	394899	4.43717e+06
483896	394901	4.43716e+06
484128	394973	4.43716e+06
484360	394996	4.43716e+06
484591	395029	4.43716e+06
484823	395048	4.43716e+06
485055	395067	4.43716e+06
485286	395082	4.43715e+06
485518	395086	4.43716e+06
485750	395100	4.43716e+06
486010	395117	4.43716e+06
486242	395130	4.43716e+06
486473	395158	4.43716e+06
486705	395168	4.43716e+06
486936	395179	4.43715e+06
487167	395176	4.43714e+06
487399	395136	4.43713e+06
487630	395106	4.43713e+06
487862	395068	4.43713e+06
488094	394973	4.43715e+06
488325	394939	4.43715e+06
488556	394939	4.43714e+06
489019	394940	4.43715e+06
489250	394941	4.43715e+06
489510	394938	4.43714e+06
489973	394938	4.43715e+06
490205	394964	4.43716e+06
490436	394985	4.43716e+06
490668	394992	4.43716e+06
490899	395001	4.43716e+06
491130	395007	4.43716e+06
491362	395015	4.43716e+06
491594	395032	4.43716e+06
491825	395034	4.43715e+06
492057	395045	4.43716e+06
492288	395062	4.43716e+06
492520	395072	4.43716e+06
492752	395083	4.43715e+06
493012	395095	4.43715e+06
493244	395102	4.43716e+06
493476	395119	4.43715e+06
493708	395127	4.43715e+06
493940	395135	4.43714e+06
494171	395147	4.43714e+06
494403	395164	4.43714e+06
494634	395170	4.43713e+06
494866	395169	4.43713e+06
495098	395168	4.43713e+06
495330	395199	4.43712e+06
495562	395209	4.43712e+06
495794	395224	4.43712e+06
496026	395225	4.43712e+06
496258	395245	4.43712e+06
496518	395257	4.43711e+06
496750	395260	4.4371e+06
496982	395255	4.43708e+06
497213	395233	4.43708e+06
497445	395216	4.43709e+06
497676	395207	4.43709e+06
497908	395181	4.43709e+06
498139	395162	4.4371e+06
498371	395135	4.43711e+06
498603	395115	4.43711e+06
498835	395095	4.43712e+06
499067	394952	4.43716e+06
499299	394896	4.43718e+06
499531	394904	4.43717e+06
499762	394908	4.43717e+06
500022	394933	4.43717e+06
500254	394942	4.43716e+06
500486	394941	4.43716e+06
500718	394943	4.43716e+06
500950	394946	4.43717e+06
501182	394955	4.43717e+06
501414	394979	4.43716e+06
501646	395013	4.43716e+06
501878	395031	4.43716e+06
502110	395054	4.43716e+06
502342	395074	4.43714e+06
502574	395107	4.43713e+06
502806	395120	4.43712e+06
503038	395130	4.43712e+06
503270	395192	4.43712e+06
503530	395218	4.4371e+06
503762	395244	4.4371e+06
503994	395255	4.43709e+06
504226	395249	4.43708e+06
504458	395230	4.43708e+06
504690	395208	4.43709e+06
504922	395201	4.43709e+06
505154	395188	4.4371e+06
505386	395172	4.43713e+06
505618	395196	4.43715e+06
505850	395210	4.43715e+06
506082	395242	4.43715e+06
506314	395252	4.43714e+06
506546	395249	4.43713e+06
506778	395249	4.43713e+06
507038	395248	4.43713e+06
507269	395242	4.43713e+06
507501	395242	4.43713e+06
507733	395242	4.43714e+06
507964	395241	4.43713e+06
508196	395241	4.43714e+06
508428	395241	4.43714e+06
508660	395242	4.43713e+06
508892	395242	4.43713e+06
509124	395243	4.43714e+06
509356	395243	4.43714e+06
509588	395241	4.43713e+06
509820	395242	4.43714e+06
510052	395244	4.43714e+06
510284	395243	4.43713e+06
510544	395242	4.43713e+06
510776	395241	4.43713e+06
511008	395242	4.43713e+06
511240	395239	4.43713e+06
511472	395241	4.43713e+06
511704	395244	4.43714e+06
511935	395241	4.43714e+06
512167	395241	4.43714e+06
512399	395239	4.43714e+06
512631	395240	4.43714e+06
512863	395241	4.43714e+06
513095	395239	4.43714e+06
513327	395240	4.43714e+06
513559	395240	4.43714e+06
513791	395238	4.43714e+06
514051	395241	4.43714e+06
514283	395239	4.43714e+06
514515	395237	4.43713e+06
514747	395236	4.43713e+06
514979	395238	4.43713e+06
515211	395237	4.43713e+06
515443	395239	4.43713e+06
515675	395239	4.43714e+06
515907	395238	4.43714e+06
516139	395238	4.43714e+06
516371	395240	4.43714e+06
516603	395239	4.43713e+06
516835	395245	4.43713e+06
517067	395245	4.43714e+06
517299	395245	4.43714e+06
517559	395246	4.43714e+06
517791	395245	4.43714e+06
518023	395246	4.43714e+06
518255	395246	4.43714e+06
518487	395246	4.43714e+06
518718	395247	4.43714e+06
518950	395247	4.43714e+06
519182	395248	4.43714e+06
519414	395244	4.43713e+06
519646	395240	4.43713e+06
519878	395239	4.43713e+06
520110	395241	4.43712e+06
520342	395239	4.43712e+06
520574	395240	4.43712e+06
520806	395239	4.43712e+06
521066	395239	4.43712e+06
521297	395240	4.43712e+06
521529	395240	4.43712e+06
521761	395239	4.43712e+06
521993	395239	4.43712e+06
522225	395240	4.43712e+06
522457	395240	4.43712e+06
522689	395240	4.43712e+06
522921	395238	4.43712e+06
523153	395238	4.43712e+06
523384	395239	4.43712e+06
523616	395237	4.43712e+06
523848	395240	4.43712e+06
524080	395238	4.43711e+06
524312	395241	4.43712e+06
524572	395236	4.43712e+06
524804	395233	4.43712e+06
525036	395234	4.43712e+06
525268	395234	4.43712e+06
525500	395232	4.43712e+06
525732	395233	4.43712e+06
525964	395233	4.43712e+06
526196	395233	4.43712e+06
526428	395235	4.43712e+06
526660	395234	4.43712e+06
526892	395234	4.43712e+06
527124	395235	4.43712e+06
527356	395233	4.43712e+06
527588	395233	4.43712e+06
527820	395233	4.43712e+06
528080	395233	4.43712e+06
528312	395232	4.43712e+06
528544	395232	4.43712e+06
528776	395232	4.43712e+06
529008	395232	4.43712e+06
529240	395233	4.43712e+06
529472	395235	4.43712e+06
529703	395234	4.43712e+06
529935	395233	4.43712e+06
530167	395233	4.43712e+06
530398	395233	4.43712e+06
530630	395233	4.43712e+06
530862	395229	4.43712e+06
531094	395229	4.43712e+06
531326	395223	4.43712e+06
531586	395222	4.43712e+06
531818	395225	4.43712e+06
532049	395225	4.43712e+06
532281	395225	4.43712e+06
532513	395222	4.43711e+06
532745	395224	4.43712e+06
532977	395223	4.43712e+06
533208	395225	4.43712e+06
533440	395224	4.43712e+06
533672	395225	4.43712e+06
533904	395224	4.43712e+06
534136	395224	4.43712e+06
534368	395224	4.43711e+06
534599	395224	4.43712e+06
534831	395223	4.43712e+06
535091	395222	4.43712e+06
535323	395223	4.43712e+06
535555	395223	4.43712e+06
535786	395220	4.43712e+06
536018	395221	4.43712e+06
536250	395222	4.43712e+06
536482	395221	4.43712e+06
536714	395227	4.43711e+06
536946	395220	4.43711e+06
537178	395221	4.43712e+06
537410	395221	4.43712e+06
537642	395220	4.43712e+06
537874	395221	4.43712e+06
538106	395220	4.43712e+06
538338	395220	4.43712e+06
538598	395213	4.43712e+06
538830	395209	4.43712e+06
539062	395202	4.43711e+06
539294	395199	4.4371e+06
539526	395198	4.4371e+06
539758	395195	4.4371e+06
539990	395195	4.4371e+06
540222	395195	4.43709e+06
540454	395183	4.43709e+06
540686	395175	4.43709e+06
540918	395141	4.4371e+06
541150	395081	4.43712e+06
541382	395049	4.43713e+06
541613	395025	4.43713e+06
541845	395074	4.43713e+06
542105	395117	4.43713e+06
542337	395264	4.43709e+06
542569	395257	4.43708e+06
542800	395256	4.43708e+06
[truncated: 1,417 more rows]
