# Supplementary material for: Effects of Number of Animals Monitored on Representations of Cattle Group Movement Characteristics and Spatial Occupancy
Source: PLoS One. 2015 Feb 3;10(2):e0113117. doi: 10.1371/journal.pone.0113117 (PMC4315582; doi:10.1371/journal.pone.0113117)
Supplement: S1 File — (ZIP) [file pone.0113117.s001.zip › File S1/GPS data of Group A/X216.xlsx]

## Sheet: X216
time	X	Y
220	395201	4.43709e+06
452	395201	4.4371e+06
684	395200	4.4371e+06
916	395199	4.4371e+06
1148	395201	4.4371e+06
1380	395197	4.4371e+06
1612	395199	4.4371e+06
1844	395201	4.4371e+06
2076	395201	4.4371e+06
2308	395201	4.4371e+06
2540	395198	4.4371e+06
2772	395200	4.4371e+06
3004	395202	4.4371e+06
3298	395201	4.4371e+06
3530	395202	4.4371e+06
3762	395202	4.4371e+06
3993	395200	4.4371e+06
4225	395200	4.4371e+06
4457	395200	4.4371e+06
4689	395199	4.4371e+06
4921	395200	4.4371e+06
5153	395197	4.4371e+06
5385	395199	4.4371e+06
5617	395200	4.4371e+06
5849	395197	4.4371e+06
6081	395201	4.4371e+06
6313	395203	4.43711e+06
6545	395200	4.4371e+06
6839	395201	4.43711e+06
7071	395201	4.4371e+06
7303	395201	4.43711e+06
7535	395201	4.43711e+06
7767	395201	4.43711e+06
7999	395202	4.4371e+06
8231	395198	4.4371e+06
8463	395192	4.4371e+06
8695	395192	4.43709e+06
8927	395190	4.43709e+06
9159	395190	4.43709e+06
9391	395187	4.43709e+06
9623	395184	4.4371e+06
9855	395179	4.4371e+06
10087	395178	4.43709e+06
10381	395176	4.4371e+06
10613	395175	4.43709e+06
10845	395175	4.43709e+06
11076	395175	4.43709e+06
11307	395175	4.4371e+06
11539	395174	4.4371e+06
11770	395175	4.4371e+06
12001	395175	4.4371e+06
12233	395174	4.4371e+06
12464	395174	4.4371e+06
12696	395174	4.4371e+06
12928	395175	4.4371e+06
13160	395175	4.4371e+06
13391	395174	4.4371e+06
13623	395175	4.4371e+06
13917	395175	4.4371e+06
14149	395174	4.43709e+06
14380	395173	4.43709e+06
14612	395175	4.4371e+06
14843	395176	4.4371e+06
15075	395181	4.4371e+06
15307	395180	4.4371e+06
15539	395182	4.4371e+06
15771	395182	4.4371e+06
16002	395181	4.4371e+06
16234	395181	4.4371e+06
16465	395181	4.4371e+06
16697	395182	4.4371e+06
16928	395180	4.4371e+06
17160	395180	4.43709e+06
17454	395179	4.4371e+06
17686	395180	4.4371e+06
17917	395179	4.43709e+06
18149	395179	4.4371e+06
18381	395180	4.4371e+06
18612	395182	4.4371e+06
18844	395182	4.4371e+06
19076	395183	4.43709e+06
19308	395182	4.4371e+06
19539	395180	4.43709e+06
19771	395168	4.4371e+06
20003	395131	4.43711e+06
20235	395103	4.43711e+06
20467	395079	4.43712e+06
20699	395058	4.43713e+06
21003	395045	4.43713e+06
21235	395031	4.43714e+06
21467	394982	4.43716e+06
21698	394957	4.43717e+06
21930	394948	4.43715e+06
22162	394958	4.43715e+06
22393	394963	4.43715e+06
22625	394993	4.43716e+06
22857	395223	4.43716e+06
23088	395254	4.43716e+06
23320	395262	4.43716e+06
23552	395266	4.43714e+06
23784	395267	4.43713e+06
24015	395266	4.43712e+06
24247	395268	4.43711e+06
24551	395268	4.43712e+06
24783	395268	4.43713e+06
25014	395260	4.43714e+06
25246	395258	4.43714e+06
25477	395254	4.43716e+06
25709	395251	4.43716e+06
25941	395231	4.43715e+06
26173	395211	4.43714e+06
26405	395186	4.43713e+06
26637	395166	4.43711e+06
26868	395161	4.43711e+06
27100	395144	4.4371e+06
27332	395137	4.43711e+06
27563	395011	4.43714e+06
27795	394960	4.43716e+06
28099	394945	4.43716e+06
28331	394927	4.43717e+06
28563	394921	4.43716e+06
28795	394931	4.43716e+06
29026	394949	4.43716e+06
29258	394991	4.43715e+06
29490	395041	4.43715e+06
29721	395135	4.43717e+06
29953	395152	4.43716e+06
30185	395256	4.43714e+06
30416	395267	4.43713e+06
30648	395266	4.43711e+06
30880	395267	4.43711e+06
31112	395267	4.43711e+06
31344	395266	4.43711e+06
31648	395267	4.43711e+06
31880	395266	4.43711e+06
32111	395266	4.4371e+06
32342	395267	4.43711e+06
32574	395267	4.43711e+06
32806	395268	4.43711e+06
33037	395270	4.43711e+06
33268	395268	4.43711e+06
33500	395268	4.43711e+06
33731	395265	4.43711e+06
33962	395269	4.43711e+06
34194	395269	4.43711e+06
34425	395181	4.43715e+06
34656	394977	4.43716e+06
34888	394965	4.43716e+06
35172	395267	4.43711e+06
35404	395264	4.4371e+06
35635	395264	4.4371e+06
35867	395262	4.4371e+06
36099	395262	4.43709e+06
36331	395261	4.43709e+06
36562	395262	4.4371e+06
36794	395261	4.4371e+06
37026	395262	4.4371e+06
37258	395263	4.4371e+06
37490	395262	4.4371e+06
37722	395261	4.4371e+06
37954	395262	4.43708e+06
38186	395201	4.4371e+06
38418	395233	4.43715e+06
38702	395242	4.43708e+06
38933	395139	4.43711e+06
39164	394993	4.43714e+06
39396	394916	4.43712e+06
39628	394916	4.43713e+06
39860	394929	4.43712e+06
40091	394929	4.43714e+06
40462	394933	4.43714e+06
40693	394902	4.43714e+06
40925	394923	4.43714e+06
41648	394924	4.43716e+06
41880	394929	4.43715e+06
42112	394924	4.43716e+06
42806	394922	4.43715e+06
43269	394931	4.43716e+06
43501	394928	4.43716e+06
43733	394931	4.43716e+06
44196	394937	4.43714e+06
44428	394939	4.43715e+06
44659	394936	4.43715e+06
44890	394984	4.43716e+06
45150	395172	4.43716e+06
45382	395254	4.43716e+06
45614	395259	4.43714e+06
45846	395251	4.43713e+06
46078	395253	4.43713e+06
46310	395266	4.43711e+06
46542	395268	4.4371e+06
46774	395266	4.4371e+06
47006	395269	4.4371e+06
47238	395268	4.4371e+06
47470	395268	4.43709e+06
47702	395269	4.43709e+06
47934	395268	4.43709e+06
48166	395269	4.43709e+06
48398	395265	4.43709e+06
48658	395267	4.43709e+06
48890	395266	4.43709e+06
49122	395267	4.43709e+06
49354	395267	4.43709e+06
49586	395268	4.43709e+06
49818	395268	4.43709e+06
50050	395264	4.43709e+06
50282	395266	4.43709e+06
50514	395264	4.43709e+06
50746	395266	4.43709e+06
50978	395268	4.43711e+06
51210	395267	4.43711e+06
51442	395267	4.43711e+06
51674	395266	4.43711e+06
51906	395266	4.43711e+06
52166	395267	4.4371e+06
52398	395268	4.43709e+06
52630	395262	4.43709e+06
52862	395252	4.43709e+06
53094	395247	4.43709e+06
53326	395242	4.43708e+06
53558	395227	4.43708e+06
53790	395215	4.43709e+06
54022	395212	4.43709e+06
54254	395235	4.4371e+06
54486	395267	4.43709e+06
54718	395265	4.43711e+06
54950	395263	4.43712e+06
55182	395260	4.43714e+06
55413	395255	4.43715e+06
55673	395250	4.43715e+06
55905	395245	4.43715e+06
56136	395244	4.43715e+06
56368	395245	4.43715e+06
56600	395266	4.43711e+06
56832	395267	4.4371e+06
57064	395265	4.43708e+06
57296	395254	4.43708e+06
57528	395267	4.4371e+06
57759	395264	4.4371e+06
57991	395267	4.4371e+06
58223	395268	4.43711e+06
58455	395266	4.43709e+06
58686	395268	4.43708e+06
58918	395261	4.43707e+06
59178	395248	4.43707e+06
59410	395243	4.43708e+06
59641	395243	4.43708e+06
59873	395244	4.43708e+06
60105	395244	4.43708e+06
60337	395244	4.43708e+06
60568	395243	4.43708e+06
60800	395245	4.43709e+06
61032	395257	4.43714e+06
61264	395257	4.43716e+06
61496	395236	4.43715e+06
61728	395224	4.43715e+06
61960	395214	4.43715e+06
62192	395197	4.43715e+06
62424	395185	4.43715e+06
62684	395176	4.43715e+06
62916	395164	4.43714e+06
63148	395155	4.43714e+06
63380	395149	4.43714e+06
63612	395141	4.43714e+06
63844	395124	4.43713e+06
64076	395101	4.43712e+06
64308	395007	4.43714e+06
64540	394911	4.43723e+06
64772	394903	4.43724e+06
65003	394899	4.43723e+06
65235	394898	4.43723e+06
65467	394899	4.43724e+06
67577	394913	4.43718e+06
67809	395051	4.43714e+06
68041	395107	4.43713e+06
68273	395159	4.43712e+06
68505	395241	4.4371e+06
68737	395245	4.43715e+06
68969	395199	4.43715e+06
69201	395144	4.43714e+06
69433	395124	4.43711e+06
69693	395112	4.43712e+06
69925	395075	4.43712e+06
70157	395056	4.43713e+06
70389	395048	4.43713e+06
70621	395031	4.43714e+06
70853	395008	4.43717e+06
71084	395058	4.43716e+06
71316	395104	4.43714e+06
71548	395131	4.43714e+06
71780	395169	4.43714e+06
72012	395187	4.43713e+06
72244	395195	4.43713e+06
72476	395256	4.43712e+06
72708	395265	4.43712e+06
72940	395267	4.43711e+06
73200	395264	4.4371e+06
73432	395264	4.4371e+06
73664	395262	4.4371e+06
73896	395262	4.4371e+06
74128	395264	4.4371e+06
74359	395263	4.4371e+06
74591	395263	4.4371e+06
74823	395262	4.4371e+06
75055	395262	4.4371e+06
75286	395262	4.4371e+06
75518	395263	4.4371e+06
75750	395263	4.4371e+06
75982	395263	4.4371e+06
76214	395262	4.4371e+06
76446	395262	4.4371e+06
76706	395263	4.4371e+06
76938	395263	4.4371e+06
77170	395263	4.4371e+06
77402	395263	4.4371e+06
77634	395264	4.4371e+06
77865	395263	4.4371e+06
78097	395262	4.4371e+06
78328	395264	4.4371e+06
78560	395264	4.4371e+06
78791	395262	4.4371e+06
79023	395264	4.4371e+06
79254	395263	4.4371e+06
79486	395263	4.4371e+06
79718	395263	4.4371e+06
79950	395264	4.4371e+06
80210	395264	4.4371e+06
80442	395263	4.4371e+06
80674	395264	4.4371e+06
80906	395266	4.4371e+06
81137	395265	4.4371e+06
81369	395266	4.4371e+06
81601	395266	4.43709e+06
81833	395270	4.43711e+06
82064	395264	4.4371e+06
82296	395264	4.4371e+06
82528	395266	4.4371e+06
82760	395266	4.4371e+06
82991	395264	4.4371e+06
83223	395263	4.4371e+06
83455	395265	4.4371e+06
83715	395266	4.4371e+06
83947	395259	4.43709e+06
84179	395249	4.43709e+06
84411	395229	4.43708e+06
84642	395229	4.43708e+06
84874	395227	4.43708e+06
85106	395228	4.43708e+06
85338	395239	4.43709e+06
85570	395239	4.43708e+06
85802	395240	4.43709e+06
86034	395239	4.43709e+06
86266	395239	4.43709e+06
86498	395240	4.43708e+06
86730	395239	4.43708e+06
86962	395240	4.43708e+06
87222	395239	4.43709e+06
87454	395239	4.43709e+06
87686	395240	4.43709e+06
87918	395239	4.43709e+06
88150	395239	4.43709e+06
88382	395235	4.43709e+06
88614	395239	4.43709e+06
88846	395238	4.43709e+06
89078	395239	4.43709e+06
89310	395242	4.43708e+06
89542	395241	4.43708e+06
89774	395238	4.43709e+06
90006	395238	4.43709e+06
90237	395240	4.43708e+06
90469	395239	4.43708e+06
90729	395239	4.43709e+06
90961	395239	4.43708e+06
91192	395240	4.43709e+06
91424	395240	4.43709e+06
91656	395239	4.43709e+06
91888	395153	4.4371e+06
92120	395135	4.43711e+06
92352	395125	4.43711e+06
92584	395121	4.43712e+06
92816	395112	4.43712e+06
93048	395100	4.43712e+06
93280	395091	4.43712e+06
93512	395079	4.43712e+06
93744	395076	4.43712e+06
93976	395063	4.43712e+06
94236	395054	4.43713e+06
94468	395056	4.43713e+06
94700	395050	4.43713e+06
94932	395048	4.43714e+06
95164	395060	4.43713e+06
95396	395065	4.43713e+06
95628	395074	4.43713e+06
95859	395109	4.43712e+06
96091	395164	4.43711e+06
96323	395164	4.43711e+06
96555	395164	4.43711e+06
96787	395165	4.43711e+06
97019	395165	4.43711e+06
97250	395165	4.43711e+06
97482	395164	4.43711e+06
97742	395164	4.43711e+06
97974	395164	4.43711e+06
98206	395164	4.43711e+06
98438	395163	4.43711e+06
98670	395165	4.43711e+06
98901	395164	4.43711e+06
99133	395163	4.43711e+06
99364	395164	4.43711e+06
99596	395164	4.43711e+06
99828	395165	4.43711e+06
100060	395165	4437109
100292	395164	4.43711e+06
100524	395163	4.43711e+06
100756	395165	4.43711e+06
100988	395164	4.43711e+06
101248	395164	4.43711e+06
101480	395164	4.43711e+06
101712	395165	4.43711e+06
101944	395164	4.43711e+06
102176	395163	4.43711e+06
102408	395164	4.43711e+06
102640	395165	4.43711e+06
102872	395165	4.43711e+06
103104	395163	4.43711e+06
103335	395164	4.43711e+06
103567	395165	4.43711e+06
103798	395165	4.43711e+06
104030	395165	4.43711e+06
104262	395165	4.43711e+06
104494	395168	4.43711e+06
104754	395163	4.43711e+06
104986	395164	4.43711e+06
105218	395165	4.43711e+06
105450	395166	4.43711e+06
105682	395165	4.43711e+06
105914	395163	4.43711e+06
106146	395166	4.43711e+06
106378	395165	4.43711e+06
106610	395164	4.43711e+06
106842	395165	4.43711e+06
107074	395165	4.43711e+06
107306	395163	4.43711e+06
107537	395166	4.43711e+06
107769	395164	4.43711e+06
108001	395164	4.43711e+06
108261	395168	4.43714e+06
108493	395149	4.43715e+06
108725	395122	4.43714e+06
108956	395095	4.43714e+06
109188	395070	4.43714e+06
109420	395046	4.43715e+06
109652	395024	4.43715e+06
109884	395006	4.43714e+06
110116	394977	4.43715e+06
110348	394952	4.43716e+06
110580	394943	4.43716e+06
110811	394944	4.43716e+06
111043	394975	4.43716e+06
111274	395005	4.43716e+06
111506	395034	4.43716e+06
111766	395047	4.43716e+06
111997	395071	4.43716e+06
112229	395127	4.43716e+06
112461	395152	4.43716e+06
112693	395185	4.43716e+06
112925	395212	4.43715e+06
113157	395256	4.43713e+06
113389	395260	4.4371e+06
113621	395260	4.4371e+06
113853	395261	4.43709e+06
114084	395267	4.43709e+06
114316	395265	4.43709e+06
114548	395268	4.43709e+06
114780	395269	4.43709e+06
115012	395262	4.43709e+06
115272	395267	4.43708e+06
115504	395266	4.43708e+06
115736	395262	4.43707e+06
115968	395263	4.43707e+06
116200	395262	4.43707e+06
116432	395264	4.43707e+06
116664	395254	4.43707e+06
116896	395252	4.43707e+06
117128	395228	4.43708e+06
117360	395145	4.4371e+06
117592	395104	4.43711e+06
117824	395064	4.43713e+06
118056	395011	4.43714e+06
118288	394964	4.43715e+06
118520	394954	4.43716e+06
118780	394914	4.43719e+06
119474	394898	4.43723e+06
121555	394911	4.43723e+06
122509	394899	4.43721e+06
122741	394899	4.43723e+06
123435	394900	4.43723e+06
125285	394902	4.43725e+06
126238	394903	4.43723e+06
126701	394920	4.43724e+06
127164	394899	4.43721e+06
127396	394894	4.43722e+06
127859	394888	4.43722e+06
128553	394930	4.43723e+06
129016	394911	4.43723e+06
129275	394915	4.43723e+06
129507	394910	4.43723e+06
129739	394910	4.43723e+06
129971	394900	4.43722e+06
130203	394899	4.43722e+06
130435	394900	4.43723e+06
130667	394903	4.43724e+06
130899	394909	4.43724e+06
131362	394908	4.43723e+06
131594	394901	4.43723e+06
131826	394898	4.4372e+06
132057	394902	4.43723e+06
132289	394906	4.43726e+06
132520	394900	4.43721e+06
132779	394897	4.43721e+06
133011	394906	4.43723e+06
133474	394904	4.43722e+06
133706	394891	4.43723e+06
133938	394905	4.43724e+06
134170	394903	4.43723e+06
134402	394909	4.43724e+06
134633	394966	4.43716e+06
134865	395033	4.43715e+06
135097	395072	4.43716e+06
135329	395087	4.43716e+06
135561	395112	4.43715e+06
135793	395122	4.43716e+06
136025	395132	4.43716e+06
136284	395141	4.43713e+06
136516	395141	4.43711e+06
136748	395102	4.43711e+06
136980	395057	4.43712e+06
137212	395017	4.43713e+06
137444	395009	4.43713e+06
137676	394994	4.43713e+06
137908	394949	4.43715e+06
138140	394946	4.43715e+06
138372	394941	4.43714e+06
138603	394938	4.43714e+06
138835	394936	4.43714e+06
139066	394939	4.43714e+06
139298	394942	4.43714e+06
139530	394934	4.43715e+06
139789	394938	4.43715e+06
140021	394938	4.43714e+06
140253	394930	4.43714e+06
140485	394941	4.43714e+06
140717	394938	4.43714e+06
140949	394940	4.43714e+06
141181	394940	4.43714e+06
141413	394936	4.43714e+06
141645	394939	4.43714e+06
141877	394935	4.43714e+06
142108	394940	4.43714e+06
142340	394940	4.43715e+06
142572	394936	4.43714e+06
142804	394940	4.43714e+06
143036	394941	4.43713e+06
143295	394941	4.43714e+06
143527	394941	4.43714e+06
143758	394939	4.43714e+06
143990	394938	4.43714e+06
144222	394941	4.43714e+06
144454	394938	4.43714e+06
144686	394939	4.43714e+06
144917	394938	4.43714e+06
145149	394940	4.43714e+06
145381	394937	4.43714e+06
145612	394939	4.43714e+06
145844	394940	4.43714e+06
146076	394944	4.43714e+06
146308	394941	4.43714e+06
146540	394939	4.43714e+06
146799	394946	4.43714e+06
147031	395050	4.43715e+06
147263	395084	4.43715e+06
147495	395111	4.43715e+06
147727	395141	4.43713e+06
147958	395156	4.43713e+06
148190	395204	4.43712e+06
148422	395232	4.43711e+06
148654	395247	4.4371e+06
148886	395262	4.4371e+06
149118	395268	4.4371e+06
149350	395265	4.43711e+06
149582	395248	4.4371e+06
149814	395222	4.4371e+06
150046	395185	4.43709e+06
150305	395172	4.4371e+06
150537	395160	4.4371e+06
150769	395151	4.4371e+06
151000	395128	4.43711e+06
151232	395090	4.43711e+06
151464	395050	4.43713e+06
151696	395032	4.43713e+06
151928	395010	4.43714e+06
152160	394980	4.43715e+06
152392	394965	4.43716e+06
152624	394916	4.43721e+06
152855	394899	4.43723e+06
153087	394992	4.43716e+06
153319	395101	4.43715e+06
153551	395123	4.43715e+06
153810	395163	4.43714e+06
154042	395187	4.43713e+06
154274	395205	4.43712e+06
154506	395230	4.43714e+06
154737	395249	4.43713e+06
154969	395254	4.43716e+06
155200	395241	4.43716e+06
155432	395202	4.43713e+06
155664	395183	4.43711e+06
155896	395158	4.43711e+06
156128	395141	4.43713e+06
156360	395131	4.43713e+06
156592	395104	4.43713e+06
156824	395080	4.43714e+06
157056	395064	4.43715e+06
157315	395046	4.43717e+06
157547	395010	4.43716e+06
157779	394992	4.43716e+06
158010	394960	4.43715e+06
158242	394944	4.43716e+06
158474	394917	4.4372e+06
158706	394918	4.43722e+06
158938	394917	4.43718e+06
159170	395086	4.43716e+06
159402	395127	4.43716e+06
159633	395153	4.43715e+06
159864	395189	4.43715e+06
160096	395201	4.43715e+06
160328	395215	4.43714e+06
160559	395217	4.43714e+06
160818	395226	4.43714e+06
161050	395227	4.43714e+06
161282	395240	4.43714e+06
161514	395243	4.43714e+06
161746	395244	4.43714e+06
161978	395243	4.43714e+06
162210	395243	4.43714e+06
162442	395243	4.43714e+06
162674	395243	4.43714e+06
162906	395244	4.43714e+06
163138	395243	4.43714e+06
163370	395244	4.43714e+06
163602	395243	4.43714e+06
163834	395244	4.43714e+06
164066	395244	4.43714e+06
164325	395244	4.43714e+06
164557	395242	4.43714e+06
164788	395244	4.43714e+06
165020	395247	4.43715e+06
165252	395247	4.43715e+06
165484	395248	4.43715e+06
165716	395246	4.43715e+06
165948	395245	4.43715e+06
166180	395247	4.43715e+06
166412	395247	4.43715e+06
166644	395244	4.43715e+06
166876	395247	4.43715e+06
167108	395247	4.43715e+06
167340	395249	4.43715e+06
167572	395248	4.43715e+06
167831	395249	4.43715e+06
168063	395249	4.43715e+06
168295	395248	4.43715e+06
168527	395246	4.43715e+06
168759	395246	4.43715e+06
168991	395247	4.43715e+06
169223	395247	4.43715e+06
169455	395248	4.43715e+06
169687	395248	4.43715e+06
169919	395247	4.43715e+06
170151	395247	4.43715e+06
170383	395245	4.43715e+06
170614	395246	4.43715e+06
170846	395246	4.43714e+06
171078	395246	4.43715e+06
171337	395247	4.43715e+06
171568	395247	4.43715e+06
171800	395247	4.43715e+06
172032	395247	4.43715e+06
172264	395248	4.43715e+06
172496	395248	4.43714e+06
172728	395245	4.43716e+06
172960	395249	4.43715e+06
173192	395248	4.43715e+06
173424	395247	4.43715e+06
173656	395247	4.43715e+06
173888	395248	4.43715e+06
174120	395247	4.43715e+06
174352	395247	4.43715e+06
174584	395246	4.43715e+06
174843	395248	4.43715e+06
175074	395247	4.43715e+06
175306	395247	4.43715e+06
175538	395247	4.43715e+06
175770	395248	4.43715e+06
176002	395246	4.43714e+06
176234	395246	4.43714e+06
176466	395247	4.43714e+06
176698	395247	4.43714e+06
176930	395246	4.43714e+06
177162	395247	4.43714e+06
177394	395247	4.43714e+06
177626	395247	4.43714e+06
177858	395247	4.43714e+06
178090	395247	4.43714e+06
178349	395248	4.43714e+06
178581	395247	4.43715e+06
178813	395248	4.43715e+06
179045	395247	4.43714e+06
179277	395247	4.43715e+06
179509	395250	4.43715e+06
179741	395252	4.43715e+06
179973	395248	4.43715e+06
180205	395247	4.43715e+06
180437	395249	4.43715e+06
180669	395250	4.43715e+06
180901	395246	4.43714e+06
181133	395247	4.43714e+06
181365	395246	4.43714e+06
181597	395245	4.43715e+06
181856	395245	4.43714e+06
182088	395245	4.43714e+06
182320	395246	4.43714e+06
182552	395246	4.43714e+06
182784	395246	4.43714e+06
183015	395246	4.43714e+06
183247	395247	4.43714e+06
183478	395246	4.43714e+06
183710	395245	4.43714e+06
183942	395245	4.43714e+06
184173	395246	4.43714e+06
184405	395247	4.43714e+06
184637	395246	4.43714e+06
184868	395245	4.43714e+06
185100	395246	4.43714e+06
185359	395245	4.43715e+06
185591	395246	4.43714e+06
185823	395245	4.43714e+06
186055	395245	4.43714e+06
186286	395246	4.43714e+06
186518	395244	4.43714e+06
186750	395245	4.43714e+06
186982	395245	4.43714e+06
187214	395244	4.43715e+06
187446	395244	4.43714e+06
187678	395245	4.43714e+06
187910	395247	4.43714e+06
188141	395245	4.43714e+06
188373	395244	4.43714e+06
188605	395246	4.43715e+06
188864	395245	4.43714e+06
189096	395244	4.43714e+06
189328	395246	4.43714e+06
189560	395243	4.43714e+06
189792	395245	4.43714e+06
190024	395244	4.43714e+06
190256	395245	4.43714e+06
190488	395245	4.43715e+06
190720	395244	4.43714e+06
190952	395243	4.43714e+06
191184	395244	4.43715e+06
191416	395228	4.43715e+06
191648	395222	4.43715e+06
191880	395217	4.43715e+06
192112	395206	4.43715e+06
192371	395182	4.43715e+06
192603	395162	4.43716e+06
192835	395141	4.43716e+06
193067	395113	4.43716e+06
193299	395101	4.43716e+06
193531	395095	4.43716e+06
193763	395080	4.43716e+06
193995	395059	4.43716e+06
194227	395018	4.43716e+06
194459	394974	4.43717e+06
194691	394955	4.43717e+06
194923	394947	4.43717e+06
195154	394929	4.43716e+06
195386	394935	4.43716e+06
195618	394962	4.43716e+06
195877	394999	4.43715e+06
196108	395028	4.43714e+06
196340	395043	4.43714e+06
196572	395056	4.43713e+06
196804	395067	4.43714e+06
197035	395084	4.43714e+06
197267	395086	4.43715e+06
197499	395095	4.43715e+06
197731	395106	4.43715e+06
197962	395109	4.43715e+06
198194	395119	4.43714e+06
198426	395114	4.43713e+06
198658	395097	4.43714e+06
198890	395066	4.43714e+06
199122	395041	4.43715e+06
199381	395024	4.43715e+06
199613	395002	4.43715e+06
199845	394915	4.43717e+06
200077	394908	4.43724e+06
200308	394898	4.43723e+06
200540	394911	4.43723e+06
200772	394911	4.43723e+06
201004	394894	4.43723e+06
201236	394894	4.43723e+06
201468	394896	4.43723e+06
201699	394898	4.43723e+06
201931	394899	4.43724e+06
202394	394907	4.43727e+06
203115	394907	4.43726e+06
203347	394895	4.43724e+06
204273	394909	4.43725e+06
208232	394912	4.43724e+06
208464	394915	4.43723e+06
208927	394920	4.43725e+06
209159	394911	4.43723e+06
210111	394913	4.43724e+06
210343	394909	4.43723e+06
210806	394905	4.43724e+06
211501	394906	4.43724e+06
211964	394920	4.43723e+06
213612	394914	4.43724e+06
213843	394935	4.43724e+06
214075	394935	4.43717e+06
214307	395055	4.43717e+06
214539	395096	4.43716e+06
214771	395166	4.43715e+06
215002	395195	4.43715e+06
215234	395268	4.43715e+06
215466	395259	4.43713e+06
215698	395247	4.43712e+06
215930	395250	4.4371e+06
216162	395240	4.43709e+06
216394	395226	4.4371e+06
216626	395212	4.4371e+06
216884	395195	4.43711e+06
217116	395167	4.43713e+06
217348	395122	4.43714e+06
217580	395104	4.43715e+06
217812	395039	4.43715e+06
218044	395001	4.43715e+06
218276	394936	4.43717e+06
218508	394905	4.43726e+06
218739	394896	4.43723e+06
218971	394899	4.43724e+06
219202	394898	4.43724e+06
219665	394898	4.43724e+06
219896	394904	4.43724e+06
220618	394900	4.43723e+06
220850	394912	4.43724e+06
221082	394908	4.43723e+06
221313	394900	4.43723e+06
221545	394917	4.43724e+06
221776	394897	4.43723e+06
222008	394918	4.43725e+06
222471	394899	4.43723e+06
222935	394887	4.43722e+06
223398	394903	4.43725e+06
224350	394902	4.43723e+06
225737	394906	4.43724e+06
225969	394913	4.43724e+06
226201	394904	4.43724e+06
226896	394902	4.43723e+06
227128	394904	4.43724e+06
227392	394919	4.43727e+06
227855	394905	4.43725e+06
228549	394906	4.43723e+06
228781	394913	4.43724e+06
229013	394904	4.43723e+06
229244	394912	4.43723e+06
229476	394912	4.43723e+06
229708	394918	4.43718e+06
229940	394992	4.43714e+06
230172	395072	4.43713e+06
230403	395141	4.43712e+06
230635	395194	4.43712e+06
230899	395259	4.43715e+06
231130	395268	4.43711e+06
231362	395248	4.43709e+06
231594	395230	4.43709e+06
231826	395215	4.43708e+06
232058	395202	4.43709e+06
232290	395194	4.4371e+06
232521	395183	4.4371e+06
232753	395172	4.43709e+06
232985	395156	4.4371e+06
233217	395171	4.4371e+06
233449	395189	4.4371e+06
233681	395247	4.43711e+06
233912	395263	4.4371e+06
234144	395259	4.43709e+06
234408	395252	4.43708e+06
234640	395263	4.43708e+06
234872	395255	4.43708e+06
235104	395242	4.43708e+06
235336	395242	4.43709e+06
235568	395248	4.43709e+06
235800	395240	4.4371e+06
236032	395223	4.4371e+06
236264	395215	4.4371e+06
236496	395259	4.4371e+06
236728	395268	4.43709e+06
236960	395265	4.43707e+06
237192	395251	4.43708e+06
237424	395243	4.43708e+06
237656	395218	4.43709e+06
237920	395185	4.4371e+06
238152	395182	4.4371e+06
238383	395153	4.4371e+06
238615	395137	4.4371e+06
238847	395123	4.43711e+06
239079	395098	4.43712e+06
239310	395069	4.43713e+06
239542	395033	4.43714e+06
239774	395004	4.43714e+06
240005	394976	4.43715e+06
240237	394942	4.43716e+06
240469	394900	4.43723e+06
240700	394916	4.43719e+06
240932	394988	4.43715e+06
241164	395028	4.43716e+06
241428	395047	4.43715e+06
241660	395073	4.43714e+06
241892	395110	4.43713e+06
242124	395146	4.43711e+06
242356	395176	4.43713e+06
242588	395177	4.43714e+06
242820	395171	4.43715e+06
243051	395159	4.43715e+06
243283	395138	4.43714e+06
243515	395108	4.43714e+06
243747	395084	4.43714e+06
243979	395047	4.43713e+06
244211	395020	4.43714e+06
244442	395012	4.43715e+06
244674	395002	4.43716e+06
244938	394996	4.43716e+06
245170	395016	4.43716e+06
245402	395044	4.43715e+06
245634	395084	4.43715e+06
245866	395111	4.43715e+06
246098	395155	4.43715e+06
246329	395171	4.43714e+06
246561	395188	4.43713e+06
246793	395203	4.43712e+06
247025	395199	4.43712e+06
247257	395195	4.43712e+06
247489	395193	4.43712e+06
247720	395201	4.43712e+06
247952	395222	4.43712e+06
248184	395222	4.43712e+06
248448	395220	4.43712e+06
248680	395219	4.43712e+06
248911	395220	4.43712e+06
249143	395220	4.43712e+06
249375	395220	4.43712e+06
249607	395220	4.43712e+06
249838	395219	4.43712e+06
250070	395218	4.43712e+06
250302	395219	4.43712e+06
250534	395220	4.43712e+06
250766	395220	4.43712e+06
250997	395220	4.43712e+06
251229	395223	4.43712e+06
251461	395222	4.43712e+06
251692	395222	4.43712e+06
251956	395221	4.43712e+06
252188	395222	4.43712e+06
252420	395222	4.43712e+06
252652	395221	4.43712e+06
252884	395221	4.43712e+06
253116	395223	4.43712e+06
253348	395222	4.43712e+06
253580	395223	4.43712e+06
253812	395223	4.43712e+06
254044	395221	4.43712e+06
254276	395221	4.43712e+06
254508	395221	4.43712e+06
254740	395221	4.43712e+06
254972	395221	4.43712e+06
255204	395221	4.43712e+06
255468	395221	4.43712e+06
255700	395221	4.43712e+06
255932	395221	4.43712e+06
256164	395220	4.43712e+06
256396	395222	4.43712e+06
256628	395222	4.43712e+06
256860	395221	4.43712e+06
257092	395222	4.43712e+06
257324	395222	4.43712e+06
257556	395220	4.43712e+06
257788	395221	4.43712e+06
258020	395221	4.43712e+06
258252	395221	4.43712e+06
258484	395222	4.43712e+06
258716	395223	4.43712e+06
258980	395223	4.43712e+06
259212	395223	4.43712e+06
259443	395221	4.43712e+06
259675	395222	4.43712e+06
259907	395223	4.43712e+06
260139	395223	4.43712e+06
260371	395220	4.43712e+06
260603	395221	4.43712e+06
260835	395220	4.43712e+06
261067	395222	4.43712e+06
261298	395221	4.43712e+06
261530	395222	4.43712e+06
261762	395222	4.43712e+06
261994	395222	4.43712e+06
262226	395221	4.43712e+06
262490	395221	4.43712e+06
262721	395221	4.43712e+06
262953	395228	4.43712e+06
263184	395222	4.43712e+06
263416	395221	4.43712e+06
263648	395222	4.43712e+06
263880	395222	4.43712e+06
264112	395222	4.43712e+06
264344	395221	4.43712e+06
264575	395221	4.43712e+06
264807	395220	4.43712e+06
265038	395221	4.43712e+06
265270	395222	4.43712e+06
265502	395223	4.43712e+06
265734	395222	4.43712e+06
265998	395223	4.43712e+06
266230	395222	4.43712e+06
266462	395223	4.43712e+06
266694	395223	4.43712e+06
266926	395222	4.43712e+06
267158	395222	4.43712e+06
267390	395223	4.43712e+06
267622	395223	4.43712e+06
267854	395221	4.43712e+06
268085	395219	4.43712e+06
268317	395221	4.43712e+06
268549	395223	4.43712e+06
268781	395223	4.43712e+06
269013	395220	4.43712e+06
269245	395222	4.43712e+06
269509	395220	4.43712e+06
269741	395219	4.43712e+06
269973	395223	4.43712e+06
270205	395221	4.43712e+06
270436	395221	4.43712e+06
270667	395222	4.43712e+06
270899	395220	4.43712e+06
271130	395220	4.43712e+06
271362	395220	4.43712e+06
271594	395220	4.43712e+06
271825	395221	4.43712e+06
272057	395220	4.43712e+06
272288	395220	4.43712e+06
272520	395220	4.43712e+06
272752	395220	4.43712e+06
273016	395219	4.43712e+06
273248	395219	4.43712e+06
273479	395221	4.43712e+06
273710	395221	4.43712e+06
273942	395221	4.43712e+06
274174	395221	4.43712e+06
274406	395222	4.43712e+06
274637	395222	4.43712e+06
274868	395220	4.43712e+06
275100	395218	4.43712e+06
275332	395220	4.43712e+06
275564	395220	4.43712e+06
275796	395217	4.43712e+06
276028	395222	4.43712e+06
276260	395222	4.43712e+06
276524	395220	4.43712e+06
276755	395220	4.43712e+06
276987	395220	4.43712e+06
277218	395220	4.43712e+06
277450	395220	4.43712e+06
277682	395219	4.43712e+06
277914	395221	4.43712e+06
278146	395221	4.43713e+06
278378	395223	4.43713e+06
278610	395224	4.43713e+06
278842	395229	4.43713e+06
279074	395229	4.43716e+06
279306	395242	4.43716e+06
279538	395266	4.43714e+06
279770	395268	4.43713e+06
280034	395267	4.43711e+06
280265	395223	4.43712e+06
280497	395170	4.43713e+06
280729	395150	4.43713e+06
280961	395127	4.43713e+06
281193	395074	4.43714e+06
281424	395043	4.43715e+06
281656	395021	4.43715e+06
281887	395006	4.43714e+06
282118	394985	4.43715e+06
282350	394956	4.43716e+06
282581	394944	4.43715e+06
282812	394992	4.43715e+06
283044	395034	4.43716e+06
283276	395125	4.43715e+06
283546	395166	4.43714e+06
283777	395187	4.43714e+06
284009	395254	4.43715e+06
284241	395254	4.43712e+06
284473	395252	4.43711e+06
284704	395251	4.43709e+06
284936	395248	4.43708e+06
285168	395242	4.43708e+06
285399	395235	4.43708e+06
285631	395219	4.43708e+06
285862	395204	4.43709e+06
286094	395194	4.43709e+06
286326	395181	4.4371e+06
286558	395160	4.4371e+06
286789	395149	4.4371e+06
287058	395135	4.43711e+06
287290	395122	4.43711e+06
287522	395107	4.43711e+06
287753	395100	4.43712e+06
287985	395092	4.43713e+06
288217	395074	4.43713e+06
288449	395065	4.43714e+06
288681	395054	4.43714e+06
288913	395036	4.43714e+06
289144	395029	4.43714e+06
289376	394998	4.43716e+06
289608	394983	4.43716e+06
289840	394918	4.43716e+06
290072	394892	4.43716e+06
290304	394901	4.43717e+06
290805	394898	4.43717e+06
291037	394895	4.43717e+06
291500	394902	4.43718e+06
293815	394907	4.43715e+06
294316	394898	4.43716e+06
295473	394913	4.43716e+06
295705	394922	4.43713e+06
296168	394911	4.43717e+06
296400	394904	4.43716e+06
296863	394894	4.43718e+06
298290	394911	4.43716e+06
298522	394910	4.43716e+06
298754	394904	4.43716e+06
298986	394917	4.43715e+06
299218	394921	4.43717e+06
299449	394935	4.43716e+06
300375	394906	4.43717e+06
300606	394893	4.43717e+06
300838	394901	4.43717e+06
301107	394909	4.43717e+06
301339	394904	4.43716e+06
302034	394905	4.43716e+06
303422	394918	4.43717e+06
303885	394908	4.43717e+06
304117	394909	4.43718e+06
304348	394910	4.43717e+06
304617	394908	4.43719e+06
304849	394907	4.43719e+06
305080	394897	4.43717e+06
305775	394907	4.43718e+06
306007	394912	4.43717e+06
306238	394908	4.43717e+06
306469	394900	4.43718e+06
306701	394906	4.43719e+06
306933	394902	4.43719e+06
307164	394903	4.43716e+06
307396	394901	4.43718e+06
307628	394903	4.43718e+06
307859	394900	4.43718e+06
308128	394902	4.43719e+06
308360	394904	4.43718e+06
308591	394901	4.43718e+06
308823	394903	4.43719e+06
309055	394904	4.43718e+06
309518	394940	4.43716e+06
309750	395138	4.43716e+06
309982	395214	4.43715e+06
310214	395255	4.43714e+06
310446	395249	4.43712e+06
310677	395193	4.43712e+06
310908	395178	4.43712e+06
311140	395161	4.43713e+06
311372	395155	4.43714e+06
311641	395177	4.43714e+06
311873	395200	4.43714e+06
312105	395222	4.43715e+06
312336	395231	4.43715e+06
312567	395262	4.43716e+06
312798	395266	4.43714e+06
313030	395268	4.43712e+06
313262	395265	4.4371e+06
313494	395257	4.4371e+06
313726	395234	4.4371e+06
313958	395210	4.4371e+06
314190	395197	4.4371e+06
314421	395183	4.43709e+06
314652	395160	4.43711e+06
314884	395136	4.43711e+06
315153	395093	4.43712e+06
315385	395053	4.43712e+06
315617	395001	4.43714e+06
315848	394977	4.43714e+06
316311	394938	4.43715e+06
316543	394941	4.43715e+06
316775	394941	4.43715e+06
317006	394943	4.43714e+06
317238	394943	4.43714e+06
317470	394942	4.43715e+06
317701	394941	4.43715e+06
317932	394938	4.43715e+06
318164	394938	4.43715e+06
318395	394938	4.43715e+06
318684	394943	4.43715e+06
318916	394939	4.43715e+06
319148	394942	4.43715e+06
319379	394941	4.43715e+06
319611	394940	4.43715e+06
319842	394943	4.43715e+06
320074	394946	4.43716e+06
320306	394941	4.43715e+06
320538	394941	4.43715e+06
320770	394942	4.43715e+06
321002	394939	4.43715e+06
321234	394939	4.43715e+06
321466	394940	4.43715e+06
321698	394941	4.43715e+06
321929	394940	4.43716e+06
322218	394940	4.43715e+06
322450	394940	4.43715e+06
322682	394967	4.43713e+06
322914	394940	4437153
323146	394944	4.43714e+06
323377	395039	4.43716e+06
323609	395083	4.43716e+06
323840	395112	4.43716e+06
324071	395153	4.43715e+06
324303	395179	4.43714e+06
324534	395197	4.43714e+06
324766	395242	4.43714e+06
324998	395256	4.43715e+06
325229	395258	4.43716e+06
325461	395244	4.43716e+06
325750	395201	4.43716e+06
325981	395186	4.43715e+06
326213	395167	4.43715e+06
326445	395146	4.43715e+06
326677	395136	4.43715e+06
326909	395119	4.43715e+06
327141	395107	4.43714e+06
327372	395091	4.43714e+06
327604	395076	4.43714e+06
327835	395053	4.43715e+06
328067	395034	4.43715e+06
328298	394999	4.43716e+06
328530	394904	4.43717e+06
328761	394950	4.43716e+06
328993	395016	4.43715e+06
329282	395115	4.43714e+06
329513	395168	4.43712e+06
329745	395215	4.43712e+06
329977	395242	4.43712e+06
330208	395243	4.43714e+06
330440	395215	4.43715e+06
330671	395192	4.43714e+06
330903	395168	4.43714e+06
331134	395145	4.43714e+06
331366	395132	4.43713e+06
331598	395124	4.43713e+06
331830	395110	4.43712e+06
332061	395087	4.43713e+06
332293	395075	4.43712e+06
332525	395067	4.43712e+06
332814	395058	4.43713e+06
333046	395045	4.43713e+06
333278	395038	4.43713e+06
333510	395027	4.43714e+06
333741	395024	4.43714e+06
333973	395026	4.43714e+06
334204	395027	4.43714e+06
334436	395027	4.43714e+06
334668	395027	4.43714e+06
334899	395027	4.43714e+06
335131	395027	4.43714e+06
335363	395029	4.43714e+06
335595	395028	4.43714e+06
335827	395029	4.43714e+06
336059	395028	4.43714e+06
336353	395096	4.43713e+06
336585	395134	4.43712e+06
336817	395141	4.43712e+06
337048	395141	4.43712e+06
337280	395142	4.43713e+06
337512	395142	4.43712e+06
337744	395151	4.43712e+06
337976	395151	4.43712e+06
338208	395150	4.43712e+06
338440	395151	4.43712e+06
338672	395149	4.43712e+06
338903	395151	4.43712e+06
339135	395151	4.43712e+06
339367	395151	4.43712e+06
339598	395154	4.43712e+06
339892	395151	4.43712e+06
340124	395152	4.43712e+06
340356	395152	4.43712e+06
340588	395152	4.43712e+06
340820	395152	4.43712e+06
341052	395152	4.43712e+06
341284	395154	4.43712e+06
341516	395153	4.43712e+06
341748	395152	4.43712e+06
341980	395151	4.43712e+06
342212	395152	4.43712e+06
342444	395152	4.43711e+06
342676	395149	4.43711e+06
342908	395151	4.43711e+06
343140	395151	4.43712e+06
343434	395151	4.43712e+06
343666	395151	4.43712e+06
343898	395151	4.43712e+06
344130	395152	4.43712e+06
344362	395152	4.43711e+06
344594	395152	4.43712e+06
344826	395151	4.43712e+06
345058	395153	4.43711e+06
345290	395152	4.43712e+06
345522	395151	4.43712e+06
345754	395152	4.43712e+06
345986	395151	4.43711e+06
346218	395152	4.43712e+06
346450	395151	4.43712e+06
346682	395151	4.43712e+06
346976	395151	4.43712e+06
347208	395153	4.43712e+06
347440	395153	4.43712e+06
347672	395152	4.43712e+06
347904	395153	4.43712e+06
348136	395153	4.43712e+06
348368	395153	4.43711e+06
348600	395151	4.43712e+06
348832	395151	4.43712e+06
349064	395151	4.43712e+06
349296	395151	4.43712e+06
349528	395151	4.43712e+06
349760	395151	4.43712e+06
349992	395153	4.43712e+06
350224	395151	4.43712e+06
350518	395152	4.43712e+06
350750	395153	4.43712e+06
350982	395152	4.43712e+06
351214	395152	4.43712e+06
351446	395152	4.43712e+06
351678	395151	4.43712e+06
351910	395152	4.43712e+06
352141	395152	4.43712e+06
352373	395154	4.43712e+06
352605	395152	4.43712e+06
352836	395153	4.43712e+06
353068	395152	4.43712e+06
353300	395151	4.43712e+06
353532	395151	4.43712e+06
353764	395152	4.43712e+06
354068	395151	4.43712e+06
354300	395151	4.43712e+06
354532	395151	4.43711e+06
354764	395155	4.43712e+06
354996	395151	4.43712e+06
355228	395150	4.43712e+06
355460	395150	4.43712e+06
355692	395152	4.43712e+06
355924	395151	4.43712e+06
356156	395150	4.43712e+06
356388	395150	4.43712e+06
356620	395150	4.43712e+06
356852	395151	4.43712e+06
357084	395150	4.43712e+06
357316	395150	4.43712e+06
357620	395151	4.43712e+06
357851	395151	4.43712e+06
358083	395151	4.43712e+06
358315	395152	4.43712e+06
358546	395152	4.43711e+06
358778	395151	4.43712e+06
359010	395151	4.43712e+06
359242	395151	4.43712e+06
359474	395152	4.43712e+06
359706	395151	4.43712e+06
359938	395151	4.43712e+06
360170	395151	4.43712e+06
360402	395151	4.43712e+06
360634	395152	4.43712e+06
360866	395152	4.43712e+06
361170	395150	4.43712e+06
361402	395151	4.43712e+06
361634	395150	4.43712e+06
361866	395151	4.43712e+06
362098	395151	4.43712e+06
362330	395151	4.43712e+06
362562	395151	4.43712e+06
362794	395150	4.43712e+06
363026	395151	4.43712e+06
363258	395151	4.43712e+06
363490	395151	4.43712e+06
363722	395151	4.43712e+06
363954	395151	4.43712e+06
364186	395150	4.43712e+06
364418	395149	4.43712e+06
364722	395151	4.43712e+06
364954	395151	4.43712e+06
365186	395152	4.43712e+06
365418	395146	4.43712e+06
365650	395074	4.43713e+06
365882	395049	4.43713e+06
366114	395037	4.43714e+06
366346	395016	4.43715e+06
366578	395012	4.43715e+06
366810	394985	4.43715e+06
367042	394983	4.43715e+06
367274	394974	4.43715e+06
367506	394960	4.43715e+06
367737	394958	4.43716e+06
367969	394969	4.43716e+06
368253	395006	4.43715e+06
368484	395022	4.43714e+06
368716	395063	4.43712e+06
368948	395111	4.43711e+06
369180	395202	4.43709e+06
369412	395229	4.43709e+06
369644	395239	4.43708e+06
369876	395256	4.43709e+06
370108	395263	4.43709e+06
370340	395253	4.43708e+06
370572	395255	4.4371e+06
370803	395250	4.43713e+06
371035	395213	4.43714e+06
371267	395167	4.43714e+06
371499	395121	4.43714e+06
371783	395044	4.43715e+06
372015	395001	4.43715e+06
372247	394981	4.43716e+06
372478	394953	4.43716e+06
372710	394898	4.43716e+06
372942	394898	4.43717e+06
373173	394896	4.43718e+06
373405	394893	4.43717e+06
373636	394893	4.43716e+06
373868	394895	4.43717e+06
374100	394893	4.43717e+06
374332	394895	4.43717e+06
374564	394894	4.43717e+06
374796	394892	4.43717e+06
375028	394891	4.43716e+06
375775	394908	4.43717e+06
376006	394904	4.43716e+06
378087	394915	4.43718e+06
378319	394920	4.43717e+06
380685	394911	4.43717e+06
381148	394900	4.43715e+06
381379	394910	4.43718e+06
381842	394906	4.43715e+06
383746	394914	4.43715e+06
384440	394924	4.43717e+06
384671	394919	4.43716e+06
385134	394906	4.43718e+06
385365	394900	4.43717e+06
385597	394965	4.43716e+06
385881	395118	4.43715e+06
386112	395136	4.43716e+06
386344	395109	4.43716e+06
386576	395092	4.43716e+06
386808	395082	4.43716e+06
387040	395051	4.43716e+06
387272	395024	4.43716e+06
387504	395019	4.43715e+06
387736	395030	4.43714e+06
387968	395077	4.43713e+06
388200	395104	4.43712e+06
388432	395135	4.43712e+06
388664	395152	4.43712e+06
388896	395200	4.4371e+06
389128	395226	4.4371e+06
389412	395254	4.4371e+06
389644	395267	4.43711e+06
389876	395260	4.43713e+06
390108	395260	4.43714e+06
390340	395255	4.43715e+06
390572	395246	4.43715e+06
390804	395242	4.43714e+06
391036	395207	4.43712e+06
391268	395179	4.43711e+06
391500	395144	4.4371e+06
391731	395020	4.43714e+06
391963	394902	4.43717e+06
392195	394901	4.43717e+06
392426	394911	4.43718e+06
392658	394907	4.43718e+06
392942	394905	4.43718e+06
393174	394892	4.43718e+06
393406	394906	4.43718e+06
393638	394907	4.43719e+06
393870	394906	4.43718e+06
394102	394909	4.43718e+06
394334	394904	4.43718e+06
394797	394913	4.4372e+06
395260	394913	4.4372e+06
396186	394906	4.4372e+06
396470	394913	4.43718e+06
396702	394909	4.43719e+06
396934	394913	4.43718e+06
397166	394905	4.43718e+06
397398	394903	4.43717e+06
397630	394905	4.43719e+06
397861	394907	4.43718e+06
398093	394902	4.43718e+06
398324	394897	4.43716e+06
398556	394914	4.43716e+06
398787	394915	4.43717e+06
399019	394908	4.43718e+06
399251	394910	4.43717e+06
399483	394909	4.43718e+06
399715	394913	4.43717e+06
399999	394913	4.43717e+06
400231	394906	4.43717e+06
400463	394912	4.43717e+06
400694	394913	4.43717e+06
400926	394915	4.43717e+06
401158	394909	4.43718e+06
401390	394911	4.43718e+06
401622	394910	4.43717e+06
401854	394911	4.43717e+06
402086	394909	4.43717e+06
402318	394911	4.43717e+06
402550	394910	4.43717e+06
402782	394910	4.43718e+06
403014	394913	4.43717e+06
403246	394910	4.43717e+06
403530	394914	4.43718e+06
403762	394918	4.43717e+06
403994	394915	4.43717e+06
404226	394912	4.43717e+06
404458	394911	4.43717e+06
404690	394914	4.43717e+06
404922	394910	4.43717e+06
405154	394912	4.43718e+06
405386	394909	4.43718e+06
405618	394913	4437173
405850	394940	4.43716e+06
406082	394982	4.43715e+06
406314	395014	4.43715e+06
406546	395035	4.43714e+06
406778	395072	4.43714e+06
407052	395103	4.43714e+06
407284	395129	4.43714e+06
407516	395154	4.43714e+06
407748	395168	4.43713e+06
407980	395195	4.43713e+06
408212	395221	4.43713e+06
408444	395254	4.43712e+06
408676	395260	4.43709e+06
408908	395248	4.43708e+06
409140	395236	4.43707e+06
409372	395223	4.43708e+06
409604	395208	4.43708e+06
409836	395193	4.43709e+06
410068	395183	4.43709e+06
410300	395171	4.4371e+06
410574	395156	4.4371e+06
410806	395146	4.4371e+06
411038	395134	4.4371e+06
411270	395119	4.43711e+06
411502	395103	4.43712e+06
411734	395090	4.43712e+06
411966	395075	4.43712e+06
412198	395059	4.43712e+06
412429	395045	4.43713e+06
412661	395008	4.43713e+06
412893	394939	4.43716e+06
413125	394901	4.43716e+06
413356	394908	4.43714e+06
413588	394989	4.43715e+06
413820	395014	4.43714e+06
414094	395057	4.43714e+06
414326	395079	4.43713e+06
414558	395139	4.43713e+06
414790	395172	4.43712e+06
415022	395196	4.43712e+06
415254	395219	4.43711e+06
415486	395246	4.43709e+06
415718	395246	4.43708e+06
415950	395226	4.43709e+06
416182	395217	4.43709e+06
416414	395201	4.4371e+06
416646	395184	4.4371e+06
416878	395155	4.43712e+06
417110	395145	4.43712e+06
417342	395136	4.43716e+06
417616	395118	4.43715e+06
417848	395101	4.43715e+06
418080	395095	4.43714e+06
418312	395087	4.43714e+06
418544	395074	4.43713e+06
418775	395098	4.43712e+06
419007	395112	4.43713e+06
419239	395123	4.43713e+06
419470	395128	4.43713e+06
419702	395133	4.43713e+06
419934	395179	4.43714e+06
420166	395192	4.43714e+06
420398	395207	4.43714e+06
420630	395230	4.43711e+06
420862	395261	4.4371e+06
421156	395262	4.4371e+06
421388	395262	4.4371e+06
421620	395263	4.4371e+06
421852	395263	4.4371e+06
422084	395261	4.4371e+06
422316	395263	4.4371e+06
422548	395262	4.4371e+06
422780	395262	4.4371e+06
423012	395261	4.4371e+06
423243	395261	4.4371e+06
423475	395262	4.4371e+06
423707	395263	4.4371e+06
423939	395261	4.4371e+06
424171	395261	4.4371e+06
424402	395262	4.4371e+06
424696	395262	4.4371e+06
424928	395261	4.43709e+06
425160	395262	4.4371e+06
425392	395262	4.4371e+06
425624	395263	4.4371e+06
425856	395264	4.4371e+06
426088	395263	4.4371e+06
426320	395262	4.4371e+06
426552	395265	4.4371e+06
426784	395263	4.4371e+06
427016	395263	4.4371e+06
427248	395266	4.4371e+06
427480	395263	4.4371e+06
427712	395262	4.4371e+06
427943	395260	4.4371e+06
428237	395255	4.4371e+06
428469	395251	4.4371e+06
428701	395247	4.4371e+06
428933	395243	4.43711e+06
429165	395240	4.43711e+06
429396	395241	4.43711e+06
429628	395240	4.43711e+06
429860	395241	4.43711e+06
430092	395241	4.43711e+06
430324	395241	4.43711e+06
430556	395241	4.43711e+06
430788	395242	4.43711e+06
431020	395241	4.43711e+06
431252	395241	4.43711e+06
431484	395241	4.43711e+06
431778	395241	4.43711e+06
432010	395242	4.4371e+06
432242	395240	4.4371e+06
432473	395241	4.43711e+06
432705	395242	4.43711e+06
432937	395242	4.43711e+06
433169	395242	4.43711e+06
433401	395242	4.43711e+06
433633	395242	4.43711e+06
433865	395242	4.43711e+06
434097	395243	4.43711e+06
434328	395242	4.43711e+06
434560	395243	4.43711e+06
434792	395242	4.43711e+06
435024	395242	4.43711e+06
435318	395244	4.43711e+06
435550	395241	4.43711e+06
435782	395242	4.43711e+06
436014	395241	4.43711e+06
436246	395241	4.43711e+06
436478	395241	4.43711e+06
436710	395241	4.43711e+06
436942	395242	4.43711e+06
437174	395243	4.43711e+06
437406	395242	4.43711e+06
437638	395243	4.43711e+06
437870	395242	4.43711e+06
438102	395244	4.43711e+06
438334	395244	4.43711e+06
438566	395243	4.43711e+06
438860	395239	4.43711e+06
439092	395233	4.43711e+06
439324	395234	4.43711e+06
439556	395233	4.43711e+06
439788	395236	4.43711e+06
440020	395233	4.43711e+06
440252	395231	4.43711e+06
440483	395233	4.43711e+06
440715	395236	4.43711e+06
440947	395235	4.43711e+06
441179	395236	4.43711e+06
441411	395234	4.43711e+06
441643	395234	4.43711e+06
441874	395234	4.43711e+06
442106	395236	4.43711e+06
442420	395234	4.43711e+06
442651	395233	4.43711e+06
442882	395233	4.43711e+06
443114	395232	4.43711e+06
443346	395234	4.43711e+06
443578	395231	4.43711e+06
443810	395230	4.43711e+06
444042	395233	4.43711e+06
444273	395232	4.43711e+06
444505	395236	4.43711e+06
444737	395234	4.43711e+06
444969	395231	4.43711e+06
445201	395233	4.43711e+06
445432	395232	4.43711e+06
445664	395233	4.43711e+06
445978	395233	4.43711e+06
446210	395233	4.43711e+06
446442	395233	4.43711e+06
446674	395233	4.43711e+06
446906	395233	4.43711e+06
447137	395233	4.43711e+06
447369	395230	4.43711e+06
447601	395230	4.43711e+06
447832	395230	4.43711e+06
448064	395231	4.43711e+06
448296	395231	4.43711e+06
448528	395231	4.43711e+06
448759	395232	4.43711e+06
448991	395232	4.43711e+06
449223	395231	4.43711e+06
449537	395232	4.43711e+06
449769	395232	4.43711e+06
450001	395233	4.43711e+06
450232	395234	4.43711e+06
450464	395232	4.43711e+06
450696	395230	4.43711e+06
450928	395230	4.43711e+06
451160	395230	4.43712e+06
451392	395232	4.43711e+06
451624	395231	4.43711e+06
451856	395206	4.43712e+06
452088	395192	4.43713e+06
452320	395166	4.43712e+06
452552	395097	4.43715e+06
452784	395047	4.43716e+06
453098	394989	4.43717e+06
453330	394966	4.43715e+06
453562	394958	4.43715e+06
453794	394954	4.43716e+06
454026	394963	4.43715e+06
454258	394982	4.43714e+06
454490	395010	4.43714e+06
454722	395021	4.43714e+06
454953	395025	4.43714e+06
455185	395034	4.43714e+06
455416	395039	4.43714e+06
455648	395046	4.43715e+06
455880	395069	4.43716e+06
456112	395075	4.43716e+06
456344	395081	4.43716e+06
456658	395128	4.43716e+06
456890	395156	4.43716e+06
457122	395163	4.43716e+06
457354	395175	4.43716e+06
457586	395185	4.43716e+06
457817	395192	4.43716e+06
458049	395202	4.43716e+06
458281	395204	4.43716e+06
461146	394895	4.43719e+06
461378	394899	4.43719e+06
461610	394896	4.43719e+06
461842	394900	4.43719e+06
462074	394896	4.43719e+06
462306	394898	4.43719e+06
462538	394897	4.43719e+06
462770	394895	4.43719e+06
463002	394898	4.43719e+06
477536	394931	4.43714e+06
477768	394928	4.43714e+06
478000	394936	4.43714e+06
478260	394931	4.43715e+06
478492	394958	4.43716e+06
478955	394927	4.43714e+06
479186	394934	4.43715e+06
479418	394936	4.43715e+06
479650	394929	4.43714e+06
479882	394934	4.43714e+06
480345	394941	4.43715e+06
480576	394920	4.43714e+06
480808	394933	4.43714e+06
481040	394923	4.43715e+06
481271	394944	4.43715e+06
481503	394909	4.43715e+06
481763	394903	4.43714e+06
481995	394936	4.43715e+06
482690	394935	4.43715e+06
482921	394928	4.43714e+06
483153	394938	4.43717e+06
483616	394904	4.43716e+06
483848	394902	4.43717e+06
484079	394951	4.43716e+06
484311	394986	4.43716e+06
484543	395023	4.43715e+06
484775	395040	4.43715e+06
485007	395057	4.43715e+06
485267	395074	4.43715e+06
485498	395090	4.43715e+06
485730	395103	4.43715e+06
485962	395112	4.43716e+06
486194	395125	4.43716e+06
486426	395148	4.43716e+06
486658	395165	4.43715e+06
486890	395180	4.43715e+06
487122	395185	4.43715e+06
487354	395152	4.43713e+06
487586	395112	4.43712e+06
487817	395081	4.43713e+06
488049	394996	4.43714e+06
488281	394900	4.43716e+06
488513	394908	4.43717e+06
489005	394906	4.43717e+06
489237	394905	4.43717e+06
489469	394907	4.43717e+06
489701	394903	4.43716e+06
489933	394923	4.43716e+06
490165	394941	4.43715e+06
490397	394941	4.43715e+06
490629	394937	4.43715e+06
490861	394941	4.43715e+06
491093	394945	4.43714e+06
491325	394940	4.43715e+06
491556	394937	4.43715e+06
491788	394942	4.43715e+06
492020	394935	4.43714e+06
492280	394943	4.43715e+06
492512	394944	4.43715e+06
492743	394941	4.43715e+06
492974	395047	4.43715e+06
493206	395101	4.43715e+06
493438	395116	4.43714e+06
493670	395124	4.43714e+06
493902	395133	4.43713e+06
494134	395143	4.43713e+06
494366	395161	4.43713e+06
494598	395165	4.43713e+06
494829	395166	4.43713e+06
495061	395184	4.43713e+06
495292	395196	4.43712e+06
495524	395205	4.43712e+06
495784	395222	4.43712e+06
496016	395235	4.43712e+06
496248	395244	4.43712e+06
496480	395253	4.43712e+06
496712	395261	4.43711e+06
496944	395256	4.43709e+06
497176	395238	4.43709e+06
497408	395221	4.43709e+06
497639	395210	4.4371e+06
497871	395189	4.4371e+06
498103	395179	4.4371e+06
498335	395147	4.43711e+06
498567	395125	4.43711e+06
498799	395107	4.43711e+06
499031	394993	4.43714e+06
499291	394901	4.43717e+06
499523	394910	4.43717e+06
499755	394910	4.43717e+06
499987	394902	4.43717e+06
500219	394901	4.43717e+06
500451	394920	4.43717e+06
500682	394939	4.43717e+06
500914	394948	4.43716e+06
501146	394962	4.43716e+06
501377	394978	4.43716e+06
501609	395003	4.43716e+06
501840	395028	4.43716e+06
502072	395041	4.43716e+06
502304	395065	4.43714e+06
502535	395097	4.43714e+06
502795	395121	4.43713e+06
503027	395147	4.43711e+06
503258	395175	4.4371e+06
503490	395209	4.4371e+06
503722	395241	4.43709e+06
503953	395260	4.43708e+06
504185	395267	4.43707e+06
504416	395235	4.43708e+06
504648	395210	4.43708e+06
504880	395200	4.43709e+06
505112	395184	4.43709e+06
505343	395164	4.43714e+06
505575	395188	4.43715e+06
505807	395210	4.43715e+06
506039	395243	4.43715e+06
506300	395266	4.43715e+06
506532	395266	4.43714e+06
506764	395266	4.43713e+06
506996	395266	4.43711e+06
507228	395266	4.43711e+06
507460	395264	4.4371e+06
507692	395259	4.4371e+06
507923	395245	4.43711e+06
508155	395239	4.43711e+06
508386	395240	4.43711e+06
508618	395240	4.43711e+06
508850	395240	4.43711e+06
509082	395239	4.43711e+06
509313	395239	4.43711e+06
509545	395239	4.43711e+06
509806	395239	4.43711e+06
510038	395239	4.43711e+06
510269	395240	4.43711e+06
510501	395240	4.43711e+06
510733	395241	4.43711e+06
510965	395240	4.43711e+06
511197	395238	4.43711e+06
511429	395240	4.43711e+06
511661	395241	4.43711e+06
511893	395242	4.43711e+06
512124	395242	4.43711e+06
512356	395241	4.43711e+06
512588	395242	4.43711e+06
512819	395241	4.43711e+06
513051	395241	4.43711e+06
513311	395240	4.43711e+06
513543	395240	4.43711e+06
513775	395241	4.43711e+06
514007	395242	4.43711e+06
514238	395241	4.43711e+06
514470	395242	4.43711e+06
514702	395242	4.43711e+06
514934	395240	4.43711e+06
515166	395240	4.43711e+06
515398	395240	4.43711e+06
515630	395240	4.43711e+06
515862	395239	4.43711e+06
516094	395240	4.43711e+06
516326	395239	4.43711e+06
516558	395241	4.43711e+06
516818	395240	4.43711e+06
517050	395241	4.43711e+06
517281	395240	4.43711e+06
517513	395240	4.43711e+06
517745	395240	4.43711e+06
517976	395234	4.4371e+06
518208	395231	4.4371e+06
518439	395227	4.4371e+06
518670	395224	4.4371e+06
518901	395214	4.43711e+06
519133	395208	4.43711e+06
519364	395202	4.43712e+06
519596	395202	4.43712e+06
519827	395201	4.43712e+06
520058	395193	4.43712e+06
520319	395191	4.43712e+06
520551	395188	4.43712e+06
520783	395190	4.43711e+06
521015	395187	4.43711e+06
521247	395187	4.43711e+06
521478	395189	4.43711e+06
521710	395188	4.43711e+06
521942	395188	4.43711e+06
522173	395188	4.43711e+06
522405	395189	4.43711e+06
522636	395189	4.43711e+06
522868	395189	4.43712e+06
523100	395188	4.43712e+06
523332	395188	4.43712e+06
523564	395188	4.43712e+06
523824	395186	4.43711e+06
524056	395188	4.43712e+06
524288	395190	4.43712e+06
524520	395189	4.43712e+06
524752	395189	4.43712e+06
524984	395188	4.43712e+06
525216	395188	4.43712e+06
525447	395187	4.43712e+06
525679	395188	4.43712e+06
525911	395189	4.43712e+06
526143	395187	4.43712e+06
526374	395188	4.43712e+06
526606	395187	4.43711e+06
526838	395185	4.43712e+06
527070	395187	4.43711e+06
527330	395187	4.43711e+06
527561	395187	4.43711e+06
527793	395187	4.43711e+06
528024	395187	4.43711e+06
528256	395186	4.43711e+06
528488	395186	4.43712e+06
[truncated: 1,499 more rows]
