# Supplementary material for: Effects of Number of Animals Monitored on Representations of Cattle Group Movement Characteristics and Spatial Occupancy
Source: PLoS One. 2015 Feb 3;10(2):e0113117. doi: 10.1371/journal.pone.0113117 (PMC4315582; doi:10.1371/journal.pone.0113117)
Supplement: S1 File — (ZIP) [file pone.0113117.s001.zip › File S1/GPS data of Group A/X217.xlsx]

## Sheet: X217
time	X	Y
41	395203	4.4371e+06
273	395200	4.4371e+06
504	395204	4.4371e+06
736	395206	4.4371e+06
1030	395202	4.4371e+06
1262	395204	4.4371e+06
1494	395203	4.43711e+06
1725	395203	4.4371e+06
1957	395205	4.43711e+06
2189	395204	4.43711e+06
2421	395202	4.43711e+06
2653	395201	4.43711e+06
2884	395202	4.4371e+06
3115	395201	4.4371e+06
3347	395202	4.4371e+06
3579	395202	4.4371e+06
3811	395202	4.4371e+06
4042	395201	4.4371e+06
4274	395202	4.43711e+06
4568	395205	4.4371e+06
4800	395203	4.4371e+06
5031	395205	4.4371e+06
5263	395200	4.4371e+06
5495	395200	4.4371e+06
5727	395204	4.4371e+06
5958	395203	4.4371e+06
6190	395205	4.4371e+06
6422	395209	4.4371e+06
6653	395209	4.43709e+06
6885	395208	4.43709e+06
7117	395206	4.43709e+06
7349	395205	4.43709e+06
7581	395204	4.43709e+06
7813	395198	4.43709e+06
8107	395197	4.43709e+06
8339	395199	4.43709e+06
8571	395201	4.43709e+06
8803	395200	4.43709e+06
9035	395199	4.43709e+06
9267	395200	4.43709e+06
9499	395201	4.43709e+06
9731	395199	4.43709e+06
9963	395197	4.43709e+06
10195	395199	4.43709e+06
10426	395200	4.43709e+06
10658	395199	4.43709e+06
10889	395198	4.43709e+06
11121	395200	4.43709e+06
11353	395201	4.43709e+06
11647	395202	4.43709e+06
11879	395199	4.43709e+06
12111	395194	4.43709e+06
12343	395198	4.43709e+06
12575	395201	4.43709e+06
12807	395199	4.43709e+06
13039	395200	4.43709e+06
13270	395198	4.43709e+06
13502	395199	4.43709e+06
13734	395199	4.43709e+06
13966	395198	4.43709e+06
14198	395198	4.43709e+06
14430	395200	4.43709e+06
14662	395199	4.43709e+06
14893	395198	4.43709e+06
15188	395199	4.43709e+06
15419	395201	4.43709e+06
15651	395199	4.43709e+06
15883	395201	4.43709e+06
16115	395199	4.43709e+06
16347	395199	4.43709e+06
16579	395198	4.43709e+06
16811	395200	4.43709e+06
17043	395199	4.43709e+06
17275	395200	4.43709e+06
17507	395199	4.43709e+06
17739	395199	4.43709e+06
17970	395199	4.43709e+06
18202	395197	4.43709e+06
18433	395195	4.43709e+06
18738	395200	4.43709e+06
18970	395195	4.43709e+06
19201	395195	4.43709e+06
19433	395196	4.43709e+06
19665	395195	4.43709e+06
19897	395188	4.43709e+06
20129	395165	4.4371e+06
20361	395148	4.4371e+06
20593	395107	4.43711e+06
20825	395066	4.43712e+06
21057	395023	4.43713e+06
21289	395012	4.43714e+06
21520	395005	4.43714e+06
21752	394975	4.43716e+06
21983	394957	4.43716e+06
22287	394964	4.43716e+06
22518	394970	4.43716e+06
22750	395168	4.43716e+06
22982	395262	4.43716e+06
23214	395268	4.43716e+06
23445	395268	4.43716e+06
23677	395263	4.43714e+06
23908	395265	4.43712e+06
24140	395267	4.43711e+06
24371	395268	4.43711e+06
24603	395266	4.43712e+06
24835	395267	4.43713e+06
25066	395262	4.43714e+06
25298	395258	4.43715e+06
25530	395258	4.43715e+06
25835	395238	4.43716e+06
26066	395217	4.43714e+06
26298	395191	4.43713e+06
26530	395172	4.43712e+06
26761	395151	4.43711e+06
26993	395144	4.43711e+06
27225	395144	4.43711e+06
27457	395112	4.43711e+06
27689	394978	4.43715e+06
27921	394946	4.43716e+06
28153	394917	4.43717e+06
28385	394923	4.43716e+06
28617	394934	4.43716e+06
28849	394937	4.43717e+06
29081	394969	4.43716e+06
29385	395026	4.43715e+06
29617	395077	4.43715e+06
29849	395171	4.43715e+06
30081	395268	4.43714e+06
30313	395267	4.43711e+06
30544	395266	4.4371e+06
30776	395267	4.4371e+06
31008	395267	4.43711e+06
31240	395267	4.43711e+06
31472	395267	4.43711e+06
31704	395268	4.43711e+06
31936	395268	4.43711e+06
32168	395268	4.43711e+06
32399	395269	4.43711e+06
32631	395266	4.43711e+06
32916	395266	4.43711e+06
33148	395267	4.43711e+06
33379	395266	4.43711e+06
33611	395268	4.43711e+06
33843	395267	4.43711e+06
34075	395269	4.43711e+06
34307	395269	4.4371e+06
34539	395098	4.43714e+06
34770	394969	4.43716e+06
35002	395069	4.43716e+06
35234	395268	4.43711e+06
35466	395268	4.4371e+06
35698	395269	4.43709e+06
35930	395268	4.43709e+06
36162	395269	4.43709e+06
36446	395263	4.43709e+06
36678	395261	4.43708e+06
36910	395256	4.43707e+06
37142	395257	4.43708e+06
37374	395267	4.43709e+06
37606	395267	4.43709e+06
37838	395261	4.4371e+06
38070	395267	4.43707e+06
38302	395246	4.43711e+06
38534	395265	4.43709e+06
38766	395231	4.43708e+06
38998	395102	4.43711e+06
39230	394919	4.43717e+06
39402	394927	4.43715e+06
39865	394920	4.43715e+06
40096	394929	4.43714e+06
40327	394932	4.43713e+06
40559	394932	4.43715e+06
40791	394944	4.43715e+06
41022	394934	4.43714e+06
41254	394971	4.43713e+06
41486	394926	4.43714e+06
41718	394930	4.43714e+06
42671	394931	4.43716e+06
42903	394925	4.43717e+06
43366	394954	4.43714e+06
43597	394927	4.43716e+06
43829	394932	4.43716e+06
44061	394926	4.43716e+06
44293	394934	4.43715e+06
44525	394937	4.43716e+06
44757	394932	4.43715e+06
44989	395084	4.43717e+06
45221	395200	4.43716e+06
45453	395267	4.43716e+06
45713	395259	4.43713e+06
45945	395255	4.43712e+06
46177	395256	4.43711e+06
46409	395270	4.4371e+06
46641	395269	4.4371e+06
46873	395267	4.4371e+06
47105	395268	4.4371e+06
47337	395269	4.4371e+06
47569	395269	4.43709e+06
47801	395267	4.43709e+06
48033	395267	4.43709e+06
48265	395267	4.43709e+06
48497	395266	4.4371e+06
48729	395265	4.4371e+06
48960	395267	4.43711e+06
49221	395266	4.4371e+06
49453	395265	4.4371e+06
49684	395264	4.43709e+06
49916	395265	4.4371e+06
50148	395265	4.4371e+06
50380	395265	4.4371e+06
50612	395266	4.4371e+06
50843	395264	4.4371e+06
51075	395265	4.4371e+06
51306	395265	4.4371e+06
51537	395267	4.4371e+06
51769	395266	4.43709e+06
52001	395266	4.4371e+06
52233	395269	4.43709e+06
52465	395268	4.43709e+06
52726	395269	4.43709e+06
52958	395268	4.43709e+06
53190	395256	4.43707e+06
53421	395235	4.43707e+06
53653	395215	4.43708e+06
53885	395211	4.43709e+06
54117	395205	4.43709e+06
54349	395246	4.4371e+06
54581	395267	4.4371e+06
54812	395268	4.43711e+06
55044	395265	4.43713e+06
55276	395256	4.43714e+06
55508	395252	4.43715e+06
55739	395248	4.43715e+06
55971	395241	4.43715e+06
56231	395239	4.43714e+06
56462	395257	4.43713e+06
56694	395269	4.4371e+06
56926	395266	4.43709e+06
57157	395264	4.43708e+06
57389	395259	4.43708e+06
57621	395269	4.43709e+06
57852	395268	4.43711e+06
58084	395270	4.43709e+06
58316	395268	4.43709e+06
58547	395268	4.4371e+06
58778	395267	4.43708e+06
59010	395262	4.43707e+06
59242	395248	4.43708e+06
59474	395245	4.43708e+06
59735	395252	4.4371e+06
59966	395258	4.4371e+06
60198	395261	4.43711e+06
60429	395255	4.43711e+06
60661	395251	4.43713e+06
60893	395250	4.43713e+06
61125	395264	4.43715e+06
61356	395250	4.43715e+06
61588	395236	4.43715e+06
61820	395218	4.43715e+06
62052	395207	4.43715e+06
62284	395193	4.43715e+06
62515	395183	4.43715e+06
62747	395170	4.43715e+06
62979	395156	4.43715e+06
63239	395140	4.43714e+06
63471	395137	4.43715e+06
63703	395138	4.43715e+06
63934	395127	4.43713e+06
64166	395085	4.43712e+06
64398	394958	4.43716e+06
64629	394899	4.43724e+06
64861	394899	4.43724e+06
65093	394897	4.43724e+06
67203	394906	4.43723e+06
67435	394920	4.43723e+06
67667	395000	4.43715e+06
67898	395061	4.43712e+06
68130	395133	4.43712e+06
68362	395184	4.4371e+06
68594	395258	4.43711e+06
68825	395251	4.43715e+06
69057	395173	4.43714e+06
69289	395141	4.43713e+06
69521	395109	4.43712e+06
69753	395094	4.43712e+06
69984	395076	4.43712e+06
70244	395038	4.43714e+06
70476	395027	4.43715e+06
70708	395003	4.43715e+06
70940	395023	4.43716e+06
71171	395076	4.43715e+06
71403	395116	4.43714e+06
71634	395157	4.43712e+06
71866	395164	4.43712e+06
72098	395184	4.43712e+06
72330	395220	4.43712e+06
72562	395267	4.43711e+06
72794	395266	4.43711e+06
73026	395263	4.4371e+06
73258	395265	4.4371e+06
73490	395267	4.4371e+06
73750	395263	4.4371e+06
73982	395261	4.4371e+06
74213	395263	4.4371e+06
74445	395259	4.43709e+06
74676	395257	4.43709e+06
74908	395253	4.4371e+06
75139	395262	4.4371e+06
75371	395263	4.4371e+06
75603	395262	4.4371e+06
75835	395263	4.4371e+06
76067	395263	4.4371e+06
76299	395263	4.4371e+06
76531	395263	4.4371e+06
76763	395264	4.4371e+06
76995	395263	4.4371e+06
77255	395264	4.4371e+06
77487	395263	4.4371e+06
77719	395264	4.4371e+06
77951	395263	4.4371e+06
78182	395263	4.4371e+06
78414	395263	4.4371e+06
78646	395262	4.4371e+06
78877	395265	4.4371e+06
79109	395265	4.4371e+06
79341	395264	4.4371e+06
79573	395263	4.4371e+06
79805	395262	4.4371e+06
80037	395264	4.4371e+06
80269	395261	4.4371e+06
80501	395263	4.4371e+06
80762	395261	4.4371e+06
80994	395265	4.4371e+06
81226	395266	4.4371e+06
81458	395264	4.4371e+06
81689	395265	4.4371e+06
81921	395266	4.4371e+06
82153	395265	4.4371e+06
82385	395262	4.4371e+06
82616	395266	4.4371e+06
82847	395266	4.4371e+06
83079	395266	4.4371e+06
83311	395265	4.4371e+06
83542	395265	4.4371e+06
83774	395263	4.4371e+06
84005	395260	4.43709e+06
84266	395255	4.43709e+06
84497	395253	4.43709e+06
84729	395255	4.43709e+06
84961	395256	4.43709e+06
85192	395252	4.43709e+06
85424	395254	4.43709e+06
85655	395255	4.43709e+06
85887	395255	4.43709e+06
86119	395254	4.43708e+06
86350	395254	4.43709e+06
86582	395253	4.43709e+06
86814	395254	4.43709e+06
87046	395255	4.43709e+06
87278	395256	4.43709e+06
87510	395258	4.43709e+06
87770	395256	4.43709e+06
88001	395254	4.43709e+06
88233	395255	4.43709e+06
88464	395255	4.43709e+06
88696	395255	4.43709e+06
88927	395253	4.43709e+06
89159	395255	4.43709e+06
89391	395257	4.43709e+06
89622	395261	4.43709e+06
89854	395265	4.4371e+06
90085	395269	4.4371e+06
90317	395269	4.4371e+06
90549	395268	4.4371e+06
90781	395270	4.4371e+06
91013	395262	4.4371e+06
91273	395260	4.4371e+06
91504	395192	4.43709e+06
91736	395160	4.4371e+06
91968	395144	4.43711e+06
92200	395137	4.43712e+06
92431	395137	4.43712e+06
92662	395135	4.43712e+06
92894	395122	4.43711e+06
93125	395114	4.43711e+06
93357	395110	4.43711e+06
93589	395105	4.43711e+06
93821	395095	4.43712e+06
94053	395099	4.43712e+06
94285	395095	4.43711e+06
94517	395097	4.43712e+06
94777	395097	4.43712e+06
95009	395098	4.43712e+06
95241	395098	4.43711e+06
95473	395098	4.43711e+06
95704	395096	4.43711e+06
95936	395097	4.43711e+06
96168	395162	4.4371e+06
96400	395165	4.4371e+06
96632	395162	4.4371e+06
96864	395162	4.4371e+06
97096	395161	4.4371e+06
97327	395162	4.4371e+06
97558	395162	4.4371e+06
97790	395162	4.4371e+06
98021	395162	4.4371e+06
98281	395162	4.4371e+06
98513	395162	4.4371e+06
98745	395162	4.4371e+06
98977	395162	4.4371e+06
99209	395162	4.4371e+06
99441	395161	4.4371e+06
99673	395161	4.4371e+06
99904	395162	4.4371e+06
100136	395162	4.4371e+06
100368	395163	4.4371e+06
100600	395163	4.4371e+06
100832	395161	4.4371e+06
101064	395162	4.4371e+06
101295	395163	4.4371e+06
101527	395162	4.4371e+06
101787	395163	4.4371e+06
102019	395163	4.4371e+06
102250	395161	4.4371e+06
102482	395162	4.4371e+06
102714	395162	4.4371e+06
102946	395163	4.4371e+06
103177	395163	4.4371e+06
103408	395162	4.4371e+06
103640	395162	4.4371e+06
103871	395163	4.4371e+06
104102	395163	4.4371e+06
104334	395162	4.4371e+06
104565	395163	4.4371e+06
104797	395163	4.4371e+06
105028	395164	4.4371e+06
105288	395163	4.4371e+06
105520	395163	4.4371e+06
105752	395161	4.4371e+06
105984	395163	4.4371e+06
106216	395162	4.4371e+06
106448	395162	4.4371e+06
106680	395162	4.4371e+06
106912	395164	4.4371e+06
107144	395160	4.4371e+06
107376	395159	4.4371e+06
107608	395156	4.4371e+06
107840	395152	4.4371e+06
108071	395153	4.4371e+06
108303	395164	4.43712e+06
108535	395151	4.43715e+06
108796	395109	4.43714e+06
109028	395075	4.43713e+06
109260	395062	4.43713e+06
109492	395045	4.43713e+06
109724	395026	4.43713e+06
109956	395006	4.43714e+06
110187	394961	4.43715e+06
110419	394949	4.43716e+06
110650	394944	4.43716e+06
110882	394950	4.43716e+06
111113	394968	4.43715e+06
111345	395008	4.43714e+06
111577	395027	4.43713e+06
111808	395058	4.43713e+06
112040	395088	4.43712e+06
112300	395135	4.43712e+06
112531	395150	4.43712e+06
112763	395184	4.43713e+06
112995	395267	4.4371e+06
113227	395258	4.4371e+06
113458	395268	4.4371e+06
113690	395259	4.4371e+06
113921	395258	4.43708e+06
114153	395256	4.43708e+06
114385	395249	4.43708e+06
114616	395252	4.43708e+06
114848	395251	4.43708e+06
115080	395257	4.43708e+06
115312	395268	4.43708e+06
115544	395263	4.43707e+06
115804	395266	4.43707e+06
116036	395266	4.43707e+06
116268	395260	4.43707e+06
116500	395264	4.43707e+06
116732	395256	4.43707e+06
116964	395254	4.43707e+06
117196	395221	4.43707e+06
117428	395128	4.4371e+06
117660	395089	4.43711e+06
117892	395043	4.43712e+06
118124	394988	4.43714e+06
118356	394959	4.43715e+06
118588	394947	4.43715e+06
118819	394913	4.43723e+06
119051	394900	4.43723e+06
122086	394906	4.43723e+06
122549	394908	4.43725e+06
126305	394912	4.43724e+06
126536	394912	4.43723e+06
126999	394905	4.43723e+06
127924	394881	4.43722e+06
128155	394892	4.43723e+06
128387	394931	4.43721e+06
129313	394933	4.43723e+06
129545	394906	4.43722e+06
129805	394897	4.43723e+06
130037	394896	4.43723e+06
130269	394920	4.43723e+06
131426	394884	4.43721e+06
131889	394904	4.43724e+06
132121	394907	4.43725e+06
132584	394902	4.43722e+06
132816	394904	4.43723e+06
133047	394901	4.43725e+06
133306	394912	4.43723e+06
133538	394906	4.43724e+06
133770	394916	4.43723e+06
134002	395004	4.43716e+06
134234	395025	4.43715e+06
134466	395022	4.43715e+06
134698	395042	4.43715e+06
134930	395074	4.43715e+06
135162	395083	4.43715e+06
135393	395096	4.43714e+06
135625	395115	4.43715e+06
135856	395144	4.43715e+06
136088	395176	4.43713e+06
136319	395169	4.43712e+06
136551	395140	4.4371e+06
136810	395071	4.43712e+06
137042	395052	4.43713e+06
137274	395000	4.43713e+06
137506	394982	4.43714e+06
137738	394951	4.43715e+06
137970	394946	4.43715e+06
138202	394948	4.43715e+06
138434	394947	4.43715e+06
138665	394942	4.43714e+06
138896	394938	4.43715e+06
139128	394937	4.43714e+06
139360	394938	4.43715e+06
139592	394941	4.43714e+06
139824	394936	4.43714e+06
140056	394937	4.43713e+06
140315	394935	4.43714e+06
140547	394937	4.43714e+06
140779	394938	4.43715e+06
141011	394940	4.43714e+06
141243	394937	4.43714e+06
141475	394939	4.43714e+06
141707	394935	4.43715e+06
141938	394937	4.43715e+06
142170	394940	4.43715e+06
142402	394934	4.43715e+06
142634	394935	4.43715e+06
142866	394937	4.43715e+06
143097	394939	4.43713e+06
143329	394940	4.43714e+06
143561	394932	4.43714e+06
143820	394945	4.43714e+06
144052	394939	4.43714e+06
144284	394937	4.43714e+06
144516	394940	4.43714e+06
144748	394936	4.43714e+06
144980	394941	4.43714e+06
145212	394943	4.43714e+06
145444	394942	4.43714e+06
145676	394942	4.43714e+06
145908	394940	4.43715e+06
146140	394933	4.43714e+06
146372	394939	4.43715e+06
146604	395016	4.43715e+06
146836	395023	4.43714e+06
147068	395056	4.43714e+06
147327	395095	4.43713e+06
147559	395121	4.43712e+06
147791	395154	4.43712e+06
148023	395168	4.43711e+06
148255	395196	4.4371e+06
148487	395212	4.43709e+06
148719	395234	4.43708e+06
148951	395260	4.43708e+06
149183	395267	4.43708e+06
149415	395268	4.43711e+06
149647	395254	4.4371e+06
149879	395193	4.43709e+06
150111	395181	4.43709e+06
150343	395167	4.4371e+06
150575	395162	4.4371e+06
150834	395144	4.4371e+06
151066	395109	4.43711e+06
151298	395069	4.43712e+06
151530	395049	4.43713e+06
151762	395025	4.43713e+06
151994	394995	4.43714e+06
152226	394971	4.43715e+06
152458	394917	4.43722e+06
152690	394900	4.43724e+06
152921	394950	4.43716e+06
153153	395069	4.43716e+06
153384	395105	4.43715e+06
153616	395137	4.43715e+06
153848	395173	4.43713e+06
154080	395193	4.43713e+06
154339	395207	4.43713e+06
154570	395248	4.43713e+06
154802	395261	4.43713e+06
155033	395255	4.43716e+06
155265	395218	4.43715e+06
155497	395199	4.43713e+06
155728	395173	4.43712e+06
156192	395132	4.43713e+06
156424	395113	4.43713e+06
156656	395099	4.43713e+06
156888	395077	4.43714e+06
157120	395049	4.43716e+06
157352	395028	4.43716e+06
157583	395009	4.43716e+06
157842	394982	4.43716e+06
158073	394952	4.43715e+06
158305	394936	4.43717e+06
158536	394918	4.43717e+06
158768	394918	4.4372e+06
159000	394966	4.43716e+06
159232	395101	4.43716e+06
159464	395139	4.43716e+06
159695	395170	4.43716e+06
159927	395220	4.43716e+06
160159	395256	4.43716e+06
160390	395258	4.43715e+06
160622	395258	4.43715e+06
160854	395262	4.43714e+06
161086	395269	4.43714e+06
161345	395264	4.43714e+06
161577	395264	4.43714e+06
161809	395265	4.43714e+06
162041	395264	4.43714e+06
162273	395263	4.43714e+06
162505	395265	4.43714e+06
162737	395264	4.43714e+06
162969	395263	4.43714e+06
163201	395264	4.43714e+06
163433	395264	4.43714e+06
163665	395264	4.43714e+06
163897	395267	4.43714e+06
164128	395265	4.43714e+06
164360	395265	4.43714e+06
164592	395268	4.43714e+06
164851	395263	4.43714e+06
165082	395263	4.43714e+06
165314	395263	4.43714e+06
165546	395264	4.43714e+06
165778	395267	4.43715e+06
166010	395268	4.43714e+06
166242	395268	4.43714e+06
166473	395267	4.43714e+06
166705	395266	4.43714e+06
166937	395268	4.43714e+06
167169	395267	4.43714e+06
167400	395270	4.43714e+06
167632	395267	4.43714e+06
167864	395267	4.43714e+06
168096	395266	4.43714e+06
168355	395266	4.43714e+06
168587	395266	4.43714e+06
168819	395267	4.43714e+06
169051	395266	4.43714e+06
169282	395267	4.43714e+06
169514	395266	4.43714e+06
169746	395268	4.43714e+06
169977	395268	4.43714e+06
170209	395265	4.43714e+06
170441	395266	4.43714e+06
170672	395267	4.43714e+06
170904	395266	4.43714e+06
171136	395266	4.43714e+06
171368	395267	4.43714e+06
171600	395267	4.43714e+06
171859	395267	4.43714e+06
172090	395266	4.43714e+06
172322	395268	4.43714e+06
172554	395267	4.43714e+06
172786	395266	4.43714e+06
173018	395268	4.43714e+06
173250	395263	4.43713e+06
173482	395261	4.43713e+06
173714	395258	4.43713e+06
173946	395258	4.43712e+06
174178	395258	4.43712e+06
174410	395262	4.43712e+06
174642	395261	4.43713e+06
174874	395262	4.43713e+06
175106	395262	4.43713e+06
175365	395262	4.43713e+06
175597	395263	4.43713e+06
175828	395262	4.43713e+06
176060	395262	4.43713e+06
176292	395261	4.43713e+06
176524	395261	4.43713e+06
176756	395261	4.43713e+06
176988	395262	4.43713e+06
177220	395262	4.43713e+06
177452	395261	4.43713e+06
177684	395261	4.43713e+06
177916	395259	4.43712e+06
178148	395262	4.4371e+06
178380	395263	4.4371e+06
178612	395265	4.4371e+06
178871	395257	4.43711e+06
179103	395251	4.43712e+06
179335	395252	4.43712e+06
179567	395253	4.43712e+06
179799	395254	4.43712e+06
180031	395253	4.43712e+06
180263	395253	4.43712e+06
180495	395252	4.43712e+06
180727	395251	4.43712e+06
180959	395252	4.43712e+06
181191	395250	4.43712e+06
181422	395251	4.43712e+06
181654	395250	4.43712e+06
181886	395250	4.43712e+06
182118	395250	4.43711e+06
182377	395251	4.43712e+06
182608	395251	4.43712e+06
182840	395250	4.43711e+06
183072	395249	4.43711e+06
183304	395249	4.43711e+06
183536	395250	4.43712e+06
183768	395249	4.43712e+06
184000	395249	4.43711e+06
184232	395250	4.43712e+06
184464	395248	4.43712e+06
184696	395249	4.43711e+06
184928	395250	4.43712e+06
185159	395251	4.43712e+06
185391	395250	4.43712e+06
185623	395250	4.43711e+06
185882	395251	4.43711e+06
186114	395251	4.43712e+06
186346	395251	4.43712e+06
186578	395251	4.43712e+06
186810	395250	4.43712e+06
187042	395250	4.43712e+06
187274	395248	4.43711e+06
187506	395250	4.43712e+06
187738	395249	4.43712e+06
187970	395247	4.43711e+06
188202	395251	4.43712e+06
188434	395250	4.43712e+06
188666	395250	4.43712e+06
188897	395249	4.43712e+06
189129	395250	4.43712e+06
189388	395249	4.43712e+06
189620	395249	4.43711e+06
189852	395247	4.43711e+06
190084	395249	4.43712e+06
190316	395249	4.43712e+06
190548	395246	4.43712e+06
190779	395252	4.43712e+06
191011	395251	4.43712e+06
191243	395251	4.43712e+06
191475	395251	4.43712e+06
191707	395251	4.43712e+06
191939	395250	4.43712e+06
192171	395251	4.43712e+06
192403	395240	4.43713e+06
192635	395161	4.43715e+06
192894	395140	4.43716e+06
193125	395110	4.43716e+06
193357	395098	4.43715e+06
193589	395074	4.43715e+06
193821	395051	4.43716e+06
194052	395002	4.43715e+06
196399	395047	4.43713e+06
196631	395061	4.43715e+06
196863	395068	4.43715e+06
197095	395077	4.43715e+06
197326	395092	4.43716e+06
197558	395101	4.43716e+06
197790	395107	4.43716e+06
198022	395107	4.43716e+06
198254	395107	4.43716e+06
198486	395108	4.43716e+06
198718	395087	4.43715e+06
198950	394987	4.43715e+06
199182	394978	4.43715e+06
199414	394972	4.43716e+06
199646	394964	4.43716e+06
199904	394938	4.43716e+06
200136	394920	4.43716e+06
200368	394915	4.43719e+06
200600	394916	4.43723e+06
200832	394893	4.43724e+06
201064	394892	4.43724e+06
201296	394892	4.43724e+06
201528	394907	4.43723e+06
202453	394905	4.43723e+06
204098	394909	4.43723e+06
204330	394910	4.43724e+06
204561	394906	4.43725e+06
204793	394911	4.43725e+06
205256	394916	4.43723e+06
206901	394909	4.43724e+06
207133	394909	4.43724e+06
207827	394907	4.43723e+06
208059	394901	4.43723e+06
208290	394902	4.43724e+06
208522	394914	4.43724e+06
208754	394898	4.43722e+06
208986	394891	4.43722e+06
209218	394909	4.43723e+06
213174	394912	4.43724e+06
213405	394919	4.43723e+06
213637	394921	4.43717e+06
214127	395042	4.43716e+06
214359	395066	4.43716e+06
214591	395140	4.43717e+06
214823	395180	4.43716e+06
215055	395243	4.43716e+06
215287	395262	4.43715e+06
215519	395256	4.43713e+06
215751	395258	4.43712e+06
215983	395262	4.43712e+06
217864	394976	4.43716e+06
218096	394916	4.4372e+06
218328	394906	4.43724e+06
218560	394909	4.43725e+06
219254	394911	4.43724e+06
219486	394907	4.43723e+06
220901	394911	4.43725e+06
221364	394897	4.43723e+06
221827	394905	4.43723e+06
222521	394900	4.43722e+06
223215	394909	4.43724e+06
225328	394906	4.43724e+06
225791	394895	4.43725e+06
227178	394906	4.43724e+06
227905	394897	4.43725e+06
228137	394908	4.43724e+06
228369	394908	4.43724e+06
228601	394914	4.43724e+06
228833	394908	4.43725e+06
229065	394910	4.43725e+06
229297	394900	4.43723e+06
229528	394913	4.43723e+06
229760	394943	4.43716e+06
229992	395020	4.43714e+06
230224	395089	4.43713e+06
230456	395159	4.43712e+06
230688	395199	4.43712e+06
230920	395256	4.43715e+06
231152	395259	4.43713e+06
231416	395245	4.43709e+06
231648	395219	4.43709e+06
232111	395201	4.43709e+06
232342	395191	4.4371e+06
232574	395176	4.43709e+06
232806	395167	4.4371e+06
233038	395154	4.4371e+06
233270	395174	4.4371e+06
233502	395204	4.4371e+06
233734	395256	4.43711e+06
233966	395265	4.43709e+06
234198	395262	4.43708e+06
234430	395261	4.43708e+06
234662	395261	4.43708e+06
234926	395252	4.43708e+06
235158	395234	4.43708e+06
235390	395246	4.43708e+06
235622	395243	4.43709e+06
235854	395232	4.4371e+06
236086	395223	4.4371e+06
236318	395224	4.43709e+06
236550	395260	4.43709e+06
236782	395265	4.43709e+06
237014	395265	4.43707e+06
237246	395248	4.43708e+06
237478	395230	4.43708e+06
237710	395209	4.43709e+06
237942	395181	4.4371e+06
238173	395176	4.4371e+06
238437	395147	4.43711e+06
238668	395133	4.43711e+06
238900	395120	4.43712e+06
239132	395097	4.43712e+06
239364	395063	4.43713e+06
239596	395030	4.43714e+06
239828	394999	4.43715e+06
240060	394980	4.43716e+06
240292	394918	4.43717e+06
240524	394905	4.43723e+06
240755	394916	4.43722e+06
240987	394990	4.43716e+06
241219	395038	4.43716e+06
241450	395050	4.43715e+06
241682	395080	4.43715e+06
241946	395122	4.43712e+06
242178	395152	4.43712e+06
242410	395182	4.43712e+06
242642	395182	4.43714e+06
242874	395168	4.43716e+06
243106	395154	4.43715e+06
243338	395134	4.43714e+06
243570	395107	4.43714e+06
243802	395079	4.43714e+06
244034	395044	4.43713e+06
244265	395013	4.43714e+06
244497	395003	4.43714e+06
244729	394997	4.43714e+06
244960	394984	4.43715e+06
245192	394981	4.43716e+06
245456	395061	4.43716e+06
245688	395086	4.43715e+06
245920	395116	4.43715e+06
246152	395160	4.43714e+06
246384	395172	4.43714e+06
246616	395194	4.43713e+06
246848	395215	4.43714e+06
247080	395239	4.43715e+06
247312	395258	4.43716e+06
247544	395241	4.43714e+06
247776	395240	4.43714e+06
248008	395240	4.43714e+06
248240	395241	4.43714e+06
248472	395240	4.43714e+06
248704	395221	4.43711e+06
248968	395220	4.43711e+06
249200	395222	4.43712e+06
249431	395221	4.43712e+06
249663	395222	4.43712e+06
249895	395220	4.43712e+06
250127	395220	4.43712e+06
250359	395221	4.43712e+06
250591	395221	4.43712e+06
250822	395221	4.43712e+06
251054	395221	4.43712e+06
251286	395220	4.43712e+06
251517	395223	4.43712e+06
251749	395219	4.43712e+06
251980	395219	4.43712e+06
252212	395220	4.43711e+06
252476	395223	4.43712e+06
252708	395218	4.43711e+06
252940	395222	4.43711e+06
253172	395220	4.43711e+06
253403	395221	4.43712e+06
253635	395221	4.43712e+06
253867	395222	4.43712e+06
254098	395222	4.43711e+06
254330	395222	4.43711e+06
254562	395222	4.43711e+06
254794	395221	4.43711e+06
255026	395224	4.43711e+06
255258	395223	4.43712e+06
255490	395221	4.43711e+06
255722	395220	4.43711e+06
255986	395219	4.43712e+06
256218	395220	4.43711e+06
256450	395219	4.43711e+06
256682	395222	4.43712e+06
256914	395222	4.43712e+06
257146	395224	4.43711e+06
257378	395223	4.43711e+06
257610	395223	4.43711e+06
259498	395221	4.43712e+06
259730	395221	4.43712e+06
259962	395223	4.43712e+06
260194	395222	4.43712e+06
260426	395221	4.43712e+06
260658	395221	4.43712e+06
260890	395221	4.43712e+06
261122	395221	4.43712e+06
261354	395222	4.43712e+06
261586	395222	4.43712e+06
261818	395223	4.43712e+06
262050	395222	4.43711e+06
262281	395221	4.43712e+06
262513	395221	4.43712e+06
262745	395221	4.43712e+06
263009	395221	4.43712e+06
263241	395221	4.43712e+06
263473	395224	4.43712e+06
263705	395224	4.43712e+06
263937	395226	4.43712e+06
264169	395231	4.43712e+06
264401	395245	4.43716e+06
264633	395256	4.43716e+06
264865	395257	4.43716e+06
265097	395262	4.43716e+06
265329	395271	4.43716e+06
265561	395270	4.43716e+06
265793	395271	4.43716e+06
266025	395270	4.43716e+06
266257	395269	4.43716e+06
266521	395269	4.43715e+06
266753	395269	4.43715e+06
266984	395268	4.43715e+06
267216	395270	4.43716e+06
267448	395269	4.43716e+06
267680	395268	4.43715e+06
267912	395267	4.43715e+06
268144	395269	4.43715e+06
268376	395269	4.43715e+06
268608	395268	4.43715e+06
268840	395267	4.43715e+06
269072	395268	4.43715e+06
269304	395267	4.43715e+06
269535	395269	4.43716e+06
269767	395268	4.43716e+06
270031	395269	4.43715e+06
270262	395267	4.43715e+06
270494	395267	4.43715e+06
270726	395267	4.43715e+06
270958	395269	4.43715e+06
271190	395267	4.43715e+06
271421	395266	4.43715e+06
271653	395267	4.43715e+06
271885	395266	4.43715e+06
272117	395268	4.43715e+06
272349	395267	4.43715e+06
272581	395266	4.43715e+06
272813	395266	4.43715e+06
273045	395267	4.43715e+06
273277	395269	4.43715e+06
273541	395267	4.43715e+06
273772	395266	4.43715e+06
274004	395266	4.43715e+06
274236	395266	4.43715e+06
274467	395266	4.43715e+06
274699	395266	4.43715e+06
274931	395266	4.43715e+06
275163	395267	4.43715e+06
275395	395266	4.43715e+06
275627	395265	4.43715e+06
275859	395266	4.43715e+06
276091	395269	4.43716e+06
276323	395266	4.43715e+06
276555	395267	4.43716e+06
276787	395268	4.43716e+06
277051	395268	4.43715e+06
277283	395266	4.43716e+06
277515	395268	4.43715e+06
277747	395266	4.43716e+06
277979	395266	4.43716e+06
278211	395266	4.43716e+06
278443	395268	4.43716e+06
278675	395268	4.43716e+06
278907	395267	4.43716e+06
279139	395263	4.43716e+06
279371	395269	4.43716e+06
279603	395267	4.43714e+06
279835	395260	4.43712e+06
280067	395261	4.4371e+06
280299	395238	4.43711e+06
280568	395153	4.43715e+06
280800	395125	4.43716e+06
281032	395073	4.43716e+06
281264	395048	4.43716e+06
281496	395031	4.43716e+06
281728	395001	4.43716e+06
281960	394988	4.43716e+06
282192	394965	4.43716e+06
282424	394947	4.43716e+06
282656	394945	4.43715e+06
282887	395010	4.43714e+06
283119	395059	4.43715e+06
283351	395142	4.43715e+06
283582	395167	4.43715e+06
283814	395222	4.43716e+06
284083	395265	4.43716e+06
284315	395259	4.43711e+06
284547	395261	4.4371e+06
284779	395257	4.43708e+06
285011	395260	4.43708e+06
285243	395258	4.43707e+06
285474	395246	4.43708e+06
285706	395221	4.43708e+06
285938	395203	4.43709e+06
286170	395193	4.43709e+06
286402	395175	4.43709e+06
286634	395158	4.43711e+06
286866	395152	4.43712e+06
287098	395137	4.43712e+06
287330	395129	4.43712e+06
287599	395105	4.43711e+06
287830	395088	4.43712e+06
288062	395076	4.43712e+06
288294	395070	4.43712e+06
288526	395058	4.43712e+06
288758	395044	4.43713e+06
288990	395027	4.43713e+06
289222	395007	4.43714e+06
301861	394907	4.43714e+06
303017	394897	4.43716e+06
303248	394914	4.43721e+06
304173	394893	4.43719e+06
304405	394900	4.43718e+06
304637	394895	4.43717e+06
304869	394910	4.43718e+06
305369	394903	4.43718e+06
305601	394903	4.43718e+06
305833	394901	4.43718e+06
306064	394902	4.43718e+06
306296	394902	4.43718e+06
306528	394902	4.43718e+06
306760	394899	4.43718e+06
306992	394897	4.43718e+06
307224	394900	4.43718e+06
307456	394902	4.43719e+06
307919	394908	4.43719e+06
308151	394902	4.43718e+06
308383	394905	4.43718e+06
309347	395150	4.43716e+06
309579	395182	4.43716e+06
309811	395220	4.43716e+06
310043	395255	4.43716e+06
310275	395257	4.43714e+06
310506	395236	4.43711e+06
310738	395183	4.43712e+06
310970	395173	4.43713e+06
311202	395158	4.43713e+06
312167	395223	4.43714e+06
312399	395241	4.43715e+06
312631	395261	4.43715e+06
312863	395264	4.43714e+06
313095	395260	4.43712e+06
313327	395258	4.4371e+06
313559	395247	4.4371e+06
313791	395231	4.4371e+06
314023	395211	4.4371e+06
314254	395189	4.4371e+06
314486	395175	4.4371e+06
314718	395150	4.43711e+06
314950	395132	4.43712e+06
315182	395092	4.43712e+06
315414	395063	4.43713e+06
315703	394994	4.43714e+06
315934	394948	4.43715e+06
316166	394942	4.43715e+06
316398	394943	4.43715e+06
316630	394938	4.43714e+06
316862	394938	4.43715e+06
317094	394941	4.43714e+06
317325	394940	4.43715e+06
317557	394938	4.43714e+06
317789	394942	4.43715e+06
318021	394943	4.43714e+06
318252	394943	4.43715e+06
318484	394940	4.43714e+06
318716	394935	4.43715e+06
318948	394942	4.43715e+06
319237	394943	4.43715e+06
319469	394939	4.43715e+06
319701	394952	4.43715e+06
319933	394941	4.43715e+06
320165	394941	4.43715e+06
320397	394941	4.43715e+06
320629	394937	4.43715e+06
320861	394938	4.43715e+06
321093	394936	4.43715e+06
321325	394936	4.43715e+06
321556	394932	4.43714e+06
321788	394937	4.43714e+06
322020	394937	4.43715e+06
322252	394941	4.43715e+06
322484	394951	4.43716e+06
322773	394973	4.43716e+06
323005	394994	4.43715e+06
323236	395021	4.43715e+06
323468	395071	4.43715e+06
323699	395103	4.43715e+06
323931	395138	4.43714e+06
324163	395176	4.43713e+06
324395	395200	4.43713e+06
324627	395226	4.43714e+06
324859	395247	4.43714e+06
325091	395265	4.43714e+06
325322	395251	4.43716e+06
325554	395228	4.43716e+06
325786	395200	4.43716e+06
326018	395176	4.43716e+06
326307	395151	4.43716e+06
326539	395141	4.43716e+06
326771	395116	4.43716e+06
327003	395101	4.43715e+06
327234	395082	4.43716e+06
327466	395070	4.43716e+06
327698	395058	4.43716e+06
327929	395039	4.43716e+06
328161	395021	4.43716e+06
328393	394940	4.43716e+06
328624	394910	4.43716e+06
328856	394976	4.43716e+06
329088	395048	4.43715e+06
329320	395122	4.43714e+06
329552	395175	4.43712e+06
329841	395238	4.43712e+06
330073	395260	4.43712e+06
330304	395240	4.43716e+06
330536	395201	4.43716e+06
330768	395175	4.43716e+06
331000	395145	4.43716e+06
331232	395127	4.43716e+06
331463	395121	4.43716e+06
331695	395112	4.43715e+06
331927	395100	4.43715e+06
332158	395082	4.43714e+06
332390	395064	4.43714e+06
332622	395050	4.43712e+06
332853	395052	4.43713e+06
333085	395038	4.43713e+06
333379	395009	4.43714e+06
333611	395013	4.43714e+06
333842	395022	4.43714e+06
334074	395021	4.43714e+06
334305	395022	4.43714e+06
334537	395022	4.43714e+06
334769	395023	4.43714e+06
335001	395035	4.43713e+06
335233	395092	4.43712e+06
335465	395144	4.43711e+06
335697	395151	4.4371e+06
335929	395162	4.43711e+06
336160	395158	4.43711e+06
336392	395157	4.43711e+06
336624	395157	4.43711e+06
336918	395158	4.43711e+06
337149	395158	4.43711e+06
337381	395159	4.43711e+06
337612	395159	4.43711e+06
337844	395158	4.43711e+06
338076	395159	4.43711e+06
338308	395159	4.43711e+06
338540	395158	4.43711e+06
338772	395157	4.43711e+06
339004	395156	4.43711e+06
339236	395157	4.43711e+06
339468	395158	4.43711e+06
339700	395158	4.43711e+06
339932	395159	4.43711e+06
340164	395159	4.43711e+06
340458	395160	4.43711e+06
340690	395154	4.43711e+06
340922	395158	4.43711e+06
341154	395157	4.43711e+06
341386	395157	4.43711e+06
341618	395158	4.43711e+06
341850	395156	4.43711e+06
342082	395156	4.43711e+06
342314	395157	4.43711e+06
342546	395157	4.43711e+06
342778	395158	4.43711e+06
343010	395159	4.43711e+06
343242	395160	4.43711e+06
343474	395155	4.43711e+06
343706	395157	4.43711e+06
344000	395161	4.4371e+06
344232	395158	4.43711e+06
344464	395157	4.43711e+06
344696	395161	4.4371e+06
344928	395161	4.4371e+06
345160	395161	4.43711e+06
345392	395160	4.43711e+06
345624	395159	4.43711e+06
345856	395159	4.43711e+06
346088	395160	4.43711e+06
346320	395159	4.43711e+06
346552	395158	4.43711e+06
346784	395158	4.43711e+06
347016	395158	4.43711e+06
347248	395159	4.43711e+06
347542	395159	4.43711e+06
347774	395158	4.43711e+06
348006	395162	4.43711e+06
348238	395162	4.43711e+06
348470	395163	4.43711e+06
348702	395161	4.43711e+06
348934	395161	4.43711e+06
349166	395162	4.43711e+06
349398	395162	4.43711e+06
349630	395161	4.43711e+06
349862	395163	4.43711e+06
350094	395162	4.43711e+06
350326	395163	4.43711e+06
350558	395163	4.43711e+06
350790	395163	4.43711e+06
351094	395161	4.43711e+06
351326	395161	4.43711e+06
351558	395163	4.43711e+06
351790	395162	4.43711e+06
352022	395163	4.43711e+06
352254	395160	4.4371e+06
352486	395164	4.4371e+06
352718	395171	4.4371e+06
352950	395174	4.4371e+06
353182	395180	4.43709e+06
353414	395186	4.43709e+06
353646	395179	4.43709e+06
353878	395160	4.43711e+06
354110	395161	4.43711e+06
354342	395163	4.43712e+06
354646	395163	4.43712e+06
354878	395162	4.43712e+06
355110	395162	4.43711e+06
355342	395162	4.43711e+06
355574	395163	4.43711e+06
355805	395163	4.43712e+06
356037	395163	4.43712e+06
356269	395163	4.43711e+06
356500	395162	4.43711e+06
356732	395163	4.43712e+06
356964	395159	4.43712e+06
357196	395162	4.43712e+06
357428	395162	4.43711e+06
357659	395163	4.43712e+06
357891	395160	4.43712e+06
358195	395162	4.43712e+06
358427	395163	4.43712e+06
358659	395162	4.43712e+06
358891	395162	4.43712e+06
359123	395162	4.43712e+06
359355	395162	4.43712e+06
359587	395162	4.43712e+06
359819	395162	4.43712e+06
360051	395162	4.43712e+06
360283	395163	4.43712e+06
360514	395161	4.43711e+06
360746	395164	4.43712e+06
360978	395162	4.43712e+06
361210	395162	4.43712e+06
361442	395163	4.43712e+06
361746	395164	4.43712e+06
361978	395162	4.43712e+06
362210	395160	4.43712e+06
362442	395159	4.43712e+06
362674	395159	4.43712e+06
362906	395162	4.43711e+06
363138	395163	4.43712e+06
363370	395162	4.43712e+06
363602	395163	4.43712e+06
363834	395164	4.43712e+06
364066	395163	4.43712e+06
364298	395162	4.43712e+06
364530	395163	4.43712e+06
364762	395162	4.43712e+06
364994	395143	4.43712e+06
365278	395109	4.43711e+06
365510	395083	4.43712e+06
365742	395073	4.43712e+06
365974	395063	4.43712e+06
366206	395028	4.43713e+06
366438	394997	4.43714e+06
366670	394984	4.43714e+06
366901	394968	4.43715e+06
367133	394947	4.43715e+06
367365	394946	4.43715e+06
367597	394948	4.43717e+06
367829	394949	4.43715e+06
368061	394946	4.43715e+06
368293	394952	4.43715e+06
368524	395002	4.43714e+06
368808	395080	4.43712e+06
369040	395195	4.43709e+06
369272	395210	4.43708e+06
369504	395232	4.43708e+06
369736	395255	4.43708e+06
369968	395261	4.43708e+06
370200	395261	4.43707e+06
370432	395258	4.43709e+06
370664	395259	4.4371e+06
370896	395261	4.4371e+06
371128	395206	4.43713e+06
371360	395163	4.43714e+06
371592	395081	4.43715e+06
371823	395032	4.43716e+06
372054	394995	4.43716e+06
372338	394976	4.43716e+06
372569	394954	4.43716e+06
372801	394898	4.43718e+06
373033	394896	4.43717e+06
373264	394904	4.43717e+06
373496	394899	4.43716e+06
373728	394898	4.43716e+06
373960	394895	4.43717e+06
374192	394896	4.43717e+06
374423	394897	4.43718e+06
374655	394898	4.43717e+06
374887	394896	4.43717e+06
375118	394895	4.43718e+06
375581	394905	4.43718e+06
377022	394885	4.43718e+06
378641	394909	4.43716e+06
379388	394907	4.43718e+06
379620	394894	4.43719e+06
380083	394913	4.43717e+06
380314	394909	4.43716e+06
380546	394908	4.43716e+06
381009	394895	4.43716e+06
381241	394899	4.43717e+06
381473	394899	4.43717e+06
381705	394899	4.43717e+06
381937	394897	4.43717e+06
382168	394895	4.43718e+06
382400	394898	4.43718e+06
382632	394897	4.43718e+06
382916	394897	4.43718e+06
383148	394907	4.43718e+06
383380	394905	4.43718e+06
383612	394903	4.43717e+06
383844	394916	4.43716e+06
384076	394941	4.43716e+06
384308	394960	4.43717e+06
384540	394974	4.43716e+06
384771	394999	4.43716e+06
385003	395028	4.43716e+06
385235	395064	4.43716e+06
385467	395087	4.43715e+06
385699	395103	4.43715e+06
385930	395121	4.43715e+06
386162	395119	4.43717e+06
386446	395105	4.43716e+06
386677	395090	4.43716e+06
386909	395072	4.43716e+06
387141	395035	4.43716e+06
387373	395023	4.43716e+06
387605	395016	4.43714e+06
387837	395053	4.43713e+06
388069	395094	4.43712e+06
388301	395128	4.43711e+06
388533	395151	4.43711e+06
388765	395193	4.43709e+06
388997	395220	4.43709e+06
389229	395251	4.43708e+06
389461	395263	4.43708e+06
389693	395270	4.43711e+06
389977	395259	4.43714e+06
390208	395258	4.43714e+06
390440	395256	4.43715e+06
390672	395251	4.43715e+06
390904	395222	4.43713e+06
391136	395188	4.43711e+06
391368	395168	4.43711e+06
391600	395098	4.43712e+06
391832	394928	4.43717e+06
392064	394884	4.43718e+06
392296	394928	4.43722e+06
392759	394909	4.43719e+06
393737	394882	4.43717e+06
395126	394891	4.43719e+06
395589	394904	4.43721e+06
396746	394915	4.43718e+06
397262	394905	4.43717e+06
397494	394903	4.43718e+06
397726	394901	4.43717e+06
397958	394900	4.43718e+06
398190	394901	4.43718e+06
398422	394903	4.43718e+06
398654	394897	4.43718e+06
398886	394903	4.43718e+06
399118	394902	4.43718e+06
399350	394906	4.43718e+06
399582	394906	4.43718e+06
399814	394908	4.43719e+06
400046	394909	4.43719e+06
400278	394907	4.43719e+06
400562	394913	4.43719e+06
400794	394910	4.43719e+06
401026	394904	4.43719e+06
401258	394904	4.43718e+06
401490	394905	4.43719e+06
401722	394905	4.43719e+06
401954	394906	4.43718e+06
402186	394902	4.43718e+06
402417	394904	4.43719e+06
402649	394902	4.43719e+06
402881	394920	4.43719e+06
403113	394912	4.43719e+06
403345	394905	4.43719e+06
403576	394913	4.43719e+06
403808	394910	4.43719e+06
404082	394913	4.43719e+06
404314	394913	4.43719e+06
404546	394913	4.43719e+06
404778	394914	4.43719e+06
405010	394907	4.43718e+06
405242	394919	4.43716e+06
405474	394947	4.43716e+06
405706	394964	4.43715e+06
405938	394978	4.43715e+06
406170	394999	4.43714e+06
406402	395027	4.43714e+06
406634	395051	4.43714e+06
406866	395080	4.43714e+06
407098	395109	4.43712e+06
407330	395134	4.43713e+06
407604	395166	4.43713e+06
407836	395192	4.43712e+06
408068	395211	4.43712e+06
408300	395251	4.43711e+06
408532	395258	4.43709e+06
408764	395257	4.43707e+06
408996	395241	4.43708e+06
409228	395229	4.43708e+06
409460	395220	4.43708e+06
409692	395206	4.43708e+06
409924	395195	4.43709e+06
410156	395184	4.43709e+06
410388	395169	4.43709e+06
410620	395157	4.4371e+06
410852	395148	4.4371e+06
412283	395060	4.43713e+06
412515	395040	4.43713e+06
412747	395016	4.43713e+06
412979	394945	4.43716e+06
413210	394906	4.43715e+06
413442	394938	4.43716e+06
413674	395002	4.43715e+06
413906	395030	4.43715e+06
414138	395064	4.43714e+06
414644	395156	4.43713e+06
414876	395180	4.43713e+06
415108	395214	4.43712e+06
415340	395255	4.4371e+06
415572	395263	4.43709e+06
415804	395261	4.43707e+06
416036	395255	4.43708e+06
416268	395228	4.4371e+06
416500	395193	4.4371e+06
416732	395172	4.43711e+06
416964	395145	4.43713e+06
417196	395148	4.43715e+06
417428	395149	4.43716e+06
417659	395127	4.43716e+06
417891	395103	4.43715e+06
418185	395083	4.43714e+06
418416	395072	4.43712e+06
418648	395076	4.43712e+06
418880	395085	4.43712e+06
419111	395090	4.43712e+06
419343	395114	4.43712e+06
419575	395134	4.43712e+06
419807	395145	4.43712e+06
420039	395176	4.43711e+06
420271	395214	4.4371e+06
420502	395259	4.4371e+06
420734	395259	4.4371e+06
420966	395267	4.43711e+06
421198	395268	4.43711e+06
421430	395266	4.4371e+06
421724	395263	4.4371e+06
421956	395262	4.4371e+06
422188	395261	4.4371e+06
422420	395262	4.4371e+06
422652	395262	4.4371e+06
422884	395261	4.4371e+06
423116	395262	4.4371e+06
423347	395263	4.4371e+06
423579	395262	4.4371e+06
423811	395263	4.4371e+06
424043	395263	4.4371e+06
424275	395264	4.4371e+06
424506	395264	4.4371e+06
424738	395264	4.4371e+06
424970	395263	4.4371e+06
425264	395265	4.4371e+06
425495	395263	4.4371e+06
425727	395265	4.4371e+06
425959	395263	4.4371e+06
426191	395261	4.4371e+06
426423	395264	4.4371e+06
426655	395263	4.4371e+06
429732	395258	4.43712e+06
429964	395259	4.43713e+06
430196	395258	4.43713e+06
430427	395227	4.43714e+06
430659	395268	4.43716e+06
430891	395268	4.43716e+06
431122	395268	4.43716e+06
431354	395268	4.43716e+06
431586	395267	4.43716e+06
435884	395269	4.43716e+06
436115	395269	4.43716e+06
436347	395271	4.43716e+06
436579	395270	4.43716e+06
436811	395269	4.43716e+06
437042	395268	4.43716e+06
437274	395269	4.43716e+06
437506	395267	4.43716e+06
437738	395270	4.43716e+06
437970	395269	4.43716e+06
438202	395269	4.43716e+06
438434	395268	4.43716e+06
438666	395268	4.43716e+06
438898	395269	4.43716e+06
439130	395269	4.43716e+06
440140	395269	4.43716e+06
440371	395269	4.43716e+06
440603	395268	4.43716e+06
440835	395268	4.43716e+06
441067	395268	4.43716e+06
441298	395267	4.43716e+06
441530	395268	4.43716e+06
441761	395268	4.43716e+06
441992	395268	4.43716e+06
478046	394937	4.43714e+06
478740	394933	4.43715e+06
479231	394921	4.43714e+06
479694	394928	4.43715e+06
479926	394924	4.43714e+06
480158	394924	4.43716e+06
480852	394944	4.43713e+06
481779	394916	4.43716e+06
482011	394940	4.43717e+06
482243	394925	4.43716e+06
482503	394926	4.43716e+06
482735	394931	4.43717e+06
482967	394919	4.43715e+06
483199	394936	4.43716e+06
483430	394935	4.43716e+06
483661	394898	4.43716e+06
483893	394902	4.43714e+06
484125	394974	4.43715e+06
484357	395005	4.43715e+06
484588	395030	4.43715e+06
484820	395049	4.43716e+06
485052	395066	4.43716e+06
485283	395075	4.43716e+06
485515	395089	4.43715e+06
485747	395099	4.43715e+06
486007	395111	4.43715e+06
486239	395130	4.43715e+06
486471	395151	4.43715e+06
486703	395168	4.43715e+06
486935	395173	4.43715e+06
487167	395175	4.43713e+06
487399	395143	4.43712e+06
487631	395113	4.43712e+06
487863	395060	4.43713e+06
488095	394947	4.43716e+06
488327	394900	4.43716e+06
488559	394902	4.43719e+06
489022	394893	4.43718e+06
489514	394906	4.43716e+06
489746	394910	4.43716e+06
489978	394952	4.43716e+06
490210	394965	4.43716e+06
490442	394977	4.43716e+06
490673	394991	4.43715e+06
490905	394999	4.43715e+06
491137	395005	4.43715e+06
491369	395017	4.43716e+06
491601	395028	4.43716e+06
491832	395037	4.43716e+06
492064	395048	4.43716e+06
492296	395062	4.43715e+06
492528	395070	4.43715e+06
492760	395079	4.43715e+06
493020	395094	4.43715e+06
493252	395105	4.43715e+06
493484	395138	4.43712e+06
493716	395130	4.43714e+06
493948	395134	4.43713e+06
494180	395147	4.43713e+06
494412	395162	4.43713e+06
494644	395168	4.43714e+06
494876	395178	4.43713e+06
495108	395188	4.43713e+06
495340	395196	4.43711e+06
495572	395204	4.43711e+06
495804	395219	4.43711e+06
496036	395227	4.43711e+06
496268	395238	4.4371e+06
496528	395254	4.4371e+06
496760	395263	4.43709e+06
496991	395255	4.43708e+06
497223	395235	4.43709e+06
497455	395218	4.43709e+06
497686	395202	4.43709e+06
497918	395186	4.4371e+06
498150	395164	4.4371e+06
498382	395136	4.4371e+06
498614	395123	4.43711e+06
498846	395099	4.43712e+06
499078	395012	4.43714e+06
499310	394901	4.43718e+06
499542	394909	4.43717e+06
499774	394904	4.43717e+06
500034	394903	4.43717e+06
500265	394907	4.43717e+06
500497	394909	4.43717e+06
500729	394907	4.43717e+06
500960	394899	4.43717e+06
501192	394959	4.43716e+06
501424	394983	4.43716e+06
501656	395012	4.43716e+06
501887	395029	4.43716e+06
502119	395047	4.43716e+06
502351	395079	4.43715e+06
502582	395098	4.43714e+06
502814	395139	4.43712e+06
503046	395163	4.43711e+06
503278	395172	4.4371e+06
503538	395214	4.43709e+06
503770	395252	4.43709e+06
504002	395264	4.43707e+06
504234	395262	4.43707e+06
504466	395221	4.43709e+06
504697	395196	4.4371e+06
504929	395177	4.4371e+06
505161	395162	4.4371e+06
505393	395142	4.43712e+06
505625	395197	4.43716e+06
505857	395213	4.43715e+06
506089	395259	4.43716e+06
506321	395264	4.43715e+06
506553	395264	4.43712e+06
506785	395260	4.4371e+06
507045	395266	4.4371e+06
507277	395264	4.4371e+06
507509	395266	4.43711e+06
507741	395264	4.43711e+06
507973	395266	4.43711e+06
508205	395266	4.43711e+06
508437	395265	4.43711e+06
508669	395265	4.43711e+06
508901	395266	4.43711e+06
509133	395267	4.43711e+06
509365	395266	4.43711e+06
509597	395267	4.43711e+06
509829	395267	4.43711e+06
510060	395267	4.43711e+06
510292	395267	4.43711e+06
510552	395266	4.43711e+06
510784	395266	4.43711e+06
511016	395267	4.43711e+06
511248	395268	4.43711e+06
511480	395268	4.43711e+06
511712	395262	4.4371e+06
511943	395254	4.43711e+06
512175	395220	4.43711e+06
512407	395219	4.43712e+06
512638	395221	4.43712e+06
512870	395220	4.43712e+06
513102	395219	4.43712e+06
513334	395219	4.43712e+06
513566	395214	4.43712e+06
513798	395217	4.43712e+06
514058	395218	4.43712e+06
514290	395218	4.43712e+06
514522	395219	4.43712e+06
514754	395219	4.43712e+06
514986	395218	4.43712e+06
515218	395221	4.43711e+06
515450	395222	4.43711e+06
515682	395222	4.43711e+06
515914	395219	4.43711e+06
516146	395218	4.43711e+06
516378	395222	4.43712e+06
516610	395220	4.43711e+06
516842	395219	4.43712e+06
517074	395222	4.43711e+06
517306	395223	4.43711e+06
517566	395220	4.43712e+06
517798	395220	4.43712e+06
518030	395219	4.43712e+06
518262	395219	4.43712e+06
518494	395220	4.43711e+06
518726	395220	4.43712e+06
518957	395220	4.43712e+06
519189	395220	4.43711e+06
519421	395220	4.43712e+06
519652	395221	4.43712e+06
519884	395221	4.43712e+06
520116	395220	4.43712e+06
520348	395220	4.43711e+06
520580	395220	4.43712e+06
520812	395220	4.43712e+06
521072	395221	4.43711e+06
521304	395220	4.43711e+06
521536	395219	4.43711e+06
521768	395219	4.43711e+06
522000	395218	4.43711e+06
522232	395220	4.43712e+06
522464	395220	4.43712e+06
522696	395220	4.43712e+06
522928	395220	4.43712e+06
523160	395221	4.43712e+06
523392	395222	4.43712e+06
523624	395222	4.43712e+06
523856	395220	4.43712e+06
524088	395221	4.43712e+06
524320	395222	4.43712e+06
524580	395222	4.43712e+06
524812	395222	4.43712e+06
525044	395222	4.43712e+06
525276	395221	4.43712e+06
525508	395222	4.43712e+06
525740	395224	4.43712e+06
525972	395221	4.43712e+06
526204	395221	4.43712e+06
526436	395221	4.43712e+06
526667	395220	4.43712e+06
526899	395219	4.43711e+06
527131	395219	4.43711e+06
527362	395220	4.43712e+06
527594	395221	4.43712e+06
527826	395222	4.43712e+06
528086	395220	4.43712e+06
528318	395219	4.43712e+06
528550	395220	4.43712e+06
528782	395219	4.43712e+06
529014	395219	4.43712e+06
529246	395219	4.43712e+06
529478	395220	4.43712e+06
529709	395219	4.43712e+06
529941	395218	4.43712e+06
530173	395220	4.43712e+06
530405	395220	4.43712e+06
530637	395220	4.43712e+06
530868	395219	4.43712e+06
531100	395219	4.43712e+06
531332	395221	4.43712e+06
531592	395219	4.43712e+06
531824	395219	4.43712e+06
532056	395220	4.43712e+06
532288	395219	4.43712e+06
532520	395220	4.43712e+06
532752	395219	4.43712e+06
532984	395219	4.43712e+06
533216	395219	4.43712e+06
533448	395219	4.43712e+06
533680	395218	4.43712e+06
533912	395216	4.43712e+06
534144	395222	4.43712e+06
534376	395218	4.43712e+06
534608	395219	4.43712e+06
534840	395220	4.43712e+06
535100	395219	4.43712e+06
535332	395219	4.43712e+06
535564	395218	4.43712e+06
535796	395218	4.43712e+06
536028	395218	4.43712e+06
536259	395219	4.43712e+06
536491	395219	4.43712e+06
536723	395219	4.43712e+06
536955	395219	4.43712e+06
537187	395216	4.43713e+06
537419	395214	4.43713e+06
537651	395198	4.43713e+06
537883	395178	4.43713e+06
538114	395171	4.43716e+06
538346	395168	4.43716e+06
538606	395159	4.43716e+06
538838	395151	4.43716e+06
539070	395141	4.43716e+06
539302	395132	4.43716e+06
539534	395120	4.43716e+06
539766	395105	4.43715e+06
539998	395098	4.43715e+06
540230	395080	4.43714e+06
540462	395065	4.43712e+06
540694	395056	4.43713e+06
540926	395048	4.43713e+06
541158	395029	4.43713e+06
541390	395018	4.43713e+06
541621	394998	4.43714e+06
541853	395083	4.43712e+06
542113	395146	4.4371e+06
542344	395262	4.43709e+06
542576	395258	4.43708e+06
542807	395261	4.43707e+06
543039	395258	4.43707e+06
543271	395256	4.43708e+06
543502	395235	4.43707e+06
543734	395219	4.43708e+06
543966	395198	4.43709e+06
544198	395180	4.43709e+06
544430	395166	4.43709e+06
544662	395163	4.43711e+06
544894	395177	4.43713e+06
545126	395239	4.43716e+06
545358	395268	4.43716e+06
545618	395264	4.43716e+06
545850	395267	4.43716e+06
546082	395268	4.43716e+06
546314	395268	4.43715e+06
546545	395261	4.4371e+06
546777	395267	4.4371e+06
547009	395263	4.4371e+06
547241	395267	4.4371e+06
547473	395253	4.43709e+06
547705	395258	4.4371e+06
547937	395240	4.43709e+06
548169	395215	4.4371e+06
548401	395200	4.43709e+06
548633	395187	4.4371e+06
548865	395170	4.4371e+06
549125	395155	4.43712e+06
549357	395126	4.43712e+06
549589	395099	4.43713e+06
549820	395073	4.43714e+06
550052	395056	4.43714e+06
550284	395037	4.43714e+06
550516	394975	4.43716e+06
550748	394945	4.43715e+06
550980	394945	4.43716e+06
551212	394943	4.43716e+06
551444	394945	4.43716e+06
551676	394946	4.43715e+06
551908	394955	4.43715e+06
552140	394945	4.43716e+06
552372	394943	4.43716e+06
552632	394945	4.43716e+06
552864	394943	4.43716e+06
553096	394948	4.43715e+06
553328	394948	4.43715e+06
553560	394953	4.43715e+06
553792	394943	4.43715e+06
554024	394945	4.43715e+06
554256	394942	4.43716e+06
554488	394947	4.43715e+06
554720	394945	4.43715e+06
554952	394946	4.43715e+06
555184	394945	4.43716e+06
555416	394945	4.43716e+06
555647	394944	4.43716e+06
555879	394947	4.43715e+06
556139	394947	4.43715e+06
556371	394942	4.43715e+06
556603	394943	4.43715e+06
556835	394944	4.43715e+06
557067	394946	4.43715e+06
557299	394944	4.43717e+06
557531	394945	4.43716e+06
557763	394949	4.43716e+06
557994	394945	4.43717e+06
558226	394956	4.43717e+06
558458	394964	4.43716e+06
558690	394972	4.43716e+06
558921	394982	4.43717e+06
559153	394979	4.43717e+06
559384	394990	4.43715e+06
559644	394962	4.43716e+06
559876	394946	4.43716e+06
560108	394903	4.43717e+06
560340	394909	4.43717e+06
560572	394916	4.43716e+06
560804	394914	4.43716e+06
561036	394915	4.43716e+06
561268	394908	4.43716e+06
561500	394910	4.43717e+06
561732	394903	4.43717e+06
561964	394903	4.43717e+06
562196	394901	4.43717e+06
562428	394904	4.43717e+06
562660	394900	4.43717e+06
562892	394915	4.43716e+06
563152	394901	4.43717e+06
563384	394909	4.43715e+06
563616	394906	4.43716e+06
563848	394907	4.43716e+06
564080	394912	4.43717e+06
564312	394908	4.43717e+06
564544	394911	4.43717e+06
564776	394908	4.43717e+06
565008	394906	4.43716e+06
565240	394907	4.43717e+06
565472	394904	4.43716e+06
565704	394905	4.43716e+06
565936	394910	4.43717e+06
566168	394910	4.43717e+06
566400	394899	4.43716e+06
566659	394902	4.43716e+06
566891	394901	4.43716e+06
567123	394910	4.43716e+06
567355	394899	4.43716e+06
567587	394901	4.43716e+06
567819	394904	4.43715e+06
568051	394899	4.43716e+06
568283	394904	4.43716e+06
568515	394905	4.43716e+06
568747	394905	4.43716e+06
568979	394909	4.43716e+06
569211	394909	4.43716e+06
569443	394915	4.43716e+06
569674	394912	4.43716e+06
569906	394915	4.43716e+06
570165	394903	4.43716e+06
570397	394907	4.43716e+06
570628	394916	4.43716e+06
570860	394907	4.43716e+06
571092	394909	4.43716e+06
571324	394911	4.43716e+06
571556	394911	4.43716e+06
571788	394909	4.43716e+06
572020	394910	4.43716e+06
572252	394909	4.43716e+06
[truncated: 1,312 more rows]
