# Supplementary material for: Effects of Number of Animals Monitored on Representations of Cattle Group Movement Characteristics and Spatial Occupancy
Source: PLoS One. 2015 Feb 3;10(2):e0113117. doi: 10.1371/journal.pone.0113117 (PMC4315582; doi:10.1371/journal.pone.0113117)
Supplement: S1 File — (ZIP) [file pone.0113117.s001.zip › File S1/GPS data of Group A/X218.xlsx]

## Sheet: X218
time	X	Y
201	395191	4.4371e+06
433	395193	4.4371e+06
665	395193	4.4371e+06
897	395194	4.4371e+06
1129	395192	4.4371e+06
1418	395193	4.4371e+06
1650	395191	4.4371e+06
1882	395193	4.43711e+06
2114	395195	4.43711e+06
2346	395196	4.43711e+06
2577	395196	4.43711e+06
2809	395197	4.43711e+06
3041	395197	4.43711e+06
3273	395194	4.43711e+06
3505	395196	4.43711e+06
3736	395197	4.43711e+06
3968	395196	4.43711e+06
4200	395194	4.43711e+06
4432	395193	4.43711e+06
4664	395192	4.43711e+06
4958	395195	4.43711e+06
5190	395195	4.43711e+06
5422	395197	4.43711e+06
5654	395196	4.43711e+06
5886	395195	4.43711e+06
6118	395195	4.43711e+06
6350	395197	4.43711e+06
6582	395195	4.43711e+06
6813	395195	4.43711e+06
7045	395193	4.43711e+06
7277	395194	4.43711e+06
7509	395197	4.43711e+06
7741	395196	4.43711e+06
7973	395196	4.43711e+06
8205	395194	4.43711e+06
8499	395194	4.43711e+06
8731	395194	4.43711e+06
8963	395194	4.43711e+06
9195	395196	4.43711e+06
9427	395196	4.43711e+06
9658	395194	4.43711e+06
9890	395195	4.43711e+06
10122	395195	4.43711e+06
10354	395194	4.43711e+06
10586	395193	4.43711e+06
10818	395195	4.43711e+06
11049	395194	4.43711e+06
11281	395193	4.43711e+06
11512	395190	4.4371e+06
11744	395191	4.4371e+06
12038	395189	4.43711e+06
12270	395193	4.43711e+06
12502	395192	4.43711e+06
12734	395193	4.43711e+06
12965	395192	4.43711e+06
13197	395193	4.43711e+06
13429	395194	4.43711e+06
13661	395192	4.43711e+06
13893	395193	4.43711e+06
14125	395193	4.43711e+06
14357	395193	4.43711e+06
14589	395192	4.4371e+06
14821	395192	4.43711e+06
15053	395193	4.43711e+06
15285	395194	4.43711e+06
15579	395192	4.43711e+06
15811	395192	4.43711e+06
16043	395190	4.43711e+06
16275	395191	4.43711e+06
16507	395195	4.43711e+06
16739	395192	4.43711e+06
16971	395192	4.43711e+06
17202	395192	4.4371e+06
17434	395192	4.43711e+06
17666	395193	4.43711e+06
17898	395193	4.43711e+06
18130	395192	4.43711e+06
18362	395193	4.43711e+06
18594	395193	4.43711e+06
18826	395193	4.43711e+06
19120	395194	4.43711e+06
19352	395193	4.43711e+06
19584	395193	4.4371e+06
19816	395184	4.4371e+06
20048	395148	4.43711e+06
20280	395118	4.43713e+06
20512	395069	4.43715e+06
20744	395063	4.43715e+06
20976	395044	4.43715e+06
21208	395019	4.43715e+06
21440	394968	4.43715e+06
21672	394953	4.43716e+06
21904	394946	4.43715e+06
22136	394948	4.43716e+06
22368	394969	4.43716e+06
22672	395114	4.43716e+06
22904	395217	4.43715e+06
23136	395244	4.43715e+06
23368	395260	4.43716e+06
23600	395271	4.43714e+06
23832	395268	4.43713e+06
24064	395268	4.43712e+06
24296	395269	4.43712e+06
24528	395267	4.43711e+06
24760	395267	4.43711e+06
24992	395266	4.43712e+06
25223	395268	4.43713e+06
25455	395269	4.43715e+06
25686	395262	4.43716e+06
25918	395246	4.43716e+06
26222	395198	4.43714e+06
26454	395180	4.43713e+06
26685	395160	4.43712e+06
26917	395131	4.43711e+06
27148	395115	4.43711e+06
27380	395065	4.43712e+06
27612	394982	4.43714e+06
27844	394954	4.43716e+06
28076	394935	4.43716e+06
28308	394926	4.43717e+06
28540	394926	4.43716e+06
28772	394941	4.43716e+06
29004	394961	4.43716e+06
29236	394968	4.43716e+06
29468	395040	4.43715e+06
29772	395129	4.43715e+06
30004	395257	4.43714e+06
30236	395258	4.43714e+06
30468	395260	4.43714e+06
30699	395265	4.43712e+06
30931	395267	4.43712e+06
31163	395268	4.43712e+06
31395	395267	4.43712e+06
31627	395268	4.43712e+06
31859	395268	4.43712e+06
32091	395267	4.43712e+06
32323	395268	4.43712e+06
32555	395269	4.43712e+06
32787	395269	4.43712e+06
33019	395268	4.43712e+06
33323	395268	4.43712e+06
33555	395269	4.43712e+06
33787	395264	4.4371e+06
34019	395266	4.43711e+06
34251	395261	4.43711e+06
34483	395124	4.43716e+06
34715	394969	4.43716e+06
34947	394961	4.43716e+06
35179	395264	4.43711e+06
35410	395266	4.4371e+06
35642	395265	4.43711e+06
35874	395265	4.43709e+06
36106	395265	4.43709e+06
36338	395254	4.43709e+06
36570	395256	4.43709e+06
36854	395254	4.43709e+06
37086	395254	4.43709e+06
37318	395267	4.43709e+06
37550	395269	4.43709e+06
37782	395266	4.43709e+06
38014	395259	4.43709e+06
38246	395222	4.43714e+06
38478	395204	4.43712e+06
38710	395246	4.43708e+06
38942	395132	4.43711e+06
39174	394990	4.43714e+06
39296	394936	4.43713e+06
39528	394931	4.43714e+06
39760	394935	4.43713e+06
39992	394932	4.43713e+06
40223	394936	4.43714e+06
40454	394917	4.43713e+06
40686	394931	4.43714e+06
40918	394922	4.43714e+06
41150	394928	4.43715e+06
41382	394931	4.43715e+06
41614	394922	4.43716e+06
41846	394926	4.43716e+06
42078	394930	4.43716e+06
42338	394918	4.43715e+06
42570	394926	4.43716e+06
42802	394924	4.43716e+06
43033	394931	4.43716e+06
43265	394931	4.43716e+06
43497	394928	4.43716e+06
43729	394932	4.43717e+06
44193	394933	4.43715e+06
44425	394931	4.43716e+06
44656	394928	4.43715e+06
44887	394979	4.43716e+06
45119	395151	4.43716e+06
45351	395250	4.43715e+06
45583	395261	4.43714e+06
45843	395261	4.43712e+06
46075	395256	4.43711e+06
46307	395265	4.43711e+06
46539	395266	4.4371e+06
46771	395267	4.43709e+06
47003	395264	4.43709e+06
47234	395268	4.43709e+06
47466	395264	4.43708e+06
47698	395267	4.43708e+06
47929	395266	4.43707e+06
48161	395268	4.43709e+06
48393	395269	4.4371e+06
48624	395270	4.4371e+06
48856	395271	4.4371e+06
49088	395270	4.4371e+06
49348	395268	4.43709e+06
49580	395267	4.43709e+06
49812	395266	4.43709e+06
50044	395265	4.43709e+06
50276	395266	4.43709e+06
50508	395265	4.43709e+06
50740	395266	4.43709e+06
50972	395267	4.43709e+06
51204	395269	4.43709e+06
51436	395269	4.43709e+06
51668	395267	4.4371e+06
51900	395269	4.4371e+06
52132	395264	4.43709e+06
52364	395268	4.43708e+06
52596	395265	4.43709e+06
52856	395263	4.43709e+06
53087	395264	4.43708e+06
53318	395250	4.43708e+06
53550	395231	4.43709e+06
53782	395225	4.43709e+06
54014	395220	4.4371e+06
54245	395238	4.4371e+06
54477	395268	4.4371e+06
54708	395265	4.43711e+06
54940	395264	4.43712e+06
55172	395260	4.43714e+06
55403	395262	4.43715e+06
55635	395253	4.43716e+06
55866	395248	4.43715e+06
56098	395239	4.43715e+06
56358	395249	4.43714e+06
56590	395267	4.4371e+06
56821	395265	4.43709e+06
57053	395266	4.43708e+06
57285	395266	4.43708e+06
57517	395268	4.43711e+06
57749	395268	4.43709e+06
57981	395269	4.43709e+06
58213	395267	4.43709e+06
58445	395266	4.43709e+06
58677	395266	4.43709e+06
58909	395265	4.43708e+06
59141	395257	4.43708e+06
59373	395247	4.43708e+06
59605	395242	4.43709e+06
59865	395243	4.43709e+06
60097	395257	4.43709e+06
60328	395258	4.43711e+06
60560	395251	4.43712e+06
60792	395249	4.43713e+06
61024	395258	4.43714e+06
61256	395255	4.43716e+06
61488	395239	4.43715e+06
61720	395222	4.43716e+06
61952	395211	4.43715e+06
62184	395199	4.43715e+06
62416	395187	4.43715e+06
62648	395173	4.43715e+06
62880	395168	4.43715e+06
63112	395148	4.43715e+06
63372	395138	4.43715e+06
63604	395126	4.43715e+06
63836	395115	4.43713e+06
64067	395094	4.43712e+06
64299	395011	4.43714e+06
64531	394917	4.43724e+06
64763	394900	4.43724e+06
64995	394902	4.43724e+06
65227	394905	4.43723e+06
65458	394905	4.43722e+06
66617	394913	4.43723e+06
67341	394893	4.43723e+06
67573	394923	4.43716e+06
67804	395044	4.43715e+06
68036	395118	4.43714e+06
68267	395165	4.43712e+06
68499	395229	4.4371e+06
68731	395240	4.43715e+06
68963	395199	4.43715e+06
69195	395142	4.43714e+06
69426	395120	4.43713e+06
69658	395081	4.43713e+06
69890	395069	4.43713e+06
70122	395057	4.43714e+06
70382	395034	4.43715e+06
70614	395009	4.43715e+06
70846	395015	4.43716e+06
71078	395057	4.43716e+06
71310	395106	4.43715e+06
71542	395142	4.43715e+06
71774	395170	4.43714e+06
72006	395184	4.43713e+06
72238	395206	4.43713e+06
72470	395262	4.43713e+06
72702	395267	4.43714e+06
72934	395265	4.43713e+06
73165	395262	4.4371e+06
73397	395252	4.43709e+06
73629	395248	4.4371e+06
73889	395244	4.4371e+06
74121	395248	4.43709e+06
74352	395246	4.43709e+06
74584	395246	4.43709e+06
74816	395246	4.43709e+06
75047	395246	4.43709e+06
75279	395246	4.43709e+06
75511	395246	4.43709e+06
75742	395247	4.43709e+06
75974	395247	4.43709e+06
76206	395246	4.43709e+06
76438	395247	4.43709e+06
76670	395247	4.43709e+06
76902	395248	4.43709e+06
77134	395246	4.43709e+06
77394	395246	4.43709e+06
77626	395246	4.43709e+06
77858	395247	4.43709e+06
78090	395247	4.43709e+06
78322	395247	4.43709e+06
78554	395248	4.43709e+06
78785	395246	4.43709e+06
79017	395247	4.43709e+06
79249	395245	4.43709e+06
79480	395247	4.43709e+06
79712	395248	4.43709e+06
79944	395246	4.43709e+06
80176	395247	4.43709e+06
80408	395248	4.43709e+06
80640	395247	4.43709e+06
80900	395248	4.43709e+06
81131	395247	4.43709e+06
81363	395248	4.43709e+06
81595	395246	4.43708e+06
81826	395247	4.43709e+06
82058	395248	4.43709e+06
82290	395246	4.43709e+06
82522	395248	4.43709e+06
82754	395248	4.43709e+06
82986	395248	4.43709e+06
83218	395248	4.43709e+06
83449	395248	4.43709e+06
83681	395247	4.43709e+06
83913	395247	4.43709e+06
84145	395247	4.43708e+06
84405	395245	4.43709e+06
84636	395245	4.43709e+06
84868	395247	4.43709e+06
85100	395246	4.43709e+06
85332	395245	4.43709e+06
85564	395244	4.43709e+06
85796	395246	4.43709e+06
86028	395247	4.43709e+06
86260	395246	4.43709e+06
86492	395246	4.43708e+06
86724	395251	4.43708e+06
86956	395245	4.43709e+06
87188	395245	4.43709e+06
87420	395248	4.43709e+06
87652	395247	4.43709e+06
87912	395248	4.43709e+06
88144	395245	4.43709e+06
88376	395245	4.43709e+06
88608	395246	4.43709e+06
88840	395247	4.43709e+06
89072	395244	4.43709e+06
89304	395245	4.43709e+06
89536	395245	4.43709e+06
89768	395247	4.43709e+06
89999	395244	4.43709e+06
90231	395246	4.43709e+06
90463	395248	4.43708e+06
90694	395246	4.43709e+06
90926	395247	4.43709e+06
91158	395246	4.43709e+06
91418	395235	4.43709e+06
91650	395168	4.43711e+06
91882	395157	4.43712e+06
92114	395149	4.43712e+06
92346	395140	4.43712e+06
92578	395128	4.43712e+06
92810	395127	4.43711e+06
93042	395129	4.43711e+06
93274	395141	4.43711e+06
93506	395145	4.43711e+06
93738	395149	4.43711e+06
93970	395152	4.43711e+06
94202	395153	4.43711e+06
94434	395158	4.43711e+06
94666	395160	4.43711e+06
94926	395157	4.4371e+06
95158	395159	4.43711e+06
95390	395160	4.43711e+06
95622	395159	4.43711e+06
95854	395158	4.4371e+06
96086	395158	4.4371e+06
96318	395158	4.4371e+06
96550	395160	4.4371e+06
96782	395159	4.4371e+06
97014	395159	4.43711e+06
97245	395158	4.43711e+06
97477	395159	4.43711e+06
97708	395159	4.43711e+06
97939	395158	4.43711e+06
98171	395158	4.43711e+06
98431	395157	4.43711e+06
98663	395157	4.43711e+06
98895	395158	4.43711e+06
99127	395157	4.43711e+06
99359	395157	4.4371e+06
99591	395157	4.4371e+06
99823	395157	4.43711e+06
100054	395159	4.43711e+06
100286	395157	4.43711e+06
100518	395159	4.43711e+06
100750	395159	4.43711e+06
100982	395159	4.4371e+06
101214	395159	4.43711e+06
101446	395158	4.43711e+06
101678	395157	4.43711e+06
101938	395156	4.43711e+06
102170	395157	4.43711e+06
102402	395157	4.43711e+06
102634	395159	4.43711e+06
102865	395158	4.43711e+06
103097	395155	4.4371e+06
103329	395156	4.43711e+06
103561	395157	4.4371e+06
103793	395156	4.4371e+06
104025	395158	4.43711e+06
104257	395158	4.43711e+06
104489	395157	4.43711e+06
104721	395157	4.43711e+06
104953	395157	4.43711e+06
105185	395159	4.43711e+06
105445	395157	4.43711e+06
105677	395159	4.43711e+06
105909	395158	4.43711e+06
106141	395158	4.43711e+06
106373	395157	4.43711e+06
106604	395156	4.43711e+06
106836	395158	4.43711e+06
107068	395157	4.43711e+06
107300	395159	4.43711e+06
107532	395160	4.43711e+06
107764	395159	4.43711e+06
107996	395170	4.43712e+06
108228	395171	4.43712e+06
108460	395171	4.43712e+06
108692	395130	4.43714e+06
108952	395084	4.43714e+06
109184	395069	4.43714e+06
109416	395042	4.43714e+06
109648	395025	4.43714e+06
109880	395000	4.43714e+06
110112	394974	4.43715e+06
110343	394960	4.43716e+06
110575	394942	4.43717e+06
110806	394942	4.43716e+06
111038	394970	4.43716e+06
111270	394997	4.43716e+06
111502	395019	4.43716e+06
111734	395073	4.43715e+06
111965	395088	4.43715e+06
112197	395107	4.43715e+06
112457	395150	4.43715e+06
112689	395190	4.43716e+06
112921	395234	4.43716e+06
113153	395255	4.43715e+06
113385	395262	4.43711e+06
113617	395259	4.4371e+06
113849	395253	4.43708e+06
114080	395252	4.43707e+06
114312	395250	4.43708e+06
114544	395253	4.43708e+06
114776	395249	4.43708e+06
115008	395254	4.43707e+06
115240	395264	4.43707e+06
115472	395266	4.43708e+06
115704	395267	4.43707e+06
115964	395260	4.43707e+06
116196	395264	4.43707e+06
116428	395260	4.43707e+06
116660	395254	4.43707e+06
116892	395245	4.43708e+06
117124	395228	4.43708e+06
117355	395143	4.4371e+06
117587	395101	4.43712e+06
117819	395065	4.43713e+06
118051	394995	4.43714e+06
118282	394972	4.43715e+06
118514	394952	4.43716e+06
118746	394898	4.43723e+06
118978	394896	4.43723e+06
131614	394905	4.43722e+06
131846	394906	4.43723e+06
132309	394922	4.43726e+06
132541	394903	4.43721e+06
132772	394912	4.43725e+06
133004	394917	4.43719e+06
133236	394967	4.43716e+06
133495	394980	4.43717e+06
133727	394997	4.43716e+06
133959	395019	4.43716e+06
134190	395032	4.43716e+06
134422	395050	4.43715e+06
134654	395063	4.43716e+06
134886	395072	4.43716e+06
135117	395075	4.43716e+06
135349	395085	4.43716e+06
135580	395101	4.43716e+06
135811	395126	4.43715e+06
136043	395146	4.43715e+06
136275	395152	4.43714e+06
136507	395135	4.43711e+06
136739	395085	4.43712e+06
136998	395052	4.43713e+06
137230	394995	4.43714e+06
137462	394980	4.43715e+06
137694	394960	4.43715e+06
137926	394923	4.43716e+06
138158	394919	4.43716e+06
138390	394936	4.43714e+06
138622	394938	4.43715e+06
138854	394942	4.43714e+06
139085	394938	4.43715e+06
139317	394940	4.43714e+06
139549	394938	4.43715e+06
139781	394936	4.43715e+06
140013	394937	4.43714e+06
140245	394938	4.43715e+06
140504	394939	4.43715e+06
140736	394935	4.43715e+06
140968	394937	4.43715e+06
141200	394924	4.43712e+06
141431	394937	4.43715e+06
141663	394940	4.43714e+06
142358	394937	4.43715e+06
142590	394939	4.43714e+06
142822	394938	4.43714e+06
143054	394940	4.43713e+06
143286	394943	4.43714e+06
143517	394940	4.43714e+06
143749	394939	4.43715e+06
144008	394939	4.43714e+06
144239	394937	4.43715e+06
144471	394940	4.43715e+06
144703	394941	4.43715e+06
144934	394944	4.43715e+06
145166	394936	4.43715e+06
145397	394936	4.43715e+06
145629	394939	4.43715e+06
145861	394940	4.43714e+06
146092	394939	4.43714e+06
146324	394940	4.43714e+06
146556	394942	4.43714e+06
146788	394941	4.43715e+06
147020	395056	4.43715e+06
147251	395079	4.43715e+06
147510	395116	4.43713e+06
147742	395159	4.43712e+06
147974	395184	4.43712e+06
148206	395202	4.43712e+06
148437	395233	4.4371e+06
148669	395251	4.4371e+06
148901	395263	4.43709e+06
149132	395265	4.43708e+06
149364	395262	4.43711e+06
149596	395251	4.43711e+06
149828	395219	4.4371e+06
150060	395183	4.4371e+06
150292	395169	4.4371e+06
150524	395161	4.4371e+06
150756	395151	4.43711e+06
151015	395115	4.43711e+06
151247	395082	4.43712e+06
151479	395056	4.43713e+06
151711	395035	4.43714e+06
151942	395003	4.43714e+06
152174	394971	4.43715e+06
152406	394916	4.43719e+06
152637	394910	4.43723e+06
152869	394950	4.43716e+06
153101	395064	4.43716e+06
153332	395096	4.43716e+06
153564	395136	4.43715e+06
153796	395176	4.43715e+06
154028	395199	4.43715e+06
154259	395219	4.43715e+06
154518	395244	4.43715e+06
154749	395263	4.43714e+06
154981	395262	4.43715e+06
155212	395222	4.43714e+06
155444	395207	4.43713e+06
155676	395194	4.43711e+06
155908	395166	4.43713e+06
156140	395137	4.43714e+06
156372	395123	4.43714e+06
156604	395103	4.43714e+06
156836	395086	4.43715e+06
157068	395070	4.43716e+06
157300	395053	4.43716e+06
157532	395006	4.43716e+06
157763	394991	4.43716e+06
158022	394960	4.43716e+06
158254	394942	4.43716e+06
158486	394922	4.43716e+06
158718	394919	4.43721e+06
158950	394944	4.43716e+06
159181	395092	4.43716e+06
159413	395124	4.43716e+06
159645	395155	4.43715e+06
159876	395189	4.43715e+06
160108	395195	4.43714e+06
160340	395197	4.43713e+06
160571	395226	4.43713e+06
160803	395238	4.43713e+06
161035	395245	4.43714e+06
161267	395247	4.43713e+06
161526	395249	4.43713e+06
161758	395245	4.43713e+06
161990	395246	4.43713e+06
162222	395247	4.43713e+06
162454	395247	4.43713e+06
162686	395247	4.43713e+06
162918	395246	4.43713e+06
163150	395247	4.43713e+06
163382	395247	4.43713e+06
163614	395246	4.43713e+06
163846	395246	4.43713e+06
164078	395246	4.43713e+06
164310	395245	4.43713e+06
164542	395245	4.43713e+06
164774	395247	4.43713e+06
165033	395249	4.43714e+06
165264	395249	4.43714e+06
165496	395244	4.43714e+06
165728	395243	4.43714e+06
165960	395243	4.43714e+06
166192	395247	4.43714e+06
166424	395245	4.43713e+06
166656	395247	4.43713e+06
166888	395246	4.43713e+06
167120	395247	4.43713e+06
167352	395248	4.43713e+06
167584	395247	4.43713e+06
167816	395249	4.43713e+06
168048	395247	4.43713e+06
168280	395248	4.43713e+06
168539	395248	4.43713e+06
168771	395247	4.43713e+06
169003	395246	4.43713e+06
169234	395248	4.43713e+06
169466	395248	4.43713e+06
169698	395247	4.43713e+06
169930	395248	4.43713e+06
170162	395247	4.43713e+06
170394	395247	4.43713e+06
170626	395248	4.43713e+06
170858	395249	4.43713e+06
171090	395248	4.43713e+06
171322	395248	4.43713e+06
171554	395248	4.43713e+06
171786	395247	4.43713e+06
172045	395248	4.43713e+06
172277	395248	4.43713e+06
172509	395248	4.43713e+06
172741	395248	4.43713e+06
172973	395248	4.43713e+06
173204	395248	4.43713e+06
173436	395247	4.43713e+06
173668	395249	4.43713e+06
173900	395248	4.43713e+06
174132	395248	4.43713e+06
174363	395248	4.43713e+06
174595	395247	4.43713e+06
174827	395248	4.43713e+06
175058	395248	4.43713e+06
175290	395246	4.43713e+06
175549	395248	4.43713e+06
175780	395250	4.43713e+06
176012	395249	4.43713e+06
176244	395249	4.43713e+06
176476	395248	4.43713e+06
176707	395247	4.43713e+06
176939	395248	4.43713e+06
177171	395248	4.43713e+06
177403	395248	4.43713e+06
177635	395248	4.43713e+06
177867	395249	4.43713e+06
178099	395250	4.43713e+06
178331	395250	4.43713e+06
178563	395249	4.43713e+06
178795	395250	4.43713e+06
179054	395251	4.43713e+06
179286	395250	4.43713e+06
179518	395250	4.43713e+06
179750	395250	4.43713e+06
179982	395254	4.43714e+06
180214	395251	4.43713e+06
180446	395250	4.43713e+06
180678	395249	4.43713e+06
180910	395249	4.43713e+06
181142	395249	4.43713e+06
181374	395248	4.43713e+06
181606	395250	4.43713e+06
181838	395249	4.43713e+06
182069	395248	4.43713e+06
182301	395249	4.43713e+06
182560	395250	4.43713e+06
182792	395248	4.43713e+06
183024	395244	4.43713e+06
183256	395222	4.43714e+06
183488	395217	4.43715e+06
183720	395213	4.43715e+06
183952	395214	4.43715e+06
184184	395214	4.43715e+06
184416	395214	4.43715e+06
184648	395227	4.43714e+06
184880	395237	4.43714e+06
185112	395250	4.43715e+06
185344	395253	4.43715e+06
185576	395257	4.43715e+06
185808	395258	4.43715e+06
186067	395255	4.43715e+06
186299	395241	4.43714e+06
186531	395240	4.43714e+06
186763	395240	4.43714e+06
186995	395240	4.43714e+06
187227	395240	4.43714e+06
187459	395240	4.43713e+06
187691	395239	4.43713e+06
187923	395239	4.43714e+06
188155	395240	4.43714e+06
188387	395239	4.43714e+06
188619	395239	4.43713e+06
188851	395239	4.43714e+06
189082	395239	4.43713e+06
189314	395239	4.43713e+06
189573	395237	4.43713e+06
189804	395239	4.43714e+06
190036	395239	4.43714e+06
190268	395241	4.43714e+06
190500	395237	4.43714e+06
190732	395238	4.43714e+06
190964	395238	4.43714e+06
191196	395239	4.43714e+06
191428	395239	4.43714e+06
191660	395235	4.43714e+06
191892	395239	4.43714e+06
192124	395240	4.43714e+06
192356	395240	4.43714e+06
192587	395179	4.43715e+06
192819	395149	4.43716e+06
193078	395117	4.43715e+06
193310	395116	4.43715e+06
193542	395080	4.43715e+06
193774	395059	4.43714e+06
194006	395032	4.43715e+06
194238	395026	4.43714e+06
194470	395020	4.43714e+06
194702	395015	4.43715e+06
194934	395009	4.43716e+06
195166	395003	4.43716e+06
195398	394991	4.43715e+06
195630	394995	4.43715e+06
195862	395008	4.43715e+06
196094	395020	4.43715e+06
196326	395040	4.43715e+06
196585	395049	4.43715e+06
196816	395070	4.43716e+06
197048	395074	4.43715e+06
197280	395092	4.43715e+06
197512	395100	4.43716e+06
197744	395104	4.43716e+06
197976	395108	4.43716e+06
198208	395110	4.43715e+06
198440	395106	4.43715e+06
198672	395095	4.43715e+06
198903	395055	4.43715e+06
199135	395033	4.43715e+06
199366	395022	4.43715e+06
199598	395005	4.43715e+06
199830	394967	4.43716e+06
200088	394952	4.43716e+06
200319	394948	4.43715e+06
200551	394914	4.43716e+06
200783	394915	4.43718e+06
201015	394915	4.43721e+06
201247	394900	4.43723e+06
201479	394905	4.43723e+06
201711	394900	4.43724e+06
201943	394896	4.43724e+06
202175	394897	4.43724e+06
202407	394901	4.43725e+06
202639	394895	4.43724e+06
202871	394900	4.43725e+06
203103	394897	4.43724e+06
203335	394900	4.43724e+06
203825	394917	4.43725e+06
204057	394911	4.43726e+06
204520	394914	4.43726e+06
205910	394904	4.43726e+06
206142	394900	4.43726e+06
208021	394909	4.43723e+06
208484	394910	4.43724e+06
208716	394904	4.43723e+06
209179	394906	4.43725e+06
209411	394916	4.43723e+06
209643	394905	4.43725e+06
210596	394907	4.43725e+06
210827	394913	4.43724e+06
211059	394911	4.43724e+06
212217	394912	4.43724e+06
212449	394908	4.43724e+06
212681	394908	4.43724e+06
214096	394912	4.43724e+06
214328	394916	4.4372e+06
214560	395008	4.43717e+06
214792	395169	4.43715e+06
215024	395205	4.43715e+06
215255	395265	4.43714e+06
215487	395265	4.43713e+06
215719	395245	4.43712e+06
215951	395248	4.4371e+06
216183	395238	4.4371e+06
216415	395222	4.4371e+06
216647	395211	4.4371e+06
216879	395173	4.43712e+06
217111	395084	4.43713e+06
217343	395077	4.43714e+06
217601	395073	4.43715e+06
217833	395014	4.43716e+06
218065	394918	4.43719e+06
218297	394900	4.43724e+06
218529	394911	4.43725e+06
218761	394904	4.43724e+06
218993	394901	4.43724e+06
219225	394907	4.43725e+06
219457	394904	4.43725e+06
219688	394901	4.43724e+06
219920	394904	4.43724e+06
220152	394903	4.43724e+06
220384	394899	4.43724e+06
220616	394907	4.43725e+06
220848	394912	4.43726e+06
221106	394912	4.43725e+06
221338	394900	4.43724e+06
221801	394904	4.43725e+06
222033	394899	4.43724e+06
222265	394904	4.43724e+06
222728	394897	4.43724e+06
223191	394904	4.43724e+06
224117	394903	4.43723e+06
224844	394912	4.43723e+06
225307	394891	4.43724e+06
225538	394896	4.43724e+06
225770	394897	4.43723e+06
226002	394914	4.43723e+06
226234	394924	4.43723e+06
226697	394908	4.43724e+06
226929	394910	4.43721e+06
227392	394903	4.43724e+06
227624	394906	4.43724e+06
227856	394904	4.43724e+06
228352	394910	4.43724e+06
228584	394908	4.43724e+06
228816	394906	4.43724e+06
229048	394913	4.43723e+06
229280	394909	4.43723e+06
229511	394910	4.43723e+06
229742	394940	4.43716e+06
229974	395018	4.43714e+06
230206	395076	4.43713e+06
230438	395148	4.43713e+06
230670	395198	4.43713e+06
230902	395259	4.43715e+06
231134	395258	4.43713e+06
231366	395250	4.43709e+06
231630	395230	4.43709e+06
231862	395214	4.43709e+06
232093	395202	4.43709e+06
232325	395191	4.43709e+06
232557	395180	4.43709e+06
232789	395165	4.4371e+06
233021	395151	4.4371e+06
233253	395174	4.43711e+06
233484	395203	4.43711e+06
233716	395255	4.4371e+06
233948	395260	4.43709e+06
234180	395251	4.43708e+06
234412	395250	4.43708e+06
234644	395264	4.43708e+06
234876	395250	4.43708e+06
235140	395234	4.43708e+06
235372	395247	4.43709e+06
235604	395243	4.4371e+06
235836	395231	4.4371e+06
236068	395222	4.4371e+06
236300	395216	4.4371e+06
236532	395262	4.43709e+06
236764	395268	4.43709e+06
236996	395261	4.43708e+06
237228	395246	4.43708e+06
237460	395232	4.43708e+06
237692	395209	4.43709e+06
237924	395181	4.4371e+06
238156	395173	4.4371e+06
238388	395150	4.43711e+06
238652	395135	4.43711e+06
238884	395114	4.43711e+06
239116	395092	4.43712e+06
239348	395063	4.43713e+06
239580	395029	4.43714e+06
239811	394999	4.43715e+06
240043	394973	4.43716e+06
240274	394918	4.4372e+06
240506	394914	4.43723e+06
240738	394919	4.43716e+06
240970	394994	4.43716e+06
241202	395035	4.43716e+06
241433	395060	4.43716e+06
241665	395079	4.43715e+06
241896	395114	4.43712e+06
242160	395147	4.43711e+06
242392	395184	4.43712e+06
242624	395190	4.43714e+06
242856	395181	4.43717e+06
243088	395150	4.43715e+06
243320	395131	4.43714e+06
243552	395103	4.43714e+06
243784	395077	4.43713e+06
244016	395040	4.43713e+06
244248	395018	4.43714e+06
244480	395012	4.43716e+06
244712	395000	4.43716e+06
244944	394996	4.43716e+06
245176	395013	4.43716e+06
245408	395050	4.43715e+06
245672	395091	4.43715e+06
245903	395125	4.43715e+06
246135	395157	4.43715e+06
246367	395179	4.43714e+06
246598	395205	4.43715e+06
246830	395213	4.43715e+06
247062	395222	4.43714e+06
247294	395237	4.43715e+06
247526	395238	4.43715e+06
247758	395236	4.43715e+06
247990	395233	4.43714e+06
248222	395229	4.43714e+06
248454	395219	4.43714e+06
248686	395218	4.43714e+06
248918	395213	4.43714e+06
249182	395211	4.43714e+06
249414	395213	4.43714e+06
249645	395213	4.43714e+06
249877	395212	4.43714e+06
250109	395213	4.43714e+06
250341	395211	4.43714e+06
250573	395213	4.43714e+06
250804	395211	4.43714e+06
251036	395215	4.43714e+06
251268	395213	4.43714e+06
251500	395214	4.43714e+06
251732	395213	4.43714e+06
251963	395218	4.43715e+06
252195	395215	4.43714e+06
252427	395213	4.43714e+06
252691	395213	4.43714e+06
252923	395214	4.43715e+06
253155	395216	4.43714e+06
253387	395216	4.43714e+06
253619	395218	4.43714e+06
253851	395216	4.43714e+06
254083	395217	4.43714e+06
254315	395216	4.43714e+06
254547	395215	4.43714e+06
254779	395214	4.43714e+06
255011	395213	4.43714e+06
255243	395211	4.43715e+06
255475	395214	4.43714e+06
255706	395211	4.43714e+06
255938	395212	4.43714e+06
256202	395212	4.43714e+06
256434	395214	4.43714e+06
256666	395213	4.43714e+06
256898	395211	4.43714e+06
257130	395213	4.43714e+06
257362	395213	4.43714e+06
257594	395214	4.43714e+06
257826	395213	4.43714e+06
258058	395214	4.43714e+06
258290	395216	4.43714e+06
258522	395215	4.43714e+06
258754	395214	4.43714e+06
258986	395215	4.43714e+06
259218	395215	4.43714e+06
259450	395216	4.43714e+06
259714	395213	4.43714e+06
259946	395214	4.43714e+06
260178	395214	4.43714e+06
260410	395216	4.43714e+06
260642	395215	4.43714e+06
260874	395216	4.43714e+06
261106	395215	4.43714e+06
261338	395214	4.43714e+06
261570	395216	4.43714e+06
261802	395217	4.43714e+06
262034	395218	4.43714e+06
262266	395214	4.43714e+06
262498	395214	4.43714e+06
262730	395214	4.43714e+06
262962	395215	4.43714e+06
263226	395212	4.43714e+06
263458	395213	4.43714e+06
263690	395218	4.43716e+06
263921	395215	4.43714e+06
264153	395214	4.43714e+06
264385	395227	4.43715e+06
264617	395237	4.43715e+06
264849	395242	4.43716e+06
265081	395244	4.43716e+06
265313	395247	4.43716e+06
265545	395250	4.43716e+06
265777	395253	4.43717e+06
266009	395260	4.43716e+06
266241	395263	4.43716e+06
266473	395263	4.43715e+06
266737	395262	4.43715e+06
266968	395262	4.43714e+06
267200	395263	4.43713e+06
267432	395261	4.43713e+06
267664	395260	4.43713e+06
267896	395253	4.43713e+06
268128	395242	4.43713e+06
268360	395243	4.43713e+06
268592	395243	4.43713e+06
268824	395243	4.43713e+06
269056	395243	4.43713e+06
269288	395243	4.43713e+06
269520	395242	4.43713e+06
269752	395243	4.43713e+06
269984	395242	4.43713e+06
270248	395243	4.43713e+06
270480	395243	4.43713e+06
270712	395242	4.43713e+06
270944	395243	4.43713e+06
271176	395239	4.43713e+06
271408	395239	4.43714e+06
271639	395241	4.43713e+06
271871	395242	4.43714e+06
272103	395242	4.43713e+06
272335	395243	4.43713e+06
272567	395243	4.43713e+06
272799	395242	4.43713e+06
273030	395243	4.43713e+06
273262	395243	4.43713e+06
273494	395242	4.43713e+06
273758	395242	4.43713e+06
273990	395242	4.43713e+06
274222	395241	4.43713e+06
274454	395243	4.43713e+06
274686	395243	4.43713e+06
274918	395242	4.43713e+06
275150	395242	4.43714e+06
275382	395241	4.43713e+06
275613	395243	4.43713e+06
275845	395241	4.43713e+06
276077	395240	4.43713e+06
276309	395239	4.43713e+06
276541	395242	4.43713e+06
276772	395242	4.43714e+06
277004	395242	4.43713e+06
277268	395244	4.43713e+06
277500	395241	4.43714e+06
277732	395240	4.43714e+06
277964	395242	4.43714e+06
278196	395242	4.43714e+06
278428	395241	4.43714e+06
278660	395243	4.43714e+06
278892	395242	4.43713e+06
279124	395242	4.43714e+06
279356	395242	4.43714e+06
279588	395242	4.43714e+06
279820	395243	4.43713e+06
280052	395233	4.43714e+06
280284	395158	4.43715e+06
280516	395142	4.43715e+06
280785	395114	4.43716e+06
281017	395079	4.43715e+06
281249	395060	4.43715e+06
281481	395032	4.43715e+06
281713	395009	4.43715e+06
281945	394987	4.43715e+06
282176	394967	4.43716e+06
282408	394953	4.43716e+06
282640	394946	4.43715e+06
282872	395008	4.43714e+06
283104	395067	4.43715e+06
283336	395139	4.43715e+06
283568	395169	4.43716e+06
283800	395201	4.43716e+06
284032	395262	4.43716e+06
284301	395265	4.43713e+06
284533	395264	4.43711e+06
284765	395252	4.43709e+06
284997	395248	4.43708e+06
285229	395249	4.43707e+06
285461	395244	4.43708e+06
285693	395218	4.43709e+06
285925	395204	4.43709e+06
286157	395195	4.4371e+06
286389	395180	4.4371e+06
286621	395160	4.43711e+06
286853	395149	4.43711e+06
287085	395132	4.43712e+06
287317	395125	4.43712e+06
287549	395115	4.43712e+06
287818	395099	4.43712e+06
288050	395090	4.43713e+06
288282	395076	4.43714e+06
288514	395075	4.43714e+06
288746	395063	4.43714e+06
288978	395039	4.43715e+06
289210	395019	4.43715e+06
289442	395001	4.43716e+06
289674	394971	4.43716e+06
289906	394897	4.43717e+06
290138	394894	4.43716e+06
290370	394906	4.43717e+06
290602	394905	4.43717e+06
295079	394890	4.43715e+06
297394	394909	4.43718e+06
297626	394903	4.43718e+06
297858	394904	4.43718e+06
298090	394907	4.43718e+06
298359	394902	4.43718e+06
298590	394899	4.43717e+06
298822	394901	4.43718e+06
299054	394899	4.43717e+06
299286	394889	4.43716e+06
299518	394911	4.43718e+06
299750	394900	4.43718e+06
299981	394898	4.43718e+06
300213	394903	4.43718e+06
300445	394903	4.43718e+06
300677	394903	4.43718e+06
300909	394903	4.43718e+06
301141	394901	4.4372e+06
301373	394903	4.43718e+06
301605	394904	4.43719e+06
301874	394902	4.43718e+06
302106	394906	4.43719e+06
302338	394906	4.43719e+06
302570	394907	4.43719e+06
302802	394908	4.43719e+06
303034	394905	4.43719e+06
303265	394902	4.43718e+06
303497	394904	4.43718e+06
303729	394902	4.43718e+06
303961	394905	4.43719e+06
304193	394905	4.43719e+06
304425	394902	4.43717e+06
304656	394905	4.43718e+06
304888	394902	4.43718e+06
305120	394904	4.43719e+06
305389	394905	4.43719e+06
305621	394903	4.43719e+06
305853	394905	4.43719e+06
306085	394905	4.43719e+06
306317	394904	4.43719e+06
306549	394903	4.43718e+06
306781	394903	4.43718e+06
307013	394904	4.43719e+06
307245	394901	4.43718e+06
307477	394900	4.43718e+06
307708	394902	4.43718e+06
307940	394901	4.43718e+06
308172	394899	4.43718e+06
308404	394900	4.43718e+06
308636	394900	4.43718e+06
308905	394901	4.43719e+06
309137	394901	4.43718e+06
309369	394964	4.43716e+06
309601	395180	4.43715e+06
309833	395206	4.43715e+06
310065	395245	4.43715e+06
310296	395250	4.43713e+06
310528	395239	4.43712e+06
310760	395187	4.43713e+06
310992	395170	4.43713e+06
311224	395153	4.43713e+06
311456	395161	4.43715e+06
311688	395183	4.43714e+06
311920	395209	4.43715e+06
312152	395220	4.43715e+06
312421	395241	4.43715e+06
312653	395266	4.43715e+06
312885	395264	4.43713e+06
313117	395261	4.43711e+06
313349	395260	4.4371e+06
313581	395245	4.4371e+06
313813	395229	4.4371e+06
314044	395206	4.43709e+06
314276	395187	4.4371e+06
314508	395168	4.43711e+06
314740	395144	4.43711e+06
314972	395121	4.43711e+06
315204	395069	4.43712e+06
315436	395030	4.43713e+06
315668	394902	4.43717e+06
315957	394935	4.43714e+06
316189	394938	4.43715e+06
316421	394939	4.43715e+06
316884	394938	4.43715e+06
317116	394939	4.43715e+06
317348	394940	4.43715e+06
317580	394937	4.43715e+06
317812	394936	4.43715e+06
318044	394940	4.43715e+06
318276	394942	4.43715e+06
318508	394937	4.43715e+06
318740	394937	4.43715e+06
318972	394947	4.43715e+06
319204	394938	4.43714e+06
319493	394940	4.43715e+06
319724	394940	4.43715e+06
319956	394939	4.43715e+06
320188	394939	4.43715e+06
320420	394938	4.43715e+06
320652	394940	4.43714e+06
320884	394940	4.43715e+06
321116	394939	4.43715e+06
321348	394937	4.43714e+06
321580	394940	4.43715e+06
321812	394937	4.43714e+06
322043	394938	4.43714e+06
322275	394937	4.43715e+06
322507	394956	4.43716e+06
322739	394969	4.43715e+06
323028	394999	4.43715e+06
323260	395015	4.43714e+06
323492	395073	4.43715e+06
323724	395103	4.43714e+06
323956	395141	4.43714e+06
324188	395175	4.43713e+06
324420	395202	4.43713e+06
324652	395232	4.43713e+06
324884	395247	4.43713e+06
325116	395264	4.43715e+06
325348	395245	4.43716e+06
325580	395222	4.43716e+06
325812	395191	4.43716e+06
326044	395175	4.43716e+06
326276	395154	4.43716e+06
326565	395138	4.43715e+06
326797	395118	4.43715e+06
327028	395097	4.43715e+06
327260	395088	4.43715e+06
327492	395083	4.43715e+06
327723	395061	4.43715e+06
327955	395041	4.43715e+06
328187	395017	4.43716e+06
328419	394994	4.43716e+06
328650	394908	4.43716e+06
328882	394996	4.43716e+06
329114	395062	4.43714e+06
329346	395117	4.43713e+06
329578	395179	4.43712e+06
329810	395229	4.43711e+06
330099	395256	4.43713e+06
330331	395222	4.43716e+06
330563	395197	4.43716e+06
330795	395163	4.43716e+06
331027	395142	4.43715e+06
331258	395131	4.43715e+06
331490	395116	4.43715e+06
331722	395104	4.43715e+06
331954	395096	4.43714e+06
332186	395081	4.43714e+06
332418	395073	4.43714e+06
332650	395068	4.43713e+06
332882	395064	4.43713e+06
333114	395059	4.43713e+06
333346	395039	4.43714e+06
333640	395026	4.43715e+06
333872	395026	4.43714e+06
334104	395025	4.43714e+06
334336	395025	4.43714e+06
334568	395026	4.43714e+06
334800	395025	4.43714e+06
335032	395028	4.43714e+06
335264	395046	4.43714e+06
335496	395051	4.43714e+06
335728	395103	4.43712e+06
335960	395138	4.43711e+06
336192	395147	4.43711e+06
336424	395156	4.43711e+06
336656	395157	4.43711e+06
336888	395157	4.43711e+06
337182	395158	4.43711e+06
337414	395157	4.43711e+06
337646	395157	4.43711e+06
337878	395157	4.43711e+06
338110	395157	4.43711e+06
338342	395157	4.43711e+06
338574	395157	4.43711e+06
338806	395157	4.43711e+06
339038	395157	4.43711e+06
339270	395160	4.43711e+06
339502	395159	4.43711e+06
339734	395159	4.43711e+06
339966	395159	4.43711e+06
340198	395159	4.43711e+06
340430	395159	4.43711e+06
340724	395157	4.43711e+06
340956	395157	4.43711e+06
341188	395158	4.43711e+06
341420	395158	4.43711e+06
341652	395159	4.43711e+06
341884	395158	4.43711e+06
342116	395159	4.43711e+06
342348	395160	4.43711e+06
342580	395158	4.43711e+06
342812	395158	4.43711e+06
343044	395158	4.4371e+06
343276	395157	4.43711e+06
343508	395156	4.43711e+06
343740	395158	4.43711e+06
343972	395157	4.43711e+06
344266	395157	4.43711e+06
344498	395158	4.43711e+06
344730	395160	4.43711e+06
344962	395159	4.43711e+06
345194	395158	4.43711e+06
345426	395161	4.4371e+06
345658	395159	4.43711e+06
345890	395160	4.43711e+06
346122	395157	4.43711e+06
346354	395159	4.43711e+06
346586	395157	4.43711e+06
346818	395157	4.43711e+06
347050	395157	4.43711e+06
347282	395156	4.43711e+06
347514	395158	4.43711e+06
347808	395159	4.43711e+06
348040	395158	4.43711e+06
348272	395158	4.43711e+06
348504	395160	4.43711e+06
348736	395159	4.43711e+06
348968	395160	4.43711e+06
349200	395159	4.43711e+06
349432	395159	4.43711e+06
349664	395159	4.43711e+06
349896	395160	4.43711e+06
350128	395159	4.43711e+06
350360	395159	4.43711e+06
350592	395160	4.43711e+06
350824	395157	4.43711e+06
351056	395159	4.43711e+06
351360	395159	4.43711e+06
351592	395158	4.43711e+06
351824	395160	4.43711e+06
352056	395158	4.43711e+06
352288	395158	4.43711e+06
352520	395160	4.43711e+06
352752	395160	4.43711e+06
352984	395160	4.43711e+06
353216	395159	4.43711e+06
353448	395159	4.43711e+06
353679	395158	4.43711e+06
353911	395158	4.43711e+06
354143	395157	4.43711e+06
354374	395159	4.43711e+06
354606	395157	4.43711e+06
354910	395158	4.43711e+06
355142	395158	4.43711e+06
355374	395157	4.43711e+06
355606	395159	4.43711e+06
355838	395156	4.43711e+06
356070	395157	4.43711e+06
356302	395160	4.43711e+06
356534	395158	4.43711e+06
356766	395160	4.43711e+06
356998	395158	4.43711e+06
357230	395158	4.43711e+06
357461	395156	4.43711e+06
357693	395156	4.43711e+06
357925	395158	4.43711e+06
358157	395157	4.43711e+06
358461	395156	4.43711e+06
358693	395157	4.43711e+06
358925	395157	4.43711e+06
359157	395156	4.43711e+06
359389	395158	4.43711e+06
359621	395158	4.43711e+06
359852	395158	4.43711e+06
360084	395158	4.43711e+06
360316	395157	4.43711e+06
360548	395157	4.43711e+06
360780	395158	4.43711e+06
361012	395158	4.43711e+06
361244	395157	4.43711e+06
361476	395157	4.43711e+06
361708	395158	4.43711e+06
362012	395157	4.43711e+06
362244	395158	4.43711e+06
362476	395157	4.43711e+06
362708	395157	4.43711e+06
362940	395157	4.43711e+06
363172	395156	4.43711e+06
363404	395157	4.43711e+06
363636	395157	4.43711e+06
363868	395157	4.43711e+06
364100	395157	4.43711e+06
364332	395156	4.43711e+06
364564	395156	4.43711e+06
364796	395157	4.43711e+06
365028	395136	4.43712e+06
365260	395109	4.43712e+06
365544	395090	4.43713e+06
365776	395059	4.43715e+06
366008	395050	4.43715e+06
366240	395041	4.43715e+06
366472	395021	4.43716e+06
366704	395014	4.43716e+06
366936	394994	4.43716e+06
367168	394990	4.43716e+06
367400	394983	4.43715e+06
367632	394985	4.43715e+06
367864	394996	4.43714e+06
368096	395003	4.43714e+06
368327	395011	4.43714e+06
368559	395031	4.43714e+06
368791	395052	4.43713e+06
369075	395091	4.43713e+06
369306	395123	4.43712e+06
369538	395138	4.43712e+06
369770	395193	4.43711e+06
370001	395215	4.4371e+06
370233	395231	4.43711e+06
370465	395235	4.43711e+06
370697	395234	4.43712e+06
370929	395226	4.43712e+06
371161	395211	4.43712e+06
371393	395197	4437123
371624	395139	4.43713e+06
371856	395080	4.43715e+06
372088	395061	4.43715e+06
372320	395035	4.43716e+06
372604	395012	4.43716e+06
372836	394968	4.43716e+06
373068	394958	4.43715e+06
373300	394946	4.43715e+06
373532	394951	4.43715e+06
373764	394961	4.43716e+06
373996	394955	4.43716e+06
374228	394944	4.43715e+06
374460	394898	4.43716e+06
374692	394900	4.43716e+06
374924	394897	4.43717e+06
375156	394900	4.43717e+06
375388	394899	4.43717e+06
375620	394900	4.43717e+06
375852	394895	4.43717e+06
376136	394899	4.43717e+06
376368	394897	4.43717e+06
376600	394895	4.43716e+06
376832	394899	4.43717e+06
377064	394898	4.43717e+06
377296	394898	4.43717e+06
377528	394904	4.43718e+06
377760	394897	4.43718e+06
377991	394901	4.43717e+06
378223	394898	4.43717e+06
378454	394902	4.43717e+06
378686	394898	4.43717e+06
378918	394900	4.43717e+06
379150	394911	4.43718e+06
379666	394905	4.43717e+06
379898	394897	4.43717e+06
380130	394903	4.43717e+06
380362	394905	4.43718e+06
380594	394908	4.43717e+06
380825	394906	4.43717e+06
381057	394908	4.43718e+06
381289	394904	4.43717e+06
381521	394904	4.43718e+06
381752	394907	4.43718e+06
381984	394913	4.43718e+06
382216	394908	4.43718e+06
382448	394895	4.43717e+06
382680	394906	4.43718e+06
382912	394904	4.43718e+06
383196	394902	4.43718e+06
383428	394907	4.43718e+06
383660	394899	4.43718e+06
383891	394912	4.43716e+06
384123	394935	4.43716e+06
384355	394965	4.43716e+06
384587	394979	4.43716e+06
384819	395008	4.43716e+06
385051	395038	4.43716e+06
385283	395073	4.43715e+06
385515	395081	4.43715e+06
385746	395107	4.43715e+06
385978	395127	4.43716e+06
386210	395116	4.43716e+06
386442	395103	4.43716e+06
386726	395084	4.43716e+06
386958	395062	4.43717e+06
387190	395031	4.43717e+06
387422	395014	4.43715e+06
387654	395016	4.43714e+06
387886	395066	4.43713e+06
388118	395101	4.43712e+06
388350	395129	4.43712e+06
388582	395146	4.43711e+06
388814	395198	4.4371e+06
389046	395232	4.43709e+06
389278	395253	4.43709e+06
389510	395264	4.4371e+06
389742	395264	4.43712e+06
389974	395263	4.43714e+06
390258	395257	4.43715e+06
390490	395255	4.43715e+06
390722	395242	4.43714e+06
390953	395210	4.43712e+06
391185	395179	4.43711e+06
391417	395167	4.43711e+06
391648	395056	4.43713e+06
391880	394902	4.43717e+06
392112	394898	4.43717e+06
392344	394896	4.43717e+06
392576	394908	4.43719e+06
392807	394909	4.43719e+06
393039	394903	4.43718e+06
393271	394905	4.43718e+06
393503	394908	4.43719e+06
393787	394900	4.43716e+06
394018	394901	4.43718e+06
394250	394904	4.43718e+06
394482	394900	4.43718e+06
394713	394899	4.43718e+06
394945	394898	4.43719e+06
395177	394900	4.43718e+06
395409	394901	4.43718e+06
395641	394909	4.43719e+06
395873	394908	4.43719e+06
396105	394905	4.43719e+06
396337	394913	4.43719e+06
396569	394901	4.43719e+06
396801	394907	4.43719e+06
397033	394903	4.43718e+06
397317	394899	4.43718e+06
397549	394905	4.43718e+06
397781	394904	4.43717e+06
398013	394901	4.43718e+06
398244	394907	4.43719e+06
398476	394923	4.43718e+06
398708	394909	4.43719e+06
398940	394906	4.43719e+06
399172	394907	4.43719e+06
399404	394903	4.43719e+06
399635	394907	4.43719e+06
399867	394914	4.43718e+06
400099	394902	4.43719e+06
400330	394911	4.43719e+06
400562	394905	4.43719e+06
400846	394900	4.43719e+06
401078	394906	4.43719e+06
401310	394910	4.43718e+06
401542	394910	4.43718e+06
401774	394911	4.43719e+06
402006	394911	4.43719e+06
402238	394906	4.43719e+06
402470	394911	4.43719e+06
402702	394907	4.43719e+06
402934	394909	4.43719e+06
403166	394910	4.43719e+06
403398	394918	4.43718e+06
403630	394912	4.43718e+06
403862	394909	4.43719e+06
404094	394925	4.43719e+06
404368	394912	4.43719e+06
404600	394916	4.43719e+06
404832	394915	4.43719e+06
405064	394912	4.43719e+06
405296	394915	4.43719e+06
405528	394911	4.43719e+06
405760	394912	4.43719e+06
405992	394913	4.43718e+06
406224	394900	4.43716e+06
406456	395039	4.43714e+06
406688	395063	4.43714e+06
406920	395095	4.43713e+06
407152	395114	4.43712e+06
407384	395145	4.43712e+06
407616	395163	4.43712e+06
407890	395199	4.43712e+06
408122	395219	4.43712e+06
408354	395254	4.43711e+06
408586	395256	4.43709e+06
408818	395250	4.43708e+06
409050	395236	4.43708e+06
409282	395226	4.43708e+06
409514	395211	4.43709e+06
409746	395199	4.43709e+06
409978	395188	4.43709e+06
410210	395179	4.43709e+06
410442	395162	4.43709e+06
410674	395149	4.4371e+06
410905	395140	4.4371e+06
411137	395123	4.43711e+06
411642	395092	4.43712e+06
411874	395082	4.43712e+06
412106	395067	4.43713e+06
412337	395053	4.43713e+06
412569	395026	4.43714e+06
412801	394897	4.43717e+06
413032	394898	4.43717e+06
413264	394909	4.43715e+06
413495	394970	4.43716e+06
414929	395186	4.43713e+06
415161	395211	4.43713e+06
415393	395235	4.43712e+06
415625	395259	4.43708e+06
415857	395254	4.43707e+06
416088	395234	4.4371e+06
416320	395215	4.4371e+06
416552	395187	4.43711e+06
416784	395166	4.43711e+06
417015	395147	4.43712e+06
417247	395143	4.43716e+06
417479	395117	4.43716e+06
417711	395101	4.43715e+06
417943	395090	4.43716e+06
418174	395081	4.43714e+06
418468	395069	4.43715e+06
418700	395064	4.43715e+06
418932	395054	4.43714e+06
419164	395050	4.43714e+06
419396	395042	4.43714e+06
419628	395066	4.43713e+06
419860	395093	4.43713e+06
420091	395128	4.43712e+06
420323	395193	4.43711e+06
420555	395206	4.43711e+06
420787	395218	4.4371e+06
421018	395223	4.4371e+06
421250	395259	4.4371e+06
421482	395259	4.43711e+06
421714	395259	4.4371e+06
422008	395259	4.4371e+06
422240	395258	4.4371e+06
422472	395259	4.4371e+06
422704	395259	4.4371e+06
422936	395259	4.4371e+06
423168	395259	4.4371e+06
423400	395259	4.4371e+06
423632	395259	4.4371e+06
423864	395258	4.4371e+06
424096	395259	4.4371e+06
424328	395259	4.4371e+06
424560	395259	4.4371e+06
424792	395260	4.4371e+06
425024	395258	4.4371e+06
425256	395258	4.4371e+06
425550	395260	4.4371e+06
425782	395263	4.4371e+06
426014	395262	4.4371e+06
426246	395258	4.43709e+06
426477	395260	4.4371e+06
426709	395260	4.4371e+06
426941	395261	4.4371e+06
427173	395261	4.4371e+06
427405	395261	4.4371e+06
427637	395262	4.4371e+06
427869	395263	4.4371e+06
428100	395262	4.4371e+06
428332	395256	4.43711e+06
428564	395256	4.43711e+06
428796	395254	4.4371e+06
429090	395255	4.43711e+06
429322	395256	4.43711e+06
429554	395256	4.43711e+06
429786	395254	4.4371e+06
430018	395254	4.4371e+06
430250	395254	4.4371e+06
430482	395259	4.4371e+06
430714	395256	4.4371e+06
430945	395254	4.43711e+06
431177	395259	4.4371e+06
431409	395260	4.4371e+06
431641	395257	4.4371e+06
431873	395256	4.4371e+06
432105	395256	4.4371e+06
432337	395255	4.43711e+06
433326	395257	4.43711e+06
433558	395256	4.43711e+06
433790	395256	4.43711e+06
434022	395257	4.43711e+06
434254	395256	4.43711e+06
434486	395256	4.4371e+06
434718	395257	4.43711e+06
434950	395256	4.43711e+06
435182	395255	4.43711e+06
436172	395257	4.43711e+06
436404	395257	4.43711e+06
436636	395256	4.43711e+06
436868	395257	4.43711e+06
437100	395256	4.43711e+06
437332	395248	4.43711e+06
437564	395246	4.43712e+06
437796	395243	4.43712e+06
438028	395238	4.43712e+06
438260	395236	4.43712e+06
438492	395237	4.43712e+06
438724	395237	4.43712e+06
438956	395235	4.43712e+06
439188	395233	4.43712e+06
439420	395233	4.43712e+06
439734	395231	4.43712e+06
439966	395233	4.43712e+06
440198	395232	4.43712e+06
440430	395232	4.43712e+06
440662	395232	4.43712e+06
440894	395232	4.43712e+06
441126	395234	4.43712e+06
441358	395234	4.43712e+06
441590	395235	4.43712e+06
441822	395236	4.43711e+06
442053	395234	4.43712e+06
442285	395233	4.43711e+06
442517	395235	4.43712e+06
442748	395231	4.43712e+06
442980	395235	4.43712e+06
443758	395232	4.43712e+06
443990	395233	4.43712e+06
444222	395233	4.43712e+06
444454	395233	4.43712e+06
444686	395234	4.43712e+06
444918	395231	4.43712e+06
445150	395234	4.43712e+06
445382	395234	4.43712e+06
445614	395234	4.43712e+06
451572	395233	4.43712e+06
451803	395220	4.43712e+06
452035	395195	4.43713e+06
452267	395175	4.43713e+06
452499	395122	4.43715e+06
452731	395080	4.43716e+06
452963	395030	4.43716e+06
453195	394992	4.43716e+06
453427	394978	4.43714e+06
476824	394932	4.43713e+06
477518	394936	4.43715e+06
477749	394933	4.43714e+06
477981	394939	4.43714e+06
478213	394927	4.43714e+06
478473	394928	4.43713e+06
478705	394940	4.43712e+06
480093	394915	4.43714e+06
480325	394942	4.43716e+06
480557	394924	4.43717e+06
480788	394927	4.43715e+06
482206	394943	4.43721e+06
482437	394951	4.43714e+06
482900	394922	4.43716e+06
483132	394939	4.43716e+06
483364	394937	4.43717e+06
483595	394910	4.43716e+06
483827	394907	4.43714e+06
484059	394951	4.43716e+06
484291	394992	4.43715e+06
484522	395020	4.43715e+06
484754	395037	4.43715e+06
484986	395054	4.43715e+06
485218	395071	4.43715e+06
485478	395088	4.43715e+06
485710	395100	4.43715e+06
485942	395112	4.43716e+06
486174	395125	4.43716e+06
486406	395151	4.43715e+06
486638	395167	4.43715e+06
486870	395175	4.43715e+06
487102	395179	4.43714e+06
487334	395159	4.43713e+06
487565	395108	4.43713e+06
487797	395082	4.43713e+06
488028	394991	4.43714e+06
488260	394905	4.43716e+06
488492	394944	4.43715e+06
488724	394942	4.43715e+06
488984	394939	4.43715e+06
489216	394940	4.43715e+06
489448	394945	4.43715e+06
489680	394939	4.43715e+06
489911	394943	4.43716e+06
490143	394962	4.43716e+06
490375	394979	4.43716e+06
490606	394990	4.43716e+06
490838	394999	4.43716e+06
491069	395004	4.43716e+06
491301	395020	4.43716e+06
491532	395024	4.43716e+06
491764	395035	4.43715e+06
491996	395051	4.43716e+06
492228	395059	4.43715e+06
492488	395069	4.43715e+06
492720	395073	4.43715e+06
492952	395090	4.43715e+06
493184	395098	4.43715e+06
493416	395114	4.43714e+06
493648	395124	4.43714e+06
493880	395132	4.43714e+06
494112	395141	4.43713e+06
494343	395159	4.43713e+06
494575	395166	4.43713e+06
494807	395176	4.43713e+06
495039	395185	4.43713e+06
495271	395196	4.43712e+06
495502	395208	4.43712e+06
495734	395219	4.43712e+06
495994	395234	4.43712e+06
496226	395240	4.43711e+06
496458	395249	4.43711e+06
496689	395260	4.4371e+06
496920	395256	4.43709e+06
497152	395240	4.43709e+06
497384	395214	4.4371e+06
497615	395211	4.43709e+06
497847	395191	4.43709e+06
498078	395155	4.4371e+06
498310	395139	4.4371e+06
498542	395124	4.43711e+06
498774	395106	4.43712e+06
499005	394998	4.43714e+06
499237	394905	4.43717e+06
499497	394931	4.43717e+06
499729	394936	4.43717e+06
499961	394935	4.43717e+06
500192	394938	4.43716e+06
500424	394940	4.43717e+06
500656	394945	4.43717e+06
500888	394953	4.43716e+06
501120	394962	4.43716e+06
501352	394978	4.43716e+06
501584	395005	4.43716e+06
501816	395023	4.43716e+06
502048	395045	4.43716e+06
502280	395069	4.43715e+06
502512	395097	4.43714e+06
502744	395128	4.43713e+06
503004	395143	4.43711e+06
503236	395161	4.4371e+06
503468	395201	4.43709e+06
503700	395235	4.4371e+06
503932	395256	4.4371e+06
504164	395262	4.43709e+06
504395	395224	4.43709e+06
504627	395215	4.4371e+06
504859	395181	4.4371e+06
505090	395161	4.43711e+06
505322	395147	4.43712e+06
505553	395173	4.43715e+06
505785	395206	4.43715e+06
506016	395249	4.43715e+06
506248	395257	4.43714e+06
506508	395253	4.43713e+06
506739	395247	4.43713e+06
506971	395244	4.43713e+06
507202	395235	4.43711e+06
507434	395225	4.43712e+06
507666	395219	4.43712e+06
507898	395217	4.43712e+06
508130	395217	4.43712e+06
508362	395217	4.43712e+06
508594	395218	4.43712e+06
508826	395217	4.43712e+06
509058	395217	4.43712e+06
509289	395217	4.43712e+06
509521	395218	4.43712e+06
509752	395218	4.43712e+06
510012	395218	4.43712e+06
510244	395219	4.43712e+06
510476	395220	4.43712e+06
510707	395220	4.43712e+06
510939	395218	4.43712e+06
511171	395218	4.43712e+06
511403	395215	4.43712e+06
511635	395221	4.43712e+06
511867	395222	4.43712e+06
512099	395221	4.43712e+06
512331	395220	4.43712e+06
512562	395221	4.43712e+06
512794	395220	4.43712e+06
513026	395222	4.43712e+06
513258	395221	4.43712e+06
513518	395222	4.43712e+06
513750	395221	4.43712e+06
513981	395221	4.43712e+06
514213	395221	4.43712e+06
514445	395222	4.43712e+06
514677	395221	4.43712e+06
514909	395220	4.43712e+06
515141	395219	4.43712e+06
515373	395218	4.43712e+06
515605	395220	4.43711e+06
515836	395218	4.43712e+06
516068	395217	4.43711e+06
516299	395220	4.43712e+06
516531	395220	4.43712e+06
516763	395220	4.43712e+06
517023	395220	4.43711e+06
517255	395220	4.43711e+06
517487	395221	4.43711e+06
517719	395221	4.43711e+06
517951	395222	4.43712e+06
518182	395219	4.43711e+06
518414	395219	4.43712e+06
518646	395221	4.43712e+06
518878	395222	4.43712e+06
519110	395220	4.43712e+06
519342	395219	4.43712e+06
519574	395221	4.43712e+06
519806	395222	4.43712e+06
520038	395222	4.43712e+06
520270	395221	4.43711e+06
520530	395222	4.43711e+06
520762	395220	4.43711e+06
520994	395219	4.43712e+06
521226	395219	4.43712e+06
521458	395220	4.43712e+06
521690	395219	4.43712e+06
521922	395220	4.43712e+06
522153	395220	4.43712e+06
522385	395223	4.43712e+06
522617	395221	4.43712e+06
522849	395220	4.43712e+06
523081	395221	4.43712e+06
523312	395221	4.43712e+06
523544	395222	4.43712e+06
523776	395222	4.43712e+06
524036	395218	4.43712e+06
524268	395222	4.43712e+06
524500	395222	4.43712e+06
524732	395221	4.43712e+06
524964	395221	4.43712e+06
525196	395221	4.43712e+06
525428	395217	4.43712e+06
525660	395220	4.43712e+06
525892	395220	4.43712e+06
526124	395218	4.43711e+06
526356	395218	4.43711e+06
526587	395219	4.43711e+06
526819	395219	4.43711e+06
527051	395218	4.43711e+06
527283	395219	4.43711e+06
527543	395218	4.43711e+06
527775	395218	4.43711e+06
528006	395217	4.43711e+06
528238	395217	4.43711e+06
528470	395218	4.43711e+06
528701	395218	4.43711e+06
528933	395218	4.43711e+06
529164	395218	4.43712e+06
529396	395218	4.43711e+06
529627	395219	4.43711e+06
529859	395217	4.43711e+06
530091	395217	4.43711e+06
530322	395218	4.43711e+06
530554	395219	4.43711e+06
530785	395217	4.43712e+06
531046	395215	4.43711e+06
531277	395217	4.43711e+06
531509	395219	4.43712e+06
531740	395218	4.43712e+06
531972	395217	4.43712e+06
532204	395218	4.43711e+06
532436	395218	4.43712e+06
532668	395217	4.43711e+06
532900	395216	4.43712e+06
533132	395217	4.43712e+06
533363	395220	4.43711e+06
533595	395220	4.43712e+06
533826	395218	4.43711e+06
534057	395219	4.43711e+06
534289	395220	4.43711e+06
534549	395220	4.43711e+06
534781	395219	4.43711e+06
[truncated: 1,489 more rows]
