# Supplementary material for: Effects of Number of Animals Monitored on Representations of Cattle Group Movement Characteristics and Spatial Occupancy
Source: PLoS One. 2015 Feb 3;10(2):e0113117. doi: 10.1371/journal.pone.0113117 (PMC4315582; doi:10.1371/journal.pone.0113117)
Supplement: S1 File — (ZIP) [file pone.0113117.s001.zip › File S1/GPS data of Group A/X219.xlsx]

## Sheet: X219
time	X	Y
24	395199	4.4371e+06
256	395197	4.43709e+06
488	395199	4.4371e+06
782	395200	4.4371e+06
1013	395201	4.4371e+06
1245	395198	4.4371e+06
1477	395198	4.4371e+06
1709	395199	4.4371e+06
1941	395200	4.4371e+06
2173	395199	4.4371e+06
2405	395199	4.4371e+06
2637	395200	4.4371e+06
2869	395200	4.4371e+06
3101	395199	4.4371e+06
3333	395201	4.4371e+06
3565	395200	4.4371e+06
3796	395199	4.4371e+06
4028	395199	4.43711e+06
4322	395201	4.4371e+06
4554	395200	4.4371e+06
4786	395199	4.43711e+06
5018	395198	4.4371e+06
5250	395200	4.4371e+06
5482	395200	4.4371e+06
5714	395200	4.4371e+06
5946	395199	4.43711e+06
6178	395197	4.4371e+06
6410	395199	4.43711e+06
6642	395199	4.4371e+06
6874	395198	4.43711e+06
7106	395198	4.43711e+06
7338	395206	4.43711e+06
7570	395207	4.43711e+06
7864	395205	4.43711e+06
8096	395202	4.43711e+06
8328	395208	4.43711e+06
8560	395206	4.43712e+06
8792	395200	4.4371e+06
9023	395203	4.43711e+06
9255	395202	4.43711e+06
9487	395200	4.4371e+06
9719	395201	4.4371e+06
9951	395196	4.4371e+06
10183	395200	4.4371e+06
10414	395200	4.4371e+06
10646	395201	4.4371e+06
10878	395205	4.4371e+06
11110	395200	4.4371e+06
11404	395195	4.4371e+06
11636	395190	4.43709e+06
11868	395190	4.43709e+06
12100	395188	4.43709e+06
12332	395181	4.43709e+06
12564	395178	4.43709e+06
12796	395177	4.43709e+06
13028	395180	4.43709e+06
13260	395185	4.43709e+06
13492	395187	4.43709e+06
13724	395186	4.43709e+06
13956	395186	4.43709e+06
14188	395186	4.43709e+06
14420	395185	4.43709e+06
14652	395186	4.43709e+06
14946	395186	4.43709e+06
15178	395185	4.43709e+06
15410	395187	4.43709e+06
15642	395185	4.43709e+06
15874	395185	4.43709e+06
16106	395185	4.43709e+06
16338	395185	4.43709e+06
16570	395186	4.43709e+06
16802	395186	4.43709e+06
17034	395186	4.43709e+06
17266	395185	4.43709e+06
17498	395186	4.43709e+06
17730	395186	4.43709e+06
17962	395185	4.43709e+06
18194	395185	4.43709e+06
18498	395186	4.4371e+06
18729	395187	4.43709e+06
18961	395187	4.43709e+06
19193	395178	4.43709e+06
19425	395171	4.4371e+06
19657	395162	4.4371e+06
19889	395141	4.43712e+06
20121	395108	4.43714e+06
20353	395082	4.43716e+06
20585	395049	4.43716e+06
20817	395043	4.43717e+06
21049	395024	4.43716e+06
21281	394992	4.43716e+06
21513	394969	4.43717e+06
21745	394957	4.43717e+06
22049	394945	4.43715e+06
22281	394965	4.43715e+06
22513	394992	4.43714e+06
22745	395009	4.43714e+06
22977	395120	4.43715e+06
23209	395155	4.43715e+06
23441	395171	4.43715e+06
23672	395198	4.43715e+06
23904	395219	4.43713e+06
24136	395233	4.43714e+06
24368	395268	4.43712e+06
24600	395265	4.43713e+06
24832	395266	4.43713e+06
25064	395261	4.43714e+06
25296	395258	4.43714e+06
25600	395263	4.43716e+06
25832	395253	4.43716e+06
26064	395249	4.43715e+06
26296	395239	4.43715e+06
26528	395178	4.43712e+06
26760	395147	4.43711e+06
26992	395145	4.43711e+06
27224	395146	4.43711e+06
27456	395059	4.43713e+06
27688	394968	4.43715e+06
27920	394950	4.43716e+06
28152	394948	4.43716e+06
28384	394922	4.43716e+06
28616	394936	4.43716e+06
28848	394939	4.43716e+06
29152	394979	4.43715e+06
29384	395034	4.43714e+06
29616	395081	4.43714e+06
29847	395218	4.43714e+06
30079	395266	4.43714e+06
30311	395261	4.43714e+06
30543	395258	4.43713e+06
30775	395255	4.43713e+06
31007	395257	4.43711e+06
31239	395255	4.43711e+06
31471	395255	4.43711e+06
31702	395256	4.4371e+06
31934	395263	4.4371e+06
32166	395258	4.4371e+06
32398	395255	4.4371e+06
32682	395255	4.4371e+06
32914	395257	4.43711e+06
33146	395258	4.43711e+06
33378	395257	4.4371e+06
33610	395258	4.43711e+06
33842	395262	4.43711e+06
34073	395256	4.43711e+06
34305	395256	4.43711e+06
34537	395102	4.43715e+06
34769	394964	4.43716e+06
35001	395060	4.43716e+06
35233	395262	4.43712e+06
35465	395262	4.4371e+06
35697	395265	4.43709e+06
35929	395264	4.43709e+06
36213	395256	4.43709e+06
36445	395252	4.43709e+06
36677	395254	4.43709e+06
36909	395250	4.43708e+06
37141	395251	4.43708e+06
37373	395252	4.43708e+06
37605	395251	4.43708e+06
37837	395257	4.4371e+06
38069	395266	4.43707e+06
38300	395243	4.43712e+06
38532	395266	4.43709e+06
38763	395226	4.43708e+06
38995	395103	4.43712e+06
39227	394922	4.43717e+06
40205	394934	4.43712e+06
40668	394896	4.43714e+06
40773	394934	4.43713e+06
41005	394929	4.43714e+06
41237	394949	4.43712e+06
41731	394921	4.43717e+06
41963	394924	4.43716e+06
42195	394932	4.43716e+06
42892	394922	4.43716e+06
43355	394930	4.43716e+06
43587	394930	4.43715e+06
44050	394923	4.43716e+06
44513	394933	4.43716e+06
44745	394934	4.43716e+06
44976	395067	4.43716e+06
45236	395211	4.43716e+06
45468	395261	4.43715e+06
45700	395256	4.43714e+06
45932	395250	4.43714e+06
46164	395246	4.43713e+06
46396	395268	4.4371e+06
46628	395270	4.4371e+06
46860	395268	4.43711e+06
47092	395266	4.4371e+06
47324	395266	4.43709e+06
47556	395266	4.43708e+06
47788	395266	4.43708e+06
48020	395267	4.43708e+06
48252	395268	4.43709e+06
48484	395266	4.4371e+06
48744	395267	4.4371e+06
48976	395268	4.4371e+06
49208	395267	4.43709e+06
49440	395268	4.43709e+06
49672	395265	4.43709e+06
49904	395267	4.43709e+06
50136	395265	4.43709e+06
50368	395267	4.43709e+06
50600	395266	4.43709e+06
50832	395267	4.43709e+06
51064	395266	4.43709e+06
51296	395268	4.43709e+06
51528	395266	4.43709e+06
51760	395266	4.43709e+06
51992	395269	4.43709e+06
52252	395265	4.43709e+06
52484	395261	4.43709e+06
52716	395252	4.43708e+06
52948	395246	4.43708e+06
53180	395244	4.43707e+06
53411	395233	4.43708e+06
53643	395221	4.43709e+06
53875	395215	4.43709e+06
54107	395217	4.43709e+06
54339	395268	4.43711e+06
54571	395265	4.4371e+06
54803	395263	4.43711e+06
55035	395265	4.43713e+06
55267	395258	4.43714e+06
55498	395254	4.43715e+06
55758	395247	4.43715e+06
55990	395242	4.43715e+06
56222	395237	4.43715e+06
56454	395260	4.43714e+06
56686	395266	4.4371e+06
56918	395266	4.43709e+06
57150	395264	4.43708e+06
57973	395268	4.43709e+06
58204	395270	4.43708e+06
58436	395267	4.43709e+06
58668	395268	4.43709e+06
58900	395266	4.43707e+06
59132	395259	4.43707e+06
59392	395246	4.43708e+06
59623	395246	4.43709e+06
59855	395257	4.43709e+06
60087	395257	4.4371e+06
60319	395254	4.43711e+06
60550	395251	4.43712e+06
60782	395249	4.43713e+06
61014	395255	4.43714e+06
61245	395253	4.43715e+06
61477	395246	4.43715e+06
61709	395227	4.43715e+06
61941	395208	4.43715e+06
62173	395198	4.43715e+06
62405	395186	4.43715e+06
62637	395181	4.43715e+06
62897	395160	4.43715e+06
63129	395148	4.43715e+06
63360	395141	4.43715e+06
63592	395140	4.43715e+06
63824	395139	4.43715e+06
64056	395101	4.43712e+06
64288	395006	4.43714e+06
64786	394904	4.43724e+06
68029	395123	4.43713e+06
68261	395162	4.43711e+06
68493	395208	4.4371e+06
68753	395246	4.43715e+06
68984	395186	4.43714e+06
69979	395063	4.43715e+06
70211	395041	4.43715e+06
70443	395027	4.43715e+06
70675	395007	4.43715e+06
70907	395028	4.43716e+06
71139	395071	4.43714e+06
71371	395132	4.43713e+06
71603	395150	4.43713e+06
71835	395155	4.43713e+06
72067	395178	4.43713e+06
72299	395209	4.43713e+06
72531	395264	4.43711e+06
72791	395261	4.4371e+06
73023	395261	4.4371e+06
73254	395258	4.4371e+06
73486	395250	4.43709e+06
73718	395249	4.43709e+06
73950	395250	4.43709e+06
74182	395247	4.43708e+06
74414	395251	4.43709e+06
74646	395251	4.43709e+06
74878	395250	4.43709e+06
75110	395250	4.43709e+06
75342	395253	4.43709e+06
75574	395249	4.43709e+06
75806	395250	4.43709e+06
76037	395249	4.43709e+06
76297	395251	4.43709e+06
76529	395249	4.43709e+06
76761	395250	4.43709e+06
76993	395251	4.43709e+06
77224	395250	4.43709e+06
77456	395252	4.43709e+06
77688	395254	4.43709e+06
77920	395254	4.43709e+06
78152	395254	4.43709e+06
78384	395252	4.43709e+06
78615	395252	4.43709e+06
78847	395252	4.43709e+06
79078	395252	4.43709e+06
79310	395251	4.43709e+06
79541	395251	4.43709e+06
79801	395252	4.43709e+06
80032	395251	4.43709e+06
80264	395251	4.43709e+06
80496	395251	4.43709e+06
80728	395251	4.43709e+06
80959	395253	4.43709e+06
81191	395254	4.43709e+06
81423	395254	4.43709e+06
81655	395253	4.43709e+06
81886	395251	4.43709e+06
82118	395252	4.43709e+06
82350	395252	4.43709e+06
82582	395246	4.43709e+06
82814	395254	4.43709e+06
83046	395253	4.43709e+06
83306	395252	4.43708e+06
83538	395253	4.43709e+06
83770	395252	4.43709e+06
84002	395251	4.43709e+06
84233	395251	4.43709e+06
84465	395252	4.43709e+06
84697	395252	4.43709e+06
84929	395254	4.43709e+06
85161	395252	4.43709e+06
85393	395252	4.43709e+06
85625	395253	4.43709e+06
85857	395253	4.43709e+06
86089	395254	4.43709e+06
86321	395253	4.43709e+06
86553	395253	4.43709e+06
86813	395254	4.43709e+06
87045	395252	4.43709e+06
87277	395252	4.43709e+06
87509	395251	4.43708e+06
87741	395252	4.43708e+06
87973	395255	4.43708e+06
88205	395254	4.43708e+06
88437	395254	4.43708e+06
88669	395254	4.43708e+06
88900	395259	4.43709e+06
89132	395269	4.43709e+06
89364	395269	4.43711e+06
89596	395272	4.43711e+06
89828	395270	4.43711e+06
90059	395260	4.43712e+06
90319	395252	4.43712e+06
90551	395251	4.43712e+06
90783	395243	4.43711e+06
91015	395243	4.43711e+06
91247	395241	4.43711e+06
91479	395200	4.4371e+06
91711	395174	4.43711e+06
91942	395166	4.43712e+06
92174	395156	4.43712e+06
92406	395154	4.43712e+06
92638	395147	4.43712e+06
92870	395140	4.43711e+06
93102	395142	4.43711e+06
93334	395141	4.43711e+06
93566	395141	4.43711e+06
93826	395141	4.43711e+06
94058	395141	4.43711e+06
94290	395141	4.43711e+06
94522	395141	4.43711e+06
94754	395140	4.43711e+06
94986	395142	4.43711e+06
95218	395143	4.43711e+06
95450	395141	4.43711e+06
95681	395148	4.43711e+06
95913	395158	4.43711e+06
96145	395158	4.43711e+06
96376	395159	4.43711e+06
96608	395160	4.43711e+06
96840	395159	4.43711e+06
97072	395160	4.43711e+06
97332	395160	4.43711e+06
97564	395161	4.43711e+06
97796	395160	4.43711e+06
98027	395160	4.43711e+06
98259	395158	4.43711e+06
98491	395159	4.43711e+06
98722	395159	4.43711e+06
98954	395159	4.43711e+06
99185	395159	4.43711e+06
99417	395158	4.43711e+06
99648	395156	4.43711e+06
99880	395158	4.43711e+06
100111	395159	4.43711e+06
100343	395158	4.43711e+06
100575	395158	4.43711e+06
100835	395157	4.43711e+06
101067	395156	4.43711e+06
101298	395159	4.4371e+06
101530	395156	4.43711e+06
101762	395158	4.43711e+06
101994	395158	4.43711e+06
102225	395159	4.43711e+06
102457	395159	4.4371e+06
102688	395158	4.43711e+06
102920	395159	4.43711e+06
103152	395160	4.43711e+06
103384	395159	4.43711e+06
103616	395160	4.4371e+06
103847	395161	4.43711e+06
104078	395160	4.4371e+06
104338	395159	4.43711e+06
104570	395160	4.43711e+06
104802	395159	4.43711e+06
105034	395160	4.43711e+06
105266	395159	4.43711e+06
105498	395155	4.43711e+06
105730	395156	4.43711e+06
105962	395162	4.43711e+06
106194	395164	4.43711e+06
106425	395166	4.43711e+06
106657	395168	4.43711e+06
106889	395167	4.43711e+06
107121	395168	4.43711e+06
107352	395177	4.43712e+06
107584	395186	4.43712e+06
107844	395198	4.43713e+06
108076	395197	4.43715e+06
108308	395177	4.43716e+06
108540	395162	4.43716e+06
108772	395116	4.43715e+06
109004	395102	4.43715e+06
109236	395080	4.43714e+06
109468	395037	4.43714e+06
109700	395017	4.43715e+06
109932	395003	4.43714e+06
110164	394965	4.43716e+06
110395	394955	4.43716e+06
110952	394942	4.43716e+06
111444	395030	4.43715e+06
111675	395041	4.43715e+06
111906	395081	4.43715e+06
112387	395112	4.43715e+06
112619	395157	4.43715e+06
112850	395182	4.43714e+06
113081	395264	4.43712e+06
113312	395259	4.4371e+06
113544	395261	4.4371e+06
114071	395254	4.43708e+06
114303	395245	4.43708e+06
114535	395254	4.43708e+06
114767	395252	4.43707e+06
115027	395256	4.43708e+06
115518	395268	4.43708e+06
115750	395268	4.43708e+06
115982	395267	4.43707e+06
116214	395260	4.43707e+06
116446	395258	4.43707e+06
116678	395259	4.43707e+06
117185	395218	4.43708e+06
117417	395133	4.4371e+06
117894	395031	4.43713e+06
118126	394994	4.43714e+06
118686	394917	4.43717e+06
122555	394899	4.43722e+06
124175	394909	4.43723e+06
128137	394943	4.43723e+06
128369	394932	4.43721e+06
129064	394935	4.43723e+06
129296	394915	4.43723e+06
129555	394932	4.43725e+06
129787	394919	4.43723e+06
130713	394916	4.43723e+06
130945	394914	4.43725e+06
131176	394902	4.43724e+06
131639	394894	4.43723e+06
132102	394913	4.43724e+06
132796	394908	4.43724e+06
133339	394972	4.43717e+06
133570	394990	4.43716e+06
133802	395008	4.43717e+06
134034	395030	4.43717e+06
134266	395045	4.43716e+06
134498	395055	4.43716e+06
134730	395054	4.43716e+06
134962	395078	4.43715e+06
135193	395087	4.43715e+06
135425	395101	4.43715e+06
135657	395119	4.43715e+06
137424	394980	4.43714e+06
137656	394958	4.43715e+06
137915	394946	4.43716e+06
138147	394916	4.43719e+06
138379	394900	4.43724e+06
138611	394909	4.43723e+06
140068	394949	4.43713e+06
140299	394939	4.43714e+06
140531	394939	4.43715e+06
140763	394939	4.43715e+06
140994	394935	4.43715e+06
141225	394938	4.43715e+06
141457	394925	4.43715e+06
141688	394943	4.43714e+06
141920	394937	4.43714e+06
142152	394937	4.43714e+06
142411	394938	4.43715e+06
142643	394940	4.43714e+06
142875	394943	4.43713e+06
143480	394935	4.43714e+06
143711	394941	4.43715e+06
143943	395003	4.43716e+06
144175	395007	4.43716e+06
144406	395016	4.43715e+06
144638	395022	4.43715e+06
144869	395023	4.43715e+06
145100	395015	4.43714e+06
145332	394974	4.43715e+06
145563	394946	4.43716e+06
145795	394957	4.43716e+06
146054	394965	4.43716e+06
146285	394968	4.43715e+06
146517	395014	4.43715e+06
146749	395023	4.43714e+06
146980	395043	4.43714e+06
147212	395090	4.43713e+06
147444	395112	4.43712e+06
148486	395237	4.4371e+06
148718	395250	4.43709e+06
148950	395261	4.43709e+06
149182	395263	4.43708e+06
149414	395261	4.43708e+06
149646	395257	4.43708e+06
149878	395240	4.43709e+06
150137	395216	4.43709e+06
150369	395171	4.4371e+06
150600	395163	4.4371e+06
150832	395154	4.4371e+06
151064	395124	4.43711e+06
151296	395082	4.43712e+06
151760	395024	4.43714e+06
151991	395004	4.43714e+06
152223	394963	4.43716e+06
152455	394916	4.43722e+06
152918	394939	4.43717e+06
153150	395078	4.43715e+06
153381	395108	4.43715e+06
153640	395141	4.43714e+06
153871	395173	4.43713e+06
154103	395189	4.43713e+06
154334	395208	4.43712e+06
154565	395230	4.43713e+06
154797	395257	4.43713e+06
155029	395258	4.43716e+06
155261	395218	4.43715e+06
155493	395200	4.43713e+06
155724	395176	4.43711e+06
155955	395156	4.43712e+06
156418	395123	4.43714e+06
156650	395099	4.43714e+06
156882	395077	4.43715e+06
157141	395056	4.43716e+06
157373	395038	4.43716e+06
157604	395004	4.43716e+06
157835	394984	4.43716e+06
158067	394956	4.43716e+06
158830	394916	4.43719e+06
159061	395065	4.43715e+06
159293	395102	4.43716e+06
159524	395147	4.43715e+06
159755	395177	4.43715e+06
159987	395183	4.43714e+06
160219	395193	4.43714e+06
160451	395212	4.43713e+06
160683	395238	4.43713e+06
160942	395246	4.43713e+06
161173	395250	4.43712e+06
161405	395250	4.43713e+06
161637	395249	4.43712e+06
161869	395248	4.43713e+06
162101	395250	4.43713e+06
162333	395245	4.43713e+06
162564	395247	4.43713e+06
162796	395247	4.43713e+06
163027	395247	4.43713e+06
163259	395247	4.43713e+06
163491	395247	4.43713e+06
163723	395248	4.43713e+06
163955	395246	4.43713e+06
164186	395248	4.43713e+06
164446	395247	4.43713e+06
164677	395247	4.43713e+06
164908	395250	4.43713e+06
165140	395249	4.43714e+06
165821	395253	4.43714e+06
166053	395254	4.43714e+06
166284	395252	4.43714e+06
166516	395251	4.43714e+06
166747	395252	4.43714e+06
166978	395252	4.43714e+06
167210	395254	4.43714e+06
167441	395255	4.43714e+06
167673	395254	4.43714e+06
167905	395254	4.43714e+06
168164	395254	4.43714e+06
168395	395252	4.43714e+06
168626	395252	4.43714e+06
168858	395253	4.43714e+06
169090	395253	4.43714e+06
169322	395254	4.43714e+06
169553	395253	4.43714e+06
169785	395256	4.43714e+06
170017	395252	4.43714e+06
170249	395253	4.43714e+06
170480	395254	4.43714e+06
170711	395254	4.43714e+06
170943	395254	4.43714e+06
171175	395253	4.43714e+06
171406	395255	4.43714e+06
171665	395262	4.43714e+06
171897	395259	4.43714e+06
172128	395259	4.43714e+06
172360	395264	4.43714e+06
172591	395261	4.43714e+06
172823	395260	4.43714e+06
173055	395261	4.43714e+06
173286	395262	4.43714e+06
173518	395260	4.43714e+06
173749	395261	4.43714e+06
173981	395261	4.43714e+06
174212	395262	4.43714e+06
174443	395262	4.43714e+06
174675	395263	4.43714e+06
174906	395262	4.43714e+06
175165	395263	4.43714e+06
175397	395262	4.43714e+06
175628	395265	4.43714e+06
175860	395263	4.43714e+06
176091	395263	4.43714e+06
176323	395262	4.43714e+06
176554	395261	4.43714e+06
176786	395263	4.43714e+06
177017	395263	4.43714e+06
177248	395263	4.43714e+06
177480	395263	4.43714e+06
177711	395262	4.43714e+06
177942	395261	4.43714e+06
178174	395261	4.43714e+06
178406	395262	4.43714e+06
178665	395261	4.43714e+06
178896	395261	4.43714e+06
179128	395261	4.43714e+06
179360	395262	4.43714e+06
179592	395262	4.43714e+06
179824	395262	4.43714e+06
180056	395263	4.43714e+06
180287	395263	4.43714e+06
180519	395260	4.43714e+06
180751	395263	4.43714e+06
180983	395262	4.43714e+06
181215	395264	4.43714e+06
181447	395261	4.43714e+06
181679	395258	4.43714e+06
181910	395251	4.43713e+06
182169	395262	4.43714e+06
182401	395258	4.43714e+06
182633	395258	4.43714e+06
182865	395259	4.43713e+06
183097	395260	4.43713e+06
183329	395261	4.43714e+06
183560	395260	4.43714e+06
183792	395259	4.43714e+06
184024	395261	4.43714e+06
184256	395260	4.43714e+06
184488	395261	4.43714e+06
184720	395259	4.43714e+06
184952	395245	4.43714e+06
185183	395247	4.43715e+06
185415	395247	4.43716e+06
185674	395250	4.43716e+06
185906	395250	4.43716e+06
186370	395248	4.43716e+06
186602	395251	4.43716e+06
186834	395249	4.43716e+06
187066	395250	4.43716e+06
187298	395249	4.43715e+06
187530	395250	4.43716e+06
187762	395250	4.43715e+06
187994	395249	4.43715e+06
188225	395247	4.43715e+06
188457	395248	4.43715e+06
188689	395247	4.43715e+06
188921	395248	4.43715e+06
189180	395248	4.43715e+06
189412	395247	4.43715e+06
189644	395248	4.43716e+06
189875	395248	4.43715e+06
190107	395249	4.43716e+06
190339	395250	4.43716e+06
190570	395248	4.43716e+06
190802	395245	4.43715e+06
191033	395250	4.43715e+06
191265	395248	4.43716e+06
191497	395249	4.43716e+06
191728	395239	4.43716e+06
191960	395211	4.43716e+06
192192	395196	4.43716e+06
192424	395189	4.43716e+06
192683	395165	4.43716e+06
192915	395149	4.43717e+06
193147	395146	4.43717e+06
193379	395087	4.43715e+06
193611	394915	4.43723e+06
194134	394911	4.43723e+06
194365	394919	4.4372e+06
194597	394959	4.43716e+06
194829	394951	4.43716e+06
195061	394947	4.43716e+06
195293	394945	4.43716e+06
195525	394958	4.43716e+06
195756	394987	4.43715e+06
195988	395009	4.43714e+06
196247	395036	4.43714e+06
196479	395039	4.43714e+06
196710	395065	4.43715e+06
196942	395078	4.43715e+06
197174	395086	4.43715e+06
197813	395111	4.43715e+06
198045	395116	4.43715e+06
198277	395123	4.43714e+06
198509	395126	4.43715e+06
198741	395078	4.43714e+06
198973	394936	4.43715e+06
199546	394944	4.43714e+06
199778	394937	4.43716e+06
200037	394953	4.43716e+06
200268	394955	4.43716e+06
200500	394938	4.43717e+06
200732	394917	4.43718e+06
200964	394916	4.4372e+06
201196	394905	4.43723e+06
201428	394899	4.43723e+06
201660	394916	4.43725e+06
201892	394903	4.43724e+06
203049	394918	4.43723e+06
203771	394916	4.43724e+06
204003	394910	4.43724e+06
207340	394902	4.43723e+06
207803	394908	4.43724e+06
208061	394920	4.43724e+06
208293	394905	4.43723e+06
208525	394894	4.4372e+06
208757	394909	4.43724e+06
208989	394907	4.43723e+06
209452	394907	4.43723e+06
212040	394912	4.43723e+06
212272	394908	4.43723e+06
212504	394909	4.43723e+06
212736	394906	4.43723e+06
213226	394912	4.43722e+06
213457	394919	4.4372e+06
214403	395067	4.43715e+06
215009	395185	4.43714e+06
215472	395262	4.43713e+06
216401	395222	4.4371e+06
216885	395164	4.43712e+06
217375	395076	4.43714e+06
217606	395070	4.43715e+06
217838	394960	4.43716e+06
218070	394887	4.43723e+06
219119	394898	4.43723e+06
220275	394910	4.43724e+06
220507	394904	4.43723e+06
221228	394907	4.43726e+06
221459	394909	4.43724e+06
221922	394900	4.43723e+06
222154	394901	4.43724e+06
222386	394899	4.43724e+06
223080	394907	4.43724e+06
223312	394899	4.43725e+06
224518	394903	4.43726e+06
225443	394909	4.43724e+06
225675	394909	4.43725e+06
225907	394901	4.43724e+06
226630	394912	4.43725e+06
226862	394904	4.43726e+06
228744	394912	4.43725e+06
228976	394907	4.43724e+06
229208	394897	4.43724e+06
229671	394919	4.43718e+06
229903	394994	4.43714e+06
230134	395046	4.43713e+06
230366	395133	4.43712e+06
230598	395194	4.43712e+06
230830	395236	4.43714e+06
231062	395260	4.43714e+06
231294	395248	4.4371e+06
231526	395232	4.4371e+06
231758	395220	4.43709e+06
232016	395206	4.43709e+06
232247	395193	4.43709e+06
232479	395187	4.43709e+06
232711	395163	4.43709e+06
232942	395156	4.4371e+06
233174	395167	4.4371e+06
233406	395191	4.43711e+06
233638	395242	4.4371e+06
233870	395266	4.4371e+06
234102	395266	4.43709e+06
234334	395264	4.43708e+06
234566	395256	4.43707e+06
234798	395257	4.43708e+06
235030	395245	4.43708e+06
235262	395237	4.43708e+06
235526	395245	4.43709e+06
235758	395235	4.4371e+06
235990	395225	4.4371e+06
236222	395217	4.43709e+06
236454	395247	4.43709e+06
236686	395266	4.43709e+06
236918	395266	4.43708e+06
237150	395253	4.43707e+06
237382	395236	4.43708e+06
237614	395217	4.43709e+06
237846	395189	4.43709e+06
238521	395141	4.4371e+06
238752	395127	4.43711e+06
238984	395108	4.43711e+06
239248	395076	4.43712e+06
239480	395045	4.43713e+06
239712	395011	4.43714e+06
239944	394975	4.43715e+06
240176	394949	4.43716e+06
240408	394917	4.43723e+06
240640	394901	4.43724e+06
240871	394945	4.43717e+06
241103	395021	4.43716e+06
241335	395048	4.43715e+06
241567	395056	4.43715e+06
241799	395105	4.43714e+06
242031	395144	4.43712e+06
242263	395169	4.43711e+06
242494	395187	4.43714e+06
242758	395178	4.43717e+06
242990	395156	4.43716e+06
243221	395144	4.43714e+06
243453	395114	4.43715e+06
243685	395087	4.43714e+06
243917	395054	4.43714e+06
244149	395024	4.43713e+06
244381	395015	4.43715e+06
244612	395008	4.43716e+06
245311	395036	4.43716e+06
245542	395070	4.43716e+06
245774	395091	4.43715e+06
246005	395133	4.43715e+06
246237	395165	4.43715e+06
246501	395187	4.43713e+06
246733	395202	4.43713e+06
246965	395206	4.43713e+06
247197	395211	4.43712e+06
247429	395214	4.43712e+06
247661	395217	4.43712e+06
247893	395224	4.43711e+06
248125	395227	4.43711e+06
248356	395228	4.43711e+06
248588	395231	4.43711e+06
248820	395230	4.43711e+06
249052	395231	4.43711e+06
249284	395232	4.43711e+06
249516	395232	4.43711e+06
249748	395232	4.43711e+06
250012	395232	4.43711e+06
250244	395232	4.43711e+06
250476	395231	4.43711e+06
250708	395232	4.43711e+06
250940	395232	4.43711e+06
251172	395229	4.43711e+06
251404	395228	4.43711e+06
251636	395230	4.43711e+06
251867	395228	4.43711e+06
252099	395231	4.43711e+06
252331	395228	4.43711e+06
252563	395228	4.43711e+06
252795	395227	4.43711e+06
253027	395230	4.43711e+06
253259	395230	4.43711e+06
253523	395229	4.43711e+06
253755	395228	4.43711e+06
253987	395228	4.43711e+06
254219	395228	4.43711e+06
254451	395229	4.43711e+06
254683	395227	4.43711e+06
254914	395225	4.43711e+06
255146	395226	4.43711e+06
255378	395227	4.43711e+06
255610	395227	4.43711e+06
255842	395226	4.43711e+06
256074	395227	4.43711e+06
256306	395227	4.43711e+06
256538	395227	4.43711e+06
256770	395226	4.43711e+06
257034	395227	4.43711e+06
257266	395228	4.43711e+06
257498	395227	4.43711e+06
257730	395227	4.43711e+06
257962	395228	4.43711e+06
258194	395227	4.43711e+06
258426	395227	4.43712e+06
258658	395225	4.43711e+06
258890	395225	4.43711e+06
259122	395226	4.43712e+06
259354	395224	4.43711e+06
259586	395223	4.43712e+06
259818	395224	4.43711e+06
260050	395224	4.43712e+06
260282	395223	4.43712e+06
260546	395223	4.43712e+06
260778	395225	4.43712e+06
261010	395223	4.43712e+06
261242	395224	4.43712e+06
261474	395224	4.43712e+06
261706	395225	4.43711e+06
261938	395226	4.43711e+06
262170	395225	4.43712e+06
262402	395224	4.43712e+06
262634	395223	4.43711e+06
262866	395224	4.43711e+06
263098	395225	4.43711e+06
263330	395224	4.43712e+06
263562	395225	4.43712e+06
263794	395224	4.43712e+06
264058	395224	4.43712e+06
264290	395224	4.43712e+06
264522	395224	4.43712e+06
264754	395224	4.43712e+06
264986	395225	4.43712e+06
265218	395226	4.43712e+06
265450	395223	4.43712e+06
265682	395223	4.43712e+06
265914	395225	4.43712e+06
266146	395224	4.43712e+06
266378	395224	4.43712e+06
266610	395223	4.43712e+06
266842	395223	4.43712e+06
267074	395222	4.43712e+06
267306	395223	4.43712e+06
267570	395222	4.43712e+06
267802	395223	4.43712e+06
268034	395223	4.43712e+06
268266	395223	4.43712e+06
268498	395222	4.43712e+06
268730	395223	4.43712e+06
268962	395224	4.43712e+06
269194	395223	4.43712e+06
269426	395222	4.43712e+06
269657	395222	4.43712e+06
269889	395221	4.43712e+06
270121	395225	4.43712e+06
270352	395222	4.43712e+06
270584	395222	4.43712e+06
270816	395225	4.43712e+06
271080	395225	4.43711e+06
271311	395224	4.43712e+06
271543	395222	4.43712e+06
271774	395221	4.43712e+06
272006	395222	4.43712e+06
272238	395223	4.43712e+06
272470	395222	4.43712e+06
272702	395224	4.43712e+06
272934	395224	4.43712e+06
273166	395222	4.43712e+06
273398	395223	4437118
273630	395225	4.43712e+06
273862	395224	4.43712e+06
274094	395222	4.43712e+06
274326	395224	4.43712e+06
274590	395226	4.43712e+06
274822	395234	4.43712e+06
275054	395236	4.43712e+06
275286	395237	4.43712e+06
276036	395253	4.43712e+06
276268	395255	4.43712e+06
276500	395253	4.43713e+06
276732	395253	4.43713e+06
276964	395253	4.43714e+06
277196	395254	4.43714e+06
277428	395252	4.43715e+06
277660	395255	4.43715e+06
277892	395255	4.43715e+06
278156	395258	4.43715e+06
278388	395257	4.43715e+06
278620	395254	4.43715e+06
278852	395246	4.43715e+06
279084	395250	4.43716e+06
280024	395251	4.43712e+06
280256	395187	4.43714e+06
280488	395170	4.43714e+06
280720	395147	4.43713e+06
280952	395126	4.43713e+06
281184	395077	4.43714e+06
281416	395053	4.43714e+06
281648	395045	4.43714e+06
281880	395031	4.43714e+06
282144	394976	4.43715e+06
282376	394956	4.43716e+06
282608	394944	4.43716e+06
282839	394986	4.43715e+06
283071	395058	4.43715e+06
283303	395119	4.43715e+06
283535	395167	4.43715e+06
283767	395193	4.43715e+06
283999	395239	4.43715e+06
284231	395263	4.43713e+06
284463	395265	4.4371e+06
284695	395256	4.43709e+06
284926	395251	4.43708e+06
285158	395248	4.43707e+06
285390	395246	4.43707e+06
285654	395224	4.43708e+06
285886	395206	4.43709e+06
286118	395195	4.43709e+06
286350	395185	4.4371e+06
286582	395164	4.43711e+06
286814	395156	4.43712e+06
287046	395152	4.43712e+06
287278	395143	4.43713e+06
287510	395131	4.43713e+06
287742	395110	4.43712e+06
287974	395097	4.43713e+06
288206	395084	4.43714e+06
288438	395073	4.43714e+06
288670	395057	4.43715e+06
288902	395036	4.43714e+06
289166	395025	4.43715e+06
289398	395006	4.43716e+06
289630	394972	4.43716e+06
289861	394902	4.43716e+06
292742	394889	4.43717e+06
295025	394906	4.43718e+06
295488	394902	4.43718e+06
295720	394904	4.43718e+06
298550	394896	4.43718e+06
299052	394883	4.43717e+06
299283	394886	4.43717e+06
299515	394908	4.43718e+06
299747	394919	4.4372e+06
299978	394899	4.43718e+06
300210	394906	4.43719e+06
300442	394903	4.43718e+06
300674	394903	4.43718e+06
300906	394899	4.43718e+06
301138	394894	4.43718e+06
301370	394898	4.4372e+06
301602	394905	4.43718e+06
301833	394904	4.43719e+06
303018	394903	4.43719e+06
303250	394903	4.43719e+06
303482	394907	4.43718e+06
303945	394903	4.43719e+06
304177	394906	4.43719e+06
304408	394906	4.43718e+06
304640	394903	4.43718e+06
304872	394903	4.43718e+06
305103	394902	4.43719e+06
305335	394908	4.43719e+06
305567	394907	4.43719e+06
305799	394906	4.43719e+06
306031	394907	4.43719e+06
306300	394907	4.43719e+06
306532	394906	4.43719e+06
306764	394903	4.43718e+06
306996	394908	4.43719e+06
307228	394906	4.43719e+06
307460	394898	4.43718e+06
307692	394909	4.43718e+06
307923	394904	4.43719e+06
308155	394900	4.43718e+06
308387	394900	4.43719e+06
308619	394900	4.43719e+06
308850	394996	4.43716e+06
309082	395090	4.43715e+06
309314	395154	4.43716e+06
309546	395184	4.43715e+06
309815	395221	4.43716e+06
310047	395256	4.43716e+06
310279	395261	4.43714e+06
310511	395241	4.43711e+06
310743	395175	4.43712e+06
310975	395162	4.43711e+06
311207	395145	4437125
311697	395180	4.43715e+06
311929	395207	4.43715e+06
312160	395222	4.43715e+06
312392	395238	4.43715e+06
312855	395267	4.43713e+06
313087	395263	4.43712e+06
313356	395261	4.4371e+06
313588	395247	4.4371e+06
313820	395220	4.4371e+06
314052	395199	4.4371e+06
314284	395191	4.4371e+06
314516	395165	4.43711e+06
314748	395150	4.43711e+06
314980	395125	4.43712e+06
315212	395070	4.43712e+06
315444	395058	4.43712e+06
315676	394904	4.43716e+06
315908	394938	4.43714e+06
316140	394931	4.43715e+06
316372	394939	4.43715e+06
316604	394964	4.43714e+06
316873	394947	4.43714e+06
317105	394938	4.43715e+06
317336	394937	4.43715e+06
317799	394941	4.43715e+06
318031	394950	4.43714e+06
318262	394943	4.43714e+06
318494	394939	4.43715e+06
318957	394939	4.43715e+06
319189	394940	4.43715e+06
319421	394941	4.43715e+06
319652	394940	4.43715e+06
319884	394953	4.43715e+06
320116	394931	4.43714e+06
320385	394938	4.43714e+06
320617	394946	4.43714e+06
320849	394939	4.43715e+06
321081	394938	4.43715e+06
321313	394938	4.43715e+06
321545	394937	4.43715e+06
321777	394940	4.43716e+06
322009	394934	4.43715e+06
322241	394939	4.43715e+06
322473	394950	4.43716e+06
322705	394965	4.43715e+06
322937	394990	4.43714e+06
323169	395005	4.43715e+06
323401	395032	4.43715e+06
323633	395081	4.43715e+06
323902	395141	4.43714e+06
324134	395167	4.43714e+06
324366	395184	4.43714e+06
324598	395214	4.43714e+06
324830	395247	4.43714e+06
325061	395264	4.43715e+06
325293	395253	4.43716e+06
325525	395225	4.43716e+06
325757	395197	4.43716e+06
325989	395174	4.43715e+06
326221	395163	4.43715e+06
326452	395142	4.43715e+06
326684	395124	4.43715e+06
326916	395108	4.43715e+06
327148	395096	4.43715e+06
327417	395083	4.43715e+06
327649	395070	4.43715e+06
327881	395057	4.43715e+06
328427	394994	4.43716e+06
328659	394940	4.43717e+06
329122	395067	4.43715e+06
329678	395203	4.43712e+06
329910	395237	4.4371e+06
330142	395249	4.43713e+06
330374	395219	4.43715e+06
330606	395193	4.43715e+06
330838	395176	4.43715e+06
331127	395146	4.43714e+06
331359	395131	4.43714e+06
331591	395117	4.43714e+06
331823	395098	4.43714e+06
332055	395088	4.43714e+06
332287	395081	4.43714e+06
332519	395067	4.43713e+06
332751	395068	4.43713e+06
334414	395066	4.43713e+06
334646	395090	4.43713e+06
334878	395115	4.43712e+06
335110	395129	4.43711e+06
335342	395129	4.43711e+06
335574	395129	4.43711e+06
335863	395129	4.43711e+06
336095	395128	4.43711e+06
336327	395132	4.43712e+06
336559	395135	4.43712e+06
336790	395135	4.43712e+06
337022	395136	4.43712e+06
337254	395136	4.43712e+06
337486	395136	4.43712e+06
337718	395136	4.43711e+06
337950	395136	4.43712e+06
338182	395137	4.43712e+06
338414	395137	4.43712e+06
338646	395136	4.43711e+06
338878	395134	4.43711e+06
339110	395134	4.43711e+06
339399	395137	4.43711e+06
339631	395136	4.43712e+06
339863	395136	4.43711e+06
340095	395134	4.43711e+06
340327	395136	4.43712e+06
340559	395136	4.43711e+06
340791	395135	4.43711e+06
341022	395134	4.43711e+06
341254	395135	4.43711e+06
341486	395135	4.43711e+06
341718	395135	4.43711e+06
341950	395137	4.43711e+06
342182	395135	4.43711e+06
342414	395134	4.43711e+06
342646	395136	4.43711e+06
342935	395135	4.43711e+06
343167	395136	4.43711e+06
343399	395134	4.43711e+06
343631	395135	4.43711e+06
343863	395135	4.43711e+06
344095	395134	4.43711e+06
344327	395135	4.43711e+06
344559	395136	4.43711e+06
344791	395134	4.43711e+06
345023	395136	4.43711e+06
345255	395137	4.43711e+06
345487	395136	4.43711e+06
345719	395135	4.43711e+06
345951	395134	4.43711e+06
346183	395134	4.43711e+06
346472	395134	4.43712e+06
346704	395135	4.43711e+06
346936	395135	4.43711e+06
347168	395135	4.43711e+06
347400	395134	4.43711e+06
347632	395135	4.43711e+06
347864	395135	4.43711e+06
348096	395135	4.43711e+06
348328	395134	4.43711e+06
348560	395134	4.43711e+06
348792	395132	4.43711e+06
349024	395130	4.43711e+06
349256	395131	4.43711e+06
349488	395132	4.43711e+06
349720	395134	4.43711e+06
351837	395151	4.4371e+06
352068	395152	4.43711e+06
352300	395152	4.43711e+06
352532	395150	4.4371e+06
352764	395152	4.43711e+06
352996	395152	4.4371e+06
353228	395151	4.4371e+06
353460	395152	4.4371e+06
353692	395152	4.4371e+06
353924	395151	4.4371e+06
354156	395150	4.4371e+06
354388	395149	4.4371e+06
354620	395149	4.4371e+06
354852	395151	4.4371e+06
355146	395151	4.4371e+06
355377	395151	4.4371e+06
355609	395150	4.43711e+06
355840	395152	4.4371e+06
356072	395151	4.4371e+06
356304	395149	4.4371e+06
356535	395150	4.4371e+06
356767	395149	4.4371e+06
356998	395150	4.4371e+06
357230	395150	4.4371e+06
357461	395150	4.4371e+06
357693	395150	4.4371e+06
357925	395148	4.4371e+06
358157	395150	4.4371e+06
358389	395150	4.4371e+06
358683	395149	4.4371e+06
358915	395151	4.4371e+06
359146	395151	4.4371e+06
359378	395150	4.4371e+06
359610	395148	4.4371e+06
359842	395148	4.4371e+06
360074	395150	4.4371e+06
360306	395147	4.4371e+06
360538	395148	4.43711e+06
360770	395148	4.4371e+06
361002	395147	4.4371e+06
361234	395149	4.4371e+06
361466	395150	4.43711e+06
361698	395150	4.4371e+06
361930	395147	4.4371e+06
362224	395148	4.4371e+06
362456	395147	4.4371e+06
362688	395156	4.4371e+06
362920	395168	4.43709e+06
363152	395169	4.4371e+06
363384	395169	4.4371e+06
363616	395169	4.4371e+06
363848	395170	4.4371e+06
364080	395170	4.4371e+06
364312	395170	4.4371e+06
364544	395170	4.4371e+06
364776	395157	4.43713e+06
365008	395148	4.43715e+06
365240	395136	4.43716e+06
365472	395129	4.43717e+06
365766	395116	4.43716e+06
365997	395106	4.43716e+06
366229	395079	4.43716e+06
366461	395046	4.43716e+06
366693	394977	4.43716e+06
366925	394966	4.43716e+06
367156	394943	4.43716e+06
367388	394901	4.43717e+06
367851	394903	4.43716e+06
368317	394961	4.43716e+06
368549	395044	4.43712e+06
368781	395079	4.43712e+06
369013	395186	4.4371e+06
369317	395200	4.43709e+06
369549	395200	4.43709e+06
369781	395216	4.43709e+06
370013	395216	4.4371e+06
370244	395219	4.4371e+06
370476	395228	4.43711e+06
370708	395250	4.43712e+06
370940	395232	4.43714e+06
371172	395187	4.43713e+06
371404	395161	4.43714e+06
371636	395106	4.43715e+06
371868	395071	4.43714e+06
372100	395054	4.43715e+06
372332	395029	4.43716e+06
372564	395007	4.43716e+06
372868	394984	4.43716e+06
373100	394984	4.43716e+06
373332	394979	4.43716e+06
373564	394977	4.43716e+06
373796	394965	4.43716e+06
374028	394962	4.43715e+06
374260	394952	4.43715e+06
374974	394898	4.43717e+06
375496	394893	4.43717e+06
375728	394898	4.43717e+06
375960	394903	4.43716e+06
376192	394907	4.43718e+06
380484	394897	4.43717e+06
380716	394898	4.43717e+06
380948	394898	4.43717e+06
381180	394897	4.43718e+06
381412	394903	4.43717e+06
381644	394895	4.43718e+06
381875	394905	4.43718e+06
382107	394906	4.43717e+06
382619	394904	4.43718e+06
382851	394900	4.43718e+06
383083	394913	4.43718e+06
383314	394901	4.43718e+06
383545	394916	4.43716e+06
383777	394902	4.43718e+06
384061	394905	4.43718e+06
384292	394903	4.43717e+06
384524	394963	4.43716e+06
384755	394999	4.43716e+06
384987	395021	4.43715e+06
385219	395066	4.43716e+06
385451	395078	4.43715e+06
385683	395102	4.43715e+06
385914	395120	4.43715e+06
386146	395120	4.43717e+06
386378	395107	4.43717e+06
386610	395092	4.43717e+06
386842	395074	4.43717e+06
387074	395046	4.43717e+06
387306	395023	4.43716e+06
387590	395013	4.43715e+06
387822	395048	4.43714e+06
388054	395083	4.43713e+06
388286	395124	4.43711e+06
388518	395151	4.43711e+06
389421	395263	4.43708e+06
389652	395264	4.43709e+06
389884	395257	4.43713e+06
390116	395252	4.43714e+06
390348	395250	4.43715e+06
390579	395241	4.43715e+06
390810	395230	4.43713e+06
391042	395194	4.43711e+06
391274	395173	4.43711e+06
391558	395107	4.43711e+06
391790	394965	4.43715e+06
392022	394902	4.43718e+06
392254	394911	4.4372e+06
393179	394905	4.43719e+06
393411	394905	4.43718e+06
393643	394901	4.43718e+06
393875	394904	4.43718e+06
394107	394909	4.43718e+06
394339	394902	4.43719e+06
394571	394895	4.43717e+06
394802	394908	4.43718e+06
395318	394872	4.4372e+06
395550	394894	4.43719e+06
395782	394904	4.43719e+06
396014	394904	4.43718e+06
396940	394904	4.43719e+06
397171	394909	4.43718e+06
397403	394910	4.43718e+06
397635	394901	4.43718e+06
397867	394901	4.43716e+06
398632	394901	4.43718e+06
398864	394906	4.43718e+06
399096	394907	4.43717e+06
399328	394910	4.43717e+06
399560	394908	4.43717e+06
399792	394913	4.43717e+06
400024	394911	4.43717e+06
400256	394908	4.43718e+06
400488	394911	4.43718e+06
400720	394909	4.43718e+06
400952	394911	4.43718e+06
401184	394913	4.43718e+06
401416	394911	4.43718e+06
401648	394913	4.43718e+06
401880	394911	4.43718e+06
402164	394912	4.43718e+06
402396	394909	4.43718e+06
402859	394907	4.43718e+06
403091	394912	4.43718e+06
403323	394910	4.43718e+06
403555	394923	4.43717e+06
403786	394920	4.43718e+06
404018	394915	4.43718e+06
404249	394914	4.43718e+06
404481	394899	4.43718e+06
404713	394925	4.43717e+06
404945	394920	4.43717e+06
405177	394919	4.43718e+06
405408	394901	4.43717e+06
405692	394964	4.43716e+06
405924	394975	4.43715e+06
406156	394989	4.43715e+06
406388	395031	4.43714e+06
406619	395056	4.43714e+06
406851	395073	4.43714e+06
407083	395111	4.43714e+06
407315	395134	4.43714e+06
407547	395162	4.43713e+06
407779	395177	4.43713e+06
408011	395202	4.43712e+06
408243	395241	4.43712e+06
408706	395259	4.43708e+06
408938	395246	4.43707e+06
409222	395231	4.43708e+06
409454	395213	4.43708e+06
409686	395201	4.43709e+06
409918	395191	4.43709e+06
410150	395178	4.43709e+06
410382	395169	4.43709e+06
410614	395155	4.4371e+06
410846	395145	4.4371e+06
411078	395130	4.43711e+06
411310	395112	4.43711e+06
411542	395098	4.43712e+06
411774	395089	4.43712e+06
412006	395069	4.43712e+06
412238	395057	4.43713e+06
412470	395046	4.43713e+06
412754	394989	4.43714e+06
412986	394899	4.43716e+06
413217	394906	4.43716e+06
413449	394938	4.43716e+06
413681	395004	4.43715e+06
414278	395079	4.43714e+06
414510	395124	4.43714e+06
414742	395168	4.43713e+06
414974	395198	4.43713e+06
415206	395233	4.43711e+06
415438	395252	4.43709e+06
415669	395254	4.43708e+06
415901	395247	4.43708e+06
416133	395223	4.4371e+06
416417	395201	4.43711e+06
416649	395174	4.43711e+06
416881	395159	4.43713e+06
417588	395119	4.43715e+06
417819	395110	4.43715e+06
418051	395094	4.43714e+06
418282	395081	4.43714e+06
418514	395073	4.43712e+06
418746	395084	4.43712e+06
418978	395109	4.43712e+06
419210	395121	4.43713e+06
419442	395131	4.43712e+06
419674	395141	4.43712e+06
419906	395151	4.43712e+06
420190	395209	4.4371e+06
420422	395213	4.4371e+06
420654	395226	4.43709e+06
420886	395232	4.4371e+06
421349	395257	4.4371e+06
421971	395256	4.43709e+06
422203	395257	4.43709e+06
422435	395257	4.43709e+06
422667	395258	4.43709e+06
422899	395259	4.43709e+06
423130	395258	4.43709e+06
423362	395259	4.43709e+06
423594	395258	4.43709e+06
423868	395260	4.43709e+06
424100	395259	4.43709e+06
424332	395258	4.43709e+06
424564	395258	4.43709e+06
424796	395260	4.43709e+06
425028	395257	4.43709e+06
425260	395257	4.43709e+06
425492	395256	4.4371e+06
425724	395254	4.4371e+06
425956	395251	4.4371e+06
426188	395252	4.4371e+06
426420	395254	4.43711e+06
426652	395252	4.43711e+06
426884	395252	4.43711e+06
427116	395252	4.43711e+06
427390	395253	4.43711e+06
427622	395252	4.43711e+06
427854	395253	4.43711e+06
428086	395253	4.43711e+06
428318	395254	4.43711e+06
428550	395252	4.43711e+06
428782	395251	4.43711e+06
429014	395252	4.43711e+06
429246	395252	4.43711e+06
429478	395251	4.43711e+06
429710	395253	4.43711e+06
429942	395250	4.43711e+06
430174	395252	4.43711e+06
430406	395254	4.43711e+06
430638	395251	4.43711e+06
430912	395251	4.43711e+06
431144	395251	4.43711e+06
431376	395254	4.43711e+06
431608	395254	4.4371e+06
431840	395253	4.43711e+06
432071	395252	4.43711e+06
432303	395253	4.43711e+06
432535	395253	4.43711e+06
432767	395252	4.43711e+06
432999	395252	4.43711e+06
433231	395253	4.43711e+06
433463	395252	4.43711e+06
433695	395253	4.43711e+06
433927	395253	4.43711e+06
434158	395253	4.43711e+06
434432	395254	4.4371e+06
434663	395253	4.43711e+06
434895	395254	4.43711e+06
435127	395254	4.43711e+06
435358	395252	4.43711e+06
435590	395253	4.43711e+06
435822	395253	4.43711e+06
436054	395252	4.43711e+06
436286	395253	4.43711e+06
436518	395253	4.43711e+06
436750	395249	4.43711e+06
436982	395254	4.43711e+06
437214	395252	4.43711e+06
437446	395255	4.43711e+06
437678	395253	4.43711e+06
437972	395254	4.43712e+06
438204	395252	4.43712e+06
438436	395255	4.43712e+06
438668	395255	4.43712e+06
438900	395255	4.43713e+06
439132	395255	4.43713e+06
439364	395254	4.43713e+06
439596	395253	4.43713e+06
439828	395254	4.43713e+06
440060	395253	4.43713e+06
440292	395253	4.43713e+06
440524	395253	4.43713e+06
440756	395253	4.43713e+06
440988	395254	4.43713e+06
441220	395254	4.43713e+06
441514	395255	4.43713e+06
441746	395254	4.43713e+06
441978	395253	4.43713e+06
442210	395254	4.43713e+06
442442	395254	4.43713e+06
442673	395254	4.43713e+06
442905	395253	4.43713e+06
443136	395254	4.43713e+06
443368	395251	4.43713e+06
443599	395251	4.43713e+06
443831	395253	4.43713e+06
444063	395251	4.43713e+06
444295	395251	4.43713e+06
444527	395251	4.43713e+06
444759	395255	4.43713e+06
445053	395255	4.43713e+06
445285	395252	4.43713e+06
445517	395253	4.43713e+06
445749	395254	4.43714e+06
445981	395255	4.43713e+06
446213	395254	4.43713e+06
446445	395253	4.43713e+06
446677	395252	4.43713e+06
446909	395254	4.43713e+06
447141	395254	4.43713e+06
447373	395254	4.43713e+06
447605	395254	4.43713e+06
447837	395251	4.43713e+06
448069	395252	4.43713e+06
448301	395254	4.43713e+06
448595	395253	4.43713e+06
448827	395254	4.43714e+06
449059	395252	4.43715e+06
449291	395249	4.43715e+06
449523	395248	4.43715e+06
449755	395247	4.43716e+06
449987	395247	4.43716e+06
450218	395248	4.43716e+06
450450	395245	4.43715e+06
450682	395250	4.43715e+06
450914	395254	4.43715e+06
451146	395255	4.43715e+06
451378	395247	4.43715e+06
451610	395245	4.43716e+06
451842	395203	4.43716e+06
452370	395122	4.43714e+06
452833	395041	4.43716e+06
453065	395028	4.43716e+06
453297	395012	4.43716e+06
453529	395008	4.43716e+06
453761	394989	4.43715e+06
453993	394986	4.43715e+06
454225	394993	4.43715e+06
454456	395007	4.43715e+06
454688	395024	4.43715e+06
454920	395034	4.43715e+06
455152	395061	4.43715e+06
455384	395081	4.43716e+06
455910	395108	4.43715e+06
456141	395115	4.43715e+06
456745	395142	4.43714e+06
456977	395153	4.43715e+06
457209	395163	4.43715e+06
457441	395173	4.43715e+06
457672	395182	4.43715e+06
457904	395182	4.43714e+06
458136	395161	4.43713e+06
458623	394980	4.43716e+06
458855	394896	4.43717e+06
459087	394895	4.43717e+06
459401	394896	4.43717e+06
460095	394897	4.43717e+06
460327	394894	4.43718e+06
460559	394899	4.43717e+06
460791	394900	4.43717e+06
461023	394899	4.43717e+06
461255	394895	4.43717e+06
461487	394901	4.43719e+06
461719	394895	4.43719e+06
461951	394897	4.43719e+06
462183	394893	4.43718e+06
462415	394897	4.43719e+06
462647	394896	4.43719e+06
476807	394921	4.43712e+06
477502	394931	4.43714e+06
477734	394937	4.43715e+06
477966	394932	4.43716e+06
478198	394929	4.43714e+06
478661	394930	4.43714e+06
479153	394926	4.43714e+06
479385	394933	4.43714e+06
480079	394941	4.43716e+06
482163	394928	4.43717e+06
483580	394928	4.43716e+06
483812	394906	4.43715e+06
484044	394931	4.43716e+06
484275	394989	4.43715e+06
484507	395017	4.43715e+06
484739	395034	4.43715e+06
484971	395053	4.43715e+06
485202	395071	4.43715e+06
485433	395085	4.43715e+06
485665	395101	4.43715e+06
485897	395112	4.43715e+06
486157	395124	4.43715e+06
486389	395152	4.43716e+06
486621	395166	4.43716e+06
486852	395176	4.43715e+06
487084	395183	4.43714e+06
487315	395152	4.43713e+06
487547	395110	4.43713e+06
487779	395089	4.43713e+06
488010	395001	4.43714e+06
488242	394901	4.43717e+06
488473	394911	4.43716e+06
488705	394942	4.43715e+06
488937	394938	4.43715e+06
489169	394941	4.43715e+06
489400	394940	4.43715e+06
489661	394937	4.43715e+06
489892	394941	4.43715e+06
490124	394960	4.43715e+06
490355	394976	4.43716e+06
490586	394988	4.43716e+06
490817	394998	4.43715e+06
491049	395002	4.43715e+06
491280	395015	4.43716e+06
491512	395025	4.43716e+06
491744	395037	4.43716e+06
491975	395045	4.43716e+06
492207	395050	4.43716e+06
492439	395069	4.43715e+06
492671	395066	4.43715e+06
492903	395088	4.43715e+06
493163	395099	4.43716e+06
493395	395117	4.43714e+06
493627	395125	4.43714e+06
493858	395130	4.43714e+06
494090	395140	4.43714e+06
494321	395162	4.43714e+06
494553	395165	4.43714e+06
494784	395172	4.43713e+06
495016	395183	4.43713e+06
495247	395191	4.43712e+06
495479	395206	4.43712e+06
495711	395216	4.43711e+06
495943	395228	4.43711e+06
496174	395236	4.43711e+06
496406	395243	4.43711e+06
496666	395256	4.43709e+06
496897	395257	4.43709e+06
497129	395241	4.43709e+06
497361	395225	4.43709e+06
497592	395211	4.43709e+06
497823	395196	4.4371e+06
498055	395172	4.4371e+06
498286	395146	4.4371e+06
498518	395123	4.43711e+06
498750	395114	4.43712e+06
498982	395028	4.43714e+06
499213	394899	4.43717e+06
499444	394905	4.43717e+06
499676	394913	4.43716e+06
499908	394934	4.43716e+06
500168	394937	4.43716e+06
500400	394939	4.43716e+06
500631	394946	4.43717e+06
500863	394947	4.43716e+06
501095	394957	4.43716e+06
501326	394970	4.43716e+06
501558	395001	4.43716e+06
501790	395019	4.43715e+06
502022	395045	4.43715e+06
502254	395067	4.43715e+06
502485	395094	4.43714e+06
502717	395117	4.43714e+06
502949	395154	4.43712e+06
503181	395180	4.43712e+06
503413	395210	4.4371e+06
503673	395234	4.4371e+06
503904	395260	4.43708e+06
504136	395261	4.43707e+06
504368	395229	4.43709e+06
504600	395211	4.4371e+06
504831	395181	4.43711e+06
505063	395166	4.43711e+06
505295	395157	4.43713e+06
505527	395154	4.43715e+06
505759	395203	4.43714e+06
505990	395229	4.43714e+06
506222	395246	4.43714e+06
506454	395247	4.43714e+06
506685	395246	4.43713e+06
506916	395243	4.43713e+06
507177	395234	4.43713e+06
507409	395214	4.43713e+06
507641	395207	4.43713e+06
507873	395208	4.43713e+06
508105	395204	4.43713e+06
508337	395204	4.43713e+06
508569	395204	4.43713e+06
508800	395204	4.43713e+06
509032	395205	4.43713e+06
509264	395204	4.43713e+06
509496	395203	4.43713e+06
509728	395204	4.43713e+06
509960	395205	4.43713e+06
510191	395203	4.43713e+06
510423	395205	4.43713e+06
510683	395204	4.43713e+06
510915	395205	4.43713e+06
511146	395199	4.43713e+06
511378	395204	4.43713e+06
511610	395205	4.43713e+06
511842	395204	4.43713e+06
512074	395204	4.43713e+06
512305	395203	4.43713e+06
512537	395202	4.43713e+06
512769	395207	4.43713e+06
513000	395207	4.43713e+06
513232	395204	4.43713e+06
513464	395206	4.43713e+06
513696	395208	4.43713e+06
513928	395205	4.43713e+06
514188	395207	4.43713e+06
514420	395206	4.43713e+06
514651	395204	4.43713e+06
514883	395205	4.43713e+06
515115	395204	4.43713e+06
515347	395206	4.43713e+06
515579	395205	4.43713e+06
515810	395207	4.43713e+06
516042	395207	4.43713e+06
516274	395204	4.43713e+06
516505	395203	4.43713e+06
516737	395206	4.43713e+06
516968	395203	4.43713e+06
517200	395208	4.43713e+06
517431	395203	4.43713e+06
517691	395202	4.43713e+06
517922	395201	4.43713e+06
518154	395198	4.43712e+06
518386	395196	4.43713e+06
518618	395193	4.43712e+06
518850	395194	4.43712e+06
519082	395196	4.43712e+06
519314	395197	4.43712e+06
519545	395197	4.43712e+06
519777	395198	4.43712e+06
520009	395196	4.43712e+06
520240	395198	4.43712e+06
520472	395199	4.43712e+06
520704	395198	4.43712e+06
520935	395197	4.43712e+06
521195	395198	4.43712e+06
521427	395198	4.43712e+06
521658	395197	4.43712e+06
521890	395198	4.43712e+06
522121	395198	4.43712e+06
522353	395196	4.43712e+06
522585	395196	4.43712e+06
522816	395198	4.43712e+06
523048	395197	4.43712e+06
523279	395197	4.43712e+06
523511	395195	4.43712e+06
523743	395196	4.43712e+06
523974	395195	4.43712e+06
524206	395197	4.43712e+06
524438	395196	4.43712e+06
524698	395197	4.43712e+06
524929	395197	4.43712e+06
525161	395197	4.43712e+06
525393	395197	4.43712e+06
525625	395195	4.43712e+06
525857	395196	4.43712e+06
526089	395196	4.43712e+06
526320	395196	4.43712e+06
526552	395195	4.43712e+06
526784	395195	4.43712e+06
527016	395196	4.43712e+06
527247	395196	4.43712e+06
527478	395196	4.43712e+06
527710	395195	4.43712e+06
527941	395196	4.43712e+06
528201	395196	4.43712e+06
528433	395196	4.43712e+06
528665	395197	4.43712e+06
528897	395197	4.43712e+06
529128	395197	4.43712e+06
529360	395197	4.43712e+06
529592	395197	4.43712e+06
529824	395197	4.43712e+06
530056	395198	4.43712e+06
530288	395195	4.43712e+06
530520	395196	4.43712e+06
530752	395195	4.43712e+06
530983	395196	4.43712e+06
531215	395195	4.43712e+06
531447	395197	4.43712e+06
531707	395197	4.43712e+06
531939	395196	4.43712e+06
532171	395197	4.43712e+06
532403	395195	4.43712e+06
532635	395195	4.43712e+06
532867	395196	4.43712e+06
533099	395195	4.43712e+06
533331	395194	4.43712e+06
533563	395197	4.43712e+06
533795	395197	4.43712e+06
534027	395197	4.43712e+06
534258	395197	4.43712e+06
534489	395196	4.43712e+06
534721	395196	4.43712e+06
534953	395197	4.43712e+06
535213	395196	4.43712e+06
535444	395196	4.43712e+06
535676	395195	4.43712e+06
535908	395201	4.43713e+06
536139	395210	4.43713e+06
536371	395210	4.43715e+06
536603	395215	4.43715e+06
536834	395215	4.43715e+06
537066	395221	4.43716e+06
537298	395224	4.43716e+06
537529	395226	4.43716e+06
537760	395234	4.43716e+06
537992	395246	4.43715e+06
538224	395256	4.43715e+06
538456	395255	4.43715e+06
538716	395255	4.43714e+06
538948	395262	4.43713e+06
539180	395263	4.43713e+06
539411	395261	4.43712e+06
539642	395260	4.43711e+06
539874	395260	4.4371e+06
540105	395250	4.4371e+06
540337	395239	4.43709e+06
540569	395235	4.4371e+06
540801	395232	4.4371e+06
541032	395210	4.4371e+06
541264	395182	4.4371e+06
541496	395162	4.4371e+06
541727	395155	4.4371e+06
541959	395143	4.4371e+06
542220	395171	4.4371e+06
542451	395257	4.43708e+06
542683	395245	4.43708e+06
542914	395230	4.43708e+06
543145	395214	4.43709e+06
543377	395195	4.43709e+06
543608	395192	4.43709e+06
543840	395193	4.43709e+06
544071	395189	4.43709e+06
544303	395171	4.4371e+06
544535	395149	4.43711e+06
544767	395164	4.43712e+06
544998	395175	4.43714e+06
545229	395245	4.43715e+06
545461	395261	4.43715e+06
545721	395259	4.43714e+06
545953	395260	4.43713e+06
546185	395264	4.43713e+06
546416	395262	4.43713e+06
546648	395265	4.4371e+06
546879	395260	4.4371e+06
547111	395253	4.43708e+06
547343	395246	4.43708e+06
547574	395232	4.43709e+06
547806	395226	4.43709e+06
548038	395222	4.43709e+06
548269	395214	4.43709e+06
548501	395198	4.43709e+06
548733	395181	4.4371e+06
548964	395167	4.43711e+06
549224	395138	4.43712e+06
549455	395122	4.43713e+06
549687	395081	4.43714e+06
549919	395068	4.43714e+06
550150	395042	4.43715e+06
550382	395025	4.43715e+06
550613	394949	4.43716e+06
550845	394943	4.43715e+06
551076	394953	4.43716e+06
551308	394942	4.43716e+06
551539	394944	4.43716e+06
551771	394942	4.43716e+06
552002	394961	4.43715e+06
552233	394945	4.43716e+06
552465	394942	4.43716e+06
552725	394942	4.43716e+06
552957	394947	4.43715e+06
553188	394954	4.43715e+06
553420	394957	4.43715e+06
553651	394962	4.43714e+06
553882	394944	4.43716e+06
554114	394944	4.43715e+06
554345	394945	4.43716e+06
554576	394942	4.43715e+06
554808	394947	4.43716e+06
555040	394943	4.43716e+06
555272	394942	4.43716e+06
555503	394944	4.43716e+06
555735	394943	4.43716e+06
555966	394954	4.43716e+06
556226	394948	4.43715e+06
556458	394952	4.43715e+06
556690	394943	4.43716e+06
556922	394945	4.43716e+06
557154	394944	4.43715e+06
557386	394946	4.43716e+06
557618	394948	4.43716e+06
557850	394945	4.43716e+06
558082	394951	4.43716e+06
558314	394962	4.43717e+06
558546	394963	4.43716e+06
558778	394975	4.43715e+06
559010	394979	4.43716e+06
559242	394985	4.43716e+06
[truncated: 1,407 more rows]
