# Supplementary material for: Effects of Number of Animals Monitored on Representations of Cattle Group Movement Characteristics and Spatial Occupancy
Source: PLoS One. 2015 Feb 3;10(2):e0113117. doi: 10.1371/journal.pone.0113117 (PMC4315582; doi:10.1371/journal.pone.0113117)
Supplement: S1 File — (ZIP) [file pone.0113117.s001.zip › File S1/GPS data of Group A/X225.xlsx]

## Sheet: X225
time	X	Y
187	395210	4.4371e+06
419	395210	4.4371e+06
651	395209	4.4371e+06
883	395207	4.43711e+06
1115	395208	4.4371e+06
1404	395211	4.4371e+06
1636	395206	4.43711e+06
1868	395209	4.43711e+06
2100	395208	4.43711e+06
2332	395210	4.4371e+06
2564	395208	4.4371e+06
2796	395208	4.43711e+06
3027	395209	4.4371e+06
3259	395212	4.4371e+06
3490	395212	4.4371e+06
3722	395208	4.4371e+06
3954	395208	4.4371e+06
4185	395208	4.4371e+06
4417	395211	4.4371e+06
4649	395212	4.4371e+06
4943	395212	4.4371e+06
5175	395209	4.4371e+06
5407	395210	4.4371e+06
5639	395209	4.4371e+06
5871	395207	4.4371e+06
6103	395208	4.43711e+06
6335	395209	4.43711e+06
6567	395208	4.4371e+06
6798	395210	4.4371e+06
7030	395206	4.43711e+06
7262	395208	4.43711e+06
7494	395209	4.43711e+06
7726	395209	4.43711e+06
7958	395207	4.43711e+06
8190	395208	4.43711e+06
8484	395208	4.43711e+06
8715	395208	4.43711e+06
8947	395207	4.4371e+06
9179	395205	4.4371e+06
9411	395206	4.4371e+06
9643	395204	4.4371e+06
9875	395204	4.4371e+06
10107	395206	4.4371e+06
10338	395203	4.4371e+06
10570	395201	4.4371e+06
10802	395205	4.4371e+06
11034	395205	4.4371e+06
11265	395205	4.4371e+06
11497	395205	4.4371e+06
11729	395205	4.4371e+06
12023	395204	4.4371e+06
12255	395205	4.4371e+06
12487	395205	4.4371e+06
12718	395207	4.4371e+06
12950	395204	4.4371e+06
13182	395205	4.4371e+06
13414	395202	4.4371e+06
13646	395205	4.4371e+06
13878	395205	4.4371e+06
14110	395206	4.4371e+06
14342	395206	4.4371e+06
14574	395206	4.4371e+06
14806	395207	4.4371e+06
15038	395206	4.4371e+06
15270	395206	4.4371e+06
15564	395204	4.4371e+06
15796	395209	4.4371e+06
16028	395207	4.4371e+06
16260	395205	4.4371e+06
16492	395205	4.4371e+06
16724	395207	4.4371e+06
16956	395205	4.4371e+06
17188	395205	4.4371e+06
17420	395203	4.4371e+06
17652	395204	4.4371e+06
17884	395205	4.4371e+06
18116	395202	4.4371e+06
18348	395199	4.4371e+06
18580	395200	4.4371e+06
18812	395201	4.4371e+06
19106	395200	4.4371e+06
19338	395199	4.4371e+06
19570	395200	4.4371e+06
19802	395200	4.4371e+06
20033	395184	4.43711e+06
20265	395153	4.43715e+06
20497	395151	4.43716e+06
20729	395147	4.43716e+06
20961	395131	4.43716e+06
21193	395079	4.43716e+06
21425	395044	4.43716e+06
21657	395019	4.43716e+06
21889	394983	4.43716e+06
22121	394976	4.43716e+06
22353	394995	4.43716e+06
22657	395107	4.43715e+06
22889	395182	4.43715e+06
23121	395235	4.43715e+06
23353	395253	4.43714e+06
23585	395256	4.43714e+06
23817	395258	4.43713e+06
24049	395256	4.43712e+06
24281	395268	4.43711e+06
24513	395269	4.4371e+06
24745	395268	4.43711e+06
24977	395269	4.43712e+06
25209	395268	4.43712e+06
25441	395265	4.43715e+06
25673	395268	4.43716e+06
25905	395261	4.43715e+06
26209	395252	4.43714e+06
26441	395247	4.43714e+06
26672	395203	4.43712e+06
26904	395149	4.4371e+06
27136	395147	4.4371e+06
27368	395137	4.43711e+06
27600	395032	4.43713e+06
27831	394958	4.43716e+06
28063	394953	4.43716e+06
28295	394927	4.43716e+06
28527	394928	4.43717e+06
28759	394933	4.43716e+06
28991	394943	4.43716e+06
29223	394999	4.43715e+06
29455	395042	4.43715e+06
29759	395140	4.43715e+06
29991	395160	4.43716e+06
30223	395250	4.43714e+06
30455	395258	4.43713e+06
30687	395253	4.43712e+06
30919	395252	4.43712e+06
31151	395251	4.43712e+06
31383	395252	4.43712e+06
31615	395253	4.43712e+06
31847	395253	4.43712e+06
32079	395253	4.43712e+06
32311	395252	4.43712e+06
32542	395252	4.43712e+06
32774	395251	4.43712e+06
33006	395253	4.43712e+06
33310	395252	4.43712e+06
33542	395254	4.43712e+06
33774	395253	4.43712e+06
34006	395254	4.43712e+06
34238	395255	4.43712e+06
34470	395133	4.43716e+06
34702	394977	4.43716e+06
34934	394972	4.43716e+06
35166	395269	4.43712e+06
35398	395265	4.4371e+06
35630	395265	4.4371e+06
35862	395269	4.4371e+06
36094	395265	4.4371e+06
36326	395264	4.4371e+06
36558	395265	4.4371e+06
36842	395259	4.43708e+06
37074	395258	4.43708e+06
37306	395261	4.43707e+06
37538	395261	4.43707e+06
37770	395264	4.43707e+06
38002	395259	4.43709e+06
38234	395238	4.43709e+06
38466	395216	4.43713e+06
38698	395246	4.43708e+06
38930	395142	4.43711e+06
39162	394998	4.43715e+06
39394	394920	4.43714e+06
39626	394916	4.43715e+06
39858	394928	4.43713e+06
40189	394926	4.43714e+06
40420	394939	4.43714e+06
40652	394933	4.43715e+06
41115	394925	4.43714e+06
41347	394938	4.43714e+06
41607	394936	4.43715e+06
42302	394935	4.43714e+06
42534	394921	4.43714e+06
42766	394919	4.43714e+06
42998	394917	4.43714e+06
43462	394932	4437152
43694	394930	4.43715e+06
43926	394935	4.43716e+06
44389	394930	4.43716e+06
44621	394936	4.43715e+06
44852	394949	4.43717e+06
45112	395143	4.43716e+06
45344	395256	4.43716e+06
45575	395265	4.43714e+06
45807	395262	4.43713e+06
46039	395256	4.43711e+06
46270	395264	4.43711e+06
46502	395265	4.4371e+06
46734	395268	4.4371e+06
46966	395268	4.43711e+06
47198	395267	4.4371e+06
47430	395271	4.4371e+06
47662	395265	4.43708e+06
47894	395264	4.43707e+06
48125	395265	4.43708e+06
48357	395267	4.4371e+06
48617	395267	4.43711e+06
48849	395268	4.43711e+06
49081	395270	4.43711e+06
49313	395269	4.43711e+06
49545	395264	4.43711e+06
49777	395264	4.43711e+06
50008	395265	4.43711e+06
50240	395266	4.43711e+06
50472	395266	4.43711e+06
50704	395266	4.43711e+06
50936	395266	4.43711e+06
51168	395266	4.43711e+06
51400	395267	4.43711e+06
51632	395267	4.43711e+06
51864	395266	4.43711e+06
52124	395267	4.43711e+06
52356	395269	4.4371e+06
52588	395269	4.43709e+06
52820	395267	4.43709e+06
53052	395249	4.43708e+06
53284	395243	4.43707e+06
53516	395226	4.43708e+06
53747	395212	4.43708e+06
53979	395203	4.43709e+06
54210	395205	4.43709e+06
54442	395262	4.43709e+06
54674	395267	4.43711e+06
54906	395265	4.43711e+06
55138	395262	4.43714e+06
55370	395262	4.43715e+06
55630	395254	4.43715e+06
55862	395250	4.43715e+06
56094	395246	4.43715e+06
56326	395243	4.43715e+06
56558	395265	4.43711e+06
56790	395267	4.4371e+06
57022	395265	4.43709e+06
57254	395257	4.43708e+06
57486	395267	4.43711e+06
57718	395268	4.4371e+06
57950	395269	4.43709e+06
58182	395268	4.43709e+06
58414	395267	4.43709e+06
58646	395266	4.43709e+06
58878	395266	4.43708e+06
59138	395254	4.43708e+06
59370	395248	4.43708e+06
59602	395247	4.43709e+06
59834	395250	4.43709e+06
60065	395247	4.43708e+06
60297	395249	4.43709e+06
60529	395251	4.43709e+06
60761	395250	4.43709e+06
60993	395250	4.43709e+06
61225	395259	4.43716e+06
61457	395250	4.43715e+06
61689	395233	4.43715e+06
61921	395219	4.43715e+06
62153	395201	4.43714e+06
62385	395190	4.43715e+06
62645	395180	4.43715e+06
62877	395170	4.43715e+06
63109	395153	4.43715e+06
63341	395146	4.43714e+06
63573	395143	4.43714e+06
63805	395130	4.43713e+06
64037	395103	4.43712e+06
64269	395057	4.43712e+06
64501	394917	4.4372e+06
64733	394898	4.43724e+06
64965	394895	4.43723e+06
65197	394900	4.43724e+06
65428	394903	4.43723e+06
65891	394906	4.43722e+06
66614	394897	4.43721e+06
66846	394907	4.43723e+06
67078	394894	4.43723e+06
67310	394894	4.43723e+06
67542	394917	4.43719e+06
67774	395034	4.43714e+06
68005	395117	4.43713e+06
68237	395162	4.43712e+06
68469	395211	4.4371e+06
68701	395253	4.43715e+06
68933	395206	4.43715e+06
69164	395152	4.43714e+06
69396	395131	4.43712e+06
69656	395118	4.43712e+06
69888	395076	4.43712e+06
70120	395072	4.43712e+06
70352	395061	4.43713e+06
70584	395026	4.43715e+06
70816	395015	4.43716e+06
71048	395033	4.43715e+06
71280	395088	4.43713e+06
71512	395125	4.43713e+06
71744	395155	4.43712e+06
71976	395174	4.43713e+06
72208	395193	4.43713e+06
72440	395247	4.43713e+06
72672	395258	4.43714e+06
72904	395258	4.43713e+06
73164	395261	4.43711e+06
73396	395253	4.43709e+06
73628	395249	4.43709e+06
73860	395248	4.43709e+06
74092	395248	4.43708e+06
74324	395245	4.43709e+06
74555	395247	4.43709e+06
74787	395246	4.43709e+06
75019	395246	4.43709e+06
75251	395247	4.43709e+06
75483	395245	4.43709e+06
75715	395247	4.43709e+06
75947	395248	4.43708e+06
76179	395246	4.43709e+06
76411	395246	4.43709e+06
76671	395246	4.43709e+06
76903	395246	4.43709e+06
77135	395247	4.43708e+06
77367	395247	4.43709e+06
77599	395247	4.43708e+06
77831	395245	4.43709e+06
78062	395246	4.43709e+06
78294	395246	4.43709e+06
78526	395246	4.43709e+06
78758	395246	4.43709e+06
78990	395247	4.43709e+06
79222	395247	4.43709e+06
79454	395248	4.43709e+06
79686	395249	4.43709e+06
79918	395246	4.43708e+06
80178	395246	4.43709e+06
80410	395247	4.43709e+06
80642	395246	4.43709e+06
80873	395247	4.43708e+06
81105	395246	4.43709e+06
81337	395249	4.43709e+06
81569	395248	4.43708e+06
81801	395248	4.43709e+06
82033	395244	4.43709e+06
82265	395250	4.43709e+06
82497	395249	4.43709e+06
82729	395248	4.43709e+06
82961	395250	4.43708e+06
83193	395248	4.43709e+06
83425	395248	4.43709e+06
83685	395250	4.43709e+06
83917	395249	4.43709e+06
84149	395248	4.43708e+06
84381	395249	4.43709e+06
84613	395247	4.43709e+06
84845	395246	4.43708e+06
85076	395248	4.43709e+06
85308	395244	4.43711e+06
85540	395250	4.43709e+06
85772	395249	4.43709e+06
86003	395244	4.43709e+06
86235	395251	4.43708e+06
86467	395254	4.43707e+06
86698	395247	4.43708e+06
86930	395249	4.43708e+06
87190	395248	4.43708e+06
87422	395248	4.43708e+06
87654	395255	4.43708e+06
87886	395247	4.43708e+06
88118	395248	4.43708e+06
88349	395248	4.43709e+06
88581	395247	4.43709e+06
88813	395246	4.43709e+06
89045	395246	4.43709e+06
89277	395247	4.43709e+06
89509	395246	4.43709e+06
89741	395245	4.43708e+06
89973	395273	4.43709e+06
90204	395248	4.43709e+06
90436	395246	4.43708e+06
90696	395246	4.43709e+06
90928	395247	4.43708e+06
91160	395248	4.43709e+06
91392	395247	4.43709e+06
91624	395245	4.43708e+06
91856	395246	4.43709e+06
92088	395226	4.4371e+06
92320	395217	4.43711e+06
92552	395216	4.4371e+06
92784	395213	4.43711e+06
93016	395206	4.43711e+06
93248	395201	4.43711e+06
93480	395186	4.43711e+06
93712	395184	4.4371e+06
93944	395173	4.43708e+06
94204	395176	4.4371e+06
94436	395177	4.4371e+06
94668	395176	4.4371e+06
94900	395175	4.4371e+06
95132	395175	4.4371e+06
95364	395176	4.4371e+06
95596	395174	4.4371e+06
95828	395173	4.4371e+06
96060	395172	4.4371e+06
96292	395174	4.4371e+06
96524	395173	4.4371e+06
96756	395173	4.4371e+06
96988	395174	4.4371e+06
97220	395177	4.4371e+06
97452	395173	4.4371e+06
97712	395173	4.4371e+06
97944	395175	4.4371e+06
98176	395175	4.4371e+06
98408	395175	4.4371e+06
98640	395175	4.4371e+06
98871	395176	4.4371e+06
99102	395175	4.4371e+06
99334	395173	4.4371e+06
99565	395173	4.4371e+06
99797	395173	4.4371e+06
100029	395172	4.4371e+06
100261	395172	4.4371e+06
100493	395173	4.4371e+06
100724	395173	4.4371e+06
100956	395175	4.4371e+06
101216	395172	4.4371e+06
101447	395173	4.4371e+06
101679	395173	4.4371e+06
101911	395173	4.4371e+06
102143	395173	4.4371e+06
102375	395171	4.43709e+06
102606	395173	4.43709e+06
102838	395173	4.43709e+06
103070	395175	4.4371e+06
103302	395174	4.4371e+06
103534	395174	4.4371e+06
103766	395173	4.4371e+06
103998	395172	4.4371e+06
104230	395173	4.4371e+06
104462	395174	4.4371e+06
104722	395174	4.4371e+06
104954	395174	4.4371e+06
105186	395174	4.4371e+06
105418	395173	4.4371e+06
105650	395173	4.4371e+06
105882	395174	4.4371e+06
106114	395174	4.4371e+06
106346	395172	4.4371e+06
106578	395174	4.4371e+06
106810	395177	4.4371e+06
107042	395177	4.4371e+06
107274	395177	4.4371e+06
107506	395179	4.4371e+06
107738	395177	4.4371e+06
107970	395177	4.4371e+06
108230	395172	4.43713e+06
108462	395174	4.43714e+06
108694	395154	4.43714e+06
108926	395144	4.43714e+06
109158	395127	4.43713e+06
109390	395096	4.43713e+06
109622	395034	4.43714e+06
109854	395000	4.43714e+06
110086	394977	4.43715e+06
110318	394956	4.43715e+06
110549	394949	4.43715e+06
110781	394954	4.43715e+06
111013	394977	4.43715e+06
111245	394999	4.43716e+06
111477	395020	4.43715e+06
111737	395048	4.43716e+06
111969	395083	4.43716e+06
112201	395120	4.43716e+06
112433	395158	4.43716e+06
112665	395173	4.43716e+06
112897	395206	4.43716e+06
113128	395256	4.43716e+06
113360	395266	4.43713e+06
113592	395261	4.4371e+06
113824	395253	4.43708e+06
114056	395256	4.43708e+06
114288	395252	4.43708e+06
114520	395252	4.43708e+06
114752	395253	4.43707e+06
114984	395251	4.43708e+06
115244	395255	4.43707e+06
115476	395265	4.43708e+06
115708	395267	4.43707e+06
115940	395262	4.43708e+06
116172	395262	4.43708e+06
116404	395259	4.43708e+06
116636	395256	4.43707e+06
116868	395255	4.43707e+06
117100	395230	4.43708e+06
117332	395157	4.43709e+06
117564	395109	4.43711e+06
117796	395064	4.43713e+06
118028	395013	4.43713e+06
118260	394970	4.43715e+06
118492	394948	4.43715e+06
118752	394944	4.43716e+06
118984	394915	4.43719e+06
119216	394909	4.43723e+06
121532	394899	4.43723e+06
122718	394902	4.43721e+06
122949	394903	4.43721e+06
126450	394912	4.43722e+06
127145	394925	4.43723e+06
132989	394901	4.43725e+06
135073	394982	4.43716e+06
135305	395008	4.43717e+06
135537	395047	4.43717e+06
135769	395062	4.43716e+06
136001	395076	4.43716e+06
136260	395086	4.43716e+06
136492	395094	4.43714e+06
136724	395086	4.43713e+06
136956	395063	4.43713e+06
137188	395020	4.43713e+06
137420	394999	4.43714e+06
137652	394980	4.43714e+06
137884	394960	4.43714e+06
138116	394942	4.43715e+06
138348	394939	4.43715e+06
138580	394916	4.43716e+06
138812	394914	4.43717e+06
139044	394916	4.43718e+06
139276	394920	4.43716e+06
139508	394919	4.43716e+06
139767	394920	4.43716e+06
139998	394941	4.43715e+06
140230	394938	4.43715e+06
140462	394936	4.43715e+06
140694	394937	4.43715e+06
140926	394938	4.43715e+06
141158	394942	4.43715e+06
141390	394937	4.43715e+06
141622	394936	4.43715e+06
141854	394937	4.43715e+06
142086	394936	4.43715e+06
142317	394940	4.43715e+06
142549	394937	4.43714e+06
142781	394940	4.43714e+06
143013	394940	4.43714e+06
143272	394940	4.43714e+06
143504	394938	4.43714e+06
143736	394936	4.43714e+06
143968	394939	4.43714e+06
144200	394937	4.43715e+06
144432	394938	4.43714e+06
144664	394937	4.43714e+06
144896	394939	4.43715e+06
145128	394939	4.43714e+06
145360	394940	4.43714e+06
145592	394940	4.43714e+06
145824	394942	4.43714e+06
146056	394936	4.43714e+06
146288	394938	4.43715e+06
146519	395008	4.43715e+06
146778	395031	4.43715e+06
147010	395051	4.43715e+06
147242	395077	4.43715e+06
147474	395116	4.43713e+06
147706	395135	4.43713e+06
147938	395177	4.43712e+06
148170	395210	4.43711e+06
148402	395227	4.43711e+06
148634	395247	4.4371e+06
148866	395266	4.43709e+06
149098	395266	4.43708e+06
149330	395265	4.43711e+06
149562	395264	4.43711e+06
149794	395248	4.4371e+06
150026	395187	4.43709e+06
150285	395171	4.4371e+06
150517	395169	4.4371e+06
150749	395158	4.4371e+06
150980	395136	4.4371e+06
151212	395093	4.43712e+06
151444	395058	4.43712e+06
151676	395033	4.43713e+06
151908	395003	4.43714e+06
152140	394975	4.43714e+06
152372	394916	4.43718e+06
152603	394897	4.43724e+06
152835	394917	4.43718e+06
153067	395056	4.43716e+06
153299	395093	4.43716e+06
153530	395123	4.43716e+06
153789	395167	4.43715e+06
154021	395191	4.43714e+06
154253	395217	4.43714e+06
154485	395242	4.43714e+06
154717	395256	4.43713e+06
154948	395263	4.43715e+06
155180	395254	4.43715e+06
155412	395255	4.43714e+06
155644	395202	4.43712e+06
155876	395160	4.43712e+06
156108	395142	4.43712e+06
156340	395137	4.43712e+06
156572	395106	4.43712e+06
156804	395081	4.43713e+06
157036	395055	4.43715e+06
157295	395041	4.43715e+06
157526	395015	4.43715e+06
157758	394993	4.43715e+06
157990	394967	4.43715e+06
158222	394951	4.43716e+06
158454	394925	4.43716e+06
158686	394917	4.43722e+06
158918	394918	4.43718e+06
159150	395080	4.43715e+06
159382	395121	4.43716e+06
159614	395151	4.43715e+06
159846	395191	4.43716e+06
160078	395206	4.43716e+06
160310	395234	4.43716e+06
160541	395266	4.43715e+06
160800	395267	4.43715e+06
161032	395266	4.43715e+06
161264	395265	4.43715e+06
161496	395267	4.43715e+06
161728	395265	4.43715e+06
161960	395266	4.43715e+06
162192	395265	4.43715e+06
162424	395265	4.43715e+06
162656	395264	4.43715e+06
162888	395266	4.43715e+06
163120	395266	4.43715e+06
163352	395265	4.43715e+06
163584	395268	4.43715e+06
163816	395266	4.43715e+06
164048	395266	4.43715e+06
164307	395266	4.43715e+06
164539	395266	4.43715e+06
164771	395265	4.43716e+06
165003	395268	4.43715e+06
165235	395266	4.43715e+06
165467	395268	4.43715e+06
165698	395265	4.43715e+06
165930	395265	4.43715e+06
166162	395266	4.43715e+06
166394	395266	4.43715e+06
166626	395266	4.43715e+06
166858	395266	4.43715e+06
167090	395265	4.43715e+06
167322	395266	4.43715e+06
167554	395265	4.43715e+06
167813	395264	4.43715e+06
168045	395267	4.43715e+06
168277	395266	4.43715e+06
168508	395266	4.43715e+06
168740	395267	4.43715e+06
168972	395265	4.43714e+06
169204	395263	4.43714e+06
169436	395261	4.43714e+06
169668	395264	4.43714e+06
169900	395264	4.43714e+06
170132	395264	4.43714e+06
170364	395263	4.43714e+06
170596	395265	4.43715e+06
170828	395265	4.43715e+06
171060	395265	4.43714e+06
171319	395264	4.43714e+06
171551	395263	4.43714e+06
171783	395262	4.43714e+06
172015	395264	4.43714e+06
172247	395262	4.43714e+06
172479	395263	4.43715e+06
172711	395264	4.43714e+06
172943	395265	4.43714e+06
173175	395265	4.43714e+06
173407	395263	4.43714e+06
173638	395263	4.43714e+06
173870	395264	4.43714e+06
174102	395264	4.43714e+06
174334	395265	4.43715e+06
174566	395262	4.43715e+06
174825	395264	4.43715e+06
175057	395264	4.43715e+06
175288	395264	4.43714e+06
175520	395265	4.43714e+06
175752	395265	4.43714e+06
175984	395263	4.43714e+06
176216	395260	4.43714e+06
176448	395259	4.43714e+06
176680	395258	4.43714e+06
176912	395260	4.43714e+06
177144	395260	4.43714e+06
177376	395261	4.43715e+06
177608	395260	4.43714e+06
177840	395247	4.43713e+06
178072	395245	4.43713e+06
178331	395245	4.43713e+06
178563	395246	4.43713e+06
178795	395246	4.43713e+06
179026	395245	4.43713e+06
179258	395245	4.43713e+06
179490	395246	4.43713e+06
179722	395247	4.43713e+06
179954	395245	4.43713e+06
180186	395246	4.43713e+06
180418	395246	4.43713e+06
180650	395247	4.43713e+06
180882	395247	4.43713e+06
181114	395247	4.43713e+06
181346	395245	4.43713e+06
181578	395246	4.43713e+06
181837	395245	4.43713e+06
182069	395245	4.43713e+06
182301	395245	4.43713e+06
182532	395245	4.43713e+06
182764	395243	4.43713e+06
182996	395245	4.43713e+06
183228	395243	4.43712e+06
183459	395242	4.43713e+06
183691	395244	4.43713e+06
183923	395246	4.43713e+06
184155	395245	4.43713e+06
184387	395243	4.43713e+06
184618	395244	4.43713e+06
184850	395246	4.43713e+06
185081	395246	4.43713e+06
185340	395246	4.43713e+06
185572	395245	4.43713e+06
185804	395245	4.43713e+06
186035	395245	4.43713e+06
186267	395243	4.43713e+06
186499	395244	4.43713e+06
186731	395244	4.43713e+06
186963	395246	4.43713e+06
187195	395242	4.43713e+06
187427	395244	4.43713e+06
187659	395244	4.43712e+06
187891	395245	4.43713e+06
188123	395242	4.43713e+06
188355	395244	4.43713e+06
188587	395243	4.43713e+06
188846	395243	4.43713e+06
189078	395242	4.43713e+06
189310	395243	4.43713e+06
189542	395244	4.43713e+06
189774	395245	4.43713e+06
190006	395244	4.43713e+06
190238	395244	4.43713e+06
190470	395244	4.43713e+06
190702	395244	4.43713e+06
190934	395244	4.43714e+06
191166	395244	4.43713e+06
191398	395244	4.43713e+06
191630	395245	4.43713e+06
191862	395243	4.43713e+06
192094	395244	4.43713e+06
192353	395237	4.43714e+06
192585	395220	4.43716e+06
192817	395198	4.43716e+06
193049	395186	4.43716e+06
193281	395152	4.43716e+06
193513	395103	4.43715e+06
193745	395079	4.43714e+06
193977	395064	4.43714e+06
194209	395058	4.43714e+06
194441	395052	4.43714e+06
194673	395029	4.43714e+06
194905	395010	4.43716e+06
195137	395002	4.43716e+06
195369	394996	4.43715e+06
195601	394998	4.43715e+06
195860	395002	4.43715e+06
196091	395015	4.43715e+06
196323	395016	4.43715e+06
196555	395043	4.43716e+06
196786	395046	4.43716e+06
197018	395068	4.43716e+06
197250	395072	4.43716e+06
197482	395076	4.43716e+06
197714	395086	4.43716e+06
197946	395109	4.43716e+06
198178	395107	4.43716e+06
198410	395107	4.43716e+06
198642	395103	4.43716e+06
198874	395095	4.43716e+06
199106	395090	4.43716e+06
199364	395060	4.43715e+06
199596	394990	4.43716e+06
199828	394940	4.43716e+06
200060	394936	4.43716e+06
200292	394914	4.43716e+06
200524	394916	4.43716e+06
200756	394915	4.43718e+06
200988	394916	4.4372e+06
201220	394907	4.43723e+06
202147	394910	4.43722e+06
203100	394912	4.43724e+06
204953	394910	4.43724e+06
205185	394909	4.43725e+06
206111	394903	4.43723e+06
206369	394900	4.43723e+06
206601	394902	4.43723e+06
206833	394894	4.43724e+06
207064	394898	4.43724e+06
208685	394901	4.43725e+06
208917	394905	4.43725e+06
209149	394906	4.43725e+06
209381	394902	4.43726e+06
209613	394900	4.43725e+06
209871	394901	4.43725e+06
210566	394909	4.43724e+06
211492	394911	4.43725e+06
211955	394910	4.43725e+06
212187	394913	4.43725e+06
213603	394886	4.43725e+06
214298	394919	4.43721e+06
214530	394971	4.43717e+06
214762	395166	4.43715e+06
214994	395201	4.43715e+06
215226	395264	4.43716e+06
215458	395258	4.43713e+06
215690	395250	4.43712e+06
215922	395252	4.4371e+06
216154	395242	4.43709e+06
216386	395226	4.43709e+06
216618	395212	4.4371e+06
216876	395183	4.43711e+06
217108	395150	4.43713e+06
217340	395124	4.43714e+06
217572	395100	4.43715e+06
217804	395037	4.43715e+06
218036	395003	4.43715e+06
218268	394918	4.43717e+06
220842	394905	4.43722e+06
221073	394903	4.43721e+06
221305	394890	4.43718e+06
221768	394896	4.43723e+06
222000	394905	4.43722e+06
222232	394877	4.43714e+06
222464	394913	4.43723e+06
223159	394900	4.43723e+06
223886	394903	4.43724e+06
227392	394896	4.43724e+06
227624	394897	4.43722e+06
227856	394903	4.43724e+06
228088	394930	4.43725e+06
228551	394904	4.43725e+06
228783	394913	4.43725e+06
229014	394903	4.43724e+06
229246	394901	4.43723e+06
229709	394918	4.43717e+06
229941	395007	4.43714e+06
230173	395073	4.43713e+06
230405	395142	4.43713e+06
230637	395189	4.43713e+06
230901	395255	4.43715e+06
231133	395259	4.43713e+06
231364	395249	4.4371e+06
231596	395204	4.43707e+06
231827	395219	4.43708e+06
232059	395208	4.43709e+06
232523	395183	4.43709e+06
232755	395170	4.4371e+06
232987	395163	4.4371e+06
233219	395172	4.43711e+06
233451	395196	4.43711e+06
233683	395239	4.43711e+06
233915	395267	4.4371e+06
234147	395258	4.43709e+06
234411	395249	4.43707e+06
234643	395261	4.43708e+06
234875	395252	4.43708e+06
235107	395235	4.43708e+06
235339	395242	4.43709e+06
235571	395245	4.43709e+06
235803	395232	4.4371e+06
236035	395230	4.4371e+06
236267	395224	4.43709e+06
236499	395256	4.4371e+06
236731	395264	4.43709e+06
236963	395263	4.43707e+06
237195	395249	4.43707e+06
237427	395234	4.43708e+06
237658	395216	4.43709e+06
237922	395185	4.43709e+06
238154	395182	4.4371e+06
238385	395152	4.4371e+06
238617	395136	4.43711e+06
238849	395122	4.43712e+06
239080	395094	4.43712e+06
239312	395068	4.43713e+06
239544	395037	4.43714e+06
239776	395000	4.43714e+06
240008	394973	4.43715e+06
240239	394944	4.43716e+06
240471	394910	4.43723e+06
240703	394899	4.43724e+06
240934	394917	4.43717e+06
241166	395028	4.43716e+06
241430	395060	4.43715e+06
241662	395078	4.43715e+06
241893	395116	4.43713e+06
242125	395153	4.43712e+06
242357	395179	4.43712e+06
242589	395191	4.43714e+06
242821	395170	4.43716e+06
243053	395154	4.43715e+06
243285	395140	4.43714e+06
243517	395109	4.43714e+06
243749	395082	4.43714e+06
243980	395051	4.43713e+06
244212	395024	4.43714e+06
244444	395009	4.43715e+06
244676	395004	4.43715e+06
244940	395004	4.43715e+06
245172	395005	4.43715e+06
245404	395006	4.43715e+06
245636	395069	4.43715e+06
245868	395124	4.43715e+06
246100	395149	4.43714e+06
246332	395169	4.43714e+06
246564	395190	4.43713e+06
246796	395204	4.43712e+06
247028	395214	4.43712e+06
247260	395221	4.43712e+06
247492	395224	4.43712e+06
247724	395223	4.43712e+06
247956	395222	4.43712e+06
248188	395223	4.43712e+06
248452	395223	4.43712e+06
248684	395223	4.43712e+06
248916	395222	4.43712e+06
249148	395224	4.43712e+06
249380	395223	4.43712e+06
249612	395224	4.43712e+06
249844	395224	4.43712e+06
250076	395224	4.43712e+06
250308	395225	4.43712e+06
250540	395224	4.43712e+06
250772	395224	4.43712e+06
251003	395224	4.43711e+06
251235	395226	4.43712e+06
251467	395223	4.43712e+06
251699	395223	4.43712e+06
251963	395224	4.43711e+06
252195	395226	4.43712e+06
252427	395224	4.43712e+06
252659	395224	4.43712e+06
252891	395223	4.43712e+06
253123	395223	4.43712e+06
253355	395224	4.43712e+06
253587	395227	4.43712e+06
253819	395226	4.43711e+06
254051	395225	4.43712e+06
254283	395226	4.43712e+06
254515	395225	4.43712e+06
254747	395225	4.43711e+06
254979	395224	4.43711e+06
255211	395225	4.43712e+06
255475	395222	4.43711e+06
255706	395225	4.43712e+06
255938	395224	4.43712e+06
256170	395225	4.43711e+06
256402	395226	4.43712e+06
256865	395225	4.43712e+06
257097	395223	4.43712e+06
257329	395223	4.43711e+06
257561	395224	4.43712e+06
257793	395224	4.43711e+06
258025	395223	4.43711e+06
258257	395225	4.43712e+06
258489	395226	4.43711e+06
258721	395223	4.43711e+06
258985	395226	4.43711e+06
259217	395227	4.43711e+06
259448	395225	4.43712e+06
259680	395225	4.43712e+06
259912	395225	4.43712e+06
260144	395225	4.43712e+06
260376	395225	4.43712e+06
260608	395225	4.43712e+06
260840	395224	4.43712e+06
261072	395224	4.43711e+06
261304	395223	4.43711e+06
261536	395224	4.43711e+06
261768	395223	4.43711e+06
262000	395224	4.43711e+06
262232	395224	4.43711e+06
262496	395223	4.43712e+06
262728	395225	4.43711e+06
262960	395224	4.43711e+06
263192	395223	4.43711e+06
263424	395224	4.43712e+06
263656	395224	4.43712e+06
263888	395225	4.43711e+06
264120	395228	4.43711e+06
264352	395225	4.43712e+06
264584	395225	4.43712e+06
264816	395226	4.43712e+06
265048	395224	4.43712e+06
265280	395225	4.43711e+06
265512	395225	4.43712e+06
265744	395224	4.43712e+06
266008	395225	4.43712e+06
266240	395227	4.43712e+06
266472	395225	4.43712e+06
266704	395223	4.43712e+06
266936	395223	4.43712e+06
267168	395223	4.43712e+06
267400	395224	4.43712e+06
267632	395224	4.43712e+06
267864	395223	4.43712e+06
268096	395223	4.43711e+06
268328	395221	4.43712e+06
268560	395222	4.43711e+06
268792	395226	4.43711e+06
269024	395222	4.43712e+06
269256	395224	4.43712e+06
269520	395225	4.43711e+06
269752	395223	4.43712e+06
269984	395223	4.43712e+06
270215	395225	4.43711e+06
270447	395223	4.43711e+06
270678	395222	4.43712e+06
270910	395223	4.43712e+06
271141	395223	4.43712e+06
271373	395226	4.43712e+06
271605	395224	4.43711e+06
271837	395226	4.43712e+06
272069	395221	4.43712e+06
272301	395224	4.43712e+06
272533	395224	4.43712e+06
272765	395222	4.43712e+06
273029	395221	4.43712e+06
273261	395221	4.43711e+06
273493	395224	4.43711e+06
273725	395221	4.43712e+06
273956	395223	4.43712e+06
274188	395222	4.43712e+06
274420	395225	4.43712e+06
274652	395222	4.43712e+06
274884	395221	4.43712e+06
275116	395219	4.43712e+06
275348	395221	4.43712e+06
275580	395219	4.43712e+06
275812	395223	4.43712e+06
276044	395220	4.43712e+06
276276	395224	4.43712e+06
276540	395224	4.43712e+06
276772	395222	4.43712e+06
277004	395222	4.43712e+06
277236	395223	4.43712e+06
277468	395223	4.43712e+06
277700	395224	4.43712e+06
277932	395223	4.43712e+06
278164	395224	4.43712e+06
278396	395222	4.43712e+06
278628	395224	4.43712e+06
278860	395228	4.43713e+06
279092	395240	4.43716e+06
279324	395249	4.43716e+06
279556	395262	4.43714e+06
279788	395262	4.43713e+06
280057	395259	4.4371e+06
280289	395246	4.43711e+06
280521	395168	4.43714e+06
280753	395149	4.43713e+06
280985	395113	4.43713e+06
281217	395074	4.43714e+06
281449	395045	4.43714e+06
281681	395039	4.43714e+06
281913	395029	4.43714e+06
282144	395022	4.43714e+06
282376	395003	4.43714e+06
282608	394984	4.43714e+06
282840	394994	4.43715e+06
283072	395015	4.43715e+06
283304	395127	4.43715e+06
283573	395166	4.43715e+06
283804	395197	4.43715e+06
284036	395260	4.43715e+06
284268	395263	4.43713e+06
284500	395260	4.4371e+06
284732	395256	4.43709e+06
284964	395251	4.43708e+06
285196	395245	4.43707e+06
285428	395244	4.43707e+06
285660	395228	4.43708e+06
285892	395212	4.43708e+06
286124	395196	4.43709e+06
286356	395183	4.43709e+06
286588	395164	4.4371e+06
286820	395148	4.4371e+06
287089	395135	4.43711e+06
287321	395123	4.43711e+06
287553	395110	4.43711e+06
287785	395106	4.43711e+06
288017	395093	4.43713e+06
288249	395072	4.43713e+06
288481	395061	4.43713e+06
288713	395050	4.43713e+06
288945	395035	4.43713e+06
289177	395011	4.43714e+06
289409	394992	4.43715e+06
289641	394977	4.43716e+06
289872	394917	4.43716e+06
290104	394896	4.43717e+06
290336	394899	4.43717e+06
295960	394901	4.43718e+06
296192	394904	4.43719e+06
296424	394903	4.43719e+06
296656	394903	4.43718e+06
296888	394908	4.43718e+06
297120	394904	4.43718e+06
297352	394894	4.43718e+06
297621	394904	4.43719e+06
297853	394904	4.43718e+06
298085	394905	4.43718e+06
298317	394904	4.43718e+06
298549	394900	4.43718e+06
298781	394902	4.43718e+06
299013	394904	4.43718e+06
299245	394895	4.4372e+06
299477	394905	4.43719e+06
299709	394902	4.43718e+06
299941	394905	4.43718e+06
300173	394902	4.43718e+06
300405	394896	4.43718e+06
300637	394900	4.43718e+06
300869	394909	4.43716e+06
301138	394910	4.43716e+06
301832	394914	4.43716e+06
304645	394889	4.43719e+06
306726	394898	4.43718e+06
307651	394920	4.43717e+06
308151	394902	4.43718e+06
308382	394958	4.43716e+06
308614	395047	4.43716e+06
308846	395063	4.43715e+06
309078	395102	4.43716e+06
309310	395149	4.43716e+06
309542	395178	4.43716e+06
309774	395206	4.43716e+06
310006	395248	4.43716e+06
310238	395262	4.43715e+06
310470	395249	4.43711e+06
310702	395188	4.43712e+06
310934	395164	4.43711e+06
311166	395154	4.43711e+06
311398	395156	4.43715e+06
311667	395181	4.43714e+06
311899	395205	4.43715e+06
312130	395222	4.43715e+06
312362	395231	4.43715e+06
312594	395257	4.43716e+06
312826	395263	4.43714e+06
313057	395263	4.43712e+06
313289	395261	4.43711e+06
313520	395248	4.4371e+06
313752	395233	4.43709e+06
313984	395217	4.43709e+06
314215	395195	4.4371e+06
314447	395182	4.43709e+06
314679	395155	4.43711e+06
314911	395130	4.43711e+06
315200	395084	4.43712e+06
315432	395052	4.43713e+06
315664	394972	4.43715e+06
315896	394951	4.43715e+06
316128	394900	4.43718e+06
316360	394907	4.43718e+06
316592	394907	4.43718e+06
316824	394901	4.43718e+06
317056	394896	4.43715e+06
317288	394900	4.43718e+06
317520	394899	4.43716e+06
317752	394886	4.43715e+06
317983	394898	4.43716e+06
318215	394943	4.43715e+06
318447	394943	4.43715e+06
318736	394944	4.43715e+06
318968	394941	4.43714e+06
319200	394940	4.43715e+06
319432	394942	4.43715e+06
319664	394940	4.43716e+06
319896	394938	4.43716e+06
320128	394940	4.43716e+06
320360	394943	4.43716e+06
320592	394942	4.43716e+06
320824	394938	4.43715e+06
321056	394939	4.43715e+06
321288	394937	4.43715e+06
321520	394939	4.43715e+06
321752	394940	4.43715e+06
321984	394938	4.43715e+06
322273	394938	4.43715e+06
322504	394938	4.43715e+06
322736	394938	4.43715e+06
322968	394937	4.43715e+06
323200	394998	4.43715e+06
323432	395066	4.43715e+06
323664	395098	4.43715e+06
323896	395125	4.43715e+06
324128	395163	4.43714e+06
324360	395180	4.43714e+06
324592	395205	4.43715e+06
324824	395228	4.43715e+06
325056	395259	4.43715e+06
325288	395256	4.43715e+06
325520	395243	4.43715e+06
325809	395212	4.43716e+06
326040	395173	4.43716e+06
326272	395157	4.43716e+06
326504	395142	4.43716e+06
326736	395119	4.43715e+06
326968	395105	4.43715e+06
327200	395096	4.43715e+06
327431	395091	4.43715e+06
327663	395080	4.43714e+06
327894	395050	4.43715e+06
328126	395026	4.43715e+06
328357	394999	4.43716e+06
328589	394971	4.43716e+06
328821	394964	4.43716e+06
329053	395028	4.43715e+06
329342	395122	4.43714e+06
329574	395181	4.43713e+06
329806	395213	4.43712e+06
330038	395247	4.43712e+06
330270	395238	4.43715e+06
330502	395200	4.43716e+06
330734	395168	4.43715e+06
330966	395158	4.43714e+06
331198	395144	4.43713e+06
331430	395143	4.43713e+06
331661	395124	4.43713e+06
331893	395119	4.43712e+06
332125	395115	4.43712e+06
332356	395111	4.43712e+06
332588	395111	4.43712e+06
332882	395111	4.43712e+06
333114	395113	4.43712e+06
333346	395109	4.43711e+06
333578	395080	4.43712e+06
333810	395071	4.43712e+06
334042	395057	4.43713e+06
334274	395058	4.43713e+06
334506	395072	4.43713e+06
334738	395080	4.43713e+06
334970	395082	4.43713e+06
335202	395081	4.43713e+06
335434	395081	4.43713e+06
335666	395081	4.43713e+06
335898	395086	4.43713e+06
336130	395141	4.43712e+06
336424	395169	4.43712e+06
336656	395171	4.43711e+06
336888	395171	4.43711e+06
337120	395172	4.43711e+06
337352	395171	4.43711e+06
337584	395172	4.43711e+06
337816	395173	4.43711e+06
338048	395170	4.43711e+06
338280	395169	4.43711e+06
338512	395169	4.43711e+06
338744	395166	4.43711e+06
338976	395171	4.43711e+06
339208	395171	4.43711e+06
339440	395171	4.43711e+06
339672	395170	4.43711e+06
339966	395172	4.43711e+06
340198	395172	4.43711e+06
340430	395172	4.43711e+06
340662	395172	4.43711e+06
340894	395172	4.43711e+06
341126	395172	4.43711e+06
341358	395167	4.43711e+06
341590	395170	4.43711e+06
341821	395171	4.43711e+06
342053	395172	4.43711e+06
342285	395171	4.43711e+06
342517	395171	4.43711e+06
342748	395169	4.43711e+06
342980	395171	4.43711e+06
343212	395171	4.43711e+06
343506	395173	4.43711e+06
343738	395172	4.43711e+06
343970	395171	4.43711e+06
344202	395171	4.43711e+06
344434	395171	4.43711e+06
344666	395170	4.43711e+06
344898	395172	4.43712e+06
345130	395170	4.43711e+06
345362	395166	4.43711e+06
345593	395170	4.43712e+06
345824	395171	4.43711e+06
346056	395171	4.43711e+06
346288	395171	4.43711e+06
346520	395172	4.43711e+06
346752	395170	4.43711e+06
347046	395171	4.43711e+06
347277	395170	4.43711e+06
347509	395171	4.43711e+06
347741	395172	4.43711e+06
347973	395172	4.43711e+06
348205	395173	4.43711e+06
348436	395174	4.43711e+06
348668	395170	4.43711e+06
348900	395173	4.43711e+06
349132	395174	4.43711e+06
349364	395172	4.43711e+06
349596	395171	4.43712e+06
349828	395173	4.43712e+06
350060	395172	4.43711e+06
350292	395173	4.43711e+06
350596	395172	4.43711e+06
350828	395173	4.43711e+06
351060	395172	4.43712e+06
351292	395173	4.43712e+06
351524	395173	4.43712e+06
351756	395172	4.43712e+06
351988	395173	4.43712e+06
352220	395172	4.43712e+06
352452	395172	4.43712e+06
352683	395174	4.43712e+06
352915	395172	4.43712e+06
353147	395173	4.43712e+06
353379	395172	4.43712e+06
353611	395171	4.43712e+06
353843	395170	4.43712e+06
354147	395171	4.43711e+06
354378	395171	4.43711e+06
354610	395171	4.43711e+06
354842	395172	4.43711e+06
355074	395171	4.43711e+06
355306	395171	4.43711e+06
355538	395171	4.43711e+06
355770	395171	4.43711e+06
356002	395171	4.43711e+06
356234	395171	4.43711e+06
356465	395172	4.43711e+06
356697	395172	4.43711e+06
356929	395172	4.43711e+06
357161	395170	4.43711e+06
357393	395170	4.43711e+06
357697	395171	4.43711e+06
357928	395172	4.43711e+06
358160	395170	4.43711e+06
358392	395170	4.43711e+06
358624	395171	4.43711e+06
358856	395171	4.43711e+06
359088	395171	4.43711e+06
359320	395171	4.43711e+06
359552	395170	4.43711e+06
359784	395171	4.43711e+06
360016	395170	4.43711e+06
360248	395170	4.43711e+06
360480	395172	4.43711e+06
360712	395171	4.43711e+06
360944	395168	4.43711e+06
361248	395171	4.43712e+06
361480	395170	4.43711e+06
361712	395171	4.43711e+06
361944	395171	4.43711e+06
362176	395172	4.43711e+06
362408	395171	4.43711e+06
362640	395171	4.43711e+06
362872	395172	4.43711e+06
363104	395171	4.43711e+06
363336	395171	4.43711e+06
363568	395171	4.43711e+06
363800	395169	4.43711e+06
364032	395170	4.43711e+06
364264	395171	4.43711e+06
364496	395171	4.43711e+06
364780	395170	4.43711e+06
365012	395165	4.43712e+06
365244	395157	4.43715e+06
365476	395157	4.43716e+06
365708	395155	4.43716e+06
365940	395150	4.43716e+06
366172	395136	4.43716e+06
366404	395062	4.43716e+06
366636	395051	4.43716e+06
366868	395023	4.43715e+06
367100	395016	4.43715e+06
367332	395010	4.43715e+06
367564	395005	4.43715e+06
367796	395001	4.43714e+06
368028	395003	4.43715e+06
368312	395004	4.43715e+06
368543	395020	4.43715e+06
368775	395058	4.43714e+06
369007	395077	4.43714e+06
369238	395076	4.43714e+06
369470	395142	4.43713e+06
369702	395177	4.43713e+06
369934	395236	4.43711e+06
370166	395243	4.43711e+06
370398	395243	4.43712e+06
370630	395249	4.43712e+06
370861	395243	4.43714e+06
371093	395217	4.43714e+06
371325	395179	4.43715e+06
371557	395119	4.43716e+06
371841	395104	4.43715e+06
372073	395093	4.43716e+06
372305	395067	4.43716e+06
372537	395058	4.43716e+06
372768	395032	4.43716e+06
373000	395002	4.43716e+06
373232	394994	4.43716e+06
373464	394987	4.43716e+06
373696	394976	4.43715e+06
373928	394972	4.43715e+06
374160	394952	4.43715e+06
374392	394936	4.43716e+06
374624	394902	4.43716e+06
374856	394890	4.43716e+06
375088	394895	4.43717e+06
375372	394897	4.43718e+06
375604	394900	4.43717e+06
375836	394899	4.43717e+06
376068	394898	4.43717e+06
376300	394899	4.43717e+06
376532	394900	4.43717e+06
376763	394899	4.43717e+06
376995	394897	4.43717e+06
377226	394896	4.43718e+06
377458	394898	4.43717e+06
377690	394899	4.43718e+06
377922	394900	4.43717e+06
378154	394899	4.43717e+06
378386	394896	4.43718e+06
378618	394900	4.43717e+06
378902	394899	4.43718e+06
379134	394902	4.43717e+06
379366	394910	4.43718e+06
379598	394903	4.43718e+06
379830	394900	4.43718e+06
380062	394903	4.43718e+06
380294	394904	4.43718e+06
380526	394900	4.43718e+06
380758	394899	4.43717e+06
380990	394910	4.43718e+06
381222	394907	4.43718e+06
381454	394904	4.43718e+06
381686	394906	4.43718e+06
381918	394904	4.43718e+06
382150	394907	4.43718e+06
382434	394909	4.43719e+06
382665	394899	4.43718e+06
382897	394903	4.43718e+06
383129	394903	4.43718e+06
383360	394898	4.43718e+06
383592	394904	4.43718e+06
383824	394900	4.43718e+06
384056	394902	4.43718e+06
384287	394918	4.43718e+06
384519	394976	4.43716e+06
384750	395003	4.43717e+06
384982	395028	4.43716e+06
385214	395063	4.43716e+06
385446	395078	4.43715e+06
385678	395102	4.43715e+06
385962	395123	4.43716e+06
386194	395118	4.43716e+06
386426	395103	4.43717e+06
386658	395091	4.43717e+06
386890	395076	4.43716e+06
387122	395039	4.43716e+06
387354	395019	4.43716e+06
387585	395016	4.43714e+06
387817	395049	4.43714e+06
388049	395096	4.43712e+06
388281	395130	4.43711e+06
388513	395147	4.43711e+06
388744	395192	4.43709e+06
388976	395225	4.43709e+06
389208	395239	4.43709e+06
389492	395262	4.4371e+06
389724	395260	4.43712e+06
389956	395256	4.43713e+06
390188	395258	4.43714e+06
390420	395253	4.43715e+06
390652	395252	4.43715e+06
390884	395223	4.43713e+06
391115	395191	4.43711e+06
391347	395167	4.43711e+06
391578	395103	4.43712e+06
391810	394941	4.43716e+06
392042	394902	4.43717e+06
392274	394891	4.43712e+06
392506	394908	4.43717e+06
392738	394900	4.43717e+06
393022	394910	4.43717e+06
393254	394888	4.43715e+06
393717	394900	4.43717e+06
394180	394898	4.43718e+06
394412	394895	4.43717e+06
395107	394910	4.4372e+06
395339	394903	4.43717e+06
395802	394910	4.43719e+06
396550	394903	4.43718e+06
397245	394892	4.4372e+06
397477	394903	4.43718e+06
397708	394901	4.43718e+06
397940	394899	4.43718e+06
398172	394905	4.43719e+06
398404	394909	4.43718e+06
398636	394908	4.43718e+06
398868	394906	4.43718e+06
399100	394906	4.43718e+06
399332	394908	4.43718e+06
399564	394908	4.43718e+06
399796	394907	4.43719e+06
400080	394906	4.43719e+06
400312	394904	4.43719e+06
400544	394902	4.43719e+06
400776	394908	4.43719e+06
401008	394909	4.43719e+06
401240	394908	4.43719e+06
401472	394908	4.43719e+06
401704	394909	4.43719e+06
401936	394907	4.43719e+06
402168	394910	4.43719e+06
402400	394907	4.43719e+06
402632	394908	4.43719e+06
402864	394909	4.43719e+06
403096	394911	4.43719e+06
403328	394912	4.43719e+06
403602	394910	4.43719e+06
403834	394905	4.43719e+06
404066	394909	4.43719e+06
404298	394916	4.43719e+06
404530	394909	4.43719e+06
404762	394906	4.43716e+06
404994	394932	4.43716e+06
405226	394940	4.43715e+06
405458	394976	4.43716e+06
405690	395003	4.43716e+06
405922	395015	4.43716e+06
406154	395028	4.43715e+06
406386	395046	4.43716e+06
406618	395060	4.43716e+06
406850	395082	4.43714e+06
407124	395112	4.43714e+06
407356	395143	4.43713e+06
407588	395161	4.43713e+06
407820	395190	4.43712e+06
408052	395205	4.43712e+06
408284	395238	4.43711e+06
408516	395257	4.4371e+06
408748	395257	4.43708e+06
408980	395240	4.43708e+06
409212	395232	4.43708e+06
409444	395219	4.43708e+06
409676	395208	4.43709e+06
409908	395194	4.4371e+06
410140	395187	4.43709e+06
410372	395174	4.43709e+06
410878	395148	4.4371e+06
411110	395128	4.43711e+06
411342	395113	4.43711e+06
411574	395099	4.43712e+06
411805	395089	4.43712e+06
412037	395068	4.43712e+06
412269	395058	4.43712e+06
412501	395049	4.43713e+06
412733	395033	4.43713e+06
414167	395064	4.43714e+06
414399	395101	4.43713e+06
414630	395157	4.43713e+06
414862	395179	4.43713e+06
415094	395200	4.43713e+06
415325	395237	4.4371e+06
415557	395258	4.43708e+06
415788	395252	4.43708e+06
416020	395221	4.43709e+06
416252	395220	4.4371e+06
416484	395196	4.4371e+06
416715	395168	4.43712e+06
416947	395148	4.43712e+06
417179	395144	4.43714e+06
417411	395131	4.43716e+06
417705	395117	4.43715e+06
417937	395105	4.43714e+06
418168	395089	4.43714e+06
418400	395079	4.43713e+06
418632	395081	4.43713e+06
418864	395082	4.43713e+06
419096	395086	4.43713e+06
419328	395092	4.43714e+06
419560	395090	4.43713e+06
419792	395090	4.43713e+06
420024	395093	4.43714e+06
420256	395124	4.43713e+06
420488	395132	4.43713e+06
420720	395181	4.43715e+06
420952	395187	4.43715e+06
421246	395197	4.43716e+06
421478	395203	4.43716e+06
421710	395209	4.43716e+06
421942	395214	4.43717e+06
422174	395220	4.43716e+06
422406	395218	4.43715e+06
422638	395219	4.43715e+06
422870	395219	4.43715e+06
423102	395219	4.43715e+06
423333	395219	4.43715e+06
423565	395219	4.43715e+06
423797	395218	4.43715e+06
424029	395221	4.43715e+06
424261	395220	4.43715e+06
424492	395218	4.43715e+06
424786	395216	4.43715e+06
425018	395219	4.43715e+06
425250	395217	4.43715e+06
425482	395220	4.43715e+06
425714	395220	4.43715e+06
425946	395219	4.43715e+06
426178	395220	4.43715e+06
426410	395220	4.43715e+06
426642	395217	4.43714e+06
426874	395218	4.43715e+06
427106	395221	4.43715e+06
427338	395221	4.43715e+06
427570	395220	4.43715e+06
427802	395221	4.43715e+06
428033	395221	4.43715e+06
428791	395218	4.43715e+06
429022	395218	4.43715e+06
429254	395220	4.43715e+06
429486	395219	4.43715e+06
429718	395218	4.43715e+06
429950	395217	4.43715e+06
430182	395220	4.43715e+06
430414	395222	4.43714e+06
430646	395218	4.43715e+06
432564	395221	4.43715e+06
432796	395221	4.43715e+06
433028	395219	4.43715e+06
433260	395221	4.43715e+06
433492	395221	4.43715e+06
433724	395222	4.43715e+06
433956	395222	4.43714e+06
434187	395221	4.43715e+06
434419	395221	4.43714e+06
435409	395219	4.43715e+06
435641	395218	4.43715e+06
435873	395220	4.43715e+06
436105	395221	4.43715e+06
436337	395221	4.43715e+06
436569	395220	4.43715e+06
436801	395217	4.43715e+06
437032	395218	4.43715e+06
437264	395215	4.43715e+06
437496	395217	4.43715e+06
437728	395214	4.43715e+06
437960	395213	4.43714e+06
438192	395214	4.43714e+06
438424	395212	4.43714e+06
438656	395214	4.43714e+06
438970	395212	4.43714e+06
439202	395213	4.43714e+06
439434	395212	4.43714e+06
439666	395215	4.43714e+06
439898	395215	4.43714e+06
440130	395214	4.43714e+06
440362	395211	4437145
440594	395211	4.43714e+06
440826	395211	4.43714e+06
441058	395212	4.43714e+06
441290	395211	4.43714e+06
441522	395211	4.43714e+06
441754	395213	4.43714e+06
441986	395213	4.43714e+06
442218	395212	4.43714e+06
443227	395213	4.43714e+06
443459	395214	4.43714e+06
443690	395213	4.43714e+06
443922	395213	4.43714e+06
444154	395213	4.43714e+06
444386	395212	4.43714e+06
444618	395212	4.43714e+06
444850	395213	4.43714e+06
445082	395214	4.43714e+06
447484	395212	4.43714e+06
447716	395210	4.43714e+06
447948	395210	4.43714e+06
448180	395210	4.43714e+06
448412	395210	4.43714e+06
448644	395212	4.43714e+06
448876	395212	4.43714e+06
449108	395211	4.43714e+06
449340	395210	4.43714e+06
476866	394938	4.43713e+06
477098	394923	4.43714e+06
477330	394941	4.43715e+06
477562	394916	4.43715e+06
477794	394936	4.43715e+06
478257	394933	4.43714e+06
478489	394928	4.43715e+06
478721	394931	4.43714e+06
478953	394917	4.43712e+06
479213	394929	4.43713e+06
479445	394945	4.43714e+06
479677	394930	4.43714e+06
479909	394922	4.43714e+06
480141	394924	4.43715e+06
480835	394925	4.43716e+06
481761	394925	4.43716e+06
481993	394923	4.43715e+06
482225	394925	4.43716e+06
482457	394928	4.43717e+06
482717	394921	4.43715e+06
482949	394928	4.43717e+06
483181	394914	4.43716e+06
483412	394939	4.43715e+06
483644	394898	4.43716e+06
484107	394954	4.43716e+06
484339	395002	4.43716e+06
484571	395025	4.43716e+06
484803	395041	4.43715e+06
485035	395063	4.43716e+06
485267	395074	4.43716e+06
485499	395090	4.43715e+06
485731	395100	4.43716e+06
485962	395115	4.43716e+06
486222	395125	4.43716e+06
486453	395158	4.43716e+06
486685	395163	4.43716e+06
486917	395177	4.43715e+06
487149	395177	4.43714e+06
487381	395159	4.43713e+06
487613	395112	4.43712e+06
487845	395072	4.43713e+06
488077	394998	4.43714e+06
488308	394929	4.43716e+06
488540	394902	4.43716e+06
488772	394903	4.43718e+06
489004	394899	4.43717e+06
489236	394906	4.43717e+06
489468	394940	4.43715e+06
489728	394939	4.43714e+06
489960	394941	4.43715e+06
490192	394963	4.43716e+06
490424	394983	4.43716e+06
490656	394994	4.43716e+06
490888	395000	4.43716e+06
491120	395007	4.43716e+06
491352	395013	4.43716e+06
491584	395027	4.43716e+06
491816	395044	4.43716e+06
492048	395049	4.43716e+06
492280	395062	4.43716e+06
492512	395070	4.43715e+06
492743	395079	4.43715e+06
492975	395089	4.43715e+06
493235	395102	4.43715e+06
493467	395119	4.43715e+06
493699	395127	4.43713e+06
493930	395129	4.43713e+06
494162	395146	4.43714e+06
494394	395162	4.43713e+06
494626	395165	4.43713e+06
494858	395163	4.43713e+06
495090	395185	4.43713e+06
495322	395197	4.43712e+06
495554	395202	4.43711e+06
495786	395215	4.43711e+06
496018	395229	4.43711e+06
496250	395240	4.43711e+06
496482	395246	4.43711e+06
496742	395261	4.43709e+06
496974	395253	4.43709e+06
497205	395238	4.43709e+06
497437	395218	4.43709e+06
497668	395205	4.4371e+06
497900	395187	4.4371e+06
498132	395178	4.43709e+06
498364	395146	4.43711e+06
498596	395123	4.43711e+06
498828	395096	4.43712e+06
499059	394981	4.43715e+06
499291	394898	4.43717e+06
499522	394908	4.43717e+06
499754	394912	4.43717e+06
499986	394935	4.43716e+06
500246	394940	4.43707e+06
500477	394939	4.43717e+06
500709	394945	4.43716e+06
500940	394948	4.43716e+06
501172	394957	4.43716e+06
501404	394981	4.43716e+06
501636	395010	4.43716e+06
501868	395025	4.43716e+06
502100	395050	4.43715e+06
502332	395075	4.43714e+06
502564	395102	4.43714e+06
502796	395124	4.43712e+06
503028	395153	4.43712e+06
503260	395184	4.43711e+06
503492	395207	4.43711e+06
503752	395223	4.4371e+06
503983	395253	4.43709e+06
504215	395259	4.43707e+06
504447	395222	4.43708e+06
504679	395209	4.43709e+06
504911	395197	4.43709e+06
505143	395185	4.4371e+06
505375	395173	4.43712e+06
505607	395187	4.43715e+06
505839	395209	4.43715e+06
506071	395230	4.43714e+06
506303	395236	4.43714e+06
506535	395240	4.43713e+06
506767	395240	4.43712e+06
506999	395234	4.43711e+06
507259	395224	4.43711e+06
507491	395218	4.43712e+06
507723	395218	4.43712e+06
507954	395218	4.43712e+06
508186	395219	4.43712e+06
508418	395218	4.43712e+06
508650	395218	4.43711e+06
508882	395219	4.43711e+06
509114	395218	4.43711e+06
509346	395219	4.43712e+06
509578	395219	4.43712e+06
509810	395219	4.43712e+06
510042	395219	4.43712e+06
510274	395220	4.43712e+06
510506	395218	4.43712e+06
510766	395219	4.43712e+06
510998	395218	4.43711e+06
511230	395216	4.43711e+06
511462	395220	4.43711e+06
511694	395222	4.43712e+06
511925	395224	4.43712e+06
512157	395221	4.43711e+06
512389	395219	4.43712e+06
512621	395218	4.43712e+06
512853	395221	4.43712e+06
513085	395222	4.43711e+06
513317	395221	4.43711e+06
513549	395217	4.43712e+06
513781	395221	4.43711e+06
514013	395222	4.43711e+06
514273	395223	4.43711e+06
514505	395219	4.43712e+06
514737	395220	4.43711e+06
514969	395222	4.43711e+06
515201	395221	4.43711e+06
515433	395221	4.43711e+06
515665	395221	4.43711e+06
515897	395221	4.43711e+06
516129	395221	4.43711e+06
516361	395221	4.43711e+06
516593	395221	4.43711e+06
516825	395223	4.43711e+06
517057	395224	4.43711e+06
517289	395223	4.43711e+06
517521	395223	4.43711e+06
517781	395221	4.43711e+06
518013	395222	4.43711e+06
518245	395220	4.43711e+06
518477	395225	4.43711e+06
518709	395226	4.43711e+06
518941	395224	4.43711e+06
519172	395223	4.43711e+06
519404	395221	4.43711e+06
519636	395222	4.43711e+06
519868	395222	4.43711e+06
520100	395222	4.43711e+06
520332	395222	4.43711e+06
520564	395222	4.43711e+06
520796	395221	4.43711e+06
521028	395222	4.43711e+06
521288	395220	4.43711e+06
521520	395222	4.43711e+06
521752	395223	4.43711e+06
521984	395221	4.43711e+06
522216	395222	4.43711e+06
522448	395222	4.43711e+06
522680	395222	4.43711e+06
522912	395227	4.43712e+06
523144	395228	4.43712e+06
523376	395228	4.43712e+06
523608	395222	4.43712e+06
523839	395220	4.43712e+06
524071	395221	4.43712e+06
524303	395222	4.43712e+06
524535	395221	4.43712e+06
524795	395222	4.43712e+06
525027	395222	4.43712e+06
525259	395221	4.43711e+06
525491	395221	4.43711e+06
525723	395222	4.43712e+06
525955	395222	4.43712e+06
526187	395221	4.43711e+06
526419	395222	4.43711e+06
526651	395222	4.43711e+06
526883	395220	4.43711e+06
527115	395221	4.43711e+06
527347	395221	4.43711e+06
527579	395221	4.43711e+06
527811	395221	4.43711e+06
528043	395220	4.43711e+06
528303	395221	4.43711e+06
528534	395221	4.43711e+06
528766	395221	4.43711e+06
528998	395221	4.43711e+06
529230	395220	4.43711e+06
529462	395221	4.43711e+06
529694	395220	4.43711e+06
529926	395220	4.43712e+06
530158	395220	4.43711e+06
530390	395220	4.43711e+06
530622	395221	4.43711e+06
530853	395220	4.43711e+06
531085	395222	4.43711e+06
531317	395219	4.43711e+06
531549	395219	4.43711e+06
531809	395221	4.43711e+06
532040	395222	4.43711e+06
532272	395219	4.43711e+06
532504	395220	4.43711e+06
532736	395220	4.43711e+06
532968	395220	4.43711e+06
533199	395220	4.43711e+06
533431	395221	4.43711e+06
533662	395220	4.43711e+06
533894	395219	4.43711e+06
534126	395221	4.43711e+06
534358	395219	4.43712e+06
534590	395220	4.43711e+06
534822	395221	4.43711e+06
535054	395221	4.43712e+06
535314	395220	4.43712e+06
535546	395219	4.43712e+06
535778	395221	4.43711e+06
536010	395220	4.43711e+06
536242	395220	4.43711e+06
536474	395219	4.43712e+06
536706	395217	4.43711e+06
536938	395216	4.43712e+06
537170	395219	4.43713e+06
537402	395217	4.43714e+06
537634	395222	4.43716e+06
537866	395240	4.43716e+06
538098	395245	4.43716e+06
538330	395251	4.43716e+06
538562	395254	4.43715e+06
538822	395256	4.43714e+06
539053	395257	4.43714e+06
539285	395256	4.43714e+06
539517	395257	4.43713e+06
539749	395256	4.43712e+06
539981	395258	4.43711e+06
540213	395260	4.43711e+06
540445	395259	4.43711e+06
540677	395251	4.43711e+06
540909	395176	4.43712e+06
541140	395141	4.43712e+06
541372	395129	4.43712e+06
541604	395120	4.43712e+06
541836	395113	4.43712e+06
542067	395134	4.43712e+06
542327	395238	4.4371e+06
542559	395249	4.43709e+06
542791	395247	4.43709e+06
543023	395238	4.43709e+06
543255	395233	4.4371e+06
543487	395229	4.4371e+06
543719	395223	4.4371e+06
543951	395213	4.4371e+06
544183	395195	4.4371e+06
544415	395195	4.4371e+06
544647	395175	4.43711e+06
544879	395182	4.43712e+06
545110	395203	4.43714e+06
545342	395222	4.43714e+06
545574	395231	4.43714e+06
545834	395243	4.43714e+06
546066	395247	4.43714e+06
546298	395249	4.43714e+06
546530	395257	4.4371e+06
546761	395259	4.4371e+06
546993	395252	4.43709e+06
547225	395249	4.43709e+06
547456	395242	4.43709e+06
547688	395237	4.43709e+06
547920	395227	4.4371e+06
548152	395212	4.43709e+06
548384	395200	4.43709e+06
548615	395187	4.4371e+06
548847	395169	4.4371e+06
549079	395164	4.43711e+06
549339	395128	4.43712e+06
549570	395104	4.43713e+06
549802	395085	4.43714e+06
550034	395062	4.43715e+06
550266	395036	4.43715e+06
[truncated: 1,419 more rows]
