# Supplementary material for: Effects of Number of Animals Monitored on Representations of Cattle Group Movement Characteristics and Spatial Occupancy
Source: PLoS One. 2015 Feb 3;10(2):e0113117. doi: 10.1371/journal.pone.0113117 (PMC4315582; doi:10.1371/journal.pone.0113117)
Supplement: S1 File — (ZIP) [file pone.0113117.s001.zip › File S1/GPS data of Group A/X226.xlsx]

## Sheet: X226
time	X	Y
113	395207	4.4371e+06
345	395207	4.43709e+06
634	395206	4.4371e+06
866	395207	4.4371e+06
1098	395208	4.4371e+06
1330	395207	4.4371e+06
1562	395210	4.4371e+06
1794	395210	4.4371e+06
2026	395207	4.4371e+06
2258	395206	4.4371e+06
2490	395205	4.4371e+06
2722	395206	4.4371e+06
2954	395207	4.4371e+06
3186	395205	4.4371e+06
3417	395206	4.4371e+06
3649	395207	4.4371e+06
3880	395205	4.4371e+06
4174	395204	4.4371e+06
4406	395205	4.4371e+06
4638	395205	4.4371e+06
4870	395204	4.4371e+06
5102	395204	4.4371e+06
5334	395205	4.4371e+06
5566	395205	4.4371e+06
5798	395205	4.4371e+06
6030	395205	4.4371e+06
6262	395205	4.4371e+06
6494	395204	4.4371e+06
6726	395206	4.43711e+06
6958	395205	4.4371e+06
7190	395203	4.43711e+06
7422	395205	4.43711e+06
7716	395204	4.4371e+06
7948	395204	4.4371e+06
8180	395205	4.43711e+06
8412	395204	4.43711e+06
8644	395203	4.43711e+06
8876	395203	4.43711e+06
9107	395204	4.4371e+06
9339	395205	4.43711e+06
9571	395203	4.4371e+06
9803	395204	4.4371e+06
10035	395205	4.4371e+06
10267	395207	4.4371e+06
10498	395204	4.4371e+06
10730	395204	4.4371e+06
10961	395205	4.4371e+06
11255	395204	4.4371e+06
11487	395204	4.4371e+06
11719	395205	4.4371e+06
11950	395205	4.4371e+06
12182	395205	4.4371e+06
12414	395206	4.4371e+06
12646	395205	4.4371e+06
12878	395205	4.4371e+06
13110	395204	4.4371e+06
13342	395204	4.4371e+06
13573	395205	4.4371e+06
13805	395206	4.43711e+06
14036	395205	4.4371e+06
14268	395206	4.4371e+06
14500	395205	4.4371e+06
14794	395205	4.4371e+06
15026	395204	4.4371e+06
15258	395204	4.4371e+06
15490	395205	4.4371e+06
15722	395204	4.4371e+06
15954	395204	4.4371e+06
16186	395204	4.4371e+06
16418	395203	4.4371e+06
16649	395204	4.4371e+06
16881	395205	4.4371e+06
17113	395206	4.4371e+06
17345	395204	4.4371e+06
17577	395205	4.4371e+06
17809	395206	4.4371e+06
18041	395205	4.4371e+06
18335	395203	4.4371e+06
18566	395204	4.4371e+06
18798	395205	4.4371e+06
19030	395204	4.4371e+06
19262	395206	4.4371e+06
19494	395205	4.4371e+06
19726	395194	4.4371e+06
19958	395178	4.4371e+06
20190	395139	4.43713e+06
20422	395109	4.43715e+06
20654	395090	4.43716e+06
20886	395048	4.43716e+06
21118	395024	4.43715e+06
21350	394992	4.43716e+06
21582	394972	4.43716e+06
21886	394954	4.43716e+06
22118	394960	4.43716e+06
22350	394969	4.43716e+06
22582	395023	4.43716e+06
22814	395154	4.43717e+06
23046	395242	4.43716e+06
23278	395251	4.43715e+06
23510	395259	4.43715e+06
23742	395261	4.43713e+06
23974	395257	4.43711e+06
24205	395262	4.43711e+06
24437	395269	4.43712e+06
24669	395269	4.43711e+06
24901	395268	4.43712e+06
25132	395266	4.43713e+06
25436	395267	4.43714e+06
25667	395268	4.43716e+06
25899	395267	4.43716e+06
26131	395260	4.43715e+06
26362	395251	4.43714e+06
26594	395212	4.43713e+06
26826	395168	4.43711e+06
27057	395142	4.4371e+06
27289	395138	4.4371e+06
27521	395047	4.43713e+06
27753	394989	4.43714e+06
27985	394969	4.43715e+06
28217	394929	4.43716e+06
28449	394926	4.43716e+06
28681	394936	4.43716e+06
28985	394949	4.43716e+06
29217	395000	4.43715e+06
29449	395029	4.43715e+06
29681	395075	4.43715e+06
29913	395132	4.43716e+06
30145	395230	4.43716e+06
30377	395258	4.43715e+06
30609	395262	4.43715e+06
30841	395268	4.43713e+06
31073	395268	4.43712e+06
31305	395267	4.43712e+06
31537	395267	4.43712e+06
31769	395267	4.43712e+06
32001	395268	4.43712e+06
32233	395268	4.43712e+06
32537	395267	4.43712e+06
32769	395267	4.43712e+06
33001	395269	4.43712e+06
33233	395266	4.43712e+06
33465	395268	4.43712e+06
33697	395269	4.43712e+06
33928	395269	4.43712e+06
34160	395271	4.43712e+06
34392	395264	4.43712e+06
34624	394998	4437162
34856	394966	4.43716e+06
35088	395265	4.43712e+06
35319	395265	4.4371e+06
35551	395269	4.4371e+06
35783	395269	4.4371e+06
36067	395265	4.43709e+06
36298	395253	4.43709e+06
36530	395252	4.43709e+06
36762	395247	4.43709e+06
36994	395250	4.4371e+06
37226	395264	4.43709e+06
37458	395270	4.43709e+06
37690	395268	4.43709e+06
37922	395261	4.43708e+06
38154	395210	4.43709e+06
38386	395253	4.43714e+06
38618	395267	4.43707e+06
38850	395183	4.43709e+06
39082	395058	4.43712e+06
39314	394908	4.43716e+06
39598	394930	4.43714e+06
39830	394923	4.43715e+06
40062	394932	4.43715e+06
40422	394930	4.43715e+06
40654	394922	4.43716e+06
40886	394929	4.43715e+06
41118	394927	4.43715e+06
41350	394924	4.43716e+06
41582	394926	4.43717e+06
42073	394924	4.43715e+06
42305	394919	4.43716e+06
42536	394926	4.43715e+06
42768	394923	4.43715e+06
42999	394919	4.43714e+06
43231	394930	4.43717e+06
43925	394929	4.43717e+06
44156	394925	4.43715e+06
44388	394935	4.43715e+06
44620	394935	4.43716e+06
44851	394956	4.43717e+06
45083	395126	4.43716e+06
45343	395251	4.43716e+06
45575	395261	4.43714e+06
45807	395256	4.43713e+06
46039	395259	4.43711e+06
46271	395266	4.43711e+06
46503	395269	4.43711e+06
46735	395270	4.4371e+06
46966	395267	4.43709e+06
47198	395269	4.4371e+06
47430	395266	4.4371e+06
47662	395268	4.43709e+06
47894	395265	4.43708e+06
48126	395267	4.43708e+06
48358	395267	4.43708e+06
48590	395268	4.43708e+06
48850	395268	4.43708e+06
49082	395267	4.43708e+06
49314	395266	4.43708e+06
49546	395265	4.43708e+06
49778	395266	4.43708e+06
50010	395268	4.43708e+06
50242	395268	4.43708e+06
50474	395267	4.43708e+06
50706	395266	4.43708e+06
50938	395267	4.43708e+06
51170	395268	4.43708e+06
51402	395266	4.4371e+06
51634	395263	4.43711e+06
51866	395262	4.43711e+06
52098	395266	4.4371e+06
52358	395268	4.43709e+06
52590	395267	4.43709e+06
52822	395250	4.43709e+06
53054	395247	4.43709e+06
53286	395236	4.43708e+06
53518	395224	4.43708e+06
53750	395214	4.43709e+06
53981	395212	4.43709e+06
54213	395217	4.4371e+06
54444	395268	4.4371e+06
54676	395267	4.43711e+06
54908	395268	4.43711e+06
55140	395263	4.43714e+06
55372	395258	4.43715e+06
55604	395254	4.43715e+06
55864	395245	4.43716e+06
56096	395239	4.43715e+06
56328	395237	4.43714e+06
56560	395268	4.4371e+06
56791	395269	4.43709e+06
57023	395266	4.43708e+06
57254	395257	4.43708e+06
57486	395268	4.43709e+06
57718	395267	4.43711e+06
57950	395268	4.4371e+06
58181	395268	4.43709e+06
58413	395268	4.43709e+06
58645	395268	4.43709e+06
58877	395261	4.43707e+06
59109	395257	4.43707e+06
59369	395243	4.43708e+06
59601	395239	4.43709e+06
59833	395265	4.4371e+06
60065	395258	4.43711e+06
60297	395259	4.43711e+06
60529	395250	4.43712e+06
60761	395246	4.43712e+06
60993	395249	4.43714e+06
61225	395256	4.43716e+06
61457	395234	4.43716e+06
61689	395226	4.43716e+06
61921	395211	4.43716e+06
62153	395202	4.43716e+06
62385	395189	4.43716e+06
62617	395176	4.43715e+06
62877	395163	4.43715e+06
63108	395146	4.43715e+06
63340	395138	4.43715e+06
63572	395126	4.43715e+06
63804	395115	4.43714e+06
64036	395097	4.43713e+06
64268	395047	4.43713e+06
64499	394920	4.43723e+06
64731	394905	4.43723e+06
64962	394900	4.43724e+06
65194	394900	4.43724e+06
65888	394898	4.43723e+06
67304	394904	4.43723e+06
67536	394925	4.43717e+06
67768	395041	4.43714e+06
68000	395117	4.43713e+06
68232	395161	4.43712e+06
68463	395190	4.43711e+06
68695	395240	4.43714e+06
68926	395205	4.43715e+06
69158	395172	4.43713e+06
69390	395120	4.43712e+06
69622	395101	4.43712e+06
69882	395071	4.43713e+06
70114	395050	4.43713e+06
70346	395031	4.43714e+06
70578	395009	4.43714e+06
70810	394997	4.43715e+06
71042	395015	4.43715e+06
71274	395098	4.43714e+06
71506	395143	4.43713e+06
71738	395156	4.43712e+06
71970	395176	4.43712e+06
72202	395197	4.43713e+06
72434	395243	4.43712e+06
72666	395258	4.4371e+06
72898	395259	4.4371e+06
73130	395258	4.4371e+06
73390	395256	4.4371e+06
73621	395260	4.4371e+06
73853	395257	4.4371e+06
74085	395249	4.43708e+06
74317	395243	4.43708e+06
74548	395237	4.43708e+06
74780	395238	4.43708e+06
75012	395239	4.43708e+06
75244	395240	4.43708e+06
75476	395240	4.43708e+06
75708	395238	4.43708e+06
75940	395239	4.43708e+06
76172	395239	4.43708e+06
76404	395239	4.43708e+06
76636	395239	4.43708e+06
76896	395239	4.43708e+06
77128	395239	4.43708e+06
77360	395237	4.43708e+06
77592	395238	4.43708e+06
77824	395236	4.43709e+06
78056	395235	4.43709e+06
78288	395237	4.43709e+06
78520	395237	4.43709e+06
78752	395235	4.43709e+06
78984	395238	4.43709e+06
79216	395237	4.43709e+06
79448	395237	4.43709e+06
79680	395237	4.43709e+06
79912	395237	4.43709e+06
80144	395237	4.43709e+06
80404	395238	4.43709e+06
80636	395238	4.43709e+06
80868	395237	4.43709e+06
81100	395237	4.43709e+06
81332	395237	4.43709e+06
81564	395239	4.43709e+06
81795	395238	4.43709e+06
82027	395236	4.43709e+06
82259	395236	4.43709e+06
82491	395236	4.43709e+06
82723	395241	4.43709e+06
82954	395236	4.43709e+06
83186	395237	4.43709e+06
83418	395237	4.43709e+06
83650	395236	4.43709e+06
83910	395237	4.43709e+06
84142	395235	4.43709e+06
84373	395238	4.43709e+06
84605	395238	4.43709e+06
84837	395238	4.43709e+06
85069	395237	4.43709e+06
85300	395238	4.43709e+06
85532	395238	4.43709e+06
85764	395237	4.43709e+06
85996	395236	4.43709e+06
86228	395237	4.43709e+06
86460	395237	4.43709e+06
86692	395238	4.43709e+06
86924	395236	4.43709e+06
87156	395237	4.43709e+06
87416	395237	4.43709e+06
87648	395237	4.43709e+06
87880	395238	4.43709e+06
88112	395238	4.43709e+06
88344	395237	4.43709e+06
88576	395236	4.43709e+06
88808	395237	4.43709e+06
89040	395235	4.43709e+06
89272	395235	4.4371e+06
89504	395233	4.4371e+06
89735	395231	4.4371e+06
89967	395231	4.4371e+06
90199	395233	4.4371e+06
90431	395232	4.4371e+06
90663	395232	4.4371e+06
90923	395233	4.4371e+06
91155	395233	4.4371e+06
91387	395233	4.4371e+06
91619	395233	4.4371e+06
91851	395233	4.4371e+06
92083	395233	4.4371e+06
92314	395215	4.43711e+06
92546	395198	4.43713e+06
92778	395188	4.43713e+06
93010	395184	4.43713e+06
93242	395184	4.43712e+06
93474	395181	4.43712e+06
93706	395181	4.43712e+06
93938	395177	4.43711e+06
94170	395177	4.43711e+06
94430	395179	4.43711e+06
94662	395176	4.43711e+06
94894	395177	4.4371e+06
95126	395178	4.4371e+06
95358	395178	4.4371e+06
95590	395177	4.4371e+06
95822	395177	4.4371e+06
96053	395178	4.4371e+06
96285	395178	4.4371e+06
96517	395178	4.4371e+06
96749	395177	4.4371e+06
96981	395177	4.4371e+06
97213	395177	4.4371e+06
97444	395176	4.4371e+06
97676	395176	4.4371e+06
97936	395177	4.4371e+06
98168	395177	4.4371e+06
98399	395176	4.4371e+06
98631	395177	4.4371e+06
98862	395176	4.4371e+06
99094	395176	4.4371e+06
99326	395177	4.4371e+06
99558	395176	4.4371e+06
99790	395177	4.4371e+06
100021	395177	4.4371e+06
100253	395177	4.4371e+06
100485	395176	4.4371e+06
100717	395176	4.4371e+06
100949	395176	4.4371e+06
101181	395175	4.4371e+06
101441	395177	4.4371e+06
101673	395175	4.4371e+06
101905	395177	4.4371e+06
102137	395178	4.43711e+06
102369	395176	4.4371e+06
102601	395178	4.4371e+06
102832	395177	4.4371e+06
103064	395178	4.4371e+06
103296	395177	4.4371e+06
103528	395174	4.4371e+06
103760	395176	4.4371e+06
103992	395177	4.4371e+06
104224	395177	4.4371e+06
104456	395176	4.4371e+06
104688	395178	4.4371e+06
104948	395178	4.4371e+06
105180	395176	4.4371e+06
105412	395177	4.4371e+06
105644	395177	4.4371e+06
105876	395176	4437102
106108	395177	4.43711e+06
106340	395177	4.43711e+06
106572	395178	4.4371e+06
106804	395177	4.4371e+06
107036	395178	4.4371e+06
107268	395177	4.4371e+06
107500	395179	4.43711e+06
107732	395190	4.43712e+06
107964	395202	4.43713e+06
108196	395177	4.43715e+06
108456	395154	4.43715e+06
108688	395121	4.43715e+06
108920	395096	4.43715e+06
109152	395071	4.43714e+06
109384	395044	4.43714e+06
109616	395028	4.43714e+06
109848	395006	4.43714e+06
110079	394979	4.43715e+06
110311	394954	4.43715e+06
110542	394943	4.43715e+06
110774	394947	4.43715e+06
111006	394956	4.43715e+06
111238	394998	4.43716e+06
111470	395050	4.43715e+06
111702	395068	4.43715e+06
111962	395081	4.43716e+06
112194	395109	4.43716e+06
112426	395158	4.43716e+06
112658	395170	4.43715e+06
112890	395236	4.43715e+06
113122	395260	4.43715e+06
113354	395260	4.43713e+06
113586	395258	4.4371e+06
113818	395253	4.43709e+06
114050	395255	4.43708e+06
114282	395253	4.43707e+06
114514	395249	4.43707e+06
114746	395254	4.43708e+06
114978	395254	4.43708e+06
115210	395253	4.43707e+06
115470	395266	4.43708e+06
115702	395265	4.43708e+06
115934	395261	4.43707e+06
116166	395262	4.43708e+06
116398	395257	4.43707e+06
116630	395259	4.43707e+06
116862	395256	4.43707e+06
117094	395230	4.43708e+06
117326	395167	4.43709e+06
117558	395107	4.43711e+06
117790	395069	4.43713e+06
118022	395007	4.43713e+06
118254	394973	4.43714e+06
118486	394947	4.43715e+06
118718	394915	4.43719e+06
118978	394895	4.43723e+06
119210	394910	4.43723e+06
131321	394912	4.43726e+06
132968	394911	4.43723e+06
133200	394920	4.43718e+06
133432	394978	4.43716e+06
133664	394990	4.43715e+06
133896	395015	4.43716e+06
134128	395038	4.43716e+06
134360	395046	4.43715e+06
134592	395058	4.43715e+06
134824	395064	4.43715e+06
135056	395082	4.43715e+06
135288	395095	4.43715e+06
135519	395111	4.43715e+06
135751	395124	4.43715e+06
135982	395150	4.43715e+06
136214	395157	4.43713e+06
136473	395138	4.43711e+06
136705	395094	4.43711e+06
136937	395049	4.43712e+06
137169	395006	4.43713e+06
137401	394985	4.43714e+06
137633	394974	4.43715e+06
137865	394948	4.43715e+06
138097	394937	4.43715e+06
138329	394941	4.43714e+06
138560	394939	4.43714e+06
138792	394938	4.43715e+06
139023	394944	4.43713e+06
139255	394937	4.43714e+06
139486	394930	4.43715e+06
139718	394937	4.43714e+06
139977	394937	4.43715e+06
140209	394934	4.43715e+06
140440	394937	4.43715e+06
140672	394938	4.43714e+06
140904	394944	4.43713e+06
141136	394935	4.43714e+06
141368	394944	4.43714e+06
141599	394937	4.43714e+06
141831	394935	4.43714e+06
142063	394935	4.43714e+06
142295	394951	4.43714e+06
142527	394939	4.43714e+06
142758	394935	4.43714e+06
142990	394934	4.43715e+06
143222	394936	4.43715e+06
143481	394938	4.43715e+06
143713	394942	4.43714e+06
143945	394921	4.43715e+06
144177	394934	4.43714e+06
144408	394939	4.43714e+06
144640	394938	4.43715e+06
144872	394937	4.43715e+06
145104	394943	4.43715e+06
145336	394937	4.43714e+06
145568	394940	4.43715e+06
145799	394939	4.43715e+06
146031	394938	4.43715e+06
146262	394961	4.43716e+06
146494	395009	4.43715e+06
146726	395034	4.43715e+06
146985	395052	4.43714e+06
147217	395084	4.43714e+06
147448	395109	4.43713e+06
147680	395145	4.43712e+06
147912	395174	4.43712e+06
148144	395199	4.43711e+06
148376	395228	4.4371e+06
148608	395244	4.4371e+06
148840	395262	4.43709e+06
149072	395267	4.43711e+06
149304	395266	4.43711e+06
149536	395266	4.43711e+06
149768	395235	4.4371e+06
150000	395187	4.43709e+06
150232	395170	4.4371e+06
150491	395163	4.4371e+06
150723	395155	4.4371e+06
150955	395128	4.4371e+06
151187	395102	4.43711e+06
151419	395060	4.43713e+06
151650	395033	4.43713e+06
151882	395004	4.43714e+06
152114	394973	4.43715e+06
152346	394897	4.43724e+06
152578	394897	4.43724e+06
152810	394916	4.4372e+06
153042	395055	4.43716e+06
153274	395092	4.43716e+06
153506	395123	4.43716e+06
153738	395163	4.43715e+06
153997	395188	4.43714e+06
154229	395214	4.43714e+06
154461	395242	4.43715e+06
154693	395256	4.43713e+06
154924	395258	4.43715e+06
155156	395247	4.43715e+06
155387	395227	4.43713e+06
155619	395215	4.43712e+06
155851	395180	4.43711e+06
156083	395142	4.43714e+06
156315	395118	4.43714e+06
156546	395104	4.43714e+06
156778	395095	4.43713e+06
157010	395068	4.43715e+06
157241	395044	4.43716e+06
157500	395016	4.43715e+06
157732	394995	4.43715e+06
157964	394973	4.43715e+06
158195	394948	4.43716e+06
158427	394930	4.43717e+06
158659	394918	4.4372e+06
158891	394917	4.43718e+06
159123	395086	4.43716e+06
159355	395120	4.43716e+06
159586	395157	4.43715e+06
159818	395196	4.43715e+06
160050	395218	4.43716e+06
160282	395234	4.43716e+06
160514	395236	4.43715e+06
160746	395240	4.43715e+06
161005	395248	4.43714e+06
161237	395253	4.43714e+06
161469	395255	4.43713e+06
161701	395251	4.43713e+06
161933	395250	4.43713e+06
162165	395250	4.43713e+06
162397	395251	4.43713e+06
162628	395250	4.43713e+06
162860	395250	4.43713e+06
163092	395250	4.43713e+06
163324	395252	4.43713e+06
163556	395250	4.43713e+06
163788	395251	4.43713e+06
164020	395251	4.43713e+06
164252	395251	4.43713e+06
164511	395250	4.43713e+06
164743	395250	4.43713e+06
164974	395251	4.43713e+06
165206	395246	4.43715e+06
165437	395245	4.43714e+06
165669	395244	4.43714e+06
165901	395246	4.43714e+06
166133	395247	4.43713e+06
166365	395245	4.43713e+06
166597	395246	4.43713e+06
166828	395246	4.43713e+06
167060	395247	4.43713e+06
167291	395244	4.43713e+06
167523	395246	4.43713e+06
167754	395245	4.43713e+06
168013	395245	4.43713e+06
168245	395246	4.43713e+06
168477	395246	4.43713e+06
168708	395246	4.43713e+06
168940	395245	4.43713e+06
169172	395248	4.43713e+06
169404	395246	4.43713e+06
169636	395248	4.43713e+06
169867	395245	4.43713e+06
170099	395245	4.43713e+06
170331	395245	4.43713e+06
170563	395246	4.43713e+06
170794	395246	4.43713e+06
171026	395247	4.43713e+06
171258	395246	4.43713e+06
171517	395246	4.43713e+06
171748	395246	4.43713e+06
171980	395245	4.43713e+06
172212	395247	4.43713e+06
172444	395246	4.43713e+06
172676	395245	4.43714e+06
172908	395245	4.43713e+06
173140	395242	4.43714e+06
173372	395243	4.43714e+06
173604	395244	4.43714e+06
173836	395247	4.43714e+06
174068	395247	4.43714e+06
174300	395247	4.43714e+06
174532	395244	4.43714e+06
174764	395245	4.43714e+06
175023	395244	4.43713e+06
175254	395245	4.43713e+06
175486	395248	4.43713e+06
175718	395247	4.43713e+06
175950	395247	4.43714e+06
176182	395247	4.43713e+06
176414	395246	4.43713e+06
176646	395246	4.43713e+06
176878	395246	4.43713e+06
177110	395245	4.43713e+06
177342	395247	4.43713e+06
177574	395246	4.43714e+06
177806	395248	4.43714e+06
178038	395244	4.43713e+06
178270	395244	4.43714e+06
178529	395245	4.43713e+06
178761	395246	4.43713e+06
178993	395247	4.43713e+06
179225	395250	4.43714e+06
179457	395247	4.43713e+06
179689	395247	4.43714e+06
179921	395250	4.43714e+06
180153	395246	4.43714e+06
180384	395250	4.43714e+06
180616	395245	4.43714e+06
180848	395248	4.43714e+06
181080	395242	4.43714e+06
181312	395248	4.43714e+06
181544	395232	4.43713e+06
181776	395226	4.43712e+06
182035	395223	4.43712e+06
182267	395225	4.43712e+06
182499	395223	4.43712e+06
182731	395223	4.43712e+06
182962	395223	4.43712e+06
183194	395223	4.43712e+06
183425	395223	4.43712e+06
183657	395223	4.43712e+06
183889	395226	4.43713e+06
184121	395223	4.43713e+06
184352	395221	4.43713e+06
184584	395219	4.43713e+06
184816	395218	4.43713e+06
185048	395215	4.43713e+06
185280	395216	4.43713e+06
185539	395233	4.43712e+06
185771	395237	4.43712e+06
186003	395246	4.43713e+06
186234	395245	4.43713e+06
186466	395244	4.43713e+06
186698	395245	4.43713e+06
186930	395245	4.43713e+06
187162	395245	4.43713e+06
187393	395245	4.43713e+06
187625	395246	4.43713e+06
187857	395244	4.43713e+06
188088	395244	4.43713e+06
188320	395245	4.43713e+06
188552	395244	4.43713e+06
188783	395247	4.43713e+06
189043	395245	4.43713e+06
189506	395240	4.43711e+06
189737	395246	4.43713e+06
189969	395245	4.43713e+06
190201	395244	4.43713e+06
190432	395244	4.43713e+06
190664	395246	4.43713e+06
190896	395247	4.43713e+06
191128	395246	4.43713e+06
191360	395247	4.43713e+06
191592	395245	4.43713e+06
191824	395247	4.43713e+06
192056	395246	4.43713e+06
192288	395245	4.43713e+06
192547	395176	4.43715e+06
192779	395149	4.43715e+06
193011	395125	4.43715e+06
193243	395106	4.43715e+06
193475	395087	4.43714e+06
193707	395066	4.43714e+06
193939	395029	4.43715e+06
194171	394998	4.43716e+06
194403	394982	4.43716e+06
194635	394974	4.43716e+06
194867	394947	4.43716e+06
195099	394942	4.43715e+06
195331	394941	4.43715e+06
195562	394943	4.43716e+06
195794	394913	4.43717e+06
196053	394903	4.43724e+06
196284	394899	4.43722e+06
196515	394894	4.43724e+06
196747	394897	4.43723e+06
196979	394898	4.43723e+06
197211	394917	4.43718e+06
197442	395084	4.43715e+06
197674	395100	4.43715e+06
197905	395112	4.43715e+06
198137	395121	4.43714e+06
198369	395117	4.43714e+06
198600	395105	4.43713e+06
198832	395103	4.43713e+06
199063	395084	4.43713e+06
199294	395061	4.43713e+06
199552	395003	4.43715e+06
199783	394978	4.43715e+06
200015	394969	4.43715e+06
200247	394952	4.43715e+06
200478	394932	4.43716e+06
200710	394915	4.43718e+06
201174	394897	4.43724e+06
201406	394900	4.43724e+06
201638	394895	4.43723e+06
202101	394894	4.43724e+06
202333	394891	4.43724e+06
202565	394912	4.43727e+06
203286	394906	4.43726e+06
203518	394907	4.43726e+06
203750	394904	4.43726e+06
203982	394903	4.43724e+06
204214	394915	4.43727e+06
205834	394918	4.43726e+06
206786	394897	4.43724e+06
207712	394904	4.43724e+06
207944	394911	4.43724e+06
208176	394912	4.43725e+06
208408	394899	4.43723e+06
209102	394893	4.43723e+06
211443	394899	4.43725e+06
211906	394913	4.43724e+06
212832	394917	4.43726e+06
213064	394901	4.43723e+06
214017	394917	4.43719e+06
214248	395006	4.43717e+06
214480	395089	4.43716e+06
214712	395154	4.43715e+06
214943	395191	4.43714e+06
215175	395264	4.43716e+06
215407	395261	4.43713e+06
215639	395250	4.43713e+06
215871	395258	4.4371e+06
216103	395247	4.43709e+06
216334	395228	4.43709e+06
216566	395216	4.4371e+06
216798	395198	4.43711e+06
217056	395146	4.43713e+06
217287	395130	4.43714e+06
217518	395097	4.43715e+06
217750	395045	4.43715e+06
217981	394995	4.43716e+06
218212	394969	4.43717e+06
218444	394905	4.43724e+06
219369	394905	4.43724e+06
219601	394905	4.43724e+06
220064	394893	4.43721e+06
220785	394911	4.43725e+06
221248	394915	4.43724e+06
221480	394895	4.43721e+06
223562	394942	4.43722e+06
228483	394913	4.43724e+06
228714	394901	4.43723e+06
228946	394901	4.43724e+06
229178	394908	4.43723e+06
229410	394913	4.43723e+06
229641	394920	4.43718e+06
229873	394984	4.43715e+06
230105	395046	4.43714e+06
230336	395123	4.43713e+06
230568	395164	4.43713e+06
230799	395217	4.43714e+06
231064	395264	4.43714e+06
231295	395262	4.43711e+06
231527	395231	4.43709e+06
231759	395217	4.43709e+06
231990	395209	4.43709e+06
232222	395193	4.4371e+06
232453	395184	4.43709e+06
232685	395170	4.43709e+06
232917	395155	4.4371e+06
233149	395167	4.4371e+06
233380	395185	4.43711e+06
233611	395237	4.43711e+06
233843	395267	4.4371e+06
234075	395262	4.43709e+06
234306	395260	4.43708e+06
234570	395260	4.43708e+06
234802	395262	4.43708e+06
235034	395249	4.43708e+06
235265	395240	4.43708e+06
235497	395245	4.43709e+06
235729	395239	4.4371e+06
235960	395228	4.4371e+06
236192	395219	4.4371e+06
236424	395235	4.43709e+06
236656	395267	4.43709e+06
236888	395268	4.43708e+06
237120	395259	4.43707e+06
237352	395244	4.43708e+06
237584	395221	4.43708e+06
237815	395197	4.43709e+06
238079	395184	4.4371e+06
238310	395161	4.4371e+06
238541	395139	4.4371e+06
238772	395128	4.43711e+06
239004	395104	4.43711e+06
239236	395076	4.43712e+06
239468	395048	4.43713e+06
239700	395011	4.43714e+06
239932	394984	4.43715e+06
240163	394952	4.43716e+06
240395	394897	4.43724e+06
240627	394900	4.43724e+06
240858	394910	4.43723e+06
241089	395019	4.43716e+06
241321	395051	4.43715e+06
241585	395076	4.43715e+06
241816	395101	4.43714e+06
242047	395142	4.43712e+06
242279	395171	4.43713e+06
242511	395178	4.43714e+06
242742	395177	4.43715e+06
242973	395159	4.43715e+06
243205	395149	4.43714e+06
243437	395117	4.43714e+06
243669	395094	4.43713e+06
243900	395066	4.43713e+06
244132	395020	4.43713e+06
244364	395008	4.43714e+06
244595	394998	4.43714e+06
244827	394989	4.43715e+06
245091	394986	4.43716e+06
245322	395001	4.43716e+06
245554	395031	4.43716e+06
245786	395111	4.43716e+06
246018	395134	4.43716e+06
246249	395174	4.43715e+06
246481	395192	4.43715e+06
246713	395209	4.43715e+06
246945	395220	4.43715e+06
247176	395229	4.43714e+06
247407	395233	4.43714e+06
247639	395236	4.43714e+06
247871	395236	4.43714e+06
248102	395234	4.43714e+06
248334	395230	4.43713e+06
248598	395223	4.43713e+06
248830	395219	4.43713e+06
249062	395216	4.43713e+06
249294	395217	4.43713e+06
249525	395216	4.43713e+06
249756	395217	4.43713e+06
249987	395217	4.43713e+06
250219	395217	4.43713e+06
250450	395218	4.43713e+06
250682	395218	4.43713e+06
250913	395217	4.43713e+06
251145	395217	4.43713e+06
251377	395217	4.43713e+06
251609	395216	4.43713e+06
251841	395217	4.43713e+06
252105	395218	4.43713e+06
252337	395217	4.43713e+06
252568	395218	4.43712e+06
252800	395218	4.43712e+06
253032	395217	4.43712e+06
253264	395219	4.43713e+06
253496	395219	4.43713e+06
253727	395219	4.43713e+06
253959	395219	4.43713e+06
254190	395219	4.43713e+06
254422	395220	4.43713e+06
254654	395220	4.43713e+06
254885	395219	4.43713e+06
255117	395221	4.43713e+06
255349	395217	4.43712e+06
255613	395221	4.43712e+06
255845	395219	4.43713e+06
256077	395218	4.43712e+06
256308	395219	4.43713e+06
256540	395218	4.43712e+06
256772	395217	4.43712e+06
257003	395219	4.43713e+06
257235	395220	4.43712e+06
257467	395219	4.43713e+06
257699	395219	4.43712e+06
257931	395218	4.43712e+06
258163	395219	4.43712e+06
258394	395220	4.43713e+06
258626	395218	4.43712e+06
258857	395218	4.43712e+06
259121	395219	4.43712e+06
259353	395219	4.43712e+06
259585	395218	4.43712e+06
259816	395220	4.43713e+06
260048	395218	4.43713e+06
260279	395219	4.43713e+06
260511	395219	4.43713e+06
260743	395217	4.43712e+06
260975	395218	4.43713e+06
261207	395218	4.43713e+06
261439	395219	4.43713e+06
261670	395219	4.43712e+06
261901	395220	4.43712e+06
262133	395219	4.43713e+06
262365	395221	4.43713e+06
262629	395223	4.43713e+06
262861	395225	4.43713e+06
263092	395220	4.43713e+06
263324	395217	4.43713e+06
263555	395217	4.43713e+06
263787	395223	4.43713e+06
264019	395220	4.43713e+06
264250	395220	4.43712e+06
264482	395219	4.43713e+06
264714	395224	4.43713e+06
264946	395225	4.43713e+06
265178	395228	4.43713e+06
265409	395228	4.43713e+06
265641	395228	4.43713e+06
265872	395230	4.43713e+06
266136	395233	4.43713e+06
266368	395235	4.43712e+06
266599	395234	4.43712e+06
266831	395235	4.43712e+06
267063	395234	4.43712e+06
267295	395233	4.43712e+06
267526	395235	4.43712e+06
267758	395234	4.43712e+06
267990	395233	4.43712e+06
268221	395233	4.43712e+06
268453	395233	4.43712e+06
268685	395233	4.43712e+06
268916	395232	4.43712e+06
269148	395232	4.43712e+06
269379	395233	4.43712e+06
269643	395232	4.43712e+06
269874	395231	4.43712e+06
270106	395231	4.43712e+06
270338	395231	4.43712e+06
270569	395235	4.43712e+06
270801	395234	4.43712e+06
271032	395233	4.43712e+06
271264	395233	4.43712e+06
271496	395233	4.43712e+06
271728	395232	4.43712e+06
271960	395233	4.43712e+06
272192	395233	4.43712e+06
272423	395233	4.43712e+06
272655	395232	4.43712e+06
272887	395233	4.43712e+06
273152	395232	4.43712e+06
273383	395232	4.43712e+06
273615	395230	4.43712e+06
273847	395233	4.43712e+06
274078	395233	4.43712e+06
274310	395231	4.43712e+06
274541	395232	4.43712e+06
274773	395234	4.43712e+06
275005	395233	4.43712e+06
275236	395231	4.43712e+06
275467	395231	4.43712e+06
275699	395231	4.43712e+06
275930	395231	4.43712e+06
276162	395232	4.43712e+06
276393	395232	4.43712e+06
276657	395232	4.43712e+06
276889	395232	4.43712e+06
277121	395232	4.43712e+06
277352	395232	4.43712e+06
277584	395232	4.43712e+06
277815	395232	4.43712e+06
278046	395233	4.43712e+06
278278	395233	4.43712e+06
278510	395231	4.43712e+06
278741	395233	4.43712e+06
278973	395231	4.43712e+06
279205	395246	4.43716e+06
279436	395256	4.43715e+06
279668	395259	4.43713e+06
279899	395253	4.43712e+06
280168	395206	4.43712e+06
280399	395164	4.43714e+06
280631	395153	4.43714e+06
280863	395140	4.43713e+06
281095	395096	4.43713e+06
281327	395036	4.43715e+06
281559	395017	4.43715e+06
281791	395003	4.43715e+06
282022	394987	4.43715e+06
282254	394968	4.43716e+06
282485	394946	4.43715e+06
282716	394954	4.43715e+06
283179	395092	4.43715e+06
283411	395138	4.43714e+06
283680	395180	4.43714e+06
283912	395228	4.43715e+06
284144	395259	4.43713e+06
284376	395261	4.43711e+06
284607	395257	4.43709e+06
284839	395256	4.43708e+06
285071	395254	4.43708e+06
285303	395261	4.43707e+06
285535	395245	4.43708e+06
285766	395217	4.43709e+06
285998	395204	4.4371e+06
286229	395189	4.4371e+06
286461	395168	4.4371e+06
286693	395153	4.43711e+06
286925	395140	4.43712e+06
287194	395129	4.43712e+06
287425	395113	4.43711e+06
287657	395105	4.43712e+06
287889	395101	4.43713e+06
288121	395086	4.43713e+06
288353	395075	4.43714e+06
288584	395058	4.43714e+06
288816	395044	4.43714e+06
289047	395024	4.43714e+06
289278	395011	4.43715e+06
289510	394987	4.43716e+06
289742	394972	4.43716e+06
289974	394896	4.43716e+06
290206	394897	4.43717e+06
293710	394914	4.43718e+06
296752	394907	4.43723e+06
296984	394909	4.43718e+06
297216	394906	4.43718e+06
297448	394902	4.43718e+06
297717	394901	4.43718e+06
297949	394903	4.43718e+06
298181	394902	4.43718e+06
298412	394904	4.43718e+06
298643	394904	4.43719e+06
298875	394903	4.43718e+06
299107	394902	4.43718e+06
299339	394902	4.43719e+06
299571	394904	4.43719e+06
299803	394904	4.43719e+06
300034	394903	4.43719e+06
300266	394904	4.43719e+06
300497	394899	4.43719e+06
300728	394902	4.43719e+06
300960	394901	4.43719e+06
301230	394901	4.43719e+06
301461	394903	4.43719e+06
301693	394904	4.43719e+06
301925	394899	4.43719e+06
302156	394895	4.4372e+06
302388	394899	4.43719e+06
302620	394892	4.43719e+06
302852	394894	4.4372e+06
303083	394887	4.43719e+06
303315	394895	4.43719e+06
303547	394904	4.43718e+06
303779	394901	4.43718e+06
304011	394914	4.43719e+06
304242	394913	4.4372e+06
305667	394914	4.43717e+06
305899	394908	4.43719e+06
306131	394910	4.43719e+06
306363	394909	4.43719e+06
306594	394908	4.43718e+06
306826	394910	4.43719e+06
307058	394907	4.43718e+06
307289	394905	4.43718e+06
307521	394901	4.43718e+06
307752	394900	4.43718e+06
307984	394898	4.43718e+06
308253	394978	4.43716e+06
308485	395032	4.43716e+06
308716	395055	4.43716e+06
308948	395079	4.43716e+06
309180	395116	4.43716e+06
309411	395164	4.43716e+06
309643	395194	4.43716e+06
309875	395229	4.43716e+06
310106	395258	4.43715e+06
310338	395259	4.43713e+06
310569	395228	4.4371e+06
310800	395166	4.43712e+06
311032	395157	4.43712e+06
311264	395143	4.43714e+06
311495	395149	4.43715e+06
311765	395190	4.43715e+06
311996	395215	4.43715e+06
312228	395223	4.43715e+06
312460	395235	4.43716e+06
312691	395269	4.43715e+06
312923	395264	4.43713e+06
313155	395265	4.43711e+06
313386	395262	4.4371e+06
313618	395245	4.4371e+06
313850	395221	4.4371e+06
314082	395203	4.43709e+06
314313	395187	4.4371e+06
314545	395164	4.43711e+06
314777	395141	4.4371e+06
315008	395116	4.43711e+06
315297	395054	4.43712e+06
315529	394972	4.43714e+06
315760	394901	4.43716e+06
315992	394909	4.43718e+06
316223	394910	4.43718e+06
316455	394910	4.43718e+06
316687	394911	4.43718e+06
316919	394910	4.43718e+06
317151	394914	4.43719e+06
317383	394913	4.43719e+06
317615	394913	4.43719e+06
317847	394899	4.43717e+06
318078	394899	4.43717e+06
318310	394938	4.43715e+06
318541	394940	4.43714e+06
318830	394949	4.43715e+06
319062	394941	4.43715e+06
319294	394938	4.43715e+06
319526	394942	4.43715e+06
319757	394936	4.43715e+06
319989	394937	4.43715e+06
320221	394935	4.43715e+06
320453	394939	4.43715e+06
320684	394939	4.43714e+06
320916	394934	4.43715e+06
321148	394937	4.43715e+06
321379	394934	4.43715e+06
321611	394939	4.43714e+06
321843	394944	4.43715e+06
322074	394941	4.43715e+06
322364	394939	4.43715e+06
322596	394963	4.43716e+06
322827	394981	4.43715e+06
323059	395002	4.43715e+06
323291	395018	4.43715e+06
323523	395065	4.43714e+06
323755	395106	4.43714e+06
323986	395146	4.43714e+06
324218	395181	4.43713e+06
324449	395211	4.43713e+06
324680	395232	4.43713e+06
324912	395253	4.43714e+06
325144	395265	4.43715e+06
325376	395247	4.43716e+06
325608	395223	4437160
325897	395181	4.43716e+06
326129	395161	4.43716e+06
326361	395147	4.43716e+06
326593	395131	4.43715e+06
326825	395112	4.43715e+06
327057	395094	4.43715e+06
327288	395086	4.43715e+06
327520	395072	4.43715e+06
327752	395064	4.43715e+06
327984	395041	4.43715e+06
328215	395016	4.43716e+06
328447	394986	4.43716e+06
328679	394902	4.43716e+06
328911	394980	4.43716e+06
329142	395066	4.43714e+06
329431	395148	4.43713e+06
329662	395200	4.43712e+06
329893	395245	4.43711e+06
330125	395259	4.43713e+06
330357	395222	4.43716e+06
330588	395183	4.43716e+06
330820	395161	4.43715e+06
331052	395151	4.43714e+06
331284	395138	4.43713e+06
331516	395120	4.43713e+06
331748	395106	4.43713e+06
331979	395082	4.43713e+06
332211	395069	4.43713e+06
332443	395058	4.43713e+06
332674	395043	4.43714e+06
332968	395034	4.43714e+06
333200	395020	4.43714e+06
333432	395013	4.43714e+06
333663	395008	4.43714e+06
333895	395007	4.43714e+06
334127	395031	4.43713e+06
334359	395062	4.43713e+06
334591	395088	4.43712e+06
334823	395103	4.43712e+06
335054	395125	4.43711e+06
335285	395136	4.4371e+06
335517	395142	4.4371e+06
335749	395158	4.4371e+06
335981	395175	4.43709e+06
336213	395188	4.43709e+06
336507	395179	4.43711e+06
336739	395174	4.43711e+06
336971	395175	4.43711e+06
337203	395176	4.43711e+06
337435	395174	4.43711e+06
337666	395177	4.43711e+06
337898	395174	4.43711e+06
338129	395175	4.43711e+06
338361	395176	4.43711e+06
338592	395173	4.43711e+06
338824	395170	4.4371e+06
339055	395171	4.4371e+06
339287	395175	4.43711e+06
339518	395174	4.43711e+06
339750	395175	4.43711e+06
340044	395176	4.43711e+06
340276	395177	4.43711e+06
340508	395178	4.43711e+06
340739	395176	4.43711e+06
340971	395176	4.43711e+06
341203	395179	4.43711e+06
341434	395178	4.43711e+06
341666	395177	4.43711e+06
341898	395177	4.43711e+06
342130	395177	4.43711e+06
342362	395177	4.43711e+06
342594	395175	4.43711e+06
342826	395176	4.43711e+06
343058	395176	4.43711e+06
343289	395177	4.43711e+06
343584	395178	4.43711e+06
343816	395178	4.43711e+06
344048	395178	4.43711e+06
344279	395178	4.43711e+06
344511	395179	4.43711e+06
344743	395180	4.4371e+06
344974	395180	4.4371e+06
345205	395179	4.4371e+06
345437	395179	4.43711e+06
345669	395179	4.43711e+06
345901	395178	4.43711e+06
346132	395178	4.43711e+06
346363	395178	4.43711e+06
346595	395178	4.43711e+06
346826	395178	4.43711e+06
347120	395178	4.43711e+06
347351	395200	4.43711e+06
347583	395178	4.43711e+06
347815	395179	4.43711e+06
348046	395178	4.43711e+06
348278	395177	4.43711e+06
348510	395177	4.43711e+06
348741	395177	4.43711e+06
348973	395177	4.43711e+06
349204	395177	4.43711e+06
349436	395178	4.43711e+06
349668	395180	4.43711e+06
349899	395177	4.43711e+06
350131	395178	4.43711e+06
350363	395178	4.43711e+06
350667	395177	4.43711e+06
350898	395184	4.43712e+06
351130	395179	4.43711e+06
351362	395178	4.43711e+06
351594	395178	4.43711e+06
351826	395178	4.43711e+06
352057	395182	4.43711e+06
352288	395184	4.4371e+06
352520	395182	4.4371e+06
352752	395178	4.43709e+06
352984	395175	4.4371e+06
353216	395175	4.4371e+06
353448	395176	4.4371e+06
353679	395178	4.43711e+06
353911	395172	4.43711e+06
354215	395171	4.43711e+06
354446	395172	4.4371e+06
354678	395172	4.43711e+06
354910	395170	4.4371e+06
355141	395171	4.43711e+06
355373	395172	4.4371e+06
355605	395172	4.4371e+06
355837	395172	4.43711e+06
356069	395172	4.43711e+06
356300	395171	4.4371e+06
356532	395171	4.4371e+06
356764	395172	4.4371e+06
356996	395170	4.4371e+06
357228	395172	4.4371e+06
357459	395171	4.43711e+06
357763	395172	4.43711e+06
357995	395171	4.43711e+06
358227	395172	4.43711e+06
358458	395170	4.43711e+06
358690	395173	4.43711e+06
358922	395171	4.4371e+06
359153	395173	4.43711e+06
359385	395173	4.43711e+06
359617	395173	4.43711e+06
359849	395172	4.43711e+06
360081	395172	4.4371e+06
360313	395172	4.43711e+06
360545	395172	4.43711e+06
360777	395171	4.4371e+06
361008	395173	4.4371e+06
361313	395174	4.4371e+06
361545	395171	4.4371e+06
361777	395171	4.43711e+06
362009	395172	4.43711e+06
362241	395170	4.43711e+06
362473	395171	4.43711e+06
362704	395171	4.4371e+06
362936	395170	4.43711e+06
363167	395171	4.43711e+06
363399	395171	4.43711e+06
363631	395171	4.43711e+06
363862	395171	4.43711e+06
364094	395171	4.43711e+06
364326	395170	4.43711e+06
364558	395168	4.4371e+06
364842	395144	4.43711e+06
365074	395135	4.43713e+06
365306	395106	4.43713e+06
365538	395078	4.43714e+06
365770	395063	4.43714e+06
366002	395050	4.43714e+06
366233	395008	4.43716e+06
366465	394942	4.43717e+06
366696	394894	4.43717e+06
366928	394904	4.43716e+06
367160	394894	4.43717e+06
367391	394899	4.43716e+06
367623	394906	4.43715e+06
367855	394891	4.43719e+06
368087	394901	4.43719e+06
368371	394896	4.43717e+06
368603	395039	4.43716e+06
368835	395081	4.43712e+06
369067	395201	4.43709e+06
369298	395225	4.43708e+06
369530	395236	4.43708e+06
369761	395259	4.43708e+06
369993	395259	4.43708e+06
370225	395257	4.43708e+06
370457	395253	4.4371e+06
370689	395252	4.43712e+06
370921	395215	4.43714e+06
371152	395166	4.43716e+06
371384	395098	4.43716e+06
371615	394944	4.43717e+06
371899	394900	4.43719e+06
372131	394898	4.43718e+06
372363	394895	4.43718e+06
372595	394912	4.43719e+06
372827	394903	4.43716e+06
373059	394895	4.43717e+06
373290	394894	4.43717e+06
373522	394895	4.43717e+06
373754	394895	4.43717e+06
373986	394896	4.43717e+06
374218	394895	4.43717e+06
374450	394899	4.43717e+06
374681	394897	4.43717e+06
374913	394895	4.43717e+06
375144	394896	4.43716e+06
375428	394896	4.43718e+06
375660	394901	4.43717e+06
375891	394899	4.43717e+06
376123	394897	4.43717e+06
376354	394895	4.43717e+06
376585	394906	4.43715e+06
376817	394898	4.43717e+06
377049	394898	4.43717e+06
377280	394898	4.43718e+06
377512	394901	4.43718e+06
377744	394897	4.43717e+06
377976	394898	4.43717e+06
378208	394908	4.43717e+06
378440	394902	4.43717e+06
378672	394901	4.43718e+06
378956	394899	4.43717e+06
379188	394904	4.43718e+06
379420	394902	4.43717e+06
379652	394899	4.43718e+06
379884	394897	4.43718e+06
380115	394890	4.43718e+06
380347	394894	4.43718e+06
380579	394911	4.43719e+06
380811	394906	4.43718e+06
381043	394915	4.43718e+06
381275	394900	4.43716e+06
382200	394901	4.43717e+06
382716	394909	4.43718e+06
382948	394912	4.43719e+06
383179	394877	4.43719e+06
383642	394910	4.43718e+06
383874	394911	4.43717e+06
384337	394896	4.43718e+06
384800	394896	4.43716e+06
385032	394903	4.43717e+06
385495	394894	4.43717e+06
386242	394888	4.43717e+06
386705	394930	4.43718e+06
387168	394911	4.43717e+06
387400	394995	4.43715e+06
387632	395019	4.43714e+06
387864	395072	4.43712e+06
388096	395100	4.43712e+06
388328	395131	4.43712e+06
388560	395140	4.43712e+06
388792	395194	4.4371e+06
389024	395226	4.4371e+06
389255	395247	4.43709e+06
389540	395267	4.4371e+06
389772	395264	4.43713e+06
390004	395263	4.43714e+06
390236	395262	4.43715e+06
390468	395259	4.43715e+06
390699	395262	4.43716e+06
390931	395236	4.43713e+06
391163	395185	4.43712e+06
391395	395162	4.43711e+06
391627	395072	4.43712e+06
391859	394929	4.43716e+06
392090	394910	4.43719e+06
392322	394913	4.43719e+06
392553	394900	4.43719e+06
392784	394902	4.43719e+06
393531	394907	4.43719e+06
393994	394900	4.43718e+06
394226	394900	4.43719e+06
394458	394903	4.43718e+06
394690	394895	4.43717e+06
395847	394921	4.43719e+06
396825	394945	4.4372e+06
397057	394904	4.4372e+06
397520	394908	4.43719e+06
397751	394904	4.4372e+06
397983	394902	4.43718e+06
398214	394901	4.43718e+06
398446	394903	4.43718e+06
398677	394903	4.43719e+06
398909	394907	4.43718e+06
399141	394907	4.43719e+06
399373	394913	4.43719e+06
399605	394909	4.43719e+06
399837	394910	4.43719e+06
400121	394910	4.43719e+06
400353	394909	4.43719e+06
400585	394910	4.43719e+06
400817	394909	4.43719e+06
401049	394916	4.43718e+06
401281	394907	4.43719e+06
401512	394909	4.43719e+06
401744	394913	4.43718e+06
401976	394908	4.43719e+06
402208	394907	4.43719e+06
402440	394912	4.43719e+06
402672	394906	4.43719e+06
402904	394910	4.43719e+06
403136	394910	4.43719e+06
403367	394911	4.43719e+06
404336	394938	4.43715e+06
404567	394941	4.43714e+06
404799	394941	4.43715e+06
405030	394958	4.43716e+06
405262	394969	4.43716e+06
405494	394987	4.43716e+06
405725	395005	4.43716e+06
405957	395020	4.43716e+06
406189	395031	4.43716e+06
407158	395123	4.43714e+06
407390	395148	4.43713e+06
407621	395175	4.43713e+06
407853	395191	4.43712e+06
408085	395218	4.43712e+06
408317	395248	4.43712e+06
408549	395260	4.4371e+06
408781	395254	4.43708e+06
409013	395233	4.43707e+06
409245	395227	4.43708e+06
409477	395212	4.43708e+06
409709	395198	4.43709e+06
409941	395186	4.43709e+06
410172	395177	4.43709e+06
410404	395164	4.4371e+06
410678	395150	4.4371e+06
410910	395138	4.4371e+06
411142	395117	4.43711e+06
411374	395103	4.43711e+06
411606	395097	4.43712e+06
411838	395079	4.43712e+06
412070	395066	4.43713e+06
412301	395055	4.43713e+06
412532	395027	4.43713e+06
412764	394925	4.43716e+06
412996	394900	4.43716e+06
413228	394907	4.43716e+06
413460	394945	4.43716e+06
413692	395000	4.43715e+06
413923	395036	4.43715e+06
414197	395071	4.43714e+06
414429	395110	4.43713e+06
414660	395155	4.43713e+06
414892	395187	4.43713e+06
415123	395218	4.43712e+06
415355	395265	4.4371e+06
415587	395263	4.43708e+06
415819	395261	4.43708e+06
416050	395223	4.43709e+06
416282	395219	4.4371e+06
416514	395191	4.4371e+06
416746	395136	4.4371e+06
416978	395143	4.43713e+06
417210	395142	4.43716e+06
417441	395119	4.43716e+06
417735	395091	4.43716e+06
417966	394987	4.43716e+06
418198	394943	4.43715e+06
418430	395047	4.43713e+06
418661	395077	4.43712e+06
418893	395085	4.43712e+06
419125	395099	4.43713e+06
419357	395124	4.43712e+06
419589	395138	4.43712e+06
419821	395166	4.43714e+06
420052	395173	4.43715e+06
420284	395160	4.43715e+06
420516	395165	4.43713e+06
420748	395257	4.4371e+06
420980	395257	4.4371e+06
421274	395261	4.4371e+06
421506	395267	4.4371e+06
421738	395266	4.4371e+06
421970	395265	4.4371e+06
422202	395266	4.4371e+06
422434	395266	4.4371e+06
422666	395266	4.4371e+06
422898	395266	4.4371e+06
423129	395266	4.4371e+06
423361	395266	4.4371e+06
423593	395267	4.4371e+06
423825	395266	4.4371e+06
424057	395266	4.4371e+06
424289	395267	4.43709e+06
424521	395268	4.4371e+06
424816	395265	4.4371e+06
425048	395268	4.4371e+06
425279	395266	4.43709e+06
425511	395268	4.43709e+06
425743	395267	4.4371e+06
425975	395276	4.43711e+06
426207	395269	4.43709e+06
426439	395271	4.4371e+06
426670	395271	4.4371e+06
426902	395269	4.43709e+06
427134	395271	4.4371e+06
427366	395268	4.43709e+06
427598	395267	4.43709e+06
427830	395267	4.4371e+06
428062	395268	4.43709e+06
428356	395267	4.4371e+06
428588	395267	4.43711e+06
428820	395260	4.4371e+06
429052	395261	4.4371e+06
429284	395261	4.4371e+06
429516	395260	4.43711e+06
429748	395257	4.43712e+06
429980	395254	4.43713e+06
430212	395253	4.43713e+06
430444	395249	4.43713e+06
430676	395237	4.43712e+06
430908	395232	4.43711e+06
431140	395234	4.43711e+06
431372	395230	4.43711e+06
431604	395230	4.43711e+06
431898	395230	4.43711e+06
432130	395231	4.43711e+06
432362	395232	4.43711e+06
432594	395231	4.43712e+06
432826	395232	4.43711e+06
433058	395233	4.43711e+06
433290	395233	4.43711e+06
433522	395232	4.43711e+06
433754	395233	4.43711e+06
433986	395233	4.43711e+06
434218	395232	4.43711e+06
434450	395234	4.43711e+06
434682	395231	4.43711e+06
434914	395231	4.43711e+06
435146	395233	4.43711e+06
435440	395231	4.43711e+06
435672	395231	4.43711e+06
435904	395232	4.43711e+06
436136	395234	4.43712e+06
436368	395232	4.43711e+06
436600	395232	4.43711e+06
436832	395233	4.43711e+06
437064	395233	4.43711e+06
437296	395233	4.43711e+06
437528	395236	4.43712e+06
437760	395233	4.43712e+06
437992	395233	4.43712e+06
438224	395234	4.43712e+06
438456	395234	4.43712e+06
438688	395233	4.43712e+06
439002	395233	4.43711e+06
439234	395233	4.43712e+06
439466	395233	4.43712e+06
439698	395232	4.43712e+06
439930	395232	4.43712e+06
440162	395234	4.43712e+06
440394	395231	4.43712e+06
440626	395232	4.43711e+06
440858	395230	4.43711e+06
441090	395231	4.43711e+06
441322	395231	4.43711e+06
441554	395231	4.43711e+06
441786	395231	4.43711e+06
442018	395231	4.43711e+06
442250	395231	4.43711e+06
442564	395231	4.43711e+06
442796	395231	4.43711e+06
443028	395231	4.43711e+06
443260	395231	4.43711e+06
443492	395232	4.43711e+06
443724	395231	4.43712e+06
443956	395230	4.43711e+06
444188	395229	4.43711e+06
444419	395231	4.43711e+06
444651	395232	4.43711e+06
444883	395229	4.43711e+06
445115	395230	4.43712e+06
445578	395231	4.43712e+06
445810	395232	4.43711e+06
446124	395232	4.43711e+06
446356	395232	4.43711e+06
446588	395231	4.43712e+06
446820	395234	4.43712e+06
447051	395232	4.43712e+06
447283	395232	4.43712e+06
447515	395232	4.43712e+06
447747	395231	4.43711e+06
447979	395231	4.43711e+06
448211	395232	4.43711e+06
448443	395231	4.43711e+06
448674	395232	4.43711e+06
448906	395231	4.43711e+06
449138	395230	4.43711e+06
449370	395231	4.43712e+06
449684	395232	4.43712e+06
449916	395231	4.43712e+06
450148	395232	4.43712e+06
450380	395233	4.43712e+06
450612	395231	4.43711e+06
450844	395231	4.43712e+06
451076	395233	4.43712e+06
451308	395231	4.43712e+06
451540	395230	4.43712e+06
451772	395222	4.43712e+06
452004	395155	4.43715e+06
452236	395141	4.43714e+06
452467	395117	4.43714e+06
452699	395051	4.43716e+06
452931	394995	4.43717e+06
453245	394900	4.43717e+06
453477	394901	4.43717e+06
453709	394893	4.43717e+06
453941	394901	4.43717e+06
454173	394978	4.43715e+06
454405	395003	4.43714e+06
454636	395030	4.43714e+06
454868	395040	4.43715e+06
455100	395052	4.43715e+06
455332	395075	4.43715e+06
455564	395089	4.43715e+06
455796	395104	4.43715e+06
456028	395118	4.43715e+06
456260	395128	4.43715e+06
456492	395133	4.43715e+06
457038	395154	4.43715e+06
457270	395167	4.43715e+06
457502	395175	4.43715e+06
457734	395179	4.43714e+06
457966	395174	4.43714e+06
458198	395159	4.43713e+06
458430	395143	4.43714e+06
458661	394938	4.43716e+06
458893	394901	4.43718e+06
461294	394896	4.43717e+06
461526	394896	4.43716e+06
461757	394898	4.43716e+06
461989	394897	4.43717e+06
462221	394898	4.43717e+06
462452	394902	4.43717e+06
462684	394900	4.43718e+06
462916	394898	4.43719e+06
463148	394899	4.43719e+06
477195	394924	4.43714e+06
477687	394920	4.43715e+06
477919	394930	4.43715e+06
478613	394937	4.43716e+06
478844	394932	4.43715e+06
479307	394915	4.43715e+06
479539	394928	4.43715e+06
479771	394923	4.43715e+06
480003	394890	4.43716e+06
480235	394930	4.43715e+06
480698	394918	4.43716e+06
480930	394939	4.43716e+06
481190	394930	4.43716e+06
481421	394918	4.43715e+06
481653	394926	4.43715e+06
481885	394913	4.43714e+06
482117	394927	4.43716e+06
482349	394932	4.43716e+06
482581	394916	4.43716e+06
483276	394947	4.43711e+06
483739	394900	4.43718e+06
483971	394915	4.43715e+06
484203	394978	4.43715e+06
484435	395004	4.43715e+06
484695	395033	4.43716e+06
484927	395053	4.43716e+06
485158	395070	4.43716e+06
485390	395082	4.43716e+06
485621	395089	4.43716e+06
485853	395106	4.43716e+06
486085	395119	4.43716e+06
486317	395104	4.43712e+06
486548	395158	4.43715e+06
486780	395168	4.43715e+06
487011	395181	4.43715e+06
487243	395171	4.43713e+06
487474	395129	4.43713e+06
487706	395094	4.43713e+06
487938	395052	4.43713e+06
488198	394906	4.43716e+06
488430	394880	4.43719e+06
488662	394902	4.43717e+06
489588	394903	4.43716e+06
489819	394925	4.43716e+06
490051	394937	4.43715e+06
490282	394942	4.43714e+06
490514	394940	4.43715e+06
490745	394946	4.43714e+06
490977	394943	4.43715e+06
491209	394943	4.43715e+06
491441	394943	4.43715e+06
491701	394941	4.43715e+06
491932	394939	4.43715e+06
492164	394943	4.43715e+06
492396	394939	4.43715e+06
492628	394946	4.43714e+06
492860	395009	4.43715e+06
493092	395093	4.43715e+06
493324	395109	4.43714e+06
493556	395114	4.43714e+06
493788	395123	4.43713e+06
494020	395136	4.43713e+06
494252	395153	4.43713e+06
494484	395163	4.43713e+06
494716	395172	4.43713e+06
494948	395179	4.43713e+06
495208	395190	4.43711e+06
495440	395191	4.43712e+06
495672	395211	4.43711e+06
495904	395221	4.43711e+06
496136	395230	4.4371e+06
496368	395239	4.4371e+06
496600	395254	4.4371e+06
496832	395263	4.43708e+06
497063	395246	4.43708e+06
497294	395232	4.43708e+06
497526	395212	4.43709e+06
497757	395197	4.43709e+06
497989	395177	4.4371e+06
498220	395148	4.4371e+06
498451	395127	4.43711e+06
498711	395112	4.43711e+06
498942	395068	4.43712e+06
499174	394920	4.43716e+06
499406	394902	4.43717e+06
499869	394918	4.43714e+06
500100	394903	4.43717e+06
500331	394909	4.43717e+06
500563	394944	4.43716e+06
500795	394945	4.43716e+06
501026	394947	4.43716e+06
501257	394968	4.43716e+06
501489	394991	4.43716e+06
501721	395018	4.43716e+06
501952	395036	4.43716e+06
502212	395066	4.43716e+06
502444	395088	4.43715e+06
502676	395109	4.43714e+06
502907	395126	4.43712e+06
503139	395174	4.43711e+06
503370	395201	4.4371e+06
503601	395225	4.4371e+06
503833	395256	4.43709e+06
504065	395262	4.43707e+06
504296	395239	4.43708e+06
504528	395214	4.4371e+06
504760	395188	4.43711e+06
504991	395168	4.43711e+06
505222	395158	4.43712e+06
505454	395151	4.43714e+06
505715	395197	4.43715e+06
505947	395217	4.43715e+06
506178	395237	4.43714e+06
506410	395243	4.43714e+06
506642	395244	4.43713e+06
506873	395241	4.43712e+06
507105	395229	4.43712e+06
507336	395223	4.43712e+06
507568	395211	4.43713e+06
507800	395208	4.43713e+06
508031	395208	4.43713e+06
508263	395207	4.43713e+06
508495	395208	4.43712e+06
508727	395208	4.43712e+06
508959	395208	4.43713e+06
509219	395207	4.43713e+06
509450	395208	4.43713e+06
509682	395208	4.43713e+06
509914	395209	4.43712e+06
510146	395207	4.43713e+06
510377	395209	4.43713e+06
510609	395208	4.43712e+06
510841	395207	4.43712e+06
511073	395206	4.43712e+06
511304	395206	4.43712e+06
511535	395207	4.43712e+06
511767	395209	4.43712e+06
511999	395208	4.43713e+06
512230	395207	4.43713e+06
512461	395209	4.43712e+06
512721	395210	4.43712e+06
512952	395205	4.43713e+06
513184	395207	4.43712e+06
513415	395211	4.43712e+06
513647	395202	4.43713e+06
513879	395208	4.43712e+06
514110	395207	4.43712e+06
514342	395208	4.43712e+06
514573	395207	4.43712e+06
514805	395207	4.43712e+06
515037	395207	4.43712e+06
515268	395207	4.43712e+06
515500	395207	4.43712e+06
515732	395207	4.43712e+06
515964	395208	4.43712e+06
516224	395207	4.43712e+06
516456	395208	4.43712e+06
516688	395209	4.43712e+06
516920	395209	4.43712e+06
517152	395210	4.43711e+06
517384	395210	4.43712e+06
517616	395208	4.43712e+06
517847	395207	4.43712e+06
518079	395208	4.43712e+06
518311	395209	4.43712e+06
518542	395208	4.43712e+06
518774	395207	4.43712e+06
519006	395211	4.43712e+06
519238	395209	4.43712e+06
519470	395212	4.43712e+06
519730	395211	4.43712e+06
519961	395203	4.43712e+06
520193	395178	4.43713e+06
520425	395180	4.43713e+06
520657	395184	4.43714e+06
520888	395185	4.43714e+06
521119	395191	4.43714e+06
521351	395193	4.43714e+06
521583	395193	4.43714e+06
521815	395195	4.43714e+06
522047	395194	4.43714e+06
522279	395194	4.43714e+06
522511	395195	4.43714e+06
522743	395195	4.43714e+06
522974	395196	4.43714e+06
523234	395197	4.43715e+06
523465	395195	4.43714e+06
523697	395195	4.43714e+06
523928	395194	4.43714e+06
524160	395193	4.43714e+06
524392	395194	4.43714e+06
524624	395196	4.43714e+06
524855	395195	4.43714e+06
525087	395192	4.43714e+06
525319	395193	4.43714e+06
525551	395192	4.43714e+06
525783	395196	4.43714e+06
526014	395191	4.43714e+06
526246	395192	4.43714e+06
526478	395194	4.43714e+06
526738	395194	4.43714e+06
526970	395194	4.43714e+06
527202	395195	4.43714e+06
527433	395194	4.43714e+06
527665	395193	4.43714e+06
527897	395192	4.43714e+06
528128	395192	4.43714e+06
528360	395191	4.43714e+06
528592	395194	4.43714e+06
528824	395194	4.43714e+06
529055	395193	4.43714e+06
529287	395195	4.43714e+06
529518	395195	4.43714e+06
529750	395192	4.43714e+06
529982	395193	4.43714e+06
530242	395193	4.43714e+06
530474	395194	4.43714e+06
530705	395194	4.43714e+06
530937	395192	4.43714e+06
531169	395193	4.43714e+06
531401	395192	4.43714e+06
531632	395194	4.43714e+06
531864	395192	4.43714e+06
532096	395191	4.43714e+06
532327	395191	4.43714e+06
532558	395190	4.43714e+06
532790	395194	4.43714e+06
533021	395194	4.43714e+06
533253	395191	4.43714e+06
533484	395190	4.43714e+06
533744	395192	4.43714e+06
533976	395193	4.43714e+06
534208	395192	4.43714e+06
534440	395192	4.43714e+06
[truncated: 1,472 more rows]
