# Supplementary material for: Effects of Number of Animals Monitored on Representations of Cattle Group Movement Characteristics and Spatial Occupancy
Source: PLoS One. 2015 Feb 3;10(2):e0113117. doi: 10.1371/journal.pone.0113117 (PMC4315582; doi:10.1371/journal.pone.0113117)
Supplement: S1 File — (ZIP) [file pone.0113117.s001.zip › File S1/GPS data of Group B/M0110.xlsx]

## Sheet: Sheet1
Time	X	Y
0	317933	4.36772e+06
231	317932	4.36769e+06
463	317931	4.36769e+06
695	317932	4.36769e+06
927	317932	4.36769e+06
1158	317932	4.36769e+06
1390	317933	4.36769e+06
1622	317933	4.36769e+06
1854	317932	4.36769e+06
2086	317929	4.36769e+06
2346	317932	4.3677e+06
2578	317932	4.3677e+06
2810	317932	4.36769e+06
3042	317930	4.36769e+06
3274	317931	4.36769e+06
3506	317933	4.3677e+06
3737	317933	4.3677e+06
3969	317935	4.3677e+06
4201	317934	4.3677e+06
4433	317934	4.3677e+06
4665	317934	4.3677e+06
4897	317934	4.3677e+06
5129	317934	4.3677e+06
5361	317935	4.3677e+06
5593	317934	4.3677e+06
5853	317935	4.3677e+06
6085	317935	4.3677e+06
6317	317935	4.3677e+06
6549	317935	4.3677e+06
6781	317935	4.3677e+06
7013	317936	4.3677e+06
7245	317936	4.3677e+06
7477	317936	4.3677e+06
7709	317936	4.36769e+06
7940	317935	4.36769e+06
8172	317935	4.36769e+06
8404	317933	4.3677e+06
8636	317932	4.3677e+06
8868	317932	4.3677e+06
9100	317935	4.3677e+06
9360	317937	4.3677e+06
9592	317936	4.3677e+06
9824	317937	4.36769e+06
10056	317939	4.36768e+06
10288	317939	4.36768e+06
10520	317939	4.36768e+06
10752	317941	4.36768e+06
10984	317943	4.36768e+06
11216	317943	4.36768e+06
11448	317943	4.36768e+06
11680	317944	4.36769e+06
11912	317942	4.36769e+06
12144	317937	4.36769e+06
12376	317936	4.3677e+06
12607	317937	4.36771e+06
12867	317939	4.36771e+06
13099	317941	4.36772e+06
13331	317935	4.36769e+06
13563	317935	4.36769e+06
13795	317936	4.36768e+06
14027	317935	4.36768e+06
14259	317936	4.36768e+06
14491	317935	4.36768e+06
14723	317935	4.36768e+06
14955	317936	4.36769e+06
15187	317935	4.36768e+06
15419	317936	4.36768e+06
15651	317936	4.36768e+06
15883	317936	4.36768e+06
16115	317936	4.36768e+06
16375	317936	4.36768e+06
16607	317936	4.36769e+06
16839	317936	4.36769e+06
17070	317937	4.36768e+06
17302	317935	4.36769e+06
17534	317937	4.36768e+06
17766	317937	4.36768e+06
17998	317937	4.36768e+06
18230	317937	4.36768e+06
18462	317937	4.36768e+06
18694	317939	4.36768e+06
18926	317938	4.36769e+06
19158	317938	4.36768e+06
19390	317937	4.36768e+06
19622	317938	4.36768e+06
19882	317937	4.36768e+06
20114	317938	4.36768e+06
20346	317938	4.36768e+06
20578	317937	4.36768e+06
20810	317939	4.36768e+06
21042	317938	4.36768e+06
21274	317939	4.36768e+06
21506	317939	4.36768e+06
21738	317935	4.36768e+06
21970	317935	4.36768e+06
22202	317934	4.36768e+06
22434	317935	4.36768e+06
22666	317936	4.36768e+06
22898	317936	4.36768e+06
23130	317936	4.36768e+06
23390	317937	4.36768e+06
23622	317936	4.36768e+06
23854	317937	4.36768e+06
24086	317937	4.36768e+06
24318	317937	4.36768e+06
24550	317936	4.36768e+06
24782	317939	4.36768e+06
25014	317939	4.36768e+06
25246	317939	4.36768e+06
25477	317938	4.36768e+06
25709	317992	4.36767e+06
25941	317987	4.36772e+06
26172	317980	4.36775e+06
26404	317980	4.36776e+06
26636	317961	4.36779e+06
26896	317958	4.3678e+06
27128	317957	4.3678e+06
27360	317966	4.36781e+06
27592	317970	4.3678e+06
27824	317979	4.36779e+06
28056	317979	4.36778e+06
28288	317981	4.36775e+06
28520	317986	4.36774e+06
28752	317991	4.36775e+06
28984	317995	4.36779e+06
29216	317993	4.36781e+06
29448	317987	4.3678e+06
29680	317986	4.36779e+06
29912	317984	4.36779e+06
30144	317946	4.3678e+06
30403	317946	4.3678e+06
30635	317945	4.3678e+06
30867	317945	4.36779e+06
31099	317942	4.3678e+06
31331	317939	4.3678e+06
31563	317941	4.36779e+06
31795	317941	4.3678e+06
32027	317941	4.3678e+06
32259	317940	4.3678e+06
32491	317941	4.3678e+06
32723	317936	4.36779e+06
32955	317931	4.36777e+06
33187	317930	4.36777e+06
33419	317931	4.36777e+06
33651	317929	4.36777e+06
33910	317931	4.36777e+06
34142	317931	4.36777e+06
34374	317932	4.36777e+06
34606	317932	4.36777e+06
34838	317932	4.36777e+06
35070	317932	4.36777e+06
35302	317932	4.36777e+06
35534	317933	4.36777e+06
35766	317932	4.36777e+06
35998	317927	4.36777e+06
36230	317929	4.36778e+06
36462	317930	4.36778e+06
36694	317927	4.36778e+06
36926	317928	4.36777e+06
37158	317932	4.36776e+06
37417	317931	4.36776e+06
37649	317932	4.36776e+06
37881	317931	4.36776e+06
38112	317937	4.36777e+06
38344	317949	4.3678e+06
38576	317994	4.3678e+06
38808	317993	4.3678e+06
39040	317981	4.36779e+06
39272	317977	4.36777e+06
39504	317971	4.36778e+06
39736	317928	4.36781e+06
39968	317928	4.3678e+06
40200	317928	4.3678e+06
40432	317927	4.36779e+06
40664	317930	4.3678e+06
40923	317931	4.3678e+06
41154	317930	4.36779e+06
41386	317929	4.36779e+06
41618	317932	4.36779e+06
41850	317933	4.36779e+06
42082	317932	4.36779e+06
42314	317933	4.36779e+06
42546	317933	4.36779e+06
42778	317935	4.36779e+06
43010	317933	4.36779e+06
43242	317932	4.36779e+06
43474	317929	4.36779e+06
43706	317932	4.36779e+06
43938	317932	4.36779e+06
44170	317928	4.36781e+06
44429	317931	4.36781e+06
44661	317930	4.3678e+06
44892	317931	4.36781e+06
45124	317929	4.3678e+06
45356	317930	4.3678e+06
45588	317930	4.3678e+06
45820	317931	4.3678e+06
46052	317929	4.3678e+06
46284	317931	4.3678e+06
46516	317932	4.3678e+06
46748	317930	4.3678e+06
46980	317931	4.3678e+06
47212	317931	4.3678e+06
47444	317931	4.3678e+06
47676	317932	4.36781e+06
47935	317929	4.36781e+06
48167	317932	4.36781e+06
48399	317940	4.36781e+06
48631	317950	4.3678e+06
48863	317948	4.36781e+06
49095	317929	4.36781e+06
49327	317929	4.36781e+06
49559	317927	4.36776e+06
49791	317926	4.36772e+06
50023	317927	4.36769e+06
50255	317932	4.36768e+06
50487	317951	4.36769e+06
50718	317959	4.36772e+06
50950	317958	4.36773e+06
51182	317961	4.36775e+06
51441	317965	4.36776e+06
51672	317971	4.36778e+06
51904	317953	4.3678e+06
52136	317928	4.36781e+06
52368	317929	4.3678e+06
52600	317932	4.3678e+06
52832	317932	4.3678e+06
53064	317930	4.3678e+06
53296	317930	4.3678e+06
53528	317931	4.3678e+06
53760	317930	4.3678e+06
53992	317931	4.3678e+06
54224	317932	4.3678e+06
54456	317931	4.3678e+06
54688	317930	4.3678e+06
54947	317931	4.3678e+06
55179	317931	4.3678e+06
55411	317929	4.3678e+06
55643	317930	4.36781e+06
55875	317932	4.3678e+06
56107	317960	4.36778e+06
56339	317959	4.36778e+06
56571	317958	4.36779e+06
56803	317950	4.3678e+06
57035	317945	4.3678e+06
57267	317944	4.3678e+06
57499	317951	4.36777e+06
57731	317938	4.36776e+06
57963	317935	4.36775e+06
58194	317932	4.36773e+06
58453	317930	4.36773e+06
58684	317928	4.36771e+06
58916	317928	4.3677e+06
59148	317943	4.36771e+06
59380	317948	4.36771e+06
59612	317968	4.3677e+06
59844	317979	4.36769e+06
60076	317984	4.36771e+06
60308	317981	4.36772e+06
60540	317979	4.36774e+06
60772	317978	4.36775e+06
61004	317978	4.36776e+06
61235	317930	4.36781e+06
61467	317931	4.3678e+06
61699	317933	4.3678e+06
61958	317934	4.36781e+06
62189	317978	4.36781e+06
62421	317988	4.36781e+06
62653	317986	4.3678e+06
62885	317977	4.36777e+06
63117	317967	4.36776e+06
63349	317957	4.36775e+06
63581	317953	4.36773e+06
63813	317953	4.36772e+06
64044	317949	4.36771e+06
64276	317947	4.3677e+06
64508	317949	4.3677e+06
64740	317954	4.36772e+06
64972	317952	4.36772e+06
65204	317962	4.36775e+06
65463	317974	4.36776e+06
65694	317982	4.36778e+06
65926	317976	4.36781e+06
66158	317931	4.36781e+06
66390	317934	4.36781e+06
66622	317932	4.36781e+06
66854	317933	4.36781e+06
67086	317933	4.36781e+06
67318	317933	4.3678e+06
67550	317933	4.3678e+06
67782	317932	4.3678e+06
68014	317937	4.36777e+06
68246	317937	4.36777e+06
68478	317936	4.36777e+06
68710	317930	4.36775e+06
68969	317934	4.36774e+06
69201	317938	4.36774e+06
69433	317946	4.36774e+06
69665	317944	4.36775e+06
69897	317936	4.36776e+06
70128	317934	4.36776e+06
70360	317933	4.36776e+06
70592	317932	4.36776e+06
70824	317931	4.36776e+06
71056	317933	4.36776e+06
71288	317933	4.36776e+06
71520	317932	4.36776e+06
71752	317933	4.36776e+06
71984	317933	4.36776e+06
72216	317934	4.36776e+06
72475	317933	4.36776e+06
72707	317933	4.36776e+06
72938	317931	4.36776e+06
73170	317931	4.36776e+06
73402	317932	4.36776e+06
73634	317932	4.36776e+06
73866	317931	4.36776e+06
74098	317934	4.36776e+06
74329	317932	4.36776e+06
74561	317932	4.36776e+06
74793	317930	4.36776e+06
75025	317931	4.36776e+06
75257	317931	4.36776e+06
75489	317930	4.36776e+06
75721	317930	4.36776e+06
75980	317930	4.36776e+06
76212	317931	4.36776e+06
76444	317931	4.36776e+06
76676	317930	4.36776e+06
76908	317932	4.36776e+06
77140	317933	4.36776e+06
77372	317932	4.36776e+06
77604	317932	4.36776e+06
77836	317932	4.36776e+06
78068	317933	4.36776e+06
78300	317933	4.36776e+06
78532	317933	4.36776e+06
78764	317933	4.36776e+06
78996	317932	4.36776e+06
79228	317932	4.36777e+06
79487	317933	4.36776e+06
79719	317932	4.36777e+06
79951	317931	4.36777e+06
80183	317932	4.36777e+06
80415	317931	4.36777e+06
80647	317931	4.36777e+06
80879	317931	4.36777e+06
81111	317932	4.36777e+06
81343	317931	4.36776e+06
81575	317930	4.36777e+06
81807	317931	4.36776e+06
82038	317931	4.36776e+06
82270	317957	4.36772e+06
82502	317965	4.3677e+06
82733	317970	4.3677e+06
82992	317969	4.36769e+06
83224	317964	4.36769e+06
83456	317936	4.3677e+06
83688	317927	4.36769e+06
83920	317931	4.36769e+06
84152	317929	4.36769e+06
84384	317936	4.36769e+06
84616	317940	4.36771e+06
84848	317942	4.36772e+06
85080	317947	4.36772e+06
85312	317955	4.36773e+06
85544	317958	4.36773e+06
85776	317969	4.36774e+06
86007	317970	4.36775e+06
86238	317972	4.36776e+06
86497	317971	4.36776e+06
86729	317972	4.36777e+06
86961	317972	4.36777e+06
87192	317971	4.36777e+06
87424	317969	4.36778e+06
87656	317971	4.36778e+06
87888	317971	4.36779e+06
88120	317967	4.36779e+06
88352	317963	4.36779e+06
88583	317962	4.36779e+06
88815	317961	4.3678e+06
89047	317959	4.36779e+06
89279	317941	4.36772e+06
89510	317939	4.36768e+06
89742	317940	4.36769e+06
90001	317939	4.36769e+06
90233	317939	4.36768e+06
90465	317940	4.36769e+06
90697	317938	4.36768e+06
90929	317940	4.36768e+06
91161	317939	4.36769e+06
91393	317939	4.36768e+06
91625	317938	4.36768e+06
91857	317939	4.36769e+06
92089	317939	4.36768e+06
92321	317939	4.36768e+06
92553	317939	4.36768e+06
92785	317940	4.36768e+06
93017	317938	4.36769e+06
93249	317938	4.36768e+06
93508	317939	4.36768e+06
93740	317939	4.36768e+06
93972	317938	4.36768e+06
94204	317939	4.36768e+06
94436	317939	4.36768e+06
94668	317938	4.36768e+06
94899	317938	4.36768e+06
95131	317939	4.36768e+06
95363	317938	4.36769e+06
95594	317939	4.36769e+06
95826	317938	4.36769e+06
96058	317940	4.36769e+06
96290	317940	4.36769e+06
96522	317939	4.36769e+06
96754	317937	4.36769e+06
97013	317929	4.36769e+06
97245	317931	4.36769e+06
97476	317939	4.36769e+06
97708	317938	4.36769e+06
97940	317936	4.36769e+06
98172	317937	4.36769e+06
98404	317939	4.36769e+06
98636	317935	4.36769e+06
98868	317936	4.36769e+06
99100	317936	4.36769e+06
99332	317936	4.36769e+06
99564	317936	4.36769e+06
99796	317937	4.36769e+06
100028	317937	4.36769e+06
100260	317937	4.36769e+06
100519	317937	4.36769e+06
100751	317936	4.36769e+06
100983	317936	4.36769e+06
101215	317936	4.36769e+06
101447	317939	4.36769e+06
101679	317939	4.36769e+06
101911	317939	4.36769e+06
102143	317938	4.36769e+06
102375	317938	4.36769e+06
102606	317938	4.36769e+06
102838	317939	4.36769e+06
103070	317939	4.36769e+06
103302	317939	4.36769e+06
103534	317938	4.36769e+06
103766	317939	4.36769e+06
104025	317938	4.36769e+06
104257	317938	4.36769e+06
104488	317938	4.36769e+06
104720	317937	4.36769e+06
104952	317938	4.36769e+06
105184	317939	4.36769e+06
105416	317940	4.36769e+06
105647	317938	4.36769e+06
105879	317937	4.36769e+06
106111	317939	4.36769e+06
106343	317935	4.36768e+06
106574	317938	4.36769e+06
106806	317940	4.36769e+06
107038	317939	4.36769e+06
107270	317940	4.36769e+06
107528	317938	4.36769e+06
107760	317942	4.36769e+06
107992	317934	4.36768e+06
108224	317936	4.36768e+06
108455	317937	4.36768e+06
108687	317938	4.36769e+06
108919	317937	4.36769e+06
109151	317937	4.36769e+06
109383	317937	4.36769e+06
109615	317938	4.36769e+06
109847	317939	4.36768e+06
110079	317938	4.36769e+06
110311	317939	4.36768e+06
110543	317938	4.36768e+06
110775	317939	4.36768e+06
111033	317940	4.36768e+06
111265	317940	4.36768e+06
111497	317928	4.36773e+06
111729	317943	4.3678e+06
111961	317943	4.3678e+06
112193	317950	4.3678e+06
112425	317956	4.3678e+06
112657	317954	4.3678e+06
112889	317992	4.3678e+06
113121	317996	4.36781e+06
113352	317988	4.3678e+06
113584	317957	4.3678e+06
113816	317950	4.36781e+06
114048	317930	4.36781e+06
114280	317931	4.36781e+06
114538	317929	4.36781e+06
114770	317935	4.36781e+06
115002	317934	4.36781e+06
115234	317933	4.36781e+06
115466	317932	4.36781e+06
115698	317934	4.36781e+06
115930	317936	4.36781e+06
116162	317935	4.36781e+06
116393	317935	4.36781e+06
116625	317934	4.36781e+06
116857	317934	4.36781e+06
117089	317933	4.36781e+06
117321	317931	4.36781e+06
117553	317951	4.36781e+06
117785	317956	4.36781e+06
118043	317955	4.3678e+06
118275	317957	4.3678e+06
118507	317940	4.3678e+06
118739	317930	4.36778e+06
118971	317930	4.36776e+06
119203	317928	4.36775e+06
119435	317933	4.36774e+06
119667	317932	4.36776e+06
119899	317935	4.36777e+06
120131	317939	4.36777e+06
120363	317937	4.36778e+06
120595	317936	4.36778e+06
120827	317936	4.36778e+06
121059	317936	4.36778e+06
121291	317937	4.36778e+06
121549	317937	4.36778e+06
121781	317935	4.36778e+06
122013	317936	4.36778e+06
122245	317936	4.36778e+06
122476	317936	4.36778e+06
122708	317935	4.36778e+06
122940	317937	4.36778e+06
123172	317936	4.36778e+06
123404	317937	4.36778e+06
123636	317936	4.36778e+06
123868	317933	4.3678e+06
124100	317930	4.36781e+06
124332	317930	4.36779e+06
124564	317953	4.36771e+06
124796	317933	4.36778e+06
125054	317931	4.36778e+06
125286	317933	4.36778e+06
125518	317931	4.36778e+06
125750	317933	4.36778e+06
125982	317934	4.36778e+06
126214	317932	4.36778e+06
126446	317932	4.36778e+06
126678	317931	4.36778e+06
126910	317931	4.36778e+06
127142	317930	4.36778e+06
127374	317930	4.36778e+06
127606	317930	4.36778e+06
127838	317929	4.36778e+06
128070	317929	4.36778e+06
128302	317929	4.36778e+06
128560	317933	4.36778e+06
128792	317928	4.36778e+06
129024	317929	4.36778e+06
129256	317932	4.36778e+06
129488	317929	4.36778e+06
129720	317967	4.36778e+06
129952	317968	4.36778e+06
130184	317968	4.36778e+06
130416	317961	4.36777e+06
130648	317928	4.36781e+06
130880	317930	4.36781e+06
131112	317931	4.36781e+06
131344	317931	4.36781e+06
131576	317933	4.36781e+06
131808	317932	4.36781e+06
132072	317933	4.36781e+06
132303	317932	4.36781e+06
132535	317931	4.3678e+06
132767	317931	4.3678e+06
132998	317931	4.3678e+06
133230	317937	4.3678e+06
133462	317993	4.36777e+06
133694	317978	4.36777e+06
133926	317963	4.36777e+06
134158	317950	4.36773e+06
134390	317944	4.36771e+06
134622	317949	4.36772e+06
134854	317948	4.36773e+06
135086	317941	4.36773e+06
135318	317929	4.36781e+06
135582	317954	4.3678e+06
135814	317956	4.3678e+06
136046	317956	4.36781e+06
136278	317960	4.36779e+06
136510	317994	4.36776e+06
136742	317975	4.36772e+06
136974	317967	4.36772e+06
137206	317964	4.36772e+06
137438	317960	4.36771e+06
137670	317947	4.36771e+06
137902	317929	4.36771e+06
138134	317931	4.36773e+06
138366	317932	4.36773e+06
138598	317929	4.36781e+06
138830	317947	4.3678e+06
139094	317956	4.3678e+06
139326	317955	4.3678e+06
139558	317952	4.36781e+06
139790	317943	4.36781e+06
140022	317970	4.3678e+06
140254	317972	4.36781e+06
140486	317997	4.3678e+06
140718	317997	4.3678e+06
140950	317992	4.36779e+06
141182	317983	4.36778e+06
141414	317943	4.36779e+06
141646	317932	4.3678e+06
141878	317930	4.3678e+06
142110	317930	4.36781e+06
142342	317931	4.36781e+06
142606	317931	4.36781e+06
142838	317932	4.3678e+06
143070	317947	4.36779e+06
143302	317948	4.3678e+06
143534	317947	4.36779e+06
143766	317934	4.36758e+06
143998	317931	4.36759e+06
144230	317930	4.36759e+06
144462	317924	4.36759e+06
144694	317924	4.36758e+06
144925	317926	4.36758e+06
145157	317923	4.36758e+06
145389	317925	4.36758e+06
145621	317921	4.36758e+06
145853	317924	4.36758e+06
146117	317930	4.3676e+06
146349	317945	4.36754e+06
146581	317947	4.36757e+06
146813	317950	4.36759e+06
147045	317951	4.36759e+06
147276	317949	4.36757e+06
147508	317957	4.36759e+06
147740	317964	4.36762e+06
147972	317969	4.36764e+06
148204	317973	4.36765e+06
148436	317957	4.36767e+06
148668	317952	4.36765e+06
148900	317925	4.36761e+06
149132	317935	4.36762e+06
149364	317937	4.36766e+06
149628	317939	4.36767e+06
149860	317931	4.36767e+06
150091	317931	4.36755e+06
150323	317946	4.36754e+06
150555	317945	4.36757e+06
150787	317958	4.36762e+06
151019	317950	4.36763e+06
151251	317934	4.36766e+06
151483	317931	4.36766e+06
151715	317934	4.36765e+06
151947	317933	4.36763e+06
152179	317935	4.36758e+06
152411	317948	4.36754e+06
152643	317946	4.36755e+06
152875	317943	4.36754e+06
153139	317963	4.36756e+06
153371	317984	4.36759e+06
153603	317978	4.36754e+06
153835	317973	4.36754e+06
154067	317962	4.36754e+06
154299	317972	4.36754e+06
154531	317975	4.36755e+06
154763	317975	4.36755e+06
154995	317972	4.36754e+06
155226	317973	4.36754e+06
155458	317975	4.36754e+06
155690	317976	4.36755e+06
155922	317977	4.36755e+06
156154	317978	4.36755e+06
156386	317976	4.36755e+06
156650	317975	4.36755e+06
156882	317962	4.36758e+06
157114	317960	4.36759e+06
157346	317931	4.36766e+06
157578	317931	4.36766e+06
157810	317930	4.36767e+06
158042	317938	4.36766e+06
158274	317939	4.36765e+06
158506	317938	4.36765e+06
158738	317930	4.36758e+06
158970	317921	4.36756e+06
159202	317971	4.36755e+06
159434	317962	4.36755e+06
159666	317933	4.36756e+06
159898	317921	4.36756e+06
160162	317922	4.36756e+06
160394	317919	4.36756e+06
160626	317919	4.36756e+06
160858	317920	4.36756e+06
161090	317922	4.36758e+06
161322	317924	4.36756e+06
161554	317924	4.36755e+06
161786	317925	4.36755e+06
162018	317924	4.36755e+06
162250	317924	4.36755e+06
162482	317925	4.36755e+06
162714	317923	4.36755e+06
162946	317924	4.36755e+06
163178	317925	4.36755e+06
163410	317923	4.36755e+06
163674	317924	4.36755e+06
163906	317925	4.36755e+06
164138	317924	4.36755e+06
164370	317924	4.36755e+06
164602	317924	4.36755e+06
164834	317923	4.36755e+06
165066	317924	4.36755e+06
165298	317921	4.36758e+06
165530	317923	4.3676e+06
165762	317923	4.3676e+06
165994	317930	4.3676e+06
166226	317935	4.3676e+06
166458	317928	4.36764e+06
166690	317930	4.36765e+06
166922	317930	4.36765e+06
167186	317937	4.36767e+06
167418	317929	4.36765e+06
167650	317930	4.36761e+06
167882	317930	4.36758e+06
168114	317932	4.36758e+06
168345	317932	4.36758e+06
168577	317933	4.36758e+06
168809	317932	4.36758e+06
169040	317933	4.36757e+06
169272	317933	4.36757e+06
169504	317932	4.36755e+06
169736	317930	4.36755e+06
169968	317930	4.36755e+06
170200	317930	4.36755e+06
170432	317930	4.36755e+06
170696	317930	4.36755e+06
170928	317929	4.36755e+06
171160	317930	4.36755e+06
171392	317942	4.36755e+06
171624	317970	4.36755e+06
171856	317973	4.36755e+06
172088	317978	4.36756e+06
172320	317976	4.36756e+06
172552	317981	4.36755e+06
172783	317979	4.36756e+06
173015	317979	4.36755e+06
173247	317977	4.36755e+06
173478	317967	4.36756e+06
173710	317947	4.3676e+06
173942	317937	4.36763e+06
174206	317933	4.36764e+06
174438	317933	4.36764e+06
174670	317936	4.36763e+06
174902	317934	4.36761e+06
175134	317936	4.36761e+06
175366	317935	4.36761e+06
175598	317935	4.36761e+06
175830	317935	4.36761e+06
176062	317935	4.36761e+06
176294	317936	4.36761e+06
176526	317938	4.36761e+06
176758	317937	4.36761e+06
176990	317937	4.36761e+06
177222	317936	4.36761e+06
177454	317937	4.36761e+06
177718	317937	4.36761e+06
177950	317936	4.36761e+06
178182	317937	4.36761e+06
178414	317937	4.36761e+06
178646	317936	4.36761e+06
178878	317936	4.36761e+06
179110	317937	4.36761e+06
179342	317937	4.36761e+06
179574	317937	4.36761e+06
179806	317936	4.36761e+06
180038	317935	4.36761e+06
180270	317936	4.36761e+06
180501	317935	4.36761e+06
180733	317929	4.36766e+06
180965	317927	4.36766e+06
181229	317927	4.36762e+06
181460	317922	4.36761e+06
181692	317923	4.36761e+06
181924	317924	4.36761e+06
182155	317925	4.36761e+06
182387	317924	4.36761e+06
182619	317931	4.3676e+06
182851	317931	4.36761e+06
183083	317931	4.36761e+06
183315	317931	4.3676e+06
183547	317931	4.36761e+06
183779	317929	4.3676e+06
184011	317932	4.36761e+06
184243	317932	4.36761e+06
184475	317931	4.36761e+06
184739	317930	4.36761e+06
184970	317929	4.36761e+06
185202	317932	4.3676e+06
185434	317928	4.36761e+06
185666	317927	4.36761e+06
185898	317926	4.3676e+06
186130	317926	4.3676e+06
186362	317931	4.36761e+06
186594	317932	4.36761e+06
186826	317931	4.36761e+06
187058	317931	4.36761e+06
187290	317930	4.36761e+06
187522	317928	4.36761e+06
187754	317930	4.36761e+06
187986	317930	4.36761e+06
188255	317931	4.36761e+06
188487	317928	4.36761e+06
188718	317929	4.36761e+06
188950	317929	4.36761e+06
189181	317931	4.36761e+06
189413	317931	4.36761e+06
189644	317930	4.36761e+06
189876	317930	4.36761e+06
190108	317930	4.36761e+06
190340	317922	4.36761e+06
190572	317929	4.36761e+06
190804	317931	4.36761e+06
191036	317932	4.36761e+06
191268	317931	4.36761e+06
191500	317931	4.36761e+06
191769	317930	4.36761e+06
192001	317929	4.36761e+06
192233	317930	4.3676e+06
192465	317929	4.3676e+06
192697	317929	4.3676e+06
192929	317930	4.3676e+06
193161	317931	4.3676e+06
193393	317931	4.36761e+06
193625	317929	4.3676e+06
193857	317929	4.3676e+06
194089	317928	4.3676e+06
194321	317924	4.36761e+06
194552	317920	4.36759e+06
194784	317927	4.36759e+06
195016	317932	4.3676e+06
195285	317939	4.36763e+06
195517	317934	4.36763e+06
195749	317934	4.36765e+06
195981	317931	4.36767e+06
196212	317936	4.36766e+06
196444	317928	4.36768e+06
196676	317981	4.36767e+06
196908	317985	4.36767e+06
197140	317989	4.36767e+06
197371	317987	4.36765e+06
197603	317976	4.36763e+06
197835	317983	4.36767e+06
198067	317948	4.36774e+06
198299	317930	4.3678e+06
198531	317946	4.3678e+06
198800	317948	4.3678e+06
199032	317950	4.36776e+06
199264	317991	4.36767e+06
199496	317988	4.36767e+06
199728	317987	4.36767e+06
199960	317990	4.36767e+06
200192	317978	4.36763e+06
200424	317976	4.3676e+06
200656	317969	4.36755e+06
200888	317973	4.36754e+06
201120	317975	4.36754e+06
201352	317978	4.36754e+06
201584	317987	4.36758e+06
201815	317987	4.36762e+06
202047	317986	4.36763e+06
202316	317983	4.36755e+06
202548	317977	4.36754e+06
202780	317958	4.36756e+06
203011	317979	4.36765e+06
203243	317984	4.36766e+06
203475	317985	4.36767e+06
203706	317974	4.36766e+06
203938	317933	4.36765e+06
204170	317933	4.36765e+06
204402	317932	4.36764e+06
204634	317933	4.36763e+06
204866	317932	4.36762e+06
205098	317924	4.3676e+06
205330	317924	4.36759e+06
205562	317921	4.36758e+06
205831	317932	4.36758e+06
206063	317936	4.36763e+06
206295	317936	4.36764e+06
206527	317930	4.36766e+06
206759	317932	4.36767e+06
206991	317936	4.36766e+06
207222	317947	4.36767e+06
207454	317947	4.36767e+06
207686	317947	4.36768e+06
207918	317948	4.36767e+06
208150	317948	4.36767e+06
208382	317947	4.36768e+06
208614	317947	4.36767e+06
208846	317948	4.36768e+06
209078	317948	4.36767e+06
209347	317946	4.36767e+06
209578	317950	4.36767e+06
209810	317950	4.36767e+06
210042	317972	4.36766e+06
210274	317957	4.36764e+06
210506	317947	4.36762e+06
210738	317927	4.3676e+06
210970	317927	4.3676e+06
211202	317928	4.3676e+06
211434	317927	4.3676e+06
211666	317927	4.3676e+06
211898	317927	4.3676e+06
212130	317927	4.3676e+06
212362	317927	4.3676e+06
212594	317927	4.3676e+06
212863	317927	4.3676e+06
213095	317926	4.3676e+06
213327	317928	4.3676e+06
213559	317929	4.36759e+06
213791	317928	4.3676e+06
214023	317928	4.36759e+06
214255	317929	4.3676e+06
214487	317928	4.3676e+06
214719	317927	4.3676e+06
214951	317926	4.36759e+06
215183	317964	4.3676e+06
215415	317986	4.36763e+06
215646	317987	4.36764e+06
215878	317984	4.36763e+06
216110	317982	4.36763e+06
216379	317986	4.36763e+06
216611	317978	4.36766e+06
216843	317930	4.36781e+06
217075	317948	4.36779e+06
217307	317946	4.36779e+06
217539	317985	4.36767e+06
217771	317986	4.36766e+06
218003	317959	4.36758e+06
218235	317952	4.36754e+06
218467	317964	4.36754e+06
218699	317971	4.36754e+06
218931	317973	4.36755e+06
219163	317975	4.36756e+06
219395	317978	4.36755e+06
219627	317978	4.36754e+06
219896	317979	4.36754e+06
220128	317977	4.36754e+06
220360	317977	4.36754e+06
220592	317950	4.36754e+06
220824	317950	4.36754e+06
221056	317950	4.36754e+06
221288	317950	4.36754e+06
221520	317953	4.36754e+06
221752	317964	4.36754e+06
221984	317970	4.36754e+06
222216	317973	4.36755e+06
222448	317978	4.36755e+06
222680	317975	4.36755e+06
222912	317973	4.36755e+06
223144	317979	4.36754e+06
223433	317967	4.36755e+06
223665	317955	4.36756e+06
223897	317955	4.36756e+06
224129	317955	4.36756e+06
224361	317955	4.36756e+06
224593	317954	4.36756e+06
224825	317955	4.36756e+06
225057	317955	4.36756e+06
225288	317957	4.36756e+06
225520	317957	4.36756e+06
225752	317957	4.36756e+06
225984	317956	4.36756e+06
226216	317956	4.36756e+06
226448	317955	4.36756e+06
226680	317955	4.36756e+06
226969	317956	4.36756e+06
227201	317956	4.36756e+06
227433	317957	4.36756e+06
227665	317945	4.36754e+06
227897	317931	4.36758e+06
228129	317927	4.36758e+06
228361	317927	4.3676e+06
228593	317935	4.36764e+06
228825	317953	4.36764e+06
229057	317983	4.36765e+06
229289	317985	4.36765e+06
229521	317985	4.36765e+06
229753	317987	4.36765e+06
229985	317983	4.3676e+06
230217	317979	4.36755e+06
230506	317981	4.36754e+06
230738	317985	4.36755e+06
230970	317983	4.36754e+06
231202	317985	4.36754e+06
231434	317985	4.36756e+06
231666	317979	4.36754e+06
231898	317973	4.36754e+06
232130	317973	4.36754e+06
232362	317973	4.36754e+06
232594	317981	4.36755e+06
232826	317983	4.36756e+06
233058	317987	4.36755e+06
233290	317986	4.36754e+06
233522	317972	4.36757e+06
233754	317985	4.36763e+06
234043	317966	4.36763e+06
234275	317962	4.36762e+06
234507	317968	4.36755e+06
234739	317974	4.36754e+06
234971	317972	4.36754e+06
235203	317972	4.36754e+06
235435	317972	4.36754e+06
235666	317974	4.36754e+06
235898	317971	4.36754e+06
236130	317971	4.36754e+06
236362	317973	4.36754e+06
236594	317972	4.36754e+06
236826	317973	4.36754e+06
237058	317973	4.36754e+06
237290	317978	4.36755e+06
237579	317973	4.36761e+06
237811	317967	4.36764e+06
238043	317978	4.36765e+06
238275	317964	4.36762e+06
238507	317958	4.36762e+06
238739	317954	4.36761e+06
238971	317923	4.36756e+06
239202	317922	4.36755e+06
239434	317940	4.36754e+06
239666	317961	4.36755e+06
239898	317961	4.36755e+06
240130	317961	4.36755e+06
240362	317970	4.36754e+06
240594	317938	4.36757e+06
240826	317938	4.36757e+06
241120	317938	4.36757e+06
241352	317937	4.36757e+06
241584	317938	4.36757e+06
241816	317938	4.36757e+06
242048	317938	4.36757e+06
242280	317938	4.36757e+06
242512	317936	4.36757e+06
242744	317937	4.36757e+06
242976	317937	4.36757e+06
243208	317938	4.36757e+06
243440	317937	4.36757e+06
243672	317937	4.36757e+06
243904	317937	4.36757e+06
244136	317938	4.36757e+06
244368	317938	4.36757e+06
244662	317937	4.36757e+06
244894	317938	4.36757e+06
245126	317938	4.36757e+06
245358	317937	4.36757e+06
245590	317936	4.36757e+06
245822	317937	4.36757e+06
246054	317936	4.36757e+06
246286	317936	4.36757e+06
246518	317936	4.36757e+06
246750	317936	4.36757e+06
246982	317935	4.36757e+06
247214	317935	4.36757e+06
247446	317936	4.36757e+06
247678	317936	4.36757e+06
247910	317937	4.36757e+06
248204	317937	4.36757e+06
248436	317936	4.36757e+06
248668	317935	4.36757e+06
248900	317935	4.36757e+06
249132	317935	4.36757e+06
249364	317936	4.36757e+06
249596	317936	4.36757e+06
249828	317938	4.36757e+06
250060	317937	4.36757e+06
250292	317936	4.36757e+06
250524	317936	4.36757e+06
250756	317937	4.36757e+06
250988	317938	4.36757e+06
251220	317937	4.36757e+06
251452	317936	4.36757e+06
251746	317935	4.36757e+06
251978	317934	4.36757e+06
252209	317935	4.36757e+06
252441	317936	4.36757e+06
252672	317935	4.36757e+06
252904	317934	4.36757e+06
253136	317935	4.36757e+06
253367	317935	4.36757e+06
253599	317935	4.36757e+06
253831	317935	4.36757e+06
254062	317935	4.36757e+06
254294	317936	4.36757e+06
254526	317935	4.36757e+06
254758	317937	4.36757e+06
254990	317934	4.36757e+06
255284	317934	4.36757e+06
255515	317933	4.36757e+06
255747	317934	4.36757e+06
255979	317926	4.36758e+06
256211	317927	4.36757e+06
256443	317930	4.36756e+06
256675	317935	4.36755e+06
256907	317939	4.36755e+06
257139	317934	4.36757e+06
257370	317936	4.36757e+06
257602	317934	4.36756e+06
257834	317938	4.36756e+06
258066	317936	4.36756e+06
258298	317937	4.36756e+06
258530	317936	4.36756e+06
258834	317937	4.36756e+06
259066	317937	4.36756e+06
259298	317938	4.36756e+06
259529	317936	4.36756e+06
259761	317937	4.36756e+06
259992	317938	4.36756e+06
260224	317936	4.36756e+06
260455	317937	4.36756e+06
260687	317937	4.36756e+06
260919	317938	4.36756e+06
261151	317939	4.36756e+06
261383	317938	4.36756e+06
261615	317938	4.36756e+06
261847	317937	4.36756e+06
262079	317939	4.36756e+06
262383	317938	4.36756e+06
262615	317937	4.36756e+06
262846	317937	4.36756e+06
263078	317938	4.36756e+06
263310	317937	4.36756e+06
263542	317938	4.36756e+06
263774	317937	4.36756e+06
264006	317938	4.36756e+06
264238	317932	4.36757e+06
264470	317926	4.36758e+06
264702	317941	4.36758e+06
264934	317928	4.36758e+06
265166	317925	4.36758e+06
265398	317925	4.36757e+06
265630	317926	4.36756e+06
265934	317926	4.36756e+06
266165	317924	4.36757e+06
266397	317925	4.36757e+06
266628	317926	4.36756e+06
266860	317927	4.36756e+06
267092	317925	4.36756e+06
267324	317926	4.36756e+06
267555	317924	4.36756e+06
267787	317926	4.36756e+06
268018	317925	4.36757e+06
268250	317924	4.36757e+06
268481	317925	4.36757e+06
268713	317925	4.36756e+06
268944	317926	4.36756e+06
269176	317926	4.36757e+06
269480	317926	4.36756e+06
269712	317925	4.36757e+06
269944	317925	4.36757e+06
270176	317925	4.36757e+06
270408	317926	4.36757e+06
270640	317924	4.36757e+06
270872	317925	4.36757e+06
271103	317924	4.36757e+06
271335	317924	4.36757e+06
271567	317924	4.36757e+06
271798	317927	4.36757e+06
272030	317926	4.36757e+06
272262	317925	4.36757e+06
272494	317927	4.36757e+06
272726	317926	4.36757e+06
273010	317927	4.36757e+06
273241	317926	4.36757e+06
273473	317926	4.36757e+06
273705	317926	4.36757e+06
273937	317925	4.36757e+06
274169	317925	4.36757e+06
274401	317923	4.36757e+06
274633	317924	4.36757e+06
274864	317925	4.36757e+06
275096	317925	4.36757e+06
275328	317925	4.36757e+06
275560	317923	4.36757e+06
275792	317925	4.36757e+06
276024	317925	4.36757e+06
276256	317925	4.36757e+06
276540	317925	4.36757e+06
276772	317924	4.36757e+06
277004	317925	4.36757e+06
277236	317925	4.36757e+06
277468	317925	4.36757e+06
277700	317925	4.36757e+06
277931	317926	4.36757e+06
278163	317925	4.36757e+06
278395	317925	4.36757e+06
278627	317924	4.36757e+06
278859	317920	4.36756e+06
279091	317927	4.36757e+06
279323	317926	4.36757e+06
279555	317922	4.36756e+06
279786	317926	4.36756e+06
280070	317926	4.36757e+06
280302	317925	4.36756e+06
280534	317926	4.36756e+06
280766	317926	4.36756e+06
280998	317925	4.36757e+06
281230	317925	4.36756e+06
281462	317926	4.36756e+06
281694	317925	4.36757e+06
281925	317925	4.36756e+06
282157	317925	4.36756e+06
282389	317927	4.36756e+06
282621	317925	4.36756e+06
282853	317926	4.36756e+06
283085	317926	4.36756e+06
283316	317928	4.36756e+06
283600	317927	4.36756e+06
283832	317928	4.36757e+06
284064	317926	4.36756e+06
284296	317927	4.36756e+06
284528	317927	4.36757e+06
284759	317935	4.36759e+06
284991	317946	4.36761e+06
285223	317960	4.36762e+06
285455	317959	4.36764e+06
285687	317956	4.36765e+06
285918	317986	4.36766e+06
286150	317988	4.36767e+06
286382	317954	4.36763e+06
286614	317935	4.36764e+06
286846	317935	4.36763e+06
287130	317937	4.36763e+06
287362	317934	4.36759e+06
287594	317963	4.36758e+06
287826	317935	4.36762e+06
288058	317939	4.36765e+06
288290	317942	4.36767e+06
288522	317930	4.36781e+06
288754	317946	4.36779e+06
288986	317945	4.3678e+06
289218	317977	4.36767e+06
289449	317974	4.36765e+06
289681	317972	4.36765e+06
289913	317962	4.36762e+06
290144	317960	4.36762e+06
290376	317929	4.36767e+06
290660	317938	4.36778e+06
290892	317938	4.36778e+06
291124	317940	4.36778e+06
291356	317946	4.36778e+06
291587	317946	4.36778e+06
291819	317947	4.36778e+06
292051	317946	4.36778e+06
292283	317946	4.36778e+06
292515	317946	4.36778e+06
292747	317949	4.36775e+06
292979	317930	4.36766e+06
293210	317959	4.36762e+06
293442	317960	4.36762e+06
293674	317961	4.36763e+06
293906	317938	4.36765e+06
294190	317952	4.36765e+06
294422	317954	4.36765e+06
294654	317960	4.36765e+06
294886	317964	4.36765e+06
295118	317955	4.36765e+06
295350	317943	4.36762e+06
295582	317958	4.36765e+06
295814	317943	4.36764e+06
296046	317922	4.36761e+06
296278	317953	4.36762e+06
296509	317976	4.36766e+06
296741	317936	4.36765e+06
296972	317936	4.36764e+06
297204	317936	4.36764e+06
297436	317935	4.36764e+06
297720	317936	4.36764e+06
297952	317932	4.36763e+06
298184	317938	4.36762e+06
298416	317970	4.36761e+06
298648	317973	4.36761e+06
298880	317972	4.36761e+06
299112	317968	4.36761e+06
299344	317958	4.36762e+06
299576	317956	4.36764e+06
299808	317948	4.36766e+06
300039	317944	4.36767e+06
300271	317950	4.36768e+06
300503	317956	4.36767e+06
300735	317961	4.36766e+06
300967	317959	4.36765e+06
301251	317947	4.36765e+06
301483	317935	4.36767e+06
301715	317944	4.36767e+06
301947	317947	4.36766e+06
302179	317945	4.36763e+06
302411	317945	4.36763e+06
302643	317932	4.36762e+06
302875	317922	4.36759e+06
303106	317920	4.36759e+06
303338	317926	4.36766e+06
303570	317929	4.36768e+06
303802	317948	4.36767e+06
304034	317951	4.36766e+06
304266	317951	4.36766e+06
304498	317950	4.36766e+06
304782	317949	4.36766e+06
305014	317949	4.36766e+06
305246	317949	4.36766e+06
305478	317950	4.36766e+06
305710	317950	4.36766e+06
305942	317951	4.36766e+06
306174	317951	4.36766e+06
306406	317951	4.36766e+06
306638	317950	4.36766e+06
306870	317951	4.36766e+06
307102	317951	4.36766e+06
307334	317950	4.36766e+06
307566	317950	4.36766e+06
307798	317950	4.36766e+06
308030	317949	4.36766e+06
308314	317950	4.36766e+06
308546	317951	4.36766e+06
308778	317967	4.36766e+06
309010	317968	4.36763e+06
309241	317956	4.36762e+06
309472	317947	4.36763e+06
309704	317940	4.36764e+06
309935	317931	4.36777e+06
310167	317942	4.3678e+06
310399	317945	4.3678e+06
310631	317945	4.3678e+06
310863	317943	4.36779e+06
311095	317944	4.3678e+06
311327	317945	4.3678e+06
311559	317980	4.3677e+06
311833	317988	4.36767e+06
312065	317980	4.36763e+06
312297	317974	4.36761e+06
312528	317980	4.36756e+06
312760	317977	4.36754e+06
312992	317979	4.36754e+06
313224	317979	4.36755e+06
313456	317974	4.36754e+06
313688	317970	4.36755e+06
313920	317972	4.36755e+06
314152	317972	4.36754e+06
314384	317972	4.36754e+06
314616	317970	4.36754e+06
314848	317958	4.36755e+06
315080	317954	4.36759e+06
315354	317977	4.36761e+06
315586	317958	4.36762e+06
315818	317942	4.36762e+06
316050	317937	4.36762e+06
316281	317932	4.3676e+06
316513	317931	4.36757e+06
316745	317929	4.36757e+06
316977	317953	4.36763e+06
317208	317959	4.36764e+06
317439	317932	4.36765e+06
317671	317935	4.36765e+06
317903	317928	4.36765e+06
318134	317931	4.36763e+06
318365	317927	4.36765e+06
318597	317933	4.36765e+06
318871	317988	4.36767e+06
319103	317970	4.36766e+06
319334	317970	4.36762e+06
319565	317980	4.36758e+06
319797	317976	4.36755e+06
320028	317975	4.36754e+06
320260	317976	4.36754e+06
320491	317976	4.36755e+06
320723	317976	4.36755e+06
320954	317974	4.36755e+06
321185	317974	4.36755e+06
321417	317977	4.36754e+06
321649	317983	4.36754e+06
321880	317974	4.36755e+06
322112	317972	4.36755e+06
322386	317973	4.36755e+06
322617	317974	4.36755e+06
322848	317969	4.36758e+06
323080	317963	4.3676e+06
323312	317962	4.36762e+06
323544	317966	4.36763e+06
323776	317971	4.36764e+06
324008	317971	4.36763e+06
324240	317971	4.36763e+06
324472	317975	4.36761e+06
324704	317968	4.36758e+06
324936	317980	4.36756e+06
325167	317985	4.36754e+06
325399	317980	4.36754e+06
325631	317983	4.36757e+06
325925	317986	4.36762e+06
326156	317989	4.36763e+06
326388	317985	4.36763e+06
326620	317983	4.36763e+06
326852	317985	4.36763e+06
327084	317978	4.36763e+06
327316	317972	4.36762e+06
327548	317957	4.3676e+06
327780	317962	4.36759e+06
328012	317962	4.36759e+06
328243	317961	4.36759e+06
328475	317962	4.36759e+06
328707	317962	4.36759e+06
328938	317964	4.36759e+06
329169	317962	4.36759e+06
329464	317962	4.36759e+06
329695	317962	4.36759e+06
329927	317961	4.36759e+06
330159	317962	4.36759e+06
330391	317962	4.36759e+06
330623	317961	4.36759e+06
330855	317960	4.36759e+06
331086	317961	4.36759e+06
331317	317961	4.36758e+06
331548	317961	4.36758e+06
331780	317960	4.36758e+06
332012	317961	4.36759e+06
332243	317961	4.36759e+06
332475	317961	4.36758e+06
332707	317961	4.36759e+06
333001	317963	4.36759e+06
333232	317962	4.36758e+06
333464	317963	4.36758e+06
333695	317962	4.36759e+06
333927	317961	4.36759e+06
334158	317961	4.36759e+06
334390	317961	4.36759e+06
334622	317960	4.36759e+06
334853	317962	4.36759e+06
335085	317961	4.36759e+06
335317	317961	4.36759e+06
335549	317972	4.36761e+06
335780	317984	4.36756e+06
336012	317983	4.36754e+06
336244	317978	4.36754e+06
336538	317974	4.36754e+06
336770	317974	4.36755e+06
337002	317970	4.36755e+06
337234	317968	4.36755e+06
337466	317968	4.36754e+06
337698	317967	4.36755e+06
337930	317974	4.36755e+06
338162	317975	4.36755e+06
338394	317975	4.36754e+06
338625	317972	4.36754e+06
338857	317971	4.36755e+06
339088	317970	4.36758e+06
339319	317966	4.3676e+06
339551	317965	4.36761e+06
339782	317970	4.36764e+06
340076	317986	4.36766e+06
340307	317980	4.36765e+06
340539	317988	4.36766e+06
340771	317986	4.36765e+06
341002	317986	4.36765e+06
341233	317987	4.36766e+06
341465	317987	4.36766e+06
341696	317986	4.36765e+06
341928	317987	4.36765e+06
342160	317984	4.36763e+06
342392	317982	4.36763e+06
342623	317987	4.36767e+06
342855	317987	4.36769e+06
343087	317956	4.36777e+06
343318	317940	4.36779e+06
343612	317928	4.36781e+06
343844	317926	4.36781e+06
344076	317943	4.36779e+06
344308	317942	4.36779e+06
344539	317944	4.3678e+06
344771	317946	4.36769e+06
345002	317944	4.36766e+06
345234	317942	4.36766e+06
345466	317942	4.36764e+06
