# Supplementary material for: Effects of Number of Animals Monitored on Representations of Cattle Group Movement Characteristics and Spatial Occupancy
Source: PLoS One. 2015 Feb 3;10(2):e0113117. doi: 10.1371/journal.pone.0113117 (PMC4315582; doi:10.1371/journal.pone.0113117)
Supplement: S1 File — (ZIP) [file pone.0113117.s001.zip › File S1/GPS data of Group B/M0126.xlsx]

## Sheet: Sheet1
Time	X	Y
0	317932	4.36771e+06
232	317942	4.3677e+06
464	317938	4.3677e+06
696	317938	4.36769e+06
928	317938	4.36768e+06
1160	317946	4.36768e+06
1392	317952	4.36768e+06
1624	317955	4.36768e+06
1856	317955	4.36768e+06
2088	317949	4.36768e+06
2320	317949	4.36768e+06
2552	317949	4.36768e+06
2784	317944	4.36768e+06
3016	317939	4.36769e+06
3248	317937	4.36769e+06
3508	317932	4.36769e+06
3740	317931	4.3677e+06
3972	317930	4.3677e+06
4203	317931	4.3677e+06
4435	317930	4.3677e+06
4667	317931	4.3677e+06
4899	317931	4.3677e+06
5131	317931	4.3677e+06
5363	317930	4.3677e+06
5595	317932	4.3677e+06
5827	317932	4.3677e+06
6059	317932	4.3677e+06
6291	317930	4.3677e+06
6523	317930	4.3677e+06
6755	317933	4.3677e+06
7015	317932	4.36769e+06
7247	317933	4.36769e+06
7478	317933	4.36769e+06
7710	317931	4.36769e+06
7942	317933	4.36769e+06
8174	317932	4.36769e+06
8406	317932	4.36769e+06
8638	317932	4.36769e+06
8870	317932	4.3677e+06
9102	317931	4.36769e+06
9333	317933	4.3677e+06
9565	317930	4.3677e+06
9797	317932	4.3677e+06
10029	317930	4.3677e+06
10261	317933	4.3677e+06
10521	317932	4.3677e+06
10753	317935	4.3677e+06
10985	317934	4.3677e+06
11217	317933	4.3677e+06
11449	317931	4.3677e+06
11681	317933	4.3677e+06
11913	317933	4.3677e+06
12145	317933	4.3677e+06
12377	317931	4.3677e+06
12609	317931	4.3677e+06
12841	317933	4.3677e+06
13073	317933	4.3677e+06
13304	317931	4.3677e+06
13536	317929	4.3677e+06
13768	317941	4.3677e+06
14028	317951	4.36769e+06
14259	317952	4.36769e+06
14491	317941	4.36769e+06
14723	317940	4.36769e+06
14955	317942	4.36769e+06
15187	317941	4.36769e+06
15419	317941	4.36769e+06
15651	317941	4.36769e+06
15883	317941	4.36769e+06
16115	317941	4.36769e+06
16347	317941	4.36769e+06
16579	317941	4.36769e+06
16811	317942	4.36769e+06
17043	317942	4.36769e+06
17275	317942	4.36769e+06
17535	317942	4.36769e+06
17767	317943	4.36769e+06
17999	317942	4.36769e+06
18231	317942	4.36769e+06
18463	317942	4.36769e+06
18695	317942	4.36769e+06
18927	317941	4.36769e+06
19159	317942	4.36769e+06
19391	317941	4.36769e+06
19623	317943	4.36769e+06
19855	317943	4.36769e+06
20086	317943	4.36769e+06
20318	317942	4.36768e+06
20550	317941	4.36768e+06
20782	317942	4.36768e+06
21042	317941	4.36768e+06
21274	317941	4.36768e+06
21506	317941	4.36768e+06
21738	317940	4.36768e+06
21969	317940	4.36768e+06
22201	317941	4.36769e+06
22433	317941	4.3677e+06
22665	317942	4.36768e+06
22897	317940	4.36768e+06
23129	317941	4.36768e+06
23361	317941	4.36768e+06
23593	317941	4.36768e+06
23825	317941	4.36768e+06
24057	317942	4.36768e+06
24289	317940	4.36768e+06
24549	317942	4.36768e+06
24780	317947	4.36768e+06
25012	317943	4.36768e+06
25243	317945	4.36768e+06
25475	317953	4.36768e+06
25707	317964	4.36769e+06
25939	317980	4.36773e+06
26171	317983	4.36775e+06
26403	317989	4.36778e+06
26635	317989	4.36778e+06
26867	317993	4.36779e+06
27099	317995	4.3678e+06
27331	317990	4.36781e+06
27563	317989	4.3678e+06
27795	317990	4.3678e+06
28055	317988	4.3678e+06
28287	317986	4.3678e+06
28519	317985	4.3678e+06
28751	317990	4.3678e+06
28983	317990	4.3678e+06
29215	317992	4.3678e+06
29447	317989	4.3678e+06
29679	317986	4.3678e+06
29911	317970	4.3678e+06
30143	317952	4.3678e+06
30375	317943	4.3678e+06
30607	317945	4.3678e+06
30839	317940	4.3678e+06
31071	317941	4.3678e+06
31303	317940	4.3678e+06
31562	317941	4.3678e+06
31793	317942	4.3678e+06
32025	317942	4.3678e+06
32257	317942	4.3678e+06
32489	317942	4.3678e+06
32721	317942	4.3678e+06
32953	317941	4.3678e+06
33185	317943	4.3678e+06
33417	317936	4.36779e+06
33649	317931	4.36778e+06
33881	317936	4.36778e+06
34113	317937	4.36778e+06
34345	317937	4.36778e+06
34577	317937	4.36778e+06
34809	317939	4.36777e+06
35068	317937	4.36778e+06
35300	317934	4.36778e+06
35532	317938	4.36778e+06
35764	317935	4.36778e+06
35996	317933	4.36777e+06
36228	317933	4.36778e+06
36460	317932	4.36778e+06
36692	317933	4.36778e+06
36924	317932	4.36778e+06
37156	317932	4.36778e+06
37388	317932	4.36778e+06
37620	317931	4.36778e+06
37851	317933	4.36778e+06
38083	317939	4.3678e+06
38315	317954	4.36781e+06
38574	317995	4.3678e+06
38805	317986	4.36779e+06
39037	317984	4.36779e+06
39269	317977	4.36778e+06
39501	317961	4.36778e+06
39733	317950	4.36778e+06
39965	317941	4.3678e+06
40197	317929	4.36781e+06
40429	317929	4.36781e+06
40661	317929	4.3678e+06
40893	317930	4.36779e+06
41125	317931	4.36779e+06
41357	317932	4.36778e+06
41589	317933	4.36778e+06
41821	317932	4.36778e+06
42080	317931	4.36778e+06
42312	317932	4.36778e+06
42544	317930	4.36778e+06
42776	317930	4.36778e+06
43008	317931	4.36778e+06
43240	317931	4.36778e+06
43472	317931	4.36778e+06
43704	317931	4.36778e+06
43936	317932	4.36778e+06
44168	317934	4.36778e+06
44400	317936	4.36778e+06
44632	317934	4.36778e+06
44864	317936	4.36778e+06
45096	317934	4.36778e+06
45327	317935	4.36778e+06
45586	317936	4.36778e+06
45818	317937	4.36778e+06
46049	317935	4.36778e+06
46281	317933	4.36778e+06
46513	317936	4.36778e+06
46745	317931	4.36778e+06
46976	317933	4.36778e+06
47208	317933	4.36778e+06
47440	317930	4.3678e+06
47672	317931	4.36781e+06
47904	317930	4.36781e+06
48135	317930	4.36781e+06
48367	317930	4.36781e+06
48599	317928	4.36781e+06
48830	317930	4.36781e+06
49089	317927	4.36779e+06
49321	317928	4.36778e+06
49553	317930	4.36775e+06
49784	317931	4.36773e+06
50016	317929	4.3677e+06
50247	317934	4.36769e+06
50479	317955	4.3677e+06
50710	317965	4.36771e+06
50942	317976	4.36773e+06
51174	317977	4.36775e+06
51406	317981	4.36777e+06
51637	317968	4.36781e+06
51869	317955	4.36781e+06
52101	317945	4.36781e+06
52333	317929	4.36781e+06
52592	317930	4.3678e+06
52823	317931	4.36781e+06
53055	317932	4.3678e+06
53287	317935	4.36779e+06
53519	317936	4.36778e+06
53751	317942	4.36778e+06
53983	317948	4.36778e+06
54215	317949	4.36777e+06
54447	317949	4.36777e+06
54679	317952	4.36776e+06
54911	317943	4.36775e+06
55143	317943	4.36775e+06
55375	317928	4.36779e+06
55607	317931	4.36781e+06
55839	317930	4.3678e+06
56098	317930	4.3678e+06
56330	317930	4.3678e+06
56562	317931	4.3678e+06
56794	317933	4.36779e+06
57026	317933	4.36778e+06
57258	317934	4.36778e+06
57490	317931	4.36777e+06
57722	317931	4.36775e+06
57954	317930	4.36773e+06
58185	317927	4.36771e+06
58417	317928	4.3677e+06
58648	317927	4.36769e+06
58880	317932	4.36768e+06
59112	317935	4.36768e+06
59343	317944	4.36768e+06
59602	317954	4.36768e+06
59833	317974	4.36769e+06
60065	317987	4.36769e+06
60296	317985	4.36769e+06
60528	317991	4.36775e+06
60760	317990	4.36776e+06
60991	317959	4.36777e+06
61223	317947	4.36779e+06
61455	317949	4.3678e+06
61687	317946	4.3678e+06
61919	317964	4.36781e+06
62150	317969	4.36781e+06
62382	317971	4.3678e+06
62614	317973	4.3678e+06
62846	317967	4.36779e+06
63105	317964	4.36779e+06
63337	317956	4.36779e+06
63569	317953	4.36779e+06
63801	317949	4.36776e+06
64033	317948	4.36772e+06
64265	317955	4.3677e+06
64497	317961	4.36771e+06
64729	317965	4.36772e+06
64961	317974	4.36773e+06
65193	317979	4.36775e+06
65425	317987	4.36776e+06
65657	317985	4.36778e+06
65889	317982	4.36778e+06
66121	317982	4.36779e+06
66353	317983	4.36779e+06
66612	317968	4.3678e+06
66843	317957	4.36779e+06
67075	317954	4.36779e+06
67307	317948	4.36778e+06
67539	317940	4.36776e+06
67771	317939	4.36775e+06
68002	317935	4.36774e+06
68234	317931	4.36774e+06
68466	317931	4.36776e+06
68697	317933	4.36776e+06
68929	317932	4.36776e+06
69161	317931	4.36775e+06
69392	317932	4.36775e+06
69624	317932	4.36776e+06
69856	317931	4.36775e+06
70115	317933	4.36776e+06
70347	317932	4.36776e+06
70579	317929	4.36776e+06
70811	317932	4.36776e+06
71042	317932	4.36776e+06
71274	317932	4.36776e+06
71506	317931	4.36776e+06
71738	317932	4.36776e+06
71970	317930	4.36776e+06
72202	317932	4.36776e+06
72433	317931	4.36776e+06
72665	317931	4.36776e+06
72896	317930	4.36776e+06
73128	317929	4.36776e+06
73359	317929	4.36776e+06
73618	317927	4.36776e+06
73850	317929	4.36776e+06
74082	317928	4.36776e+06
74313	317932	4.36777e+06
74545	317930	4.36776e+06
75008	317929	4.36776e+06
75240	317931	4.36776e+06
75472	317930	4.36776e+06
75704	317928	4.36776e+06
75935	317928	4.36776e+06
76167	317930	4.36776e+06
76399	317930	4.36776e+06
76631	317928	4.36776e+06
76863	317928	4.36776e+06
77122	317929	4.36776e+06
77354	317929	4.36776e+06
77586	317930	4.36776e+06
77817	317930	4.36776e+06
78049	317929	4.36776e+06
78281	317930	4.36776e+06
78513	317930	4.36776e+06
78745	317930	4.36776e+06
78977	317930	4.36776e+06
79209	317931	4.36776e+06
79441	317921	4.36777e+06
79672	317932	4.36777e+06
79904	317935	4.36777e+06
80136	317940	4.36777e+06
80367	317929	4.36776e+06
80626	317930	4.36776e+06
80857	317930	4.36776e+06
81089	317929	4.36776e+06
81321	317928	4.36776e+06
81553	317928	4.36776e+06
81785	317930	4.36776e+06
82017	317931	4.36776e+06
82249	317936	4.36776e+06
82481	317945	4.36774e+06
82712	317950	4.36773e+06
82943	317957	4.36771e+06
83175	317961	4.3677e+06
83407	317961	4.3677e+06
83639	317956	4.36769e+06
83870	317953	4.36769e+06
84129	317949	4.36769e+06
84361	317945	4.36769e+06
84593	317949	4.36769e+06
84825	317946	4.36769e+06
85057	317942	4.36768e+06
85288	317945	4.36769e+06
85519	317944	4.36769e+06
85751	317946	4.36769e+06
85983	317946	4.36769e+06
86215	317947	4.3677e+06
86446	317948	4.3677e+06
86678	317944	4.3677e+06
86910	317947	4.36775e+06
87141	317939	4.3677e+06
87373	317940	4.3677e+06
87632	317942	4.3677e+06
87863	317940	4.36769e+06
88095	317939	4.36769e+06
88327	317937	4.36769e+06
88559	317938	4.36769e+06
88791	317937	4.36769e+06
89023	317938	4.36769e+06
89255	317939	4.36769e+06
89487	317939	4.36769e+06
89719	317938	4.36769e+06
89951	317939	4.36769e+06
90183	317942	4.36769e+06
90415	317943	4.36769e+06
90646	317941	4.36769e+06
90878	317939	4.36769e+06
91137	317941	4.36768e+06
91369	317941	4.36769e+06
91601	317939	4.36769e+06
91833	317939	4.36769e+06
92065	317939	4.36769e+06
92297	317938	4.36769e+06
92529	317936	4.36769e+06
92761	317937	4.36768e+06
92992	317939	4.36768e+06
93224	317941	4.36769e+06
93455	317942	4.36769e+06
93687	317943	4.36769e+06
93919	317940	4.36769e+06
94150	317940	4.36768e+06
94381	317942	4.36769e+06
94640	317942	4.36769e+06
94872	317942	4.36769e+06
95103	317940	4.36769e+06
95335	317942	4.36769e+06
95567	317942	4.36769e+06
95799	317941	4.36769e+06
96031	317939	4.36768e+06
96263	317941	4.36769e+06
96494	317938	4.36769e+06
96726	317939	4.36769e+06
96958	317938	4.36769e+06
97190	317939	4.36769e+06
97421	317941	4.36769e+06
97653	317940	4.36769e+06
97885	317936	4.36768e+06
98144	317938	4.36769e+06
98376	317941	4.36769e+06
98607	317941	4.36769e+06
98839	317942	4.36769e+06
99071	317941	4.36769e+06
99303	317942	4.36769e+06
99535	317943	4.36769e+06
99766	317942	4.36769e+06
99998	317943	4.36769e+06
100229	317943	4.36769e+06
100461	317942	4.36769e+06
100693	317943	4.36769e+06
100924	317942	4.36769e+06
101156	317942	4.36769e+06
101388	317942	4.36769e+06
101647	317943	4.36769e+06
101879	317943	4.36769e+06
102111	317942	4.36769e+06
102342	317941	4.36769e+06
102573	317943	4.36769e+06
102805	317942	4.36769e+06
103037	317942	4.36769e+06
103268	317941	4.36769e+06
103500	317943	4.36769e+06
103731	317943	4.36769e+06
103963	317942	4.36769e+06
104195	317942	4.36769e+06
104426	317943	4.36769e+06
104658	317942	4.36769e+06
104890	317944	4.36769e+06
105149	317943	4.36769e+06
105380	317943	4.36769e+06
105612	317942	4.36769e+06
105844	317941	4.36769e+06
106076	317941	4.36769e+06
106308	317943	4.36769e+06
106539	317942	4.36769e+06
106771	317941	4.36769e+06
107003	317943	4.36769e+06
107235	317943	4.36769e+06
107467	317942	4.36769e+06
107699	317943	4.36769e+06
107931	317941	4.36769e+06
108163	317941	4.36768e+06
108395	317941	4.36769e+06
108653	317938	4.36769e+06
108885	317937	4.36769e+06
109117	317939	4.36768e+06
109349	317940	4.36769e+06
109581	317938	4.36769e+06
109813	317939	4.36768e+06
110045	317939	4.36768e+06
110277	317940	4.36768e+06
110509	317939	4.36768e+06
110741	317940	4.36768e+06
110973	317939	4.36768e+06
111205	317938	4.36768e+06
111437	317940	4.36769e+06
111669	317939	4.36772e+06
111900	317941	4.36774e+06
112158	317944	4.36775e+06
112390	317944	4.36776e+06
112622	317945	4.36777e+06
112854	317945	4.3678e+06
113086	317936	4.3678e+06
113318	317932	4.3678e+06
113550	317931	4.36781e+06
113782	317930	4.3678e+06
114014	317932	4.3678e+06
114245	317931	4.3678e+06
114477	317927	4.36781e+06
114709	317930	4.36781e+06
114941	317930	4.36781e+06
115172	317933	4.36781e+06
115403	317932	4.36781e+06
115661	317933	4.36781e+06
115893	317932	4.36781e+06
116124	317932	4.36781e+06
116355	317934	4.36781e+06
116587	317931	4.36781e+06
116818	317930	4.36781e+06
117050	317934	4.36781e+06
117282	317934	4.36781e+06
117514	317933	4.36781e+06
117746	317935	4.3678e+06
117978	317928	4.36779e+06
118210	317929	4.36779e+06
118442	317930	4.36779e+06
118674	317931	4.36778e+06
118906	317929	4.36776e+06
119164	317929	4.36777e+06
119396	317937	4.36778e+06
119628	317936	4.36778e+06
119860	317935	4.36778e+06
120092	317934	4.36778e+06
120324	317936	4.36778e+06
120556	317936	4.36778e+06
120788	317936	4.36778e+06
121020	317937	4.36778e+06
121252	317937	4.36778e+06
121484	317935	4.36778e+06
121716	317935	4.36778e+06
121947	317937	4.36778e+06
122179	317938	4.36778e+06
122411	317936	4.36778e+06
122669	317935	4.36778e+06
122901	317936	4.36778e+06
123133	317936	4.36778e+06
123364	317936	4.36778e+06
123596	317937	4.36778e+06
123828	317933	4.36779e+06
124060	317936	4.36778e+06
124291	317933	4.36778e+06
124522	317935	4.36778e+06
124754	317934	4.36778e+06
124985	317935	4.36778e+06
125217	317935	4.36778e+06
125448	317935	4.36778e+06
125680	317939	4.36778e+06
125911	317941	4.36778e+06
126169	317946	4.36779e+06
126400	317946	4.36779e+06
126631	317945	4.36779e+06
126863	317949	4.3678e+06
127095	317948	4.3678e+06
127326	317945	4.3678e+06
127558	317944	4.3678e+06
127790	317941	4.36781e+06
128022	317929	4.36781e+06
128254	317930	4.36781e+06
128486	317932	4.36781e+06
128718	317930	4.36781e+06
128950	317928	4.3678e+06
129182	317927	4.3678e+06
129413	317935	4.36779e+06
129671	317947	4.3678e+06
129903	317958	4.3678e+06
130135	317957	4.3678e+06
130367	317957	4.3678e+06
130599	317958	4.3678e+06
130831	317957	4.3678e+06
131062	317956	4.3678e+06
131293	317932	4.36781e+06
131525	317930	4.36781e+06
131756	317930	4.3678e+06
131987	317931	4.3678e+06
132218	317932	4.3678e+06
132450	317932	4.3678e+06
132682	317932	4.3678e+06
132914	317933	4.3678e+06
133178	317932	4.3678e+06
133410	317930	4.36779e+06
133642	317934	4.36777e+06
133874	317946	4.36776e+06
134106	317945	4.36775e+06
134338	317945	4.36773e+06
134570	317950	4.36772e+06
134802	317953	4.36772e+06
135034	317954	4.3677e+06
135266	317955	4.36769e+06
135498	317965	4.36769e+06
135729	317969	4.3677e+06
135961	317982	4.3677e+06
136193	317977	4.36769e+06
136425	317990	4.36768e+06
136689	317969	4.36769e+06
136920	317958	4.36768e+06
137152	317964	4.36768e+06
137383	317950	4.36768e+06
137615	317936	4.36768e+06
137847	317960	4.36768e+06
138078	317966	4.3677e+06
138309	317965	4.36771e+06
138541	317967	4.36774e+06
138773	317968	4.36776e+06
139004	317973	4.36779e+06
139236	317959	4.3678e+06
139468	317931	4.36781e+06
139700	317933	4.36781e+06
139931	317939	4.36779e+06
140195	317939	4.36779e+06
140427	317951	4.36776e+06
140658	317964	4.36775e+06
140890	317972	4.36774e+06
141122	317963	4.36772e+06
141354	317930	4.36775e+06
141585	317932	4.3678e+06
141816	317929	4.3678e+06
142048	317929	4.3678e+06
142279	317933	4.3678e+06
142511	317933	4.3678e+06
142742	317935	4.3678e+06
142974	317951	4.3678e+06
143206	317946	4.36779e+06
143437	317947	4.36779e+06
143701	317940	4.36755e+06
143933	317942	4.36758e+06
144164	317946	4.36762e+06
144396	317945	4.36763e+06
144628	317949	4.36764e+06
144860	317949	4.36765e+06
145092	317957	4.36766e+06
145323	317966	4.36766e+06
145555	317968	4.36767e+06
145786	317982	4.36766e+06
146018	317975	4.36761e+06
146249	317971	4.36755e+06
146481	317962	4.36758e+06
146713	317962	4.36758e+06
146944	317962	4.36758e+06
147208	317962	4.36759e+06
147439	317963	4.3676e+06
147671	317961	4.36758e+06
147902	317960	4.36756e+06
148134	317941	4.36758e+06
148366	317942	4.36759e+06
148598	317942	4.36762e+06
148830	317941	4.36762e+06
149062	317941	4.36763e+06
149294	317943	4.36763e+06
149526	317936	4.36764e+06
149757	317939	4.36763e+06
149988	317934	4.36755e+06
150220	317924	4.36756e+06
150452	317922	4.36758e+06
150716	317924	4.36758e+06
150948	317922	4.36758e+06
151179	317923	4.36761e+06
151410	317934	4.36768e+06
151642	317974	4.36767e+06
151874	317976	4.36766e+06
152106	317970	4.36758e+06
152337	317949	4.36755e+06
152569	317923	4.36759e+06
152801	317927	4.36759e+06
153032	317928	4.36762e+06
153264	317930	4.36765e+06
153495	317927	4.36764e+06
153726	317939	4.36756e+06
153958	317941	4.36756e+06
154222	317954	4.36758e+06
154454	317961	4.36758e+06
154686	317961	4.36759e+06
154917	317960	4.3676e+06
155149	317962	4.3676e+06
155380	317959	4.36761e+06
155612	317961	4.36761e+06
155843	317959	4.36762e+06
156075	317955	4.36764e+06
156307	317950	4.36765e+06
156538	317950	4.36766e+06
156770	317946	4.36766e+06
157001	317947	4.36766e+06
157232	317945	4.36766e+06
157464	317946	4.36766e+06
157728	317948	4.36766e+06
157960	317946	4.36766e+06
158191	317945	4.36766e+06
158423	317944	4.36765e+06
158655	317924	4.36761e+06
158886	317923	4.36756e+06
159118	317921	4.36754e+06
159350	317922	4.36755e+06
159581	317923	4.36755e+06
159813	317923	4.36754e+06
160045	317921	4.36755e+06
160276	317921	4.36755e+06
160508	317922	4.36754e+06
160740	317926	4.36755e+06
160971	317930	4.36758e+06
161235	317928	4.36759e+06
161467	317930	4.36761e+06
161699	317944	4.36763e+06
161931	317948	4.36764e+06
162163	317943	4.36758e+06
162395	317936	4.36757e+06
162626	317925	4.36757e+06
162858	317925	4.36758e+06
163090	317925	4.36758e+06
163322	317925	4.36758e+06
163553	317926	4.36758e+06
163785	317924	4.36757e+06
164016	317926	4.36758e+06
164248	317924	4.36758e+06
164479	317925	4.36757e+06
164743	317924	4.36757e+06
164974	317924	4.36757e+06
165205	317925	4.36757e+06
165437	317926	4.36757e+06
165669	317925	4.36758e+06
165901	317925	4.36757e+06
166133	317925	4.36758e+06
166364	317923	4.36761e+06
166596	317922	4.36764e+06
166828	317933	4.36767e+06
167059	317931	4.36767e+06
167291	317945	4.36767e+06
167523	317944	4.36767e+06
167755	317942	4.36767e+06
167986	317941	4.36766e+06
168250	317942	4.36766e+06
168482	317944	4.3676e+06
168714	317937	4.36757e+06
168945	317933	4.36756e+06
169176	317934	4.36756e+06
169408	317935	4.36756e+06
169640	317934	4.36756e+06
169872	317934	4.36756e+06
170103	317934	4.36756e+06
170335	317934	4.36756e+06
170567	317934	4.36756e+06
170798	317934	4.36756e+06
171030	317935	4.36756e+06
171262	317934	4.36756e+06
171494	317934	4.36756e+06
171758	317935	4.36756e+06
171990	317935	4.36756e+06
172222	317934	4.36756e+06
172453	317934	4.36756e+06
172685	317935	4.36756e+06
172917	317934	4.36756e+06
173148	317933	4.36756e+06
173380	317936	4.36756e+06
173612	317936	4.36756e+06
173844	317936	4.36756e+06
174075	317936	4.36756e+06
174307	317935	4.36756e+06
174539	317934	4.36756e+06
174770	317933	4.36756e+06
175002	317934	4.36756e+06
175267	317937	4.36756e+06
175498	317934	4.36756e+06
175730	317933	4.36756e+06
175962	317935	4.36756e+06
176194	317934	4.36756e+06
176426	317934	4.36756e+06
176658	317935	4.36756e+06
176890	317935	4.36756e+06
177122	317934	4.36756e+06
177354	317937	4.36758e+06
177586	317938	4.36759e+06
177818	317941	4.3676e+06
178050	317948	4.36761e+06
178282	317949	4.36761e+06
178513	317949	4.36761e+06
178777	317952	4.36761e+06
179009	317953	4.36762e+06
179240	317953	4.36763e+06
179471	317951	4.36763e+06
179703	317952	4.36763e+06
179935	317953	4.36763e+06
180166	317954	4.36764e+06
180397	317946	4.36765e+06
180629	317945	4.36764e+06
180860	317942	4.36763e+06
181092	317937	4.36761e+06
181323	317930	4.36759e+06
181554	317930	4.3676e+06
181786	317929	4.3676e+06
182018	317931	4.3676e+06
182282	317931	4.3676e+06
182514	317928	4.3676e+06
182746	317929	4.3676e+06
182978	317928	4.3676e+06
183210	317931	4.3676e+06
183442	317932	4.3676e+06
183673	317931	4.3676e+06
183905	317931	4.3676e+06
184137	317929	4.3676e+06
184369	317930	4.3676e+06
184601	317930	4.3676e+06
184832	317930	4.3676e+06
185064	317929	4.3676e+06
185296	317930	4.3676e+06
185527	317930	4.3676e+06
185791	317931	4.3676e+06
186022	317930	4.3676e+06
186254	317930	4.3676e+06
186485	317911	4.36763e+06
186717	317930	4.3676e+06
186949	317929	4.3676e+06
187181	317930	4.3676e+06
187412	317930	4.3676e+06
187644	317930	4.3676e+06
187876	317931	4.3676e+06
188107	317930	4.3676e+06
188339	317932	4.3676e+06
188571	317932	4.3676e+06
188803	317932	4.3676e+06
189035	317936	4.3676e+06
189304	317932	4.3676e+06
189536	317932	4.3676e+06
189767	317931	4.3676e+06
189999	317933	4.3676e+06
190230	317932	4.3676e+06
190461	317931	4.3676e+06
190693	317931	4.3676e+06
190924	317932	4.3676e+06
191156	317928	4.3676e+06
191387	317930	4.3676e+06
191619	317931	4.3676e+06
191850	317931	4.3676e+06
192082	317930	4.3676e+06
192314	317933	4.3676e+06
192545	317932	4.3676e+06
192814	317931	4.3676e+06
193046	317925	4.36759e+06
193278	317930	4.3676e+06
193509	317930	4.3676e+06
193741	317932	4.3676e+06
193973	317929	4.3676e+06
194204	317929	4.3676e+06
194436	317928	4.3676e+06
194668	317927	4.3676e+06
194900	317929	4.3676e+06
195131	317934	4.3676e+06
195363	317946	4.3676e+06
195595	317952	4.36761e+06
195826	317957	4.36761e+06
196058	317959	4.36761e+06
196327	317960	4.36762e+06
196559	317960	4.36762e+06
196790	317960	4.36762e+06
197022	317961	4.36762e+06
197253	317962	4.36763e+06
197485	317972	4.36763e+06
197717	317971	4.36764e+06
197948	317971	4.36765e+06
198180	317972	4.36765e+06
198411	317973	4.36766e+06
198643	317972	4.36766e+06
198874	317972	4.36766e+06
199106	317972	4.36766e+06
199338	317969	4.36766e+06
199570	317976	4.36765e+06
199839	317980	4.36765e+06
200070	317957	4.36758e+06
200302	317962	4.36756e+06
200534	317957	4.36754e+06
200766	317952	4.36754e+06
200998	317955	4.36754e+06
201230	317960	4.36756e+06
201462	317978	4.36757e+06
201694	317979	4.36756e+06
201925	317982	4.36756e+06
202157	317981	4.36755e+06
202389	317977	4.36755e+06
202620	317973	4.36758e+06
202852	317966	4.36762e+06
203084	317971	4.36766e+06
203353	317976	4.36767e+06
203584	317964	4.36767e+06
203816	317946	4.36766e+06
204048	317944	4.36766e+06
204280	317943	4.36764e+06
204512	317943	4.36763e+06
204743	317942	4.36762e+06
204975	317944	4.36761e+06
205207	317940	4.3676e+06
205439	317966	4.3676e+06
205670	317968	4.36762e+06
205902	317959	4.36765e+06
206133	317961	4.36765e+06
206364	317965	4.36767e+06
206596	317969	4.36767e+06
206865	317968	4.36767e+06
207097	317972	4.36767e+06
207328	317964	4.36765e+06
207560	317959	4.36765e+06
207791	317960	4.36764e+06
208023	317956	4.36764e+06
208255	317947	4.36763e+06
208486	317946	4.36762e+06
208718	317942	4.36762e+06
208950	317943	4.36763e+06
209182	317944	4.36763e+06
209413	317944	4.36764e+06
209645	317944	4.36763e+06
209877	317944	4.36763e+06
210109	317943	4.36763e+06
210378	317943	4.36764e+06
210610	317943	4.36763e+06
210842	317940	4.36764e+06
211073	317942	4.36764e+06
211305	317943	4.36763e+06
211536	317943	4.36763e+06
211768	317943	4.36763e+06
212000	317949	4.36762e+06
212232	317962	4.36759e+06
212464	317973	4.36757e+06
212695	317975	4.36755e+06
212926	317974	4.36755e+06
213158	317978	4.36755e+06
213390	317977	4.36754e+06
213622	317972	4.36754e+06
213891	317968	4.36754e+06
214123	317964	4.36754e+06
214354	317937	4.36757e+06
214586	317931	4.36758e+06
214818	317931	4.36758e+06
215050	317931	4.36758e+06
215282	317932	4.36758e+06
215513	317932	4.36758e+06
215745	317931	4.36758e+06
215977	317929	4.36758e+06
216209	317928	4.36758e+06
216440	317930	4.36762e+06
216672	317930	4.36772e+06
216904	317930	4.36779e+06
217136	317930	4.36767e+06
217405	317926	4.36758e+06
217636	317924	4.36758e+06
217868	317922	4.36756e+06
218099	317922	4.36755e+06
218331	317925	4.36756e+06
218562	317927	4.36756e+06
218794	317928	4.36757e+06
219026	317931	4.36758e+06
219258	317930	4.36758e+06
219489	317930	4.36758e+06
219721	317930	4.36758e+06
219952	317929	4.36758e+06
220184	317930	4.36758e+06
220415	317929	4.36758e+06
220647	317929	4.36758e+06
220916	317928	4.36758e+06
221147	317929	4.36758e+06
221379	317929	4.36758e+06
221610	317928	4.36758e+06
221842	317921	4.36758e+06
222074	317921	4.36757e+06
222306	317927	4.36757e+06
222537	317923	4.36758e+06
222769	317924	4.36758e+06
223001	317925	4.3676e+06
223233	317930	4.36762e+06
223465	317933	4.36762e+06
223696	317940	4.36761e+06
223928	317940	4.36761e+06
224159	317940	4.36761e+06
224449	317940	4.36761e+06
224680	317940	4.36761e+06
224912	317940	4.36761e+06
225143	317940	4.36761e+06
225374	317942	4.36761e+06
225606	317942	4.36761e+06
225838	317940	4.36761e+06
226070	317940	4.36761e+06
226301	317938	4.36761e+06
226533	317940	4.36761e+06
226764	317945	4.36761e+06
226996	317944	4.36761e+06
227228	317945	4.36761e+06
227459	317954	4.36762e+06
227690	317958	4.36761e+06
227979	317943	4.36759e+06
228210	317937	4.36759e+06
228442	317937	4.36764e+06
228674	317940	4.36765e+06
228905	317946	4.36767e+06
229137	317934	4.36765e+06
229368	317924	4.36762e+06
229600	317922	4.36759e+06
229832	317923	4.36757e+06
230064	317968	4.36754e+06
230295	317978	4.36754e+06
230527	317982	4.36755e+06
230758	317981	4.36756e+06
230990	317984	4.36755e+06
231221	317984	4.36756e+06
231511	317982	4.36756e+06
231742	317982	4.36757e+06
231974	317982	4.36755e+06
232206	317978	4.36754e+06
232438	317975	4.36755e+06
232669	317976	4.36755e+06
232901	317977	4.36756e+06
233133	317978	4.36758e+06
233364	317976	4.36764e+06
233596	317975	4.36766e+06
233828	317936	4.36764e+06
234060	317926	4.36755e+06
234292	317933	4.36754e+06
234524	317974	4.36754e+06
234756	317974	4.36754e+06
235045	317972	4.36754e+06
235276	317972	4.36754e+06
235508	317972	4.36754e+06
235740	317973	4.36754e+06
235972	317974	4.36754e+06
236204	317973	4.36754e+06
236436	317974	4.36754e+06
236668	317973	4.36754e+06
236900	317976	4.36754e+06
237131	317978	4.36755e+06
237363	317978	4.36759e+06
237595	317973	4.36761e+06
237826	317974	4.36764e+06
238058	317973	4.36763e+06
238289	317962	4.36764e+06
238578	317980	4.36767e+06
238810	317925	4.36757e+06
239041	317924	4.36756e+06
239273	317935	4.36758e+06
239505	317945	4.36759e+06
239736	317954	4.3676e+06
239968	317957	4.36759e+06
240200	317963	4.36758e+06
240432	317969	4.36758e+06
240664	317972	4.36758e+06
240896	317963	4.36759e+06
241127	317962	4.3676e+06
241359	317963	4.3676e+06
241590	317964	4.3676e+06
241821	317962	4.3676e+06
242115	317961	4.3676e+06
242347	317961	4.3676e+06
242579	317961	4.3676e+06
242811	317959	4.3676e+06
243043	317961	4.3676e+06
243275	317960	4.36761e+06
243507	317961	4.3676e+06
243739	317960	4.3676e+06
243971	317962	4.3676e+06
244203	317961	4.3676e+06
244435	317958	4.36759e+06
244667	317959	4.36758e+06
244898	317958	4.36757e+06
245130	317956	4.36756e+06
245362	317943	4.36756e+06
245656	317948	4.36759e+06
245888	317948	4.3676e+06
246120	317946	4.36761e+06
246351	317946	4.36759e+06
246583	317945	4.36758e+06
246814	317933	4.36757e+06
247046	317934	4.36757e+06
247278	317934	4.36757e+06
247510	317935	4.36757e+06
247741	317935	4.36757e+06
247973	317934	4.36757e+06
248205	317937	4.36757e+06
248437	317936	4.36757e+06
248669	317934	4.36757e+06
248901	317936	4.36757e+06
249195	317936	4.36757e+06
249427	317937	4.36757e+06
249658	317937	4.36757e+06
249890	317935	4.36757e+06
250122	317936	4.36757e+06
250353	317935	4.36757e+06
250585	317936	4.36757e+06
250817	317932	4.36757e+06
251048	317934	4.36757e+06
251280	317933	4.36757e+06
251511	317934	4.36757e+06
251743	317935	4.36757e+06
251975	317934	4.36757e+06
252206	317934	4.36757e+06
252438	317933	4.36757e+06
252733	317933	4.36757e+06
252965	317933	4.36757e+06
253197	317932	4.36757e+06
253429	317937	4.36759e+06
253660	317939	4.36759e+06
253892	317939	4.36761e+06
254124	317937	4.36761e+06
254355	317935	4.3676e+06
254587	317937	4.36759e+06
254818	317929	4.36758e+06
255050	317927	4.36759e+06
255281	317927	4.36759e+06
255513	317926	4.36759e+06
255745	317926	4.36759e+06
255976	317925	4.36759e+06
256270	317925	4.36759e+06
256502	317924	4.36759e+06
256734	317924	4.36759e+06
256966	317923	4.36759e+06
257198	317926	4.36758e+06
257429	317925	4.36758e+06
257661	317927	4.36759e+06
257892	317925	4.36759e+06
258124	317926	4.36758e+06
258356	317926	4.36758e+06
258588	317928	4.36758e+06
258819	317926	4.36759e+06
259051	317927	4.36759e+06
259282	317928	4.36758e+06
259514	317927	4.36759e+06
259818	317928	4.36759e+06
260050	317927	4.36759e+06
260282	317927	4.36759e+06
260514	317927	4.36759e+06
260745	317928	4.36759e+06
260977	317926	4.36759e+06
261209	317927	4.36759e+06
261441	317927	4.36758e+06
261673	317926	4.36758e+06
261904	317926	4.36758e+06
262136	317928	4.36758e+06
262367	317923	4.36758e+06
262599	317921	4.36757e+06
262830	317924	4.36757e+06
263062	317927	4.36759e+06
263366	317926	4.36759e+06
263598	317928	4.36759e+06
263830	317929	4.36759e+06
264062	317929	4.36758e+06
264294	317923	4.36758e+06
264526	317932	4.36758e+06
264757	317931	4.3676e+06
264989	317919	4.36759e+06
265221	317921	4.36758e+06
265453	317924	4.36758e+06
265684	317926	4.36758e+06
265916	317937	4.36757e+06
266148	317934	4.36756e+06
266379	317935	4.36756e+06
266611	317935	4.36756e+06
266916	317934	4.36756e+06
267148	317937	4.36756e+06
267380	317935	4.36756e+06
267611	317936	4.36756e+06
267843	317936	4.36757e+06
268075	317936	4.36757e+06
268306	317937	4.36756e+06
268538	317935	4.36757e+06
268770	317936	4.36757e+06
269002	317935	4.36756e+06
269234	317936	4.36756e+06
269465	317937	4.36756e+06
269697	317935	4.36757e+06
269929	317938	4.36756e+06
270160	317935	4.36757e+06
270465	317934	4.36757e+06
270697	317932	4.36756e+06
270928	317933	4.36757e+06
271160	317933	4.36756e+06
271392	317935	4.36757e+06
271623	317935	4.36757e+06
271854	317934	4.36757e+06
272086	317935	4.36757e+06
272318	317934	4.36757e+06
272550	317935	4.36757e+06
272782	317936	4.36757e+06
273013	317935	4.36757e+06
273245	317936	4.36757e+06
273477	317935	4.36757e+06
273709	317936	4.36757e+06
273993	317935	4.36757e+06
274225	317935	4.36757e+06
274457	317934	4.36757e+06
274689	317934	4.36756e+06
274921	317934	4.36757e+06
275152	317937	4.36757e+06
275384	317937	4.36757e+06
275615	317935	4.36757e+06
275847	317936	4.36757e+06
276078	317936	4.36757e+06
276310	317936	4.36757e+06
276542	317937	4.36757e+06
276774	317935	4.36757e+06
277006	317937	4.36757e+06
277237	317936	4.36757e+06
277521	317936	4.36757e+06
277753	317934	4.36757e+06
277985	317934	4.36757e+06
278217	317935	4.36757e+06
278449	317935	4.36757e+06
278680	317936	4.36757e+06
278912	317939	4.36757e+06
279143	317939	4.36757e+06
279375	317931	4.36756e+06
279607	317934	4.36756e+06
279839	317935	4.36756e+06
280071	317933	4.36756e+06
280302	317934	4.36756e+06
280534	317934	4.36756e+06
280766	317935	4.36756e+06
281050	317933	4.36756e+06
281281	317936	4.36756e+06
281513	317934	4.36756e+06
281744	317935	4.36756e+06
281976	317934	4.36756e+06
282207	317937	4.36756e+06
282439	317942	4.36756e+06
282671	317942	4.36756e+06
282902	317937	4.36756e+06
283134	317938	4.36756e+06
283365	317938	4.36756e+06
283597	317937	4.36756e+06
283828	317939	4.36756e+06
284060	317938	4.36756e+06
284292	317938	4.36756e+06
284577	317940	4.36757e+06
284809	317945	4.3676e+06
285040	317959	4.36762e+06
285272	317966	4.36765e+06
285504	317968	4.36765e+06
285736	317960	4.36766e+06
285968	317956	4.36766e+06
286200	317952	4.36766e+06
286431	317953	4.36765e+06
286663	317952	4.36764e+06
286895	317946	4.36763e+06
287126	317940	4.3676e+06
287358	317948	4.36759e+06
287590	317950	4.36759e+06
287822	317932	4.36766e+06
288106	317933	4.36768e+06
288338	317937	4.36767e+06
288570	317936	4.36765e+06
288802	317937	4.36762e+06
289034	317931	4.36759e+06
289266	317970	4.36755e+06
289498	317970	4.36755e+06
289730	317973	4.36755e+06
289962	317974	4.36755e+06
290194	317925	4.36774e+06
290426	317929	4.36781e+06
290658	317929	4.36781e+06
290889	317929	4.36781e+06
291121	317930	4.36781e+06
291352	317927	4.36781e+06
291636	317930	4.36781e+06
291868	317929	4.36781e+06
292100	317930	4.36781e+06
292332	317930	4.36781e+06
292564	317929	4.36781e+06
292796	317928	4.36779e+06
293028	317935	4.36768e+06
293259	317939	4.36766e+06
293491	317953	4.36767e+06
293722	317958	4.36768e+06
293954	317974	4.36768e+06
294186	317973	4.36765e+06
294418	317966	4.36763e+06
294650	317970	4.36762e+06
294881	317957	4.36767e+06
295165	317945	4.36767e+06
295397	317945	4.36767e+06
295628	317940	4.36766e+06
295860	317935	4.36766e+06
296092	317932	4.36767e+06
296324	317927	4.36765e+06
296556	317928	4.36767e+06
296787	317925	4.36767e+06
297019	317925	4.36767e+06
297251	317924	4.36764e+06
297483	317923	4.36763e+06
297715	317923	4.36761e+06
297946	317923	4.36759e+06
298178	317919	4.36761e+06
298409	317923	4.36763e+06
298694	317946	4.36766e+06
298925	317952	4.36766e+06
299157	317948	4.36765e+06
299389	317943	4.36764e+06
299620	317943	4.36765e+06
299852	317945	4.36768e+06
300084	317944	4.36768e+06
300316	317926	4.36768e+06
300548	317930	4.36768e+06
300780	317941	4.36768e+06
301011	317934	4.36767e+06
301243	317936	4.36768e+06
301475	317934	4.36768e+06
301706	317934	4.36767e+06
301938	317934	4.36768e+06
302222	317932	4.36768e+06
302453	317934	4.36767e+06
302685	317934	4.36767e+06
302916	317934	4.36767e+06
303148	317932	4.36767e+06
303380	317934	4.36767e+06
303611	317934	4.36768e+06
303843	317934	4.36767e+06
304075	317934	4.36768e+06
304306	317933	4.36768e+06
304538	317932	4.36768e+06
304770	317933	4.36768e+06
305002	317934	4.36768e+06
305234	317933	4.36768e+06
305466	317933	4.36767e+06
305750	317933	4.36768e+06
305981	317934	4.36768e+06
306213	317932	4.36767e+06
306445	317939	4.36767e+06
306677	317943	4.36767e+06
306909	317948	4.36767e+06
307141	317955	4.36767e+06
307372	317952	4.36766e+06
307604	317946	4.36767e+06
307835	317945	4.36766e+06
308067	317943	4.36766e+06
308298	317951	4.36765e+06
308530	317963	4.36765e+06
308762	317946	4.36768e+06
308993	317929	4.36767e+06
309277	317929	4.36767e+06
309509	317929	4.36767e+06
309741	317928	4.36767e+06
309973	317926	4.36777e+06
310205	317930	4.36781e+06
310437	317930	4.36781e+06
310669	317931	4.36781e+06
310901	317932	4.36773e+06
311132	317964	4.36768e+06
311364	317965	4.36767e+06
311596	317967	4.36766e+06
311828	317967	4.36766e+06
312060	317970	4.36764e+06
312291	317967	4.36759e+06
312523	317978	4.36755e+06
312797	317977	4.36754e+06
313029	317972	4.36754e+06
313260	317971	4.36754e+06
313492	317966	4.36754e+06
313724	317943	4.36754e+06
313955	317933	4.36754e+06
314187	317930	4.36755e+06
314419	317924	4.36757e+06
314651	317923	4.36757e+06
314883	317928	4.36759e+06
315115	317947	4.36762e+06
315346	317943	4.36762e+06
315578	317947	4.36763e+06
315810	317948	4.36765e+06
316042	317951	4.36766e+06
316316	317953	4.36765e+06
316548	317951	4.36762e+06
316780	317945	4.36763e+06
317012	317949	4.36764e+06
317244	317924	4.36767e+06
317476	317927	4.36774e+06
317708	317927	4.36774e+06
317940	317956	4.36768e+06
318172	317971	4.36767e+06
318404	317956	4.36766e+06
318636	317954	4.36767e+06
318868	317961	4.36767e+06
319100	317941	4.36763e+06
319332	317931	4.36762e+06
319564	317928	4.3676e+06
319838	317933	4.36755e+06
320070	317937	4.36755e+06
320301	317923	4.36758e+06
320532	317927	4.3676e+06
320764	317929	4.3676e+06
320996	317932	4.36761e+06
321228	317941	4.36763e+06
321460	317949	4.36762e+06
321691	317951	4.36762e+06
321922	317952	4.36762e+06
322154	317953	4.36762e+06
322385	317961	4.36761e+06
322617	317959	4.3676e+06
322849	317958	4.3676e+06
323081	317963	4.3676e+06
323355	317959	4.36762e+06
323587	317955	4.36764e+06
323819	317948	4.36764e+06
324051	317948	4.36764e+06
324283	317950	4.36763e+06
324515	317951	4.36759e+06
324747	317981	4.36755e+06
324979	317984	4.36756e+06
325211	317986	4.36757e+06
325443	317987	4.36757e+06
325675	317988	4.36758e+06
325907	317978	4.3676e+06
326139	317971	4.36759e+06
326371	317974	4.36759e+06
326603	317972	4.36759e+06
326897	317970	4.36759e+06
327129	317970	4.36759e+06
327361	317970	4.36759e+06
327593	317970	4.36759e+06
327825	317970	4.36759e+06
328057	317969	4.36759e+06
328289	317969	4.36759e+06
328521	317970	4.36759e+06
328753	317968	4.36759e+06
328985	317968	4.36759e+06
329217	317969	4.36759e+06
329449	317968	4.36759e+06
329681	317967	4.36759e+06
329913	317968	4.36759e+06
330145	317970	4.36759e+06
330439	317969	4.36759e+06
330671	317967	4.36759e+06
330903	317970	4.36759e+06
331135	317971	4.36759e+06
331367	317972	4.36759e+06
331599	317970	4.36759e+06
331831	317970	4.36759e+06
332063	317970	4.36759e+06
332295	317968	4.36759e+06
332527	317970	4.36759e+06
332759	317969	4.36759e+06
332990	317972	4.36759e+06
333222	317971	4.36759e+06
333454	317970	4.36759e+06
333685	317970	4.36759e+06
333979	317966	4.36759e+06
334210	317966	4.36759e+06
334442	317968	4.36759e+06
334674	317966	4.36759e+06
334906	317967	4.36759e+06
335138	317965	4.36759e+06
335370	317966	4.36759e+06
335602	317966	4.36759e+06
335834	317968	4.3676e+06
336066	317969	4.36759e+06
336298	317968	4.36759e+06
336530	317970	4.36759e+06
336762	317970	4.36759e+06
336994	317968	4.3676e+06
337226	317970	4.36759e+06
337520	317967	4.36759e+06
337752	317969	4.36759e+06
337984	317967	4.36759e+06
338216	317967	4.36759e+06
338448	317968	4.36759e+06
338680	317968	4.36759e+06
338912	317970	4.36759e+06
339144	317968	4.36759e+06
339375	317975	4.3676e+06
339607	317983	4.36759e+06
339839	317984	4.36758e+06
340071	317983	4.36756e+06
340303	317980	4.36754e+06
340534	317972	4.36754e+06
340766	317969	4.36756e+06
341060	317955	4.36759e+06
341291	317953	4.3676e+06
341523	317952	4.3676e+06
341755	317953	4.3676e+06
341987	317953	4.3676e+06
342219	317952	4.36761e+06
342451	317943	4.36765e+06
342683	317940	4.36766e+06
342915	317939	4.36767e+06
343147	317935	4.36767e+06
343379	317936	4.36768e+06
343611	317937	4.36768e+06
343843	317938	4.36767e+06
344074	317937	4.36767e+06
344306	317938	4.36767e+06
344600	317939	4.36767e+06
344831	317938	4.36767e+06
345063	317938	4.36767e+06
345295	317939	4.36767e+06
