# Supplementary material for: Effects of Number of Animals Monitored on Representations of Cattle Group Movement Characteristics and Spatial Occupancy
Source: PLoS One. 2015 Feb 3;10(2):e0113117. doi: 10.1371/journal.pone.0113117 (PMC4315582; doi:10.1371/journal.pone.0113117)
Supplement: S1 File — (ZIP) [file pone.0113117.s001.zip › File S1/GPS data of Group B/M0138.xlsx]

## Sheet: Sheet1
Time	X	Y
0	317956	4.36781e+06
231	317951	4.3678e+06
463	317941	4.36776e+06
926	317922	4.3677e+06
1158	317931	4.36768e+06
1390	317932	4.36769e+06
1621	317932	4.36769e+06
1853	317932	4.36769e+06
2085	317933	4.36768e+06
2316	317932	4.36768e+06
2548	317932	4.36768e+06
2780	317933	4.36768e+06
3040	317932	4.36768e+06
3271	317935	4.36768e+06
3503	317934	4.36768e+06
3734	317933	4.36768e+06
3965	317933	4.36768e+06
4196	317932	4.36768e+06
4428	317934	4.36768e+06
4660	317934	4.36768e+06
4892	317933	4.36768e+06
5123	317934	4.36768e+06
5355	317934	4.36768e+06
5587	317934	4.36768e+06
5818	317934	4.36768e+06
6049	317934	4.36768e+06
6281	317935	4.36768e+06
6541	317934	4.36768e+06
6773	317934	4.36768e+06
7005	317934	4.36768e+06
7236	317935	4.36768e+06
7467	317936	4.36768e+06
7699	317935	4.36768e+06
7931	317936	4.36768e+06
8163	317935	4.36768e+06
8394	317936	4.36769e+06
8626	317933	4.36768e+06
8858	317934	4.36768e+06
9089	317933	4.36768e+06
9321	317937	4.36769e+06
9553	317935	4.36768e+06
9784	317933	4.36768e+06
10044	317936	4.36768e+06
10276	317935	4.36768e+06
10508	317934	4.36769e+06
10740	317934	4.36769e+06
10972	317932	4.36768e+06
11203	317933	4.36769e+06
11435	317933	4.36769e+06
11666	317933	4.36769e+06
11898	317933	4.36769e+06
12129	317934	4.36769e+06
12361	317932	4.36769e+06
12593	317933	4.36769e+06
12824	317933	4.36769e+06
13056	317933	4.36769e+06
13287	317933	4.36769e+06
13548	317933	4.36769e+06
13780	317934	4.36769e+06
14011	317933	4.36769e+06
14243	317934	4.36769e+06
14474	317933	4.36769e+06
14706	317933	4.36769e+06
14938	317934	4.36769e+06
15170	317934	4.36769e+06
15402	317934	4.36769e+06
15634	317934	4.36769e+06
15866	317934	4.36769e+06
16097	317935	4.36769e+06
16329	317934	4.36769e+06
16560	317934	4.36769e+06
16792	317934	4.36769e+06
17052	317935	4.36769e+06
17284	317934	4.36768e+06
17515	317935	4.36769e+06
17746	317935	4.36769e+06
17978	317934	4.36769e+06
18210	317934	4.36768e+06
18441	317936	4.36769e+06
18672	317935	4.36768e+06
18904	317936	4.36768e+06
19135	317935	4.36768e+06
19367	317936	4.36768e+06
19599	317934	4.36769e+06
19830	317934	4.36769e+06
20061	317936	4.36769e+06
20292	317935	4.36769e+06
20553	317935	4.36769e+06
20785	317935	4.36768e+06
21017	317935	4.36768e+06
21248	317935	4.36768e+06
21480	317935	4.36768e+06
21712	317930	4.36768e+06
21944	317932	4.36768e+06
22176	317933	4.36768e+06
22408	317933	4.36768e+06
22640	317932	4.36768e+06
22872	317933	4.36768e+06
23104	317931	4.36768e+06
23336	317932	4.36768e+06
23568	317933	4.36768e+06
23800	317933	4.36768e+06
24060	317932	4.36768e+06
24292	317933	4.36768e+06
24524	317933	4.36768e+06
24756	317935	4.36768e+06
24987	317934	4.36768e+06
25219	317934	4.36768e+06
25451	317935	4.36768e+06
25682	317977	4.36768e+06
25914	317980	4.36768e+06
26146	317981	4.36768e+06
26378	317980	4.36769e+06
26609	317984	4.36768e+06
26840	317989	4.3677e+06
27072	317989	4.36771e+06
27303	317990	4.36771e+06
27563	317990	4.36772e+06
27795	317990	4.36774e+06
28027	317989	4.36774e+06
28259	317986	4.36773e+06
28491	317988	4.36772e+06
28723	317986	4.36772e+06
28954	317986	4.36772e+06
29186	317989	4.36771e+06
29418	317987	4.3677e+06
29649	317981	4.36769e+06
29881	317982	4.36769e+06
30113	317980	4.36768e+06
30345	317976	4.36768e+06
30576	317977	4.36768e+06
30808	317989	4.36777e+06
31067	317954	4.3678e+06
31299	317941	4.3678e+06
31530	317941	4.3678e+06
31762	317943	4.3678e+06
31994	317944	4.3678e+06
32458	317939	4.36779e+06
32689	317939	4.36779e+06
32921	317938	4.36778e+06
33153	317938	4.36778e+06
33384	317935	4.36777e+06
33616	317937	4.36777e+06
33848	317938	4.36777e+06
34080	317937	4.36777e+06
34312	317937	4.36777e+06
34571	317938	4.36777e+06
34802	317937	4.36777e+06
35034	317936	4.36777e+06
35266	317939	4.36777e+06
35498	317937	4.36777e+06
35730	317937	4.36777e+06
35962	317937	4.36777e+06
36194	317934	4.36777e+06
36426	317937	4.36777e+06
36658	317938	4.36777e+06
36890	317938	4.36777e+06
37122	317938	4.36777e+06
37354	317937	4.36777e+06
37586	317937	4.36777e+06
37817	317937	4.36777e+06
38076	317936	4.36777e+06
38308	317944	4.3678e+06
38540	317992	4.3678e+06
38771	317993	4.36781e+06
39003	317991	4.3678e+06
39235	317984	4.36778e+06
39467	317983	4.36778e+06
39698	317955	4.3678e+06
39930	317929	4.36781e+06
40161	317927	4.36781e+06
40393	317929	4.36781e+06
40624	317931	4.3678e+06
40856	317933	4.36779e+06
41087	317934	4.36779e+06
41319	317933	4.36779e+06
41578	317932	4.36778e+06
41810	317933	4.36778e+06
42041	317932	4.36778e+06
42273	317933	4.36778e+06
42505	317933	4.36778e+06
42737	317933	4.36778e+06
42969	317933	4.36779e+06
43201	317932	4.36779e+06
43432	317930	4.36778e+06
43664	317930	4.36778e+06
43896	317931	4.36778e+06
44127	317934	4.36778e+06
44359	317933	4.36778e+06
44591	317934	4.36778e+06
44822	317933	4.36778e+06
45081	317934	4.36778e+06
45313	317933	4.36778e+06
45544	317933	4.36778e+06
45776	317930	4.36779e+06
46007	317932	4.36779e+06
46238	317933	4.36779e+06
46470	317932	4.36779e+06
46701	317932	4.36779e+06
46933	317929	4.36781e+06
47165	317932	4.36781e+06
47397	317932	4.36781e+06
47628	317930	4.36781e+06
47860	317928	4.36781e+06
48092	317932	4.36781e+06
48324	317930	4.36781e+06
48583	317930	4.36781e+06
48815	317931	4.36781e+06
49047	317930	4.3678e+06
49279	317930	4.3678e+06
49511	317929	4.36777e+06
49743	317928	4.36776e+06
50206	317929	4.36769e+06
50437	317951	4.36769e+06
50669	317959	4.36771e+06
51132	317974	4.36774e+06
51363	317975	4.36777e+06
51595	317981	4.36777e+06
51827	317978	4.3678e+06
52086	317955	4.3678e+06
52318	317930	4.3678e+06
52550	317928	4.36781e+06
52781	317930	4.36781e+06
53013	317931	4.3678e+06
53244	317932	4.3678e+06
53476	317932	4.36779e+06
53707	317935	4.36779e+06
53939	317938	4.36778e+06
54171	317945	4.36779e+06
54403	317942	4.36779e+06
54634	317947	4.36778e+06
54866	317943	4.36778e+06
55098	317942	4.36777e+06
55329	317941	4.36777e+06
55588	317948	4.36777e+06
55820	317952	4.36777e+06
56051	317958	4.36777e+06
56283	317963	4.36778e+06
56514	317966	4.36778e+06
56746	317962	4.3678e+06
56977	317956	4.3678e+06
57209	317952	4.36778e+06
57441	317954	4.36778e+06
57673	317952	4.36776e+06
57904	317930	4.36771e+06
58136	317930	4.3677e+06
58368	317929	4.36769e+06
58599	317943	4.36769e+06
58831	317945	4.3677e+06
59090	317954	4.3677e+06
59322	317969	4.36769e+06
59554	317978	4.36768e+06
59785	317979	4.36768e+06
60016	317982	4.36768e+06
60248	317985	4.3677e+06
60480	317986	4.36772e+06
60711	317987	4.36774e+06
60943	317982	4.36776e+06
61175	317930	4.3678e+06
61407	317932	4.3678e+06
61639	317933	4.36781e+06
61871	317932	4.36781e+06
62103	317958	4.3678e+06
62334	317957	4.3678e+06
62593	317958	4.3678e+06
62824	317957	4.3678e+06
63056	317958	4.3678e+06
63287	317959	4.3678e+06
63519	317958	4.3678e+06
63751	317958	4.3678e+06
63983	317957	4.36778e+06
64215	317964	4.36768e+06
64446	317968	4.36769e+06
64678	317966	4.36771e+06
64910	317967	4.36772e+06
65142	317971	4.36773e+06
65373	317974	4.36774e+06
65605	317978	4.36776e+06
65837	317979	4.36777e+06
66096	317974	4.3678e+06
66328	317972	4.3678e+06
66560	317973	4.3678e+06
66792	317975	4.3678e+06
67024	317977	4.36779e+06
67255	317975	4.36778e+06
67487	317976	4.36778e+06
67719	317977	4.36776e+06
67950	317978	4.36776e+06
68182	317977	4.36774e+06
68414	317979	4.36774e+06
68645	317976	4.36773e+06
68877	317976	4.36773e+06
69108	317977	4.36772e+06
69339	317975	4.36772e+06
69598	317975	4.36772e+06
69830	317975	4.36771e+06
70062	317978	4.36771e+06
70294	317978	4.36772e+06
70526	317969	4.36775e+06
70758	317968	4.36775e+06
70990	317965	4.36776e+06
71221	317958	4.36776e+06
71453	317950	4.36776e+06
71685	317946	4.36776e+06
71917	317946	4.36776e+06
72149	317945	4.36777e+06
72380	317944	4.36776e+06
72612	317944	4.36776e+06
72843	317944	4.36777e+06
73103	317943	4.36776e+06
73334	317945	4.36777e+06
73566	317944	4.36776e+06
73797	317942	4.36776e+06
74029	317942	4.36776e+06
74261	317941	4.36776e+06
74493	317941	4.36776e+06
74724	317943	4.36776e+06
74956	317942	4.36776e+06
75188	317942	4.36776e+06
75420	317944	4.36776e+06
75651	317942	4.36776e+06
75883	317942	4.36776e+06
76115	317945	4.36776e+06
76347	317942	4.36776e+06
76606	317939	4.36776e+06
76838	317946	4.36777e+06
77069	317943	4.36777e+06
77301	317944	4.36776e+06
77532	317943	4.36776e+06
77764	317943	4.36777e+06
77995	317946	4.36776e+06
78227	317947	4.36776e+06
78459	317947	4.36776e+06
78690	317946	4.36777e+06
78922	317946	4.36777e+06
79153	317947	4.36776e+06
79385	317947	4.36776e+06
79617	317946	4.36777e+06
79849	317946	4.36777e+06
80108	317946	4.36777e+06
80340	317946	4.36777e+06
80572	317948	4.36776e+06
80804	317948	4.36776e+06
81036	317951	4.36776e+06
81268	317952	4.36776e+06
81500	317952	4.36776e+06
81732	317951	4.36775e+06
81963	317953	4.36773e+06
82194	317956	4.36772e+06
82426	317972	4.36771e+06
82658	317977	4.3677e+06
82889	317972	4.3677e+06
83121	317974	4.36769e+06
83353	317976	4.36769e+06
83612	317975	4.36768e+06
83844	317975	4.36769e+06
84075	317972	4.36769e+06
84306	317971	4.36769e+06
84538	317966	4.36769e+06
84770	317962	4.3677e+06
85002	317955	4.3677e+06
85233	317950	4.36771e+06
85465	317941	4.3677e+06
85697	317942	4.3677e+06
85929	317945	4.3677e+06
86161	317941	4.3677e+06
86393	317943	4.3677e+06
86625	317943	4.3677e+06
86857	317943	4.3677e+06
87116	317943	4.3677e+06
87348	317944	4.3677e+06
87580	317944	4.36769e+06
87811	317943	4.36769e+06
88043	317943	4.36769e+06
88275	317943	4.36769e+06
88507	317943	4.3677e+06
88738	317944	4.36769e+06
88970	317944	4.3677e+06
89202	317944	4.3677e+06
89434	317943	4.3677e+06
89665	317942	4.36768e+06
89897	317944	4.36769e+06
90128	317946	4.36769e+06
90360	317944	4.36769e+06
90619	317947	4.36769e+06
90851	317945	4.36769e+06
91082	317946	4.36769e+06
91314	317946	4.36769e+06
91546	317945	4.36769e+06
91778	317944	4.36768e+06
92009	317946	4.36768e+06
92241	317944	4.36768e+06
92472	317946	4.36769e+06
92704	317944	4.36769e+06
92936	317944	4.36768e+06
93167	317945	4.36768e+06
93399	317945	4.36768e+06
93631	317945	4.36769e+06
93863	317947	4.36769e+06
94122	317943	4.36768e+06
94354	317943	4.36769e+06
94586	317941	4.36768e+06
94818	317941	4.36768e+06
95050	317944	4.36768e+06
95281	317946	4.36769e+06
95513	317942	4.36769e+06
95744	317943	4.36769e+06
95976	317945	4.36768e+06
96207	317944	4.36769e+06
96439	317944	4.36769e+06
96670	317945	4.36768e+06
96902	317943	4.36769e+06
97134	317943	4.36769e+06
97365	317943	4.36769e+06
97624	317944	4.36768e+06
97856	317941	4.36768e+06
98088	317942	4.36769e+06
98320	317942	4.36769e+06
98552	317941	4.36769e+06
98784	317942	4.36769e+06
99015	317942	4.36769e+06
99246	317943	4.36769e+06
99478	317941	4.36768e+06
99710	317940	4.36769e+06
99942	317942	4.36769e+06
100174	317941	4.36769e+06
100405	317942	4.36769e+06
100637	317943	4.36769e+06
100868	317943	4.36769e+06
101127	317942	4.36769e+06
101359	317941	4.36769e+06
101591	317943	4.36769e+06
101822	317943	4.36769e+06
102054	317942	4.36769e+06
102286	317942	4.36769e+06
102517	317942	4.36769e+06
102749	317941	4.36769e+06
102981	317941	4.36769e+06
103212	317941	4.36769e+06
103444	317942	4.36769e+06
103676	317941	4.36768e+06
103907	317941	4.36768e+06
104139	317942	4.36768e+06
104371	317942	4.36769e+06
104630	317942	4.36768e+06
104862	317942	4.36768e+06
105094	317942	4.36769e+06
105325	317942	4.36768e+06
105557	317943	4.36768e+06
105788	317942	4.36768e+06
106020	317943	4.36769e+06
106252	317942	4.36769e+06
106483	317943	4.36769e+06
106715	317943	4.36769e+06
106947	317943	4.36768e+06
107179	317943	4.36768e+06
107410	317941	4.36768e+06
107642	317941	4.36768e+06
107874	317940	4.36768e+06
108132	317940	4.36768e+06
108364	317940	4.36768e+06
108595	317940	4.36768e+06
108827	317940	4.36768e+06
109058	317937	4.36768e+06
109290	317934	4.36768e+06
109522	317936	4.36768e+06
109753	317934	4.36768e+06
109985	317935	4.36768e+06
110217	317935	4.36768e+06
110449	317936	4.36768e+06
110680	317937	4.36768e+06
110912	317937	4.36768e+06
111144	317938	4.36768e+06
111376	317934	4.36768e+06
111634	317933	4.36773e+06
111866	317945	4.36779e+06
112098	317954	4.3678e+06
112330	317954	4.36781e+06
112562	317964	4.36781e+06
112793	317973	4.3678e+06
113025	317981	4.3678e+06
113257	317992	4.36781e+06
113489	317976	4.3678e+06
113720	317970	4.36779e+06
113952	317968	4.3678e+06
114184	317954	4.3678e+06
114415	317943	4.3678e+06
114647	317943	4.3678e+06
114879	317943	4.3678e+06
115137	317944	4.3678e+06
115369	317931	4.36781e+06
115601	317933	4.36781e+06
115833	317932	4.36781e+06
116065	317929	4.36781e+06
116297	317934	4.36778e+06
116529	317935	4.36778e+06
116761	317934	4.36778e+06
116993	317939	4.36778e+06
117224	317938	4.36778e+06
117456	317939	4.36778e+06
117687	317938	4.36778e+06
117919	317940	4.36778e+06
118150	317939	4.36778e+06
118382	317939	4.36778e+06
118640	317940	4.36778e+06
118872	317939	4.36778e+06
119104	317939	4.36778e+06
119335	317941	4.36778e+06
119567	317939	4.36778e+06
119798	317940	4.36778e+06
120030	317939	4.36778e+06
120262	317939	4.36778e+06
120493	317940	4.36778e+06
120725	317938	4.36778e+06
120957	317940	4.36778e+06
121189	317940	4.36778e+06
121421	317939	4.36778e+06
121652	317938	4.36778e+06
121884	317939	4.36778e+06
122142	317938	4.36778e+06
122374	317939	4.36778e+06
122605	317939	4.36778e+06
122837	317938	4.36777e+06
123069	317937	4.36777e+06
123301	317940	4.36777e+06
123532	317939	4.36778e+06
123764	317941	4.36778e+06
123996	317944	4.36778e+06
124227	317942	4.36778e+06
124459	317943	4.36778e+06
124691	317941	4.36778e+06
124923	317941	4.36778e+06
125155	317942	4.36778e+06
125387	317942	4.36778e+06
125646	317941	4.36778e+06
125878	317941	4.36778e+06
126110	317938	4.36778e+06
126342	317942	4.36778e+06
126573	317942	4.36778e+06
126805	317941	4.36778e+06
127037	317945	4.36778e+06
127268	317938	4.36779e+06
127500	317957	4.3678e+06
127732	317956	4.3678e+06
127964	317957	4.3678e+06
128196	317956	4.3678e+06
128427	317958	4.3678e+06
128659	317957	4.3678e+06
128891	317957	4.3678e+06
129149	317929	4.36781e+06
129612	317959	4.3678e+06
129844	317958	4.3678e+06
130307	317955	4.3678e+06
130539	317957	4.3678e+06
130771	317949	4.36781e+06
131003	317945	4.36781e+06
131235	317946	4.3678e+06
131466	317945	4.3678e+06
131698	317943	4.3678e+06
131929	317945	4.36781e+06
132161	317942	4.36781e+06
132659	317946	4.36781e+06
132891	317954	4.36779e+06
133123	317955	4.36779e+06
133355	317960	4.36779e+06
133587	317962	4.36778e+06
133819	317965	4.36778e+06
134051	317965	4.36778e+06
134283	317966	4.36778e+06
134514	317965	4.36778e+06
134746	317965	4.36778e+06
134977	317965	4.36778e+06
135209	317965	4.36778e+06
135440	317965	4.36778e+06
135672	317974	4.36778e+06
135904	317987	4.36776e+06
136168	317991	4.36771e+06
136399	317980	4.36771e+06
136631	317984	4.36772e+06
136863	317969	4.36772e+06
137094	317967	4.36771e+06
137325	317966	4.3677e+06
137557	317952	4.36769e+06
137789	317942	4.3677e+06
138252	317935	4.36773e+06
138484	317930	4.3678e+06
138715	317954	4.3678e+06
138947	317957	4.3678e+06
139179	317951	4.36781e+06
139410	317946	4.36781e+06
139674	317941	4.36781e+06
139906	317957	4.3678e+06
140138	317966	4.3678e+06
140370	317984	4.36781e+06
140602	317994	4.36779e+06
140833	317981	4.36779e+06
141065	317969	4.36779e+06
141296	317957	4.36779e+06
141528	317929	4.36781e+06
141760	317931	4.36781e+06
141992	317931	4.36781e+06
142223	317933	4.36781e+06
142455	317931	4.36781e+06
142687	317931	4.3678e+06
142919	317941	4.3678e+06
143415	317946	4.36779e+06
143647	317944	4.36774e+06
143879	317934	4.36755e+06
144111	317937	4.36761e+06
144343	317942	4.36762e+06
144575	317944	4.36763e+06
144807	317940	4.36762e+06
145039	317964	4.36761e+06
145271	317963	4.36764e+06
145503	317954	4.36762e+06
145735	317949	4.36763e+06
145967	317960	4.36765e+06
146198	317977	4.36765e+06
146430	317975	4.36765e+06
146694	317981	4.36764e+06
146926	317969	4.36761e+06
147157	317962	4.3676e+06
147389	317944	4.36759e+06
147621	317935	4.36761e+06
147852	317942	4.36763e+06
148084	317944	4.36763e+06
148315	317968	4.36765e+06
148547	317966	4.36765e+06
148779	317966	4.36766e+06
149011	317967	4.36766e+06
149243	317962	4.36766e+06
149475	317967	4.36767e+06
149707	317967	4.36764e+06
149939	317956	4.36764e+06
150203	317937	4.36761e+06
150435	317933	4.3676e+06
150666	317932	4.3676e+06
150898	317942	4.36761e+06
151129	317943	4.36763e+06
151361	317944	4.36763e+06
151592	317951	4.36763e+06
151824	317953	4.36764e+06
152056	317953	4.36765e+06
152287	317950	4.36763e+06
152518	317931	4.3676e+06
152981	317924	4.36759e+06
153213	317925	4.3676e+06
153445	317931	4.3676e+06
153709	317922	4.36758e+06
153941	317924	4.36759e+06
154173	317944	4.36754e+06
154404	317946	4.36754e+06
154636	317975	4.36755e+06
154867	317973	4.36755e+06
155099	317973	4.36755e+06
155331	317977	4.36755e+06
155562	317976	4.36755e+06
155794	317978	4.36755e+06
156026	317978	4.36756e+06
156257	317978	4.36755e+06
156488	317965	4.36758e+06
156720	317964	4.36765e+06
156952	317959	4.36766e+06
157216	317960	4.36767e+06
157447	317954	4.36766e+06
157679	317939	4.36766e+06
157910	317930	4.36767e+06
158141	317944	4.36766e+06
158373	317940	4.36762e+06
158604	317947	4.36754e+06
158836	317969	4.36754e+06
159067	317975	4.36755e+06
159299	317976	4.36755e+06
159531	317970	4.36755e+06
159763	317964	4.36754e+06
159994	317962	4.36754e+06
160226	317962	4.36758e+06
160458	317958	4.3676e+06
160722	317923	4.36755e+06
160954	317943	4.36755e+06
161185	317931	4.36758e+06
161417	317935	4.36758e+06
161648	317936	4.36759e+06
161880	317942	4.36762e+06
162112	317944	4.36762e+06
162344	317930	4.3676e+06
162576	317933	4.36755e+06
162807	317933	4.36755e+06
163039	317936	4.36755e+06
163271	317935	4.36755e+06
163503	317934	4.36755e+06
163735	317932	4.36755e+06
163967	317931	4.36755e+06
164231	317931	4.36755e+06
164463	317930	4.36755e+06
164695	317931	4.36755e+06
164927	317931	4.36755e+06
165159	317931	4.36755e+06
165390	317921	4.36758e+06
165622	317924	4.3676e+06
165853	317925	4.3676e+06
166085	317943	4.36762e+06
166317	317944	4.36762e+06
166549	317940	4.36763e+06
166780	317961	4.3676e+06
167012	317962	4.36764e+06
167244	317964	4.36764e+06
167476	317964	4.36765e+06
167740	317967	4.36763e+06
167971	317968	4.36765e+06
168203	317960	4.36764e+06
168435	317967	4.36761e+06
168667	317968	4.3676e+06
168899	317966	4.36761e+06
169131	317965	4.36761e+06
169363	317957	4.36758e+06
169595	317957	4.36758e+06
169826	317959	4.36758e+06
170058	317959	4.36758e+06
170290	317956	4.36758e+06
170522	317959	4.36758e+06
170753	317934	4.36757e+06
170985	317935	4.36757e+06
171249	317934	4.36756e+06
171481	317935	4.36756e+06
171713	317933	4.36757e+06
171945	317936	4.36757e+06
172177	317936	4.36757e+06
172408	317936	4.36756e+06
172640	317936	4.36757e+06
172871	317937	4.36757e+06
173103	317936	4.36756e+06
173334	317936	4.36757e+06
173566	317935	4.36757e+06
173798	317936	4.36757e+06
174030	317936	4.36757e+06
174262	317937	4.36757e+06
174493	317937	4.36756e+06
174757	317933	4.3676e+06
174989	317945	4.36761e+06
175221	317946	4.36762e+06
175452	317962	4.3676e+06
175684	317963	4.3676e+06
175916	317966	4.3676e+06
176148	317966	4.36761e+06
176380	317966	4.3676e+06
176611	317965	4.3676e+06
176843	317965	4.3676e+06
177075	317965	4.3676e+06
177307	317966	4.3676e+06
177539	317967	4.3676e+06
177771	317965	4.3676e+06
178003	317966	4.3676e+06
178267	317965	4.3676e+06
178499	317959	4.36758e+06
178731	317959	4.36756e+06
178962	317970	4.36754e+06
179194	317974	4.36754e+06
179425	317972	4.36755e+06
179657	317974	4.36755e+06
179889	317977	4.36755e+06
180121	317977	4.36755e+06
180353	317921	4.36758e+06
180584	317923	4.36758e+06
180816	317925	4.36759e+06
181048	317928	4.3676e+06
181280	317930	4.3676e+06
181512	317930	4.3676e+06
181776	317930	4.3676e+06
182008	317928	4.3676e+06
182240	317929	4.3676e+06
182472	317927	4.3676e+06
182704	317928	4.36761e+06
182935	317926	4.3676e+06
183167	317927	4.3676e+06
183399	317927	4.3676e+06
183631	317927	4.3676e+06
183863	317926	4.3676e+06
184095	317927	4.3676e+06
184326	317926	4.3676e+06
184558	317929	4.3676e+06
184790	317928	4.3676e+06
185021	317928	4.36761e+06
185285	317926	4.3676e+06
185516	317927	4.36761e+06
185748	317927	4.36761e+06
185980	317924	4.36761e+06
186212	317926	4.3676e+06
186443	317926	4.3676e+06
186675	317926	4.3676e+06
186906	317926	4.3676e+06
187137	317926	4.3676e+06
187369	317926	4.3676e+06
187601	317926	4.3676e+06
187833	317926	4.3676e+06
188065	317927	4.3676e+06
188297	317926	4.3676e+06
188529	317927	4.3676e+06
188799	317928	4.3676e+06
189030	317927	4.3676e+06
189262	317927	4.3676e+06
189494	317929	4.3676e+06
189726	317928	4.3676e+06
189958	317925	4.3676e+06
190190	317927	4.3676e+06
190422	317926	4.3676e+06
190653	317929	4.3676e+06
190885	317927	4.3676e+06
191117	317925	4.3676e+06
191349	317926	4.3676e+06
191581	317927	4.3676e+06
191813	317927	4.3676e+06
192045	317927	4.3676e+06
192315	317919	4.36759e+06
192546	317927	4.3676e+06
192778	317927	4.3676e+06
193010	317928	4.3676e+06
193242	317928	4.3676e+06
193473	317924	4.3676e+06
193704	317927	4.3676e+06
193936	317924	4.3676e+06
194168	317927	4.3676e+06
194400	317926	4.3676e+06
194632	317925	4.3676e+06
194864	317927	4.3676e+06
195095	317936	4.36761e+06
195327	317947	4.36762e+06
195558	317947	4.36762e+06
195828	317964	4.36763e+06
196060	317965	4.36765e+06
196291	317971	4.36765e+06
196523	317972	4.36766e+06
196755	317972	4.36766e+06
196986	317978	4.36767e+06
197218	317989	4.36767e+06
197450	317984	4.36765e+06
197682	317982	4.36764e+06
197913	317985	4.36762e+06
198145	317986	4.36763e+06
198377	317984	4.36764e+06
198608	317984	4.36766e+06
198840	317972	4.36766e+06
199071	317975	4.36766e+06
199341	317979	4.36766e+06
199573	317972	4.36766e+06
199805	317982	4.36765e+06
200037	317971	4.36764e+06
200269	317961	4.36758e+06
200501	317960	4.36758e+06
200733	317963	4.3676e+06
200965	317960	4.36762e+06
201197	317958	4.36764e+06
201429	317956	4.36764e+06
201661	317964	4.36766e+06
201893	317969	4.36766e+06
202125	317966	4.36766e+06
202356	317969	4.36765e+06
202588	317951	4.36763e+06
202857	317952	4.36761e+06
203088	317959	4.36764e+06
203320	317969	4.36766e+06
203551	317965	4.36775e+06
203783	317930	4.36781e+06
204015	317942	4.3678e+06
204247	317945	4.3678e+06
204479	317947	4.3678e+06
204711	317942	4.36775e+06
204943	317933	4.36764e+06
205175	317929	4.36759e+06
205407	317939	4.36759e+06
205638	317947	4.3676e+06
205870	317965	4.36762e+06
206102	317968	4.36765e+06
206371	317973	4.36766e+06
206603	317972	4.36766e+06
206835	317970	4.36766e+06
207066	317972	4.36766e+06
207298	317954	4.36767e+06
207530	317949	4.36766e+06
207761	317951	4.36766e+06
207993	317951	4.36766e+06
208224	317950	4.36766e+06
208456	317951	4.36766e+06
208688	317949	4.36766e+06
208919	317951	4.36766e+06
209151	317951	4.36766e+06
209382	317950	4.36767e+06
209614	317949	4.36766e+06
209883	317948	4.36764e+06
210115	317947	4.36764e+06
210347	317948	4.36764e+06
210579	317949	4.36764e+06
210810	317948	4.36764e+06
211042	317949	4.36764e+06
211273	317949	4.36764e+06
211505	317949	4.36764e+06
211737	317948	4.36764e+06
211969	317948	4.36764e+06
212201	317948	4.36764e+06
212432	317949	4.36764e+06
212664	317950	4.36764e+06
212895	317949	4.36764e+06
213127	317948	4.36764e+06
213396	317949	4.36764e+06
213628	317949	4.36764e+06
213860	317951	4.36764e+06
214092	317936	4.36764e+06
214324	317949	4.36764e+06
214556	317949	4.36764e+06
214788	317948	4.36764e+06
215020	317951	4.36764e+06
215252	317953	4.36764e+06
215484	317951	4.36764e+06
215716	317949	4.36764e+06
215948	317963	4.3676e+06
216180	317972	4.36755e+06
216412	317968	4.36757e+06
216644	317980	4.36762e+06
216913	317973	4.36765e+06
217145	317972	4.36766e+06
217377	317972	4.36764e+06
217609	317969	4.36764e+06
217840	317972	4.36762e+06
218072	317962	4.36758e+06
218304	317960	4.36757e+06
218536	317960	4.36754e+06
218768	317970	4.36755e+06
219000	317970	4.36757e+06
219232	317980	4.36757e+06
219464	317985	4.36755e+06
219696	317979	4.36754e+06
219928	317979	4.36754e+06
220160	317975	4.36755e+06
220429	317960	4.36754e+06
220661	317947	4.36754e+06
220893	317946	4.36754e+06
221125	317947	4.36754e+06
221357	317949	4.36757e+06
221589	317947	4.36758e+06
221821	317947	4.36758e+06
222053	317959	4.36757e+06
222285	317975	4.36755e+06
222517	317978	4.36755e+06
222749	317981	4.36756e+06
222980	317986	4.36756e+06
223212	317980	4.36754e+06
223444	317980	4.36755e+06
223676	317978	4.36755e+06
223965	317972	4.36755e+06
224197	317971	4.36755e+06
224429	317972	4.36755e+06
224661	317970	4.36755e+06
224892	317972	4.36755e+06
225124	317963	4.36755e+06
225356	317962	4.36757e+06
225588	317963	4.36757e+06
225820	317962	4.36757e+06
226052	317963	4.36757e+06
226284	317963	4.36757e+06
226516	317962	4.36757e+06
226748	317963	4.36757e+06
226980	317962	4.36757e+06
227212	317960	4.36757e+06
227501	317963	4.36757e+06
227733	317962	4.36757e+06
227965	317962	4.36757e+06
228197	317962	4.36757e+06
228429	317962	4.36757e+06
228661	317962	4.36757e+06
228893	317962	4.36757e+06
229125	317962	4.36757e+06
229357	317985	4.36759e+06
229589	317963	4.3676e+06
229821	317961	4.36759e+06
230053	317959	4.36759e+06
230285	317959	4.36757e+06
230517	317962	4.36756e+06
230749	317973	4.36755e+06
231038	317973	4.36754e+06
231270	317985	4.36755e+06
231502	317974	4.36755e+06
231734	317974	4.36754e+06
231966	317973	4.36754e+06
232198	317973	4.36754e+06
232430	317973	4.36754e+06
232662	317974	4.36755e+06
232894	317976	4.36755e+06
233126	317975	4.36755e+06
233358	317975	4.36755e+06
233590	317974	4.36755e+06
233822	317974	4.36755e+06
234054	317975	4.36755e+06
234286	317976	4.36755e+06
234575	317976	4.36754e+06
234806	317976	4.36754e+06
235038	317978	4.36754e+06
235270	317976	4.36754e+06
235502	317977	4.36754e+06
235734	317976	4.36754e+06
235966	317976	4.36754e+06
236198	317978	4.36754e+06
236430	317978	4.36754e+06
236662	317979	4.36754e+06
236894	317979	4.36754e+06
237126	317978	4.36754e+06
237358	317977	4.36756e+06
237590	317977	4.36755e+06
237822	317976	4.36755e+06
238111	317976	4.36755e+06
238343	317975	4.36755e+06
238575	317938	4.36754e+06
238807	317922	4.36755e+06
239039	317923	4.36756e+06
239271	317924	4.36755e+06
239503	317929	4.36754e+06
239735	317931	4.36754e+06
239967	317933	4.36755e+06
240199	317939	4.36754e+06
240431	317941	4.36754e+06
240663	317944	4.36754e+06
240895	317947	4.36755e+06
241126	317947	4.36755e+06
241358	317947	4.36756e+06
241652	317946	4.36756e+06
241884	317948	4.36756e+06
242116	317943	4.36757e+06
242348	317942	4.36757e+06
242580	317943	4.36757e+06
242812	317941	4.36757e+06
243044	317942	4.36757e+06
243276	317943	4.36757e+06
243508	317943	4.36757e+06
243740	317941	4.36757e+06
243972	317941	4.36757e+06
244204	317942	4.36757e+06
244436	317942	4.36757e+06
244668	317941	4.36757e+06
244900	317942	4.36757e+06
245194	317941	4.36757e+06
245426	317940	4.36757e+06
245657	317941	4.36757e+06
245889	317941	4.36757e+06
246121	317941	4.36757e+06
246353	317942	4.36757e+06
246585	317943	4.36757e+06
246817	317941	4.36757e+06
247049	317941	4.36757e+06
247281	317941	4.36757e+06
247513	317940	4.36757e+06
247745	317940	4.36757e+06
247977	317939	4.36757e+06
248209	317939	4.36757e+06
248441	317936	4.36756e+06
248735	317938	4.36756e+06
248967	317938	4.36756e+06
249199	317939	4.36757e+06
249431	317939	4.36756e+06
249663	317940	4.36756e+06
249895	317939	4.36757e+06
250127	317937	4.36756e+06
250359	317939	4.36756e+06
250591	317938	4.36756e+06
250823	317939	4.36757e+06
251055	317939	4.36756e+06
251287	317937	4.36756e+06
251519	317938	4.36756e+06
251751	317939	4.36756e+06
251983	317939	4.36756e+06
252277	317937	4.36757e+06
252509	317935	4.36755e+06
252741	317935	4.36756e+06
252973	317935	4.36755e+06
253205	317936	4.36756e+06
253437	317934	4.36755e+06
253669	317934	4.36755e+06
253901	317934	4.36756e+06
254132	317934	4.36755e+06
254364	317933	4.36756e+06
254596	317935	4.36756e+06
254828	317934	4.36755e+06
255060	317934	4.36755e+06
255292	317934	4.36755e+06
255524	317934	4.36755e+06
255818	317934	4.36755e+06
256050	317933	4.36755e+06
256282	317933	4.36755e+06
256514	317933	4.36755e+06
256746	317934	4.36755e+06
256978	317933	4.36755e+06
257210	317934	4.36755e+06
257442	317933	4.36755e+06
257674	317932	4.36755e+06
257906	317935	4.36755e+06
258138	317935	4.36755e+06
258369	317937	4.36755e+06
258601	317937	4.36755e+06
258832	317935	4.36755e+06
259064	317935	4.36755e+06
259368	317936	4.36755e+06
259600	317936	4.36755e+06
259832	317935	4.36755e+06
260064	317935	4.36755e+06
260296	317935	4.36755e+06
260528	317936	4.36755e+06
260760	317932	4.36755e+06
260992	317933	4.36755e+06
261224	317936	4.36755e+06
261455	317937	4.36755e+06
261687	317938	4.36755e+06
261919	317938	4.36755e+06
262151	317935	4.36755e+06
262383	317936	4.36755e+06
262614	317938	4.36755e+06
262918	317937	4.36755e+06
263150	317938	4.36755e+06
263382	317937	4.36755e+06
263614	317936	4.36755e+06
263846	317937	4.36755e+06
264078	317937	4.36755e+06
264310	317937	4.36755e+06
264542	317937	4.36755e+06
264774	317937	4.36755e+06
265006	317938	4.36755e+06
265238	317937	4.36755e+06
265469	317937	4.36755e+06
265701	317937	4.36755e+06
265933	317937	4.36755e+06
266164	317937	4.36755e+06
266468	317937	4.36755e+06
266699	317937	4.36755e+06
266931	317938	4.36756e+06
267163	317937	4.36755e+06
267395	317937	4.36756e+06
267627	317937	4.36755e+06
267859	317936	4.36756e+06
268091	317936	4.36756e+06
268323	317937	4.36755e+06
268555	317936	4.36756e+06
268787	317937	4.36756e+06
269019	317937	4.36756e+06
269251	317936	4.36756e+06
269483	317933	4.36755e+06
269715	317935	4.36756e+06
270019	317935	4.36756e+06
270251	317934	4.36756e+06
270483	317935	4.36756e+06
270715	317937	4.36756e+06
270947	317933	4.36756e+06
271179	317935	4.36756e+06
271411	317935	4.36756e+06
271642	317935	4.36756e+06
271874	317934	4.36756e+06
272106	317935	4.36756e+06
272338	317936	4.36756e+06
272570	317937	4.36756e+06
272802	317937	4.36756e+06
273034	317936	4.36756e+06
273266	317935	4.36756e+06
273550	317937	4.36756e+06
273782	317937	4.36756e+06
274014	317938	4.36756e+06
274246	317936	4.36756e+06
274478	317933	4.36756e+06
274710	317934	4.36756e+06
274942	317934	4.36756e+06
275174	317936	4.36756e+06
275406	317935	4.36756e+06
275638	317930	4.36756e+06
275870	317936	4.36755e+06
276102	317933	4.36755e+06
276334	317935	4.36756e+06
276566	317936	4.36756e+06
276798	317936	4.36756e+06
277082	317936	4.36756e+06
277314	317937	4.36756e+06
277546	317937	4.36756e+06
277778	317935	4.36756e+06
278009	317937	4.36756e+06
278241	317936	4.36756e+06
278472	317935	4.36755e+06
278704	317936	4.36755e+06
278936	317935	4.36755e+06
279168	317935	4.36755e+06
279400	317933	4.36755e+06
279632	317934	4.36755e+06
279863	317937	4.36756e+06
280095	317933	4.36755e+06
280327	317934	4.36755e+06
280611	317935	4.36755e+06
280843	317936	4.36755e+06
281075	317936	4.36755e+06
281307	317938	4.36755e+06
281539	317935	4.36755e+06
281771	317936	4.36755e+06
282003	317937	4.36755e+06
282235	317937	4.36755e+06
282467	317937	4.36755e+06
282699	317938	4.36755e+06
282931	317937	4.36755e+06
283163	317937	4.36755e+06
283395	317938	4.36755e+06
283627	317937	4.36755e+06
283859	317938	4.36755e+06
284143	317938	4.36755e+06
284375	317938	4.36755e+06
284607	317937	4.36755e+06
284839	317936	4.36755e+06
285071	317944	4.36755e+06
285303	317964	4.36761e+06
285535	317958	4.36764e+06
285767	317971	4.36765e+06
285998	317971	4.36766e+06
286230	317974	4.36766e+06
286462	317986	4.36766e+06
286694	317987	4.36766e+06
286926	317984	4.36767e+06
287158	317981	4.36766e+06
287390	317983	4.36763e+06
287674	317960	4.36763e+06
287906	317972	4.36761e+06
288138	317976	4.36762e+06
288370	317974	4.36766e+06
288602	317966	4.36765e+06
288834	317963	4.36762e+06
289066	317965	4.36762e+06
289530	317950	4.36761e+06
289762	317958	4.3676e+06
289994	317964	4.36762e+06
290225	317927	4.36765e+06
290457	317929	4.36781e+06
290689	317942	4.3678e+06
290921	317944	4.3678e+06
291205	317956	4.3678e+06
291437	317956	4.3678e+06
291669	317951	4.3678e+06
291901	317962	4.36778e+06
292133	317962	4.36778e+06
292365	317960	4.36778e+06
292597	317961	4.36777e+06
292829	317929	4.36768e+06
293061	317934	4.36763e+06
293292	317933	4.36759e+06
293524	317927	4.36759e+06
293756	317924	4.36759e+06
293988	317937	4.3676e+06
294220	317963	4.36766e+06
294452	317967	4.36765e+06
294736	317966	4.36764e+06
294968	317960	4.36765e+06
295200	317947	4.36767e+06
295432	317982	4.36766e+06
295664	317981	4.36764e+06
295896	317947	4.36762e+06
296128	317941	4.36762e+06
296360	317964	4.36762e+06
296592	317971	4.36767e+06
296824	317963	4.36765e+06
297056	317951	4.36763e+06
297288	317938	4.36763e+06
297519	317923	4.36764e+06
297751	317922	4.36758e+06
297983	317925	4.36758e+06
298267	317932	4.3676e+06
298499	317969	4.36762e+06
298731	317983	4.36763e+06
298962	317983	4.36763e+06
299194	317985	4.36765e+06
299426	317971	4.36765e+06
299658	317968	4.36765e+06
299890	317974	4.36765e+06
300122	317971	4.36767e+06
300354	317928	4.36767e+06
300586	317930	4.36767e+06
300818	317929	4.36767e+06
301050	317929	4.36767e+06
301282	317930	4.36767e+06
301514	317930	4.36767e+06
301798	317928	4.36767e+06
302030	317929	4.36767e+06
302262	317929	4.36767e+06
302494	317929	4.36767e+06
302726	317930	4.36767e+06
302958	317930	4.36767e+06
303190	317928	4.36767e+06
303422	317928	4.36767e+06
303654	317930	4.36766e+06
303886	317928	4.36766e+06
304118	317936	4.36767e+06
304350	317928	4.36781e+06
304582	317955	4.3678e+06
304814	317954	4.3678e+06
305046	317956	4.3678e+06
305330	317954	4.3678e+06
305562	317941	4.3678e+06
305794	317949	4.36768e+06
306026	317949	4.36768e+06
306258	317950	4.36768e+06
306490	317948	4.36767e+06
306722	317950	4.36768e+06
306954	317950	4.36768e+06
307186	317950	4.36768e+06
307418	317949	4.36768e+06
307650	317950	4.36768e+06
307882	317949	4.36767e+06
308114	317957	4.36767e+06
308346	317958	4.36767e+06
308578	317965	4.36766e+06
308862	317966	4.36765e+06
309093	317964	4.36763e+06
309325	317960	4.36763e+06
309557	317954	4.36764e+06
309789	317953	4.36765e+06
310020	317958	4.36766e+06
310252	317958	4.36766e+06
310484	317955	4.36766e+06
310716	317956	4.36765e+06
310948	317958	4.36766e+06
311180	317956	4.36765e+06
311411	317959	4.36766e+06
311643	317958	4.36766e+06
311875	317957	4.36765e+06
312106	317958	4.36765e+06
312380	317958	4.36765e+06
312612	317958	4.36765e+06
312844	317959	4.36765e+06
313076	317958	4.36765e+06
313308	317947	4.36762e+06
313540	317946	4.36762e+06
313772	317971	4.36761e+06
314004	317968	4.36757e+06
314236	317981	4.36755e+06
314468	317977	4.36754e+06
314699	317970	4.36755e+06
314931	317964	4.36754e+06
315163	317967	4.36754e+06
315395	317967	4.36754e+06
315627	317978	4.36754e+06
315901	317981	4.36755e+06
316133	317978	4.36756e+06
316365	317977	4.36755e+06
316597	317975	4.36755e+06
316829	317973	4.36754e+06
317061	317977	4.36755e+06
317292	317980	4.36756e+06
317524	317934	4.36765e+06
317756	317926	4.36768e+06
317988	317946	4.36766e+06
318220	317983	4.36767e+06
318452	317984	4.36766e+06
318684	317979	4.36765e+06
318916	317980	4.36765e+06
319148	317955	4.36764e+06
319422	317936	4.36761e+06
319654	317931	4.36755e+06
319885	317949	4.36755e+06
320117	317948	4.36755e+06
320349	317947	4.36755e+06
320581	317948	4.36755e+06
320813	317953	4.36756e+06
321045	317965	4.36759e+06
321276	317982	4.36757e+06
321508	317983	4.36756e+06
321740	317984	4.36755e+06
321972	317983	4.36755e+06
322204	317977	4.36756e+06
322436	317976	4.36756e+06
322668	317976	4.36756e+06
322942	317974	4.36756e+06
323174	317975	4.36755e+06
323406	317975	4.36755e+06
323638	317973	4.36755e+06
323870	317973	4.36754e+06
324102	317971	4.36754e+06
324334	317970	4.36754e+06
324566	317970	4.36754e+06
324798	317968	4.36755e+06
325030	317968	4.36754e+06
325262	317969	4.36754e+06
325494	317968	4.36754e+06
325726	317966	4.36754e+06
325957	317962	4.36754e+06
326189	317942	4.36754e+06
326483	317941	4.36754e+06
326715	317936	4.36754e+06
326947	317935	4.36754e+06
327179	317921	4.36754e+06
327411	317920	4.36754e+06
327643	317920	4.36755e+06
327875	317921	4.36755e+06
328107	317920	4.36755e+06
328339	317922	4.36754e+06
328571	317920	4.36754e+06
328803	317921	4.36755e+06
329034	317922	4.36755e+06
329266	317919	4.36755e+06
329498	317920	4.36755e+06
329730	317919	4.36755e+06
330024	317920	4.36755e+06
330256	317920	4.36755e+06
330488	317920	4.36755e+06
330720	317919	4.36755e+06
330952	317919	4.36755e+06
331184	317919	4.36755e+06
331416	317919	4.36755e+06
331648	317919	4.36755e+06
331880	317920	4.36755e+06
332112	317920	4.36755e+06
332344	317921	4.36755e+06
332576	317920	4.36755e+06
332808	317918	4.36755e+06
333040	317917	4.36755e+06
333272	317919	4.36755e+06
333566	317918	4.36754e+06
333797	317919	4.36755e+06
334029	317919	4.36755e+06
334261	317919	4.36755e+06
334493	317919	4.36755e+06
334725	317920	4.36755e+06
334957	317920	4.36755e+06
335189	317920	4.36755e+06
335421	317922	4.36755e+06
335653	317919	4.36755e+06
335885	317917	4.36755e+06
336117	317918	4.36755e+06
336349	317919	4.36755e+06
336581	317919	4.36755e+06
336813	317918	4.36755e+06
337107	317918	4.36755e+06
337339	317917	4.36755e+06
337571	317918	4.36755e+06
337803	317919	4.36755e+06
338035	317919	4.36755e+06
338267	317918	4.36755e+06
338499	317917	4.36755e+06
338731	317918	4.36755e+06
338963	317918	4.36755e+06
339195	317918	4.36755e+06
339427	317918	4.36755e+06
339659	317918	4.36755e+06
339891	317918	4.36755e+06
340122	317919	4.36756e+06
340354	317921	4.36759e+06
340648	317925	4.36769e+06
340880	317926	4.36781e+06
341112	317954	4.3678e+06
341344	317953	4.3678e+06
341576	317953	4.3678e+06
341808	317953	4.3678e+06
342040	317953	4.3678e+06
342272	317953	4.3678e+06
342504	317953	4.3678e+06
342736	317954	4.3678e+06
342968	317953	4.3678e+06
343431	317941	4.3678e+06
343663	317941	4.3678e+06
343895	317940	4.3678e+06
344189	317943	4.3678e+06
344421	317946	4.3678e+06
344653	317925	4.36773e+06
344885	317930	4.36767e+06
345117	317930	4.36766e+06
345349	317929	4.36766e+06
