# Supplementary material for: Effects of Number of Animals Monitored on Representations of Cattle Group Movement Characteristics and Spatial Occupancy
Source: PLoS One. 2015 Feb 3;10(2):e0113117. doi: 10.1371/journal.pone.0113117 (PMC4315582; doi:10.1371/journal.pone.0113117)
Supplement: S1 File — (ZIP) [file pone.0113117.s001.zip › File S1/GPS data of Group B/M0153.xlsx]

## Sheet: Sheet1
Time	X	Y
0	317948	4.36776e+06
232	317944	4.36775e+06
464	317944	4.36775e+06
696	317937	4.36773e+06
928	317938	4.36772e+06
1159	317939	4.36771e+06
1391	317943	4.3677e+06
1622	317945	4.3677e+06
1854	317950	4.3677e+06
2086	317951	4.36771e+06
2346	317947	4.36771e+06
2578	317940	4.36769e+06
2810	317941	4.36769e+06
3042	317941	4.36769e+06
3274	317941	4.36768e+06
3506	317939	4.36769e+06
3738	317940	4.36768e+06
3970	317941	4.36769e+06
4202	317940	4.36768e+06
4434	317939	4.36768e+06
4666	317940	4.36768e+06
4898	317938	4.36769e+06
5130	317939	4.36768e+06
5362	317941	4.36769e+06
5594	317941	4.36769e+06
5854	317941	4.36769e+06
6086	317942	4.36769e+06
6318	317941	4.36769e+06
6550	317944	4.36769e+06
6782	317943	4.36768e+06
7014	317942	4.36768e+06
7246	317942	4.36769e+06
7478	317942	4.36769e+06
7710	317941	4.36769e+06
7942	317941	4.36768e+06
8173	317941	4.36768e+06
8405	317941	4.36769e+06
8637	317941	4.36769e+06
8869	317944	4.36769e+06
9101	317941	4.36769e+06
9361	317941	4.36769e+06
9593	317942	4.36769e+06
9825	317936	4.36768e+06
10057	317938	4.36768e+06
10289	317941	4.36768e+06
10520	317951	4.36768e+06
10752	317951	4.36768e+06
10984	317952	4.36768e+06
11216	317959	4.36768e+06
11448	317961	4.36769e+06
11680	317961	4.36769e+06
11912	317962	4.3677e+06
12144	317951	4.3677e+06
12376	317952	4.3677e+06
12607	317945	4.3677e+06
12867	317946	4.36769e+06
13099	317945	4.3677e+06
13331	317946	4.3677e+06
13563	317946	4.3677e+06
13794	317946	4.3677e+06
14025	317945	4.36769e+06
14257	317946	4.3677e+06
14489	317946	4.3677e+06
14721	317945	4.3677e+06
14952	317946	4.3677e+06
15184	317948	4.36769e+06
15416	317948	4.36769e+06
15648	317946	4.3677e+06
15880	317948	4.3677e+06
16112	317947	4.3677e+06
16372	317947	4.3677e+06
16604	317947	4.3677e+06
16836	317948	4.3677e+06
17068	317947	4.3677e+06
17300	317946	4.3677e+06
17531	317946	4.3677e+06
17763	317947	4.3677e+06
17995	317947	4.36769e+06
18227	317947	4.36769e+06
18459	317949	4.3677e+06
18691	317948	4.3677e+06
18923	317948	4.36769e+06
19155	317950	4.3677e+06
19387	317950	4.3677e+06
19619	317948	4.36769e+06
19879	317949	4.3677e+06
20111	317943	4.36769e+06
20343	317948	4.36769e+06
20574	317948	4.36769e+06
20806	317947	4.36769e+06
21038	317947	4.36769e+06
21270	317948	4.36769e+06
21502	317947	4.36769e+06
21734	317945	4.36769e+06
21966	317947	4.36769e+06
22198	317945	4.36769e+06
22430	317948	4.36769e+06
22662	317946	4.36769e+06
22894	317946	4.36769e+06
23126	317946	4.36769e+06
23386	317946	4.36769e+06
23618	317946	4.36769e+06
23850	317947	4.36769e+06
24082	317946	4.36769e+06
24314	317947	4.36769e+06
24546	317946	4.36769e+06
24778	317948	4.36769e+06
25010	317950	4.36769e+06
25242	317951	4.36769e+06
25474	317960	4.3677e+06
25706	317969	4.3677e+06
25938	317979	4.36771e+06
26170	317989	4.36772e+06
26402	317992	4.36773e+06
26633	317992	4.36774e+06
26893	317991	4.36775e+06
27125	317991	4.36776e+06
27357	317994	4.36777e+06
27589	317987	4.36776e+06
27821	317988	4.36775e+06
28053	317987	4.36775e+06
28285	317983	4.36774e+06
28517	317981	4.36773e+06
28749	317978	4.36772e+06
28981	317983	4.36771e+06
29213	317983	4.3677e+06
29445	317983	4.36768e+06
29676	317982	4.36767e+06
29908	317981	4.36767e+06
30140	317979	4.36767e+06
30399	317980	4.36768e+06
30631	317983	4.36768e+06
30862	317972	4.36775e+06
31094	317942	4.3678e+06
31326	317951	4.3678e+06
31558	317956	4.3678e+06
31790	317957	4.3678e+06
32022	317957	4.36781e+06
32254	317956	4.3678e+06
32486	317943	4.3678e+06
32718	317938	4.36779e+06
32950	317926	4.36775e+06
33182	317925	4.36775e+06
33414	317927	4.36774e+06
33646	317927	4.36773e+06
33905	317939	4.36774e+06
34137	317937	4.36775e+06
34369	317942	4.36776e+06
34601	317942	4.36776e+06
34833	317941	4.36776e+06
35065	317941	4.36776e+06
35297	317941	4.36776e+06
35529	317940	4.36776e+06
35761	317941	4.36776e+06
35993	317938	4.36776e+06
36225	317928	4.36776e+06
36457	317929	4.36774e+06
36689	317927	4.36773e+06
36921	317934	4.36774e+06
37152	317935	4.36775e+06
37411	317941	4.36776e+06
37643	317941	4.36777e+06
37874	317947	4.36779e+06
38106	317933	4.36781e+06
38338	317946	4.36781e+06
38570	317995	4.36781e+06
38802	317990	4.3678e+06
39034	317986	4.36778e+06
39266	317985	4.36778e+06
39498	317981	4.36778e+06
39730	317954	4.3678e+06
39961	317942	4.36781e+06
40193	317930	4.36781e+06
40424	317929	4.36781e+06
40656	317930	4.3678e+06
40915	317930	4.3678e+06
41147	317932	4.36779e+06
41379	317930	4.3678e+06
41611	317932	4.36779e+06
41843	317933	4.3678e+06
42075	317932	4.3678e+06
42307	317932	4.3678e+06
42539	317934	4.3678e+06
42771	317931	4.3678e+06
43003	317933	4.3678e+06
43235	317933	4.3678e+06
43467	317931	4.3678e+06
43699	317933	4.36779e+06
43931	317932	4.3678e+06
44163	317933	4.3678e+06
44422	317932	4.36779e+06
44654	317932	4.3678e+06
44886	317933	4.3678e+06
45118	317931	4.3678e+06
45349	317930	4.3678e+06
45581	317928	4.36778e+06
45813	317941	4.36777e+06
46044	317945	4.36776e+06
46276	317945	4.36775e+06
46508	317945	4.36775e+06
46740	317943	4.36777e+06
46971	317941	4.3678e+06
47203	317939	4.3678e+06
47435	317942	4.3678e+06
47667	317942	4.3678e+06
47926	317929	4.36781e+06
48158	317935	4.36781e+06
48390	317957	4.3678e+06
48622	317959	4.36781e+06
48854	317949	4.36781e+06
49086	317949	4.3678e+06
49318	317944	4.36779e+06
49550	317938	4.36776e+06
49782	317932	4.36773e+06
50014	317927	4.36768e+06
50246	317931	4.36768e+06
50478	317954	4.36769e+06
50710	317965	4.36771e+06
50942	317972	4.36772e+06
51174	317974	4.36772e+06
51433	317985	4.36775e+06
51664	317988	4.3678e+06
51896	317972	4.3678e+06
52128	317929	4.3678e+06
52360	317931	4.3678e+06
52592	317931	4.3678e+06
52824	317933	4.3678e+06
53056	317932	4.3678e+06
53288	317933	4.3678e+06
53520	317932	4.3678e+06
53752	317933	4.3678e+06
53984	317933	4.3678e+06
54216	317931	4.3678e+06
54448	317937	4.36777e+06
54680	317949	4.36776e+06
54939	317950	4.36775e+06
55170	317948	4.36773e+06
55402	317952	4.36773e+06
55633	317959	4.36775e+06
55865	317960	4.36776e+06
56097	317963	4.36777e+06
56329	317964	4.36777e+06
56561	317957	4.36779e+06
56793	317957	4.3678e+06
57024	317957	4.3678e+06
57256	317953	4.36778e+06
57488	317954	4.36777e+06
57720	317953	4.36776e+06
57952	317953	4.36775e+06
58184	317952	4.36774e+06
58443	317945	4.36772e+06
58674	317939	4.36771e+06
58906	317939	4.3677e+06
59138	317953	4.36769e+06
59370	317961	4.36769e+06
59602	317969	4.36769e+06
59834	317981	4.36769e+06
60065	317992	4.36769e+06
60297	317987	4.3677e+06
60528	317989	4.36772e+06
60760	317988	4.36776e+06
60992	317976	4.36776e+06
61224	317966	4.36777e+06
61456	317957	4.36777e+06
61687	317963	4.36776e+06
61946	317977	4.36778e+06
62178	317983	4.36779e+06
62410	317987	4.3678e+06
62642	317987	4.36779e+06
62874	317978	4.36776e+06
63106	317972	4.36775e+06
63338	317968	4.36773e+06
63570	317969	4.36772e+06
63802	317971	4.3677e+06
64034	317970	4.36768e+06
64266	317968	4.36769e+06
64498	317965	4.3677e+06
64730	317963	4.36772e+06
64962	317966	4.36773e+06
65194	317968	4.36774e+06
65453	317973	4.36776e+06
65685	317975	4.36777e+06
65917	317970	4.36778e+06
66149	317964	4.36778e+06
66381	317960	4.3678e+06
66612	317964	4.3678e+06
66844	317963	4.36779e+06
67076	317953	4.36777e+06
67308	317952	4.36777e+06
67540	317950	4.36776e+06
67772	317949	4.36775e+06
68004	317945	4.36774e+06
68236	317943	4.36774e+06
68468	317941	4.36773e+06
68700	317941	4.36773e+06
68959	317940	4.36772e+06
69191	317942	4.36771e+06
69423	317943	4.36771e+06
69654	317942	4.36771e+06
69886	317945	4.3677e+06
70118	317943	4.3677e+06
70349	317946	4.3677e+06
70581	317942	4.36771e+06
70813	317941	4.36771e+06
71045	317941	4.36771e+06
71277	317942	4.36771e+06
71508	317942	4.36771e+06
71740	317942	4.36771e+06
71972	317942	4.36771e+06
72203	317941	4.36771e+06
72462	317942	4.36771e+06
72694	317941	4.36771e+06
72926	317941	4.36771e+06
73158	317941	4.36771e+06
73390	317941	4.36771e+06
73622	317941	4.36771e+06
73854	317941	4.36771e+06
74086	317941	4.36771e+06
74318	317939	4.36771e+06
74550	317939	4.36771e+06
74782	317938	4.36771e+06
75014	317938	4.36771e+06
75246	317939	4.36771e+06
75478	317940	4.36771e+06
75709	317939	4.36771e+06
75968	317941	4.36771e+06
76200	317940	4.36771e+06
76432	317942	4.36771e+06
76664	317939	4.36771e+06
76896	317941	4.36771e+06
77128	317941	4.36771e+06
77360	317941	4.36771e+06
77592	317940	4.36771e+06
77824	317940	4.36771e+06
78056	317942	4.36771e+06
78288	317936	4.36771e+06
78520	317935	4.3677e+06
78752	317932	4.3677e+06
78984	317933	4.3677e+06
79216	317933	4.3677e+06
79475	317931	4.3677e+06
79707	317932	4.3677e+06
79939	317932	4.3677e+06
80171	317931	4.3677e+06
80403	317932	4.3677e+06
80634	317932	4.3677e+06
80866	317930	4.3677e+06
81098	317929	4.3677e+06
81330	317931	4.3677e+06
81562	317933	4.3677e+06
81794	317935	4.3677e+06
82026	317934	4.3677e+06
82258	317935	4.36769e+06
82490	317935	4.36769e+06
82722	317932	4.3677e+06
82981	317934	4.3677e+06
83212	317934	4.3677e+06
83444	317933	4.3677e+06
83676	317932	4.3677e+06
83908	317930	4.3677e+06
84140	317931	4.3677e+06
84372	317932	4.3677e+06
84604	317938	4.3677e+06
84836	317945	4.36771e+06
85068	317947	4.36771e+06
85300	317954	4.36772e+06
85532	317961	4.36772e+06
85764	317964	4.36773e+06
85996	317969	4.36773e+06
86228	317970	4.36773e+06
86487	317972	4.36774e+06
86719	317977	4.36775e+06
86951	317978	4.36775e+06
87183	317979	4.36776e+06
87414	317979	4.36776e+06
87646	317978	4.36777e+06
87878	317977	4.36777e+06
88110	317965	4.36777e+06
88342	317960	4.36776e+06
88574	317946	4.36774e+06
88806	317939	4.36771e+06
89038	317938	4.36771e+06
89270	317933	4.3677e+06
89502	317931	4.3677e+06
89734	317930	4.3677e+06
89993	317933	4.36769e+06
90225	317931	4.36769e+06
90457	317930	4.36769e+06
90689	317929	4.36769e+06
90921	317930	4.36769e+06
91152	317930	4.36769e+06
91384	317930	4.36769e+06
91616	317930	4.36769e+06
91848	317930	4.36769e+06
92080	317930	4.36769e+06
92312	317929	4.36769e+06
92544	317931	4.36769e+06
92776	317932	4.36769e+06
93008	317932	4.36769e+06
93240	317932	4.36769e+06
93499	317932	4.36768e+06
93730	317931	4.36768e+06
93962	317931	4.36769e+06
94193	317931	4.36769e+06
94425	317932	4.36769e+06
94657	317931	4.36769e+06
94889	317933	4.36769e+06
95121	317932	4.36769e+06
95352	317930	4.36769e+06
95584	317931	4.36769e+06
95816	317934	4.36769e+06
96048	317933	4.36769e+06
96280	317933	4.36769e+06
96512	317932	4.36769e+06
96743	317929	4.36769e+06
97002	317929	4.36769e+06
97234	317932	4.36769e+06
97466	317933	4.36769e+06
97698	317929	4.36769e+06
97930	317928	4.36769e+06
98162	317929	4.36769e+06
98394	317930	4.36769e+06
98626	317930	4.36769e+06
98857	317931	4.36769e+06
99089	317930	4.36769e+06
99321	317929	4.36769e+06
99552	317929	4.36769e+06
99784	317929	4.36769e+06
100016	317928	4.36769e+06
100248	317928	4.36769e+06
100507	317928	4.36769e+06
100739	317928	4.36769e+06
100971	317929	4.36769e+06
101202	317929	4.36769e+06
101434	317929	4.36769e+06
101666	317930	4.36769e+06
101898	317930	4.36769e+06
102130	317930	4.36769e+06
102362	317929	4.36769e+06
102594	317929	4.36769e+06
102826	317931	4.36769e+06
103058	317931	4.36769e+06
103289	317930	4.36769e+06
103521	317931	4.36769e+06
103752	317930	4.36769e+06
104011	317932	4.36769e+06
104243	317932	4.36769e+06
104475	317931	4.36769e+06
104707	317931	4.36769e+06
104939	317930	4.36769e+06
105171	317932	4.36769e+06
105402	317932	4.36769e+06
105634	317932	4.36769e+06
105866	317933	4.36769e+06
106098	317932	4.36769e+06
106330	317931	4.36769e+06
106562	317925	4.36769e+06
106794	317930	4.36769e+06
107026	317930	4.36769e+06
107258	317930	4.36769e+06
107516	317930	4.36769e+06
107748	317926	4.36769e+06
107980	317927	4.36769e+06
108212	317928	4.36769e+06
108444	317927	4.36768e+06
108676	317925	4.36769e+06
108908	317929	4.36769e+06
109140	317928	4.36768e+06
109372	317930	4.36768e+06
109604	317932	4.36769e+06
109836	317931	4.36769e+06
110068	317928	4.36769e+06
110300	317929	4.36769e+06
110532	317927	4.36769e+06
110764	317929	4.36769e+06
111022	317928	4.36769e+06
111254	317931	4.36769e+06
111486	317929	4.36769e+06
111718	317941	4.36772e+06
111950	317957	4.36774e+06
112182	317978	4.36775e+06
112413	317990	4.36777e+06
112645	317991	4.36778e+06
112877	317994	4.36779e+06
113108	317993	4.36779e+06
113340	317984	4.3678e+06
113572	317961	4.3678e+06
113804	317957	4.3678e+06
114036	317946	4.3678e+06
114267	317939	4.36781e+06
114525	317930	4.3678e+06
114757	317936	4.36779e+06
114989	317935	4.36779e+06
115221	317937	4.36779e+06
115453	317930	4.36781e+06
115685	317931	4.36781e+06
115917	317944	4.36781e+06
116149	317957	4.3678e+06
116381	317956	4.36781e+06
116613	317957	4.36781e+06
116844	317957	4.36781e+06
117076	317958	4.3678e+06
117308	317958	4.3678e+06
117539	317958	4.3678e+06
117771	317953	4.36779e+06
118029	317955	4.36778e+06
118261	317952	4.36778e+06
118493	317950	4.36777e+06
118725	317929	4.36775e+06
118957	317932	4.36775e+06
119189	317934	4.36775e+06
119421	317936	4.36774e+06
119653	317940	4.36773e+06
119885	317939	4.36774e+06
120117	317944	4.36776e+06
120349	317944	4.36776e+06
120581	317943	4.36777e+06
120813	317946	4.36778e+06
121044	317931	4.36781e+06
121276	317930	4.36781e+06
121534	317933	4.36775e+06
121766	317939	4.36777e+06
121998	317943	4.36778e+06
122230	317947	4.36779e+06
122462	317948	4.3678e+06
122694	317946	4.3678e+06
122926	317947	4.36779e+06
123158	317950	4.36779e+06
123390	317950	4.36778e+06
123622	317951	4.36778e+06
123854	317962	4.36778e+06
124085	317965	4.36778e+06
124317	317956	4.36778e+06
124549	317949	4.36777e+06
124781	317946	4.36777e+06
125039	317946	4.36777e+06
125270	317945	4.36777e+06
125502	317945	4.36776e+06
125734	317945	4.36776e+06
125966	317946	4.36777e+06
126198	317946	4.36777e+06
126429	317948	4.36776e+06
126661	317944	4.36776e+06
126892	317946	4.36776e+06
127124	317949	4.36777e+06
127356	317942	4.36777e+06
127588	317943	4.36777e+06
127820	317942	4.36777e+06
128052	317943	4.36777e+06
128284	317943	4.36777e+06
128542	317943	4.36777e+06
128774	317943	4.36777e+06
129006	317942	4.36777e+06
129238	317943	4.36777e+06
129470	317944	4.36777e+06
129702	317943	4.36777e+06
129934	317943	4.36777e+06
130166	317943	4.36777e+06
130398	317943	4.36777e+06
130630	317944	4.36777e+06
130862	317946	4.36776e+06
131094	317946	4.36777e+06
131326	317958	4.3678e+06
131558	317957	4.3678e+06
131790	317959	4.3678e+06
132054	317949	4.36781e+06
132286	317930	4.36781e+06
132518	317930	4.36781e+06
132750	317929	4.36781e+06
132982	317937	4.36779e+06
133213	317980	4.36777e+06
133445	317992	4.36775e+06
133677	317985	4.36772e+06
133909	317986	4.36771e+06
134141	317983	4.3677e+06
134373	317992	4.36768e+06
134605	317988	4.36768e+06
134837	317994	4.3677e+06
135069	317994	4.36773e+06
135301	317997	4.36776e+06
135565	317988	4.36774e+06
135796	317992	4.36774e+06
136028	317982	4.36773e+06
136260	317977	4.36772e+06
136492	317970	4.36771e+06
136724	317971	4.3677e+06
136956	317962	4.3677e+06
137188	317964	4.36769e+06
137420	317971	4.36768e+06
137652	317960	4.36769e+06
137884	317951	4.36769e+06
138116	317953	4.3677e+06
138348	317952	4.36772e+06
138580	317958	4.36773e+06
138812	317960	4.36774e+06
139076	317965	4.36775e+06
139308	317977	4.36778e+06
139540	317959	4.3678e+06
139772	317960	4.3678e+06
140004	317957	4.3678e+06
140236	317978	4.36781e+06
140468	317991	4.36781e+06
140700	317995	4.36781e+06
140932	317993	4.36777e+06
141164	317995	4.36774e+06
141396	317956	4.36774e+06
141628	317948	4.36775e+06
141860	317933	4.36779e+06
142092	317932	4.36781e+06
142324	317931	4.36781e+06
142588	317931	4.3678e+06
142820	317933	4.3678e+06
143052	317947	4.3678e+06
143284	317948	4.3678e+06
143516	317946	4.3678e+06
143748	317932	4.3676e+06
143980	317937	4.3676e+06
144212	317940	4.3676e+06
144444	317946	4.3676e+06
144676	317952	4.36761e+06
144908	317951	4.36761e+06
145140	317955	4.36762e+06
145372	317954	4.36763e+06
145604	317953	4.36763e+06
145836	317955	4.36764e+06
146100	317959	4.36764e+06
146331	317954	4.36765e+06
146563	317953	4.36764e+06
146794	317950	4.36761e+06
147026	317952	4.3676e+06
147258	317962	4.3676e+06
147490	317967	4.36761e+06
147722	317970	4.36762e+06
147954	317964	4.36764e+06
148186	317963	4.36765e+06
148418	317963	4.36765e+06
148650	317967	4.36766e+06
148882	317965	4.36766e+06
149114	317967	4.36766e+06
149346	317969	4.36768e+06
149610	317962	4.36766e+06
149842	317951	4.36767e+06
150074	317945	4.36766e+06
150306	317947	4.36766e+06
150538	317944	4.36766e+06
150770	317951	4.36768e+06
151002	317937	4.36766e+06
151234	317944	4.36764e+06
151466	317937	4.36762e+06
151698	317940	4.36761e+06
151930	317939	4.36761e+06
152162	317937	4.3676e+06
152394	317933	4.36757e+06
152626	317951	4.36757e+06
152858	317933	4.36761e+06
153122	317937	4.36759e+06
153354	317946	4.36763e+06
153586	317927	4.36761e+06
153818	317931	4.36754e+06
154050	317949	4.36754e+06
154282	317972	4.36754e+06
154514	317979	4.36756e+06
154746	317976	4.36755e+06
154978	317976	4.36755e+06
155210	317976	4.36755e+06
155442	317970	4.36755e+06
155674	317974	4.36754e+06
155906	317979	4.36754e+06
156138	317982	4.36755e+06
156370	317965	4.3676e+06
156634	317957	4.36761e+06
156866	317956	4.36761e+06
157098	317958	4.36762e+06
157330	317954	4.36763e+06
157562	317954	4.36764e+06
157793	317954	4.36764e+06
158025	317939	4.36767e+06
158257	317937	4.36765e+06
158489	317938	4.36765e+06
158721	317960	4.36757e+06
158953	317969	4.36754e+06
159184	317975	4.36754e+06
159416	317970	4.36755e+06
159648	317924	4.36755e+06
159880	317924	4.36755e+06
160144	317923	4.36755e+06
160376	317924	4.36756e+06
160607	317924	4.36755e+06
160839	317923	4.36755e+06
161071	317923	4.36755e+06
161302	317924	4.36756e+06
161534	317923	4.36755e+06
161766	317923	4.36756e+06
161998	317924	4.36756e+06
162229	317924	4.36756e+06
162461	317922	4.36756e+06
162693	317922	4.36756e+06
162925	317923	4.36756e+06
163157	317924	4.36756e+06
163389	317922	4.36756e+06
163653	317923	4.36756e+06
163885	317924	4.36756e+06
164117	317923	4.36756e+06
164349	317924	4.36756e+06
164581	317923	4.36756e+06
164813	317925	4.36756e+06
165045	317923	4.36756e+06
165277	317922	4.36756e+06
165509	317923	4.36756e+06
165741	317924	4.36756e+06
165973	317924	4.36756e+06
166205	317923	4.36756e+06
166437	317923	4.36756e+06
166669	317924	4.36756e+06
166901	317924	4.36756e+06
167165	317922	4.36756e+06
167397	317922	4.36756e+06
167628	317922	4.36756e+06
167860	317922	4.36756e+06
168092	317921	4.36756e+06
168324	317925	4.36756e+06
168556	317925	4.36755e+06
168788	317922	4.36756e+06
169020	317920	4.36756e+06
169252	317921	4.36755e+06
169484	317922	4.36756e+06
169716	317922	4.36756e+06
169948	317922	4.36756e+06
170180	317921	4.36755e+06
170412	317922	4.36756e+06
170676	317921	4.36755e+06
170907	317927	4.36754e+06
171139	317942	4.36754e+06
171371	317982	4.36754e+06
171603	317982	4.36754e+06
171834	317982	4.36755e+06
172066	317983	4.36755e+06
172297	317983	4.36755e+06
172529	317983	4.36755e+06
172761	317983	4.36755e+06
172992	317984	4.36755e+06
173224	317984	4.36756e+06
173456	317975	4.36757e+06
173688	317957	4.36761e+06
173920	317952	4.36764e+06
174184	317952	4.36764e+06
174416	317953	4.36764e+06
174648	317952	4.36764e+06
174880	317951	4.36764e+06
175112	317949	4.36764e+06
175344	317952	4.36764e+06
175576	317956	4.36764e+06
175808	317956	4.36764e+06
176039	317962	4.36765e+06
176271	317963	4.36766e+06
176503	317955	4.36766e+06
176735	317951	4.36766e+06
176967	317945	4.36766e+06
177199	317934	4.36766e+06
177430	317935	4.36765e+06
177694	317939	4.36763e+06
177926	317939	4.36764e+06
178158	317936	4.36763e+06
178390	317935	4.36763e+06
178622	317938	4.36762e+06
178854	317937	4.36763e+06
179086	317936	4.36763e+06
179318	317936	4.36763e+06
179550	317937	4.36763e+06
179782	317936	4.36763e+06
180014	317935	4.36763e+06
180246	317938	4.36762e+06
180478	317938	4.36762e+06
180710	317936	4.36763e+06
180942	317938	4.36763e+06
181206	317936	4.36762e+06
181438	317936	4.36762e+06
181670	317930	4.36763e+06
181902	317930	4.36762e+06
182134	317930	4.36762e+06
182366	317930	4.36762e+06
182598	317929	4.36762e+06
182830	317929	4.36762e+06
183062	317930	4.36762e+06
183294	317930	4.36762e+06
183526	317931	4.36762e+06
183758	317931	4.36762e+06
183990	317930	4.36762e+06
184222	317928	4.36762e+06
184454	317929	4.36762e+06
184718	317928	4.36762e+06
184950	317928	4.36762e+06
185182	317930	4.36762e+06
185414	317929	4.36762e+06
185646	317929	4.36762e+06
185878	317930	4.36762e+06
186110	317930	4.36762e+06
186342	317929	4.36762e+06
186574	317929	4.36762e+06
186806	317930	4.36762e+06
187038	317929	4.36762e+06
187270	317929	4.36762e+06
187502	317929	4.36762e+06
187734	317930	4.36762e+06
187966	317929	4.36762e+06
188235	317929	4.36762e+06
188466	317929	4.36762e+06
188698	317929	4.36762e+06
188930	317930	4.36762e+06
189162	317930	4.36762e+06
189394	317930	4.36762e+06
189626	317929	4.36762e+06
189858	317930	4.36762e+06
190090	317931	4.36762e+06
190322	317929	4.36762e+06
190554	317929	4.36762e+06
190786	317929	4.36762e+06
191018	317931	4.36762e+06
191250	317931	4.36762e+06
191482	317931	4.36762e+06
191751	317930	4.36762e+06
191982	317929	4.36762e+06
192214	317932	4.36762e+06
192446	317932	4.36762e+06
192678	317931	4.36762e+06
192910	317933	4.36762e+06
193142	317934	4.36762e+06
193374	317932	4.36762e+06
193606	317940	4.36762e+06
193837	317935	4.36762e+06
194069	317929	4.3676e+06
194301	317929	4.3676e+06
194533	317931	4.3676e+06
194765	317931	4.3676e+06
194997	317937	4.3676e+06
195266	317950	4.36761e+06
195498	317949	4.36763e+06
195730	317963	4.36765e+06
195962	317965	4.36766e+06
196194	317967	4.36767e+06
196426	317971	4.36768e+06
196658	317980	4.36766e+06
196890	317987	4.36766e+06
197122	317988	4.36766e+06
197354	317985	4.36766e+06
197586	317977	4.36765e+06
197818	317980	4.36764e+06
198050	317983	4.36766e+06
198281	317979	4.36763e+06
198513	317983	4.36762e+06
198782	317985	4.36763e+06
199014	317988	4.36765e+06
199246	317985	4.36766e+06
199478	317982	4.36766e+06
199710	317971	4.36765e+06
199942	317963	4.36764e+06
200174	317954	4.36761e+06
200405	317986	4.36765e+06
200637	317971	4.36766e+06
200869	317961	4.36766e+06
201101	317954	4.36764e+06
201333	317952	4.36764e+06
201565	317949	4.36762e+06
201797	317947	4.36761e+06
202029	317950	4.3676e+06
202298	317973	4.36755e+06
202529	317971	4.36754e+06
202761	317976	4.36755e+06
202993	317974	4.36765e+06
203224	317963	4.36767e+06
203456	317963	4.36767e+06
203688	317953	4.36767e+06
203920	317938	4.36766e+06
204152	317936	4.36764e+06
204384	317934	4.36763e+06
204616	317935	4.36763e+06
204848	317937	4.36762e+06
205080	317927	4.36758e+06
205312	317937	4.36758e+06
205544	317950	4.36761e+06
205813	317954	4.36761e+06
206045	317954	4.36766e+06
206277	317937	4.36767e+06
206509	317938	4.36767e+06
206741	317935	4.36778e+06
206973	317942	4.3678e+06
207204	317941	4.36779e+06
207436	317931	4.36767e+06
207668	317930	4.36765e+06
207900	317943	4.36765e+06
208132	317942	4.36765e+06
208364	317943	4.36765e+06
208596	317942	4.36765e+06
208828	317943	4.36765e+06
209060	317942	4.36765e+06
209329	317942	4.36765e+06
209561	317941	4.36765e+06
209793	317942	4.36763e+06
210025	317943	4.36763e+06
210257	317943	4.36763e+06
210489	317941	4.36762e+06
210721	317939	4.36761e+06
210953	317937	4.3676e+06
211185	317937	4.36757e+06
211417	317939	4.36754e+06
211648	317954	4.36754e+06
211880	317961	4.36754e+06
212112	317967	4.36754e+06
212344	317968	4.36754e+06
212576	317965	4.36754e+06
212845	317965	4.36754e+06
213077	317967	4.36754e+06
213309	317976	4.36754e+06
213541	317979	4.36755e+06
213773	317979	4.36754e+06
214005	317972	4.36754e+06
214237	317967	4.36756e+06
214469	317965	4.36757e+06
214701	317963	4.36756e+06
214932	317963	4.36758e+06
215164	317970	4.3676e+06
215396	317983	4.36764e+06
215627	317979	4.36764e+06
215859	317972	4.36761e+06
216091	317967	4.36757e+06
216360	317964	4.36757e+06
216591	317974	4.36764e+06
216823	317970	4.36766e+06
217055	317968	4.36768e+06
217287	317959	4.36766e+06
217519	317959	4.36764e+06
217751	317956	4.36761e+06
217983	317953	4.36758e+06
218215	317949	4.36754e+06
218446	317964	4.36754e+06
218678	317965	4.36756e+06
218910	317963	4.36756e+06
219142	317963	4.36756e+06
219374	317963	4.36755e+06
219606	317963	4.36755e+06
219875	317962	4.36756e+06
220107	317963	4.36756e+06
220338	317961	4.36756e+06
220570	317957	4.36755e+06
220802	317960	4.36755e+06
221034	317959	4.36755e+06
221266	317955	4.36755e+06
221498	317960	4.36754e+06
221730	317970	4.36754e+06
221962	317970	4.36755e+06
222194	317978	4.36755e+06
222426	317977	4.36755e+06
222658	317984	4.36756e+06
222890	317979	4.36756e+06
223122	317978	4.36754e+06
223411	317970	4.36754e+06
223643	317964	4.36755e+06
223875	317963	4.36755e+06
224107	317961	4.36754e+06
224339	317963	4.36754e+06
224571	317963	4.36755e+06
224803	317963	4.36754e+06
225035	317965	4.36755e+06
225266	317965	4.36755e+06
225498	317966	4.36755e+06
225730	317965	4.36755e+06
225962	317965	4.36755e+06
226194	317966	4.36755e+06
226426	317965	4.36755e+06
226658	317966	4.36755e+06
226947	317966	4.36755e+06
227178	317968	4.36755e+06
227410	317956	4.36755e+06
227642	317949	4.36755e+06
227873	317936	4.36754e+06
228105	317938	4.36755e+06
228337	317944	4.36759e+06
228569	317951	4.36762e+06
228801	317958	4.36764e+06
229033	317986	4.36766e+06
229265	317986	4.36766e+06
229497	317984	4.36766e+06
229729	317987	4.36765e+06
229961	317982	4.36763e+06
230193	317980	4.36761e+06
230482	317978	4.36756e+06
230714	317977	4.36755e+06
230946	317975	4.36755e+06
231178	317980	4.36755e+06
231410	317978	4.36756e+06
231642	317970	4.36755e+06
231874	317971	4.36754e+06
232106	317972	4.36754e+06
232338	317971	4.36754e+06
232570	317971	4.36754e+06
232802	317974	4.36755e+06
233034	317976	4.36755e+06
233266	317976	4.36755e+06
233498	317975	4.36755e+06
233730	317974	4.36755e+06
234019	317967	4.36756e+06
234251	317944	4.36754e+06
234483	317942	4.36754e+06
234715	317944	4.36754e+06
234947	317943	4.36754e+06
235179	317944	4.36754e+06
235411	317943	4.36754e+06
235643	317943	4.36754e+06
235875	317947	4.36754e+06
236107	317947	4.36755e+06
236338	317948	4.36754e+06
236570	317948	4.36754e+06
236802	317957	4.36754e+06
237034	317957	4.36754e+06
237266	317961	4.36754e+06
237555	317964	4.36754e+06
237786	317967	4.36755e+06
238018	317967	4.36758e+06
238250	317965	4.36759e+06
238482	317965	4.36761e+06
238714	317965	4.36761e+06
238946	317948	4.36758e+06
239178	317922	4.36754e+06
239410	317923	4.36754e+06
239642	317922	4.36754e+06
239874	317941	4.36756e+06
240106	317944	4.36756e+06
240338	317943	4.3676e+06
240570	317939	4.36757e+06
240802	317940	4.36757e+06
241096	317938	4.36756e+06
241328	317938	4.36757e+06
241560	317938	4.36757e+06
241792	317937	4.36757e+06
242024	317938	4.36756e+06
242256	317938	4.36756e+06
242488	317938	4.36757e+06
242720	317938	4.36756e+06
242951	317937	4.36757e+06
243183	317938	4.36756e+06
243414	317938	4.36756e+06
243646	317937	4.36757e+06
243878	317937	4.36757e+06
244110	317937	4.36757e+06
244342	317935	4.36757e+06
244636	317936	4.36757e+06
244868	317937	4.36757e+06
245100	317937	4.36757e+06
245332	317936	4.36757e+06
245564	317937	4.36756e+06
245796	317936	4.36756e+06
246028	317935	4.36757e+06
246260	317935	4.36757e+06
246492	317935	4.36757e+06
246724	317936	4.36757e+06
246956	317936	4.36756e+06
247188	317936	4.36757e+06
247420	317937	4.36757e+06
247652	317938	4.36756e+06
247884	317938	4.36756e+06
248178	317935	4.36757e+06
248410	317934	4.36757e+06
248642	317934	4.36757e+06
248874	317936	4.36757e+06
249106	317936	4.36757e+06
249338	317937	4.36757e+06
249570	317939	4.36757e+06
249802	317935	4.36757e+06
250034	317935	4.36757e+06
250266	317935	4.36757e+06
250498	317936	4.36757e+06
250730	317936	4.36757e+06
250962	317935	4.36757e+06
251194	317935	4.36757e+06
251426	317936	4.36757e+06
251720	317937	4.36756e+06
251952	317937	4.36757e+06
252184	317935	4.36757e+06
252416	317936	4.36757e+06
252648	317936	4.36757e+06
252880	317936	4.36757e+06
253112	317934	4.36757e+06
253344	317933	4.36757e+06
253576	317936	4.36757e+06
253808	317935	4.36757e+06
254040	317934	4.36756e+06
254272	317934	4.36757e+06
254504	317935	4.36756e+06
254735	317935	4.36756e+06
254966	317934	4.36756e+06
255260	317934	4.36757e+06
255492	317933	4.36757e+06
255724	317933	4.36757e+06
255956	317934	4.36757e+06
256187	317934	4.36757e+06
256419	317933	4.36757e+06
256650	317934	4.36757e+06
256882	317934	4.36757e+06
257113	317934	4.36757e+06
257344	317934	4.36757e+06
257576	317934	4.36757e+06
257808	317936	4.36757e+06
258040	317935	4.36757e+06
258272	317936	4.36756e+06
258503	317936	4.36757e+06
258807	317937	4.36757e+06
259038	317935	4.36757e+06
259270	317936	4.36757e+06
259502	317936	4.36757e+06
259734	317937	4.36757e+06
259966	317937	4.36757e+06
260198	317936	4.36757e+06
260429	317937	4.36757e+06
260661	317936	4.36757e+06
260893	317936	4.36757e+06
261124	317937	4.36757e+06
261356	317934	4.36757e+06
261588	317932	4.36757e+06
261820	317929	4.36756e+06
262051	317935	4.36756e+06
262355	317938	4.36756e+06
262587	317937	4.36756e+06
262819	317938	4.36756e+06
263051	317938	4.36756e+06
263283	317938	4.36756e+06
263514	317938	4.36756e+06
263746	317936	4.36756e+06
263978	317936	4.36756e+06
264210	317938	4.36756e+06
264442	317938	4.36756e+06
264674	317938	4.36756e+06
264906	317938	4.36756e+06
265138	317938	4.36756e+06
265370	317938	4.36756e+06
265601	317938	4.36756e+06
265905	317937	4.36756e+06
266137	317936	4.36756e+06
266369	317936	4.36756e+06
266601	317935	4.36756e+06
266833	317937	4.36756e+06
267065	317937	4.36756e+06
267297	317937	4.36756e+06
267528	317937	4.36756e+06
267760	317938	4.36756e+06
267992	317938	4.36756e+06
268224	317937	4.36756e+06
268456	317937	4.36756e+06
268688	317937	4.36756e+06
268919	317937	4.36756e+06
269151	317936	4.36756e+06
269455	317935	4.36756e+06
269687	317934	4.36756e+06
269918	317937	4.36756e+06
270150	317938	4.36756e+06
270382	317939	4.36756e+06
270614	317937	4.36756e+06
270846	317937	4.36756e+06
271077	317935	4.36756e+06
271309	317935	4.36756e+06
271541	317936	4.36756e+06
271773	317934	4.36756e+06
272005	317935	4.36756e+06
272237	317934	4.36756e+06
272469	317935	4.36756e+06
272701	317937	4.36756e+06
272985	317938	4.36756e+06
273217	317935	4.36756e+06
273449	317935	4.36756e+06
273680	317935	4.36756e+06
273912	317935	4.36756e+06
274144	317937	4.36756e+06
274376	317937	4.36756e+06
274608	317936	4.36756e+06
274840	317935	4.36756e+06
275072	317936	4.36756e+06
275304	317936	4.36756e+06
275535	317937	4.36756e+06
275767	317935	4.36756e+06
275999	317936	4.36756e+06
276230	317937	4.36756e+06
276514	317937	4.36756e+06
276746	317936	4.36756e+06
276978	317936	4.36756e+06
277210	317935	4.36756e+06
277442	317935	4.36756e+06
277674	317937	4.36756e+06
277906	317936	4.36756e+06
278137	317937	4.36756e+06
278369	317937	4.36756e+06
278601	317936	4.36756e+06
278833	317936	4.36756e+06
279065	317937	4.36756e+06
279297	317933	4.36756e+06
279529	317938	4.36756e+06
279761	317936	4.36756e+06
280045	317932	4.36756e+06
280277	317934	4.36756e+06
280509	317933	4.36756e+06
280741	317936	4.36756e+06
280973	317934	4.36756e+06
281205	317935	4.36756e+06
281437	317935	4.36756e+06
281669	317935	4.36755e+06
281901	317936	4.36756e+06
282133	317936	4.36756e+06
282365	317936	4.36756e+06
282597	317937	4.36756e+06
282828	317937	4.36756e+06
283060	317936	4.36756e+06
283291	317936	4.36756e+06
283575	317937	4.36756e+06
283806	317937	4.36756e+06
284038	317937	4.36756e+06
284270	317936	4.36756e+06
284502	317936	4.36757e+06
284734	317929	4.36759e+06
284965	317921	4.36758e+06
285197	317933	4.36759e+06
285429	317945	4.36763e+06
285661	317951	4.36764e+06
285893	317974	4.36765e+06
286125	317973	4.36766e+06
286357	317944	4.36766e+06
286588	317945	4.36765e+06
286820	317968	4.36763e+06
287104	317968	4.36763e+06
287336	317968	4.36763e+06
287568	317967	4.36762e+06
287800	317962	4.3676e+06
288032	317974	4.36765e+06
288264	317987	4.36766e+06
288496	317984	4.36764e+06
288728	317973	4.36761e+06
288960	317966	4.36761e+06
289192	317948	4.36761e+06
289424	317947	4.36761e+06
289655	317957	4.36759e+06
289887	317972	4.36757e+06
290119	317974	4.36756e+06
290351	317937	4.3677e+06
290635	317929	4.36781e+06
290867	317940	4.3678e+06
291099	317944	4.3678e+06
291331	317942	4.3678e+06
291563	317944	4.3678e+06
291794	317945	4.3678e+06
292026	317944	4.3678e+06
292258	317944	4.3678e+06
292490	317944	4.36779e+06
292722	317940	4.36774e+06
292954	317922	4.36766e+06
293186	317919	4.36762e+06
293417	317918	4.36759e+06
293649	317918	4.36758e+06
293881	317920	4.36757e+06
294165	317921	4.36758e+06
294397	317944	4.36762e+06
294629	317946	4.36762e+06
294861	317966	4.36762e+06
295093	317939	4.36763e+06
295325	317938	4.36762e+06
295556	317932	4.3676e+06
295788	317928	4.36758e+06
296020	317962	4.36759e+06
296252	317969	4.36761e+06
296483	317972	4.36764e+06
296715	317968	4.36761e+06
296947	317969	4.36763e+06
297179	317946	4.36762e+06
297411	317936	4.36763e+06
297695	317919	4.36759e+06
297927	317920	4.36755e+06
298158	317936	4.36755e+06
298390	317953	4.36754e+06
298621	317960	4.36754e+06
298853	317968	4.36755e+06
299085	317975	4.36755e+06
299316	317985	4.36757e+06
299547	317985	4.36759e+06
299779	317986	4.36762e+06
300011	317984	4.36765e+06
300243	317985	4.36767e+06
300475	317967	4.36767e+06
300707	317961	4.36765e+06
300939	317964	4.36764e+06
301223	317958	4.36763e+06
301455	317956	4.36766e+06
301686	317940	4.36767e+06
301918	317935	4.36767e+06
302150	317930	4.36766e+06
302382	317930	4.36764e+06
302614	317930	4.3676e+06
302846	317924	4.36759e+06
303077	317935	4.36759e+06
303309	317942	4.36764e+06
303541	317944	4.36766e+06
303772	317951	4.36766e+06
304004	317954	4.36766e+06
304235	317989	4.36767e+06
304467	317989	4.36767e+06
