# Supplementary material for: Effects of Number of Animals Monitored on Representations of Cattle Group Movement Characteristics and Spatial Occupancy
Source: PLoS One. 2015 Feb 3;10(2):e0113117. doi: 10.1371/journal.pone.0113117 (PMC4315582; doi:10.1371/journal.pone.0113117)
Supplement: S1 File — (ZIP) [file pone.0113117.s001.zip › File S1/GPS data of Group B/M0154.xlsx]

## Sheet: Sheet1
Time	X	Y
0	317930	4.3677e+06
260	317930	4.3677e+06
492	317931	4.3677e+06
724	317931	4.3677e+06
955	317930	4.3677e+06
1187	317942	4.36769e+06
1419	317951	4.36768e+06
1651	317959	4.36768e+06
1883	317959	4.36768e+06
2115	317958	4.36768e+06
2347	317959	4.36769e+06
2579	317960	4.36769e+06
2811	317960	4.3677e+06
3043	317959	4.3677e+06
3275	317961	4.3677e+06
3507	317960	4.3677e+06
3767	317961	4.3677e+06
3999	317961	4.3677e+06
4231	317961	4.3677e+06
4463	317954	4.36769e+06
4695	317940	4.36768e+06
4927	317937	4.3677e+06
5159	317932	4.3677e+06
5391	317931	4.36771e+06
5623	317928	4.3677e+06
5855	317929	4.3677e+06
6087	317929	4.3677e+06
6319	317929	4.3677e+06
6551	317929	4.3677e+06
6783	317928	4.3677e+06
7015	317928	4.3677e+06
7275	317927	4.3677e+06
7507	317928	4.3677e+06
7739	317928	4.3677e+06
7971	317928	4.3677e+06
8202	317927	4.3677e+06
8434	317929	4.3677e+06
8666	317929	4.3677e+06
8898	317929	4.3677e+06
9130	317928	4.3677e+06
9361	317932	4.3677e+06
9592	317928	4.3677e+06
9824	317929	4.3677e+06
10056	317931	4.3677e+06
10288	317931	4.3677e+06
10519	317931	4.3677e+06
10779	317932	4.3677e+06
11011	317930	4.3677e+06
11243	317938	4.36771e+06
11475	317939	4.36771e+06
11707	317940	4.36771e+06
11939	317939	4.3677e+06
12171	317942	4.36771e+06
12402	317942	4.36771e+06
12634	317943	4.36771e+06
12866	317946	4.36771e+06
13097	317937	4.36771e+06
13329	317940	4.36771e+06
13561	317939	4.3677e+06
13793	317935	4.36769e+06
14025	317934	4.3677e+06
14285	317935	4.3677e+06
14516	317934	4.3677e+06
14748	317934	4.3677e+06
14980	317934	4.3677e+06
15212	317935	4.3677e+06
15444	317937	4.3677e+06
15676	317936	4.3677e+06
15907	317937	4.3677e+06
16139	317935	4.3677e+06
16371	317935	4.3677e+06
16603	317935	4.3677e+06
16835	317935	4.36769e+06
17067	317935	4.36769e+06
17299	317935	4.3677e+06
17531	317936	4.36769e+06
17791	317938	4.3677e+06
18023	317936	4.3677e+06
18255	317938	4.3677e+06
18487	317934	4.3677e+06
18719	317939	4.36769e+06
18951	317936	4.36769e+06
19183	317937	4.36769e+06
19415	317937	4.36769e+06
19647	317937	4.3677e+06
19879	317937	4.3677e+06
20111	317938	4.36769e+06
20343	317939	4.3677e+06
20575	317938	4.36769e+06
20807	317932	4.36769e+06
21039	317933	4.36769e+06
21299	317940	4.36769e+06
21531	317931	4.36769e+06
21763	317930	4.36769e+06
21995	317930	4.36769e+06
22227	317931	4.36769e+06
22459	317931	4.36769e+06
22691	317937	4.36769e+06
22923	317935	4.36769e+06
23155	317936	4.36769e+06
23387	317933	4.36769e+06
23619	317926	4.36769e+06
23851	317933	4.36769e+06
24083	317936	4.36769e+06
24314	317936	4.36769e+06
24546	317936	4.36769e+06
24806	317937	4.36769e+06
25038	317936	4.36769e+06
25270	317931	4.3677e+06
25501	317934	4.36769e+06
25733	317946	4.3677e+06
25965	317954	4.3677e+06
26197	317957	4.36771e+06
26429	317958	4.36771e+06
26661	317961	4.36771e+06
26893	317967	4.36772e+06
27125	317969	4.36773e+06
27357	317974	4.36774e+06
27589	317976	4.36776e+06
27821	317978	4.36776e+06
28053	317978	4.36776e+06
28313	317979	4.36776e+06
28545	317982	4.36776e+06
28777	317993	4.36776e+06
29009	317994	4.36776e+06
29240	317993	4.36778e+06
29471	317990	4.36779e+06
29703	317983	4.36779e+06
29935	317975	4.3678e+06
30167	317964	4.3678e+06
30399	317955	4.3678e+06
30631	317957	4.3678e+06
30863	317958	4.3678e+06
31095	317959	4.3678e+06
31326	317953	4.3678e+06
31558	317956	4.3678e+06
31817	317957	4.3678e+06
32049	317957	4.3678e+06
32281	317944	4.3678e+06
32513	317943	4.3678e+06
32745	317927	4.36781e+06
32976	317928	4.3678e+06
33208	317930	4.3678e+06
33440	317930	4.3678e+06
33672	317931	4.36781e+06
33904	317929	4.3678e+06
34136	317930	4.3678e+06
34368	317930	4.3678e+06
34600	317930	4.3678e+06
34831	317937	4.36778e+06
35063	317938	4.36778e+06
35322	317936	4.36778e+06
35554	317935	4.36778e+06
35786	317937	4.36778e+06
36018	317939	4.36778e+06
36250	317937	4.36778e+06
36482	317937	4.36778e+06
36714	317937	4.36778e+06
36946	317936	4.36778e+06
37178	317936	4.36778e+06
37409	317939	4.36778e+06
37641	317937	4.36778e+06
37873	317937	4.36778e+06
38105	317935	4.36779e+06
38337	317945	4.3678e+06
38568	317945	4.3678e+06
38827	317956	4.3678e+06
39059	317956	4.3678e+06
39291	317961	4.3678e+06
39523	317963	4.36779e+06
39755	317961	4.36779e+06
39987	317957	4.36779e+06
40219	317946	4.36779e+06
40451	317928	4.36781e+06
40683	317930	4.3678e+06
40915	317933	4.36779e+06
41147	317934	4.36778e+06
41379	317937	4.36778e+06
41611	317940	4.36777e+06
41843	317938	4.36777e+06
42075	317939	4.36777e+06
42334	317940	4.36777e+06
42566	317937	4.36777e+06
42798	317938	4.36777e+06
43030	317937	4.36777e+06
43261	317937	4.36777e+06
43493	317938	4.36777e+06
43725	317939	4.36777e+06
43956	317941	4.36777e+06
44188	317938	4.36777e+06
44420	317938	4.36777e+06
44652	317939	4.36777e+06
44883	317942	4.36777e+06
45115	317941	4.36777e+06
45347	317940	4.36777e+06
45578	317940	4.36777e+06
45837	317939	4.36777e+06
46068	317939	4.36777e+06
46300	317939	4.36778e+06
46532	317939	4.36777e+06
46764	317937	4.36777e+06
46996	317933	4.36778e+06
47228	317929	4.36781e+06
47460	317929	4.36781e+06
47692	317930	4.36781e+06
47924	317931	4.36781e+06
48156	317929	4.36781e+06
48388	317929	4.36781e+06
48620	317930	4.36781e+06
48852	317931	4.3678e+06
49084	317934	4.36779e+06
49343	317937	4.36778e+06
49575	317937	4.36777e+06
49807	317938	4.36775e+06
50039	317938	4.36775e+06
50271	317937	4.36774e+06
50502	317937	4.36773e+06
50734	317938	4.36773e+06
50966	317944	4.36773e+06
51198	317942	4.36773e+06
51429	317943	4.36774e+06
51660	317945	4.36775e+06
51892	317930	4.36781e+06
52124	317928	4.36781e+06
52356	317931	4.36779e+06
52588	317931	4.36779e+06
52847	317934	4.3678e+06
53078	317934	4.36779e+06
53310	317936	4.36779e+06
53542	317936	4.36779e+06
53773	317934	4.36779e+06
54005	317933	4.36779e+06
54237	317930	4.36779e+06
54469	317933	4.36779e+06
54701	317933	4.36779e+06
54933	317933	4.36779e+06
55165	317933	4.36779e+06
55397	317933	4.36779e+06
55629	317935	4.36779e+06
55861	317933	4.36779e+06
56093	317941	4.36778e+06
56352	317946	4.36778e+06
56584	317951	4.36779e+06
56816	317954	4.36779e+06
57048	317952	4.36778e+06
57280	317956	4.36778e+06
57512	317956	4.36777e+06
57744	317956	4.36777e+06
57976	317955	4.36776e+06
58208	317957	4.36775e+06
58440	317957	4.36775e+06
58671	317954	4.36772e+06
58903	317953	4.36772e+06
59135	317957	4.36771e+06
59366	317958	4.3677e+06
59598	317963	4.3677e+06
59857	317965	4.3677e+06
60089	317966	4.36769e+06
60320	317971	4.3677e+06
60552	317971	4.3677e+06
60784	317971	4.36771e+06
61015	317975	4.36772e+06
61247	317970	4.36773e+06
61479	317968	4.36774e+06
61711	317967	4.36775e+06
61942	317968	4.36776e+06
62174	317970	4.36777e+06
62406	317969	4.36778e+06
62638	317975	4.36777e+06
62869	317970	4.36776e+06
63101	317963	4.36775e+06
63360	317955	4.36774e+06
63592	317957	4.36772e+06
63823	317955	4.3677e+06
64055	317955	4.3677e+06
64287	317958	4.36769e+06
64519	317960	4.3677e+06
64751	317959	4.3677e+06
64982	317956	4.36771e+06
65214	317955	4.36771e+06
65446	317967	4.36775e+06
65678	317967	4.36776e+06
65910	317967	4.36777e+06
66142	317964	4.36777e+06
66374	317958	4.36778e+06
66606	317956	4.36778e+06
66865	317951	4.36777e+06
67097	317949	4.36777e+06
67329	317947	4.36777e+06
67561	317943	4.36777e+06
67793	317943	4.36776e+06
68025	317939	4.36774e+06
68257	317937	4.36773e+06
68489	317938	4.36772e+06
68721	317937	4.36772e+06
68953	317940	4.36771e+06
69185	317944	4.36771e+06
69417	317946	4.3677e+06
69649	317950	4.36769e+06
69881	317951	4.36769e+06
70112	317952	4.36768e+06
70371	317953	4.36768e+06
70603	317955	4.36769e+06
70835	317955	4.36769e+06
71067	317955	4.36769e+06
71298	317950	4.3677e+06
71530	317951	4.36769e+06
71761	317955	4.3677e+06
71993	317951	4.3677e+06
72225	317948	4.3677e+06
72456	317946	4.3677e+06
72687	317946	4.3677e+06
72919	317944	4.3677e+06
73151	317943	4.3677e+06
73383	317944	4.3677e+06
73615	317945	4.3677e+06
73874	317944	4.3677e+06
74106	317943	4.3677e+06
74338	317947	4.36769e+06
74569	317943	4.3677e+06
74801	317943	4.3677e+06
75033	317943	4.3677e+06
75264	317938	4.3677e+06
75496	317942	4.3677e+06
75728	317940	4.3677e+06
75959	317940	4.3677e+06
76191	317943	4.3677e+06
76423	317939	4.3677e+06
76655	317943	4.3677e+06
76887	317945	4.3677e+06
77119	317945	4.3677e+06
77378	317941	4.3677e+06
77610	317945	4.3677e+06
77842	317947	4.3677e+06
78074	317941	4.3677e+06
78306	317947	4.3677e+06
78538	317947	4.3677e+06
78769	317946	4.3677e+06
79001	317943	4.3677e+06
79233	317943	4.3677e+06
79465	317942	4.3677e+06
79697	317943	4.3677e+06
79929	317943	4.3677e+06
80161	317940	4.3677e+06
80393	317943	4.3677e+06
80625	317941	4.3677e+06
80884	317942	4.3677e+06
81115	317942	4.3677e+06
81347	317941	4.3677e+06
81578	317940	4.36769e+06
81810	317940	4.36769e+06
82042	317942	4.36769e+06
82273	317942	4.36769e+06
82505	317944	4.36769e+06
82737	317943	4.36769e+06
82968	317942	4.36769e+06
83200	317942	4.36769e+06
83432	317945	4.3677e+06
83664	317941	4.36769e+06
83896	317941	4.36769e+06
84128	317941	4.36769e+06
84387	317941	4.3677e+06
84619	317939	4.36769e+06
84851	317945	4.36769e+06
85083	317955	4.36769e+06
85315	317960	4.36769e+06
85547	317959	4.3677e+06
85779	317956	4.3677e+06
86010	317954	4.3677e+06
86242	317954	4.36771e+06
86474	317954	4.36771e+06
86705	317954	4.36771e+06
86937	317954	4.36771e+06
87169	317950	4.36771e+06
87401	317949	4.36772e+06
87633	317948	4.36772e+06
87892	317948	4.36772e+06
88123	317948	4.36773e+06
88355	317947	4.36773e+06
88587	317944	4.36773e+06
88819	317944	4.36773e+06
89051	317942	4.36773e+06
89283	317939	4.36772e+06
89515	317942	4.36771e+06
89747	317937	4.36771e+06
89979	317940	4.36771e+06
90210	317938	4.3677e+06
90442	317937	4.3677e+06
90674	317938	4.3677e+06
90906	317939	4.3677e+06
91138	317939	4.3677e+06
91397	317941	4.3677e+06
91629	317941	4.3677e+06
91861	317941	4.3677e+06
92093	317940	4.36769e+06
92325	317940	4.3677e+06
92557	317941	4.3677e+06
92789	317939	4.3677e+06
93021	317939	4.3677e+06
93253	317934	4.3677e+06
93485	317934	4.3677e+06
93717	317940	4.3677e+06
93949	317935	4.36769e+06
94181	317936	4.36769e+06
94413	317938	4.36769e+06
94645	317934	4.3677e+06
94904	317941	4.3677e+06
95135	317942	4.3677e+06
95367	317941	4.3677e+06
95598	317941	4.3677e+06
95830	317938	4.3677e+06
96062	317939	4.3677e+06
96294	317938	4.3677e+06
96526	317938	4.3677e+06
96758	317937	4.3677e+06
96990	317939	4.36769e+06
97221	317935	4.3677e+06
97453	317937	4.3677e+06
97685	317937	4.3677e+06
97917	317936	4.3677e+06
98149	317936	4.3677e+06
98408	317936	4.3677e+06
98639	317934	4.3677e+06
98871	317934	4.3677e+06
99102	317936	4.3677e+06
99334	317935	4.3677e+06
99565	317937	4.3677e+06
99797	317936	4.3677e+06
100029	317934	4.3677e+06
100261	317935	4.3677e+06
100493	317936	4.3677e+06
100725	317935	4.3677e+06
100957	317935	4.3677e+06
101189	317938	4.3677e+06
101421	317937	4.3677e+06
101653	317937	4.3677e+06
101912	317938	4.3677e+06
102144	317937	4.3677e+06
102376	317936	4.3677e+06
102607	317938	4.3677e+06
102839	317939	4.3677e+06
103071	317937	4.3677e+06
103303	317934	4.3677e+06
103535	317935	4.3677e+06
103767	317936	4.3677e+06
103999	317936	4.3677e+06
104231	317936	4.3677e+06
104463	317936	4.3677e+06
104695	317937	4.3677e+06
104927	317936	4.3677e+06
105159	317937	4.3677e+06
105418	317938	4.3677e+06
105650	317938	4.3677e+06
105882	317938	4.3677e+06
106114	317936	4.3677e+06
106346	317935	4.3677e+06
106578	317936	4.36769e+06
106810	317941	4.3677e+06
107042	317935	4.3677e+06
107274	317936	4.3677e+06
107506	317937	4.36769e+06
107738	317939	4.3677e+06
107970	317938	4.3677e+06
108202	317934	4.36769e+06
108434	317936	4.36769e+06
108666	317934	4.36769e+06
108924	317934	4.36769e+06
109156	317932	4.36769e+06
109388	317936	4.36769e+06
109620	317935	4.36769e+06
109852	317937	4.36769e+06
110084	317936	4.36769e+06
110316	317941	4.36769e+06
110548	317940	4.36769e+06
110779	317933	4.36769e+06
111011	317936	4.36769e+06
111243	317937	4.36769e+06
111475	317939	4.3677e+06
111707	317947	4.36771e+06
111939	317948	4.36772e+06
112171	317951	4.36773e+06
112429	317957	4.36775e+06
112661	317962	4.36776e+06
112893	317967	4.36777e+06
113125	317973	4.36778e+06
113357	317972	4.36779e+06
113589	317971	4.36779e+06
113821	317955	4.3678e+06
114053	317952	4.3678e+06
114285	317960	4.36781e+06
114517	317956	4.3678e+06
114749	317956	4.3678e+06
114981	317956	4.3678e+06
115213	317955	4.3678e+06
115445	317955	4.3678e+06
115677	317956	4.3678e+06
115935	317955	4.3678e+06
116167	317946	4.3678e+06
116399	317930	4.36781e+06
116631	317930	4.36781e+06
116863	317930	4.36781e+06
117095	317929	4.36781e+06
117327	317936	4.3678e+06
117559	317942	4.36779e+06
117791	317944	4.36779e+06
118023	317951	4.36779e+06
118255	317959	4.36781e+06
118487	317959	4.3678e+06
118719	317959	4.36781e+06
118951	317958	4.36781e+06
119183	317956	4.3678e+06
119441	317948	4.36779e+06
119673	317944	4.36778e+06
119905	317943	4.36778e+06
120137	317941	4.36778e+06
120369	317945	4.36777e+06
120601	317953	4.36777e+06
120833	317954	4.36777e+06
121065	317948	4.36778e+06
121297	317948	4.36778e+06
121529	317940	4.36778e+06
121760	317941	4.36779e+06
121992	317931	4.36781e+06
122224	317931	4.36781e+06
122456	317933	4.36779e+06
122688	317934	4.36778e+06
122946	317934	4.36779e+06
123177	317934	4.36778e+06
123409	317936	4.36778e+06
123641	317938	4.36778e+06
123873	317937	4.36778e+06
124105	317935	4.36778e+06
124337	317935	4.36778e+06
124569	317934	4.36778e+06
124801	317933	4.36778e+06
125033	317936	4.36778e+06
125265	317936	4.36778e+06
125497	317935	4.36778e+06
125729	317935	4.36778e+06
125961	317935	4.36778e+06
126193	317937	4.36778e+06
126451	317937	4.36778e+06
126683	317934	4.36778e+06
126915	317930	4.36779e+06
127147	317933	4.36778e+06
127379	317934	4.36778e+06
127611	317934	4.36778e+06
127843	317933	4.36778e+06
128075	317932	4.36778e+06
128307	317933	4.36778e+06
128538	317932	4.36778e+06
128770	317932	4.36778e+06
129002	317933	4.36778e+06
129234	317933	4.36778e+06
129466	317944	4.36778e+06
129698	317946	4.36778e+06
129956	317955	4.36778e+06
130188	317957	4.36778e+06
130420	317930	4.36781e+06
130652	317930	4.36781e+06
130884	317930	4.36781e+06
131116	317929	4.36781e+06
131348	317931	4.36781e+06
131580	317930	4.36781e+06
131812	317930	4.36781e+06
132043	317930	4.36781e+06
132275	317933	4.36781e+06
132507	317954	4.36781e+06
132739	317963	4.36781e+06
132971	317967	4.3678e+06
133203	317970	4.3678e+06
133467	317972	4.3678e+06
133699	317973	4.3678e+06
133930	317974	4.36779e+06
134162	317979	4.3678e+06
134394	317979	4.3678e+06
134626	317978	4.36781e+06
134858	317973	4.36781e+06
135090	317969	4.3678e+06
135322	317970	4.36779e+06
135554	317973	4.36779e+06
135786	317982	4.36778e+06
136018	317984	4.36778e+06
136250	317988	4.36777e+06
136482	317993	4.36776e+06
136713	317992	4.36776e+06
136977	317985	4.36773e+06
137209	317976	4.3677e+06
137441	317966	4.36769e+06
137673	317963	4.36769e+06
137904	317959	4.36769e+06
138136	317955	4.3677e+06
138368	317955	4.3677e+06
138600	317957	4.36771e+06
138832	317953	4.36772e+06
139063	317960	4.36772e+06
139295	317960	4.36773e+06
139527	317957	4.36774e+06
139759	317958	4.36776e+06
139991	317959	4.36777e+06
140223	317959	4.36777e+06
140487	317958	4.36777e+06
140719	317959	4.36777e+06
140951	317958	4.36778e+06
141183	317961	4.36777e+06
141415	317955	4.36777e+06
141647	317930	4.36779e+06
141879	317930	4.36781e+06
142111	317931	4.36781e+06
142343	317931	4.36781e+06
142575	317931	4.3678e+06
142807	317930	4.36781e+06
143039	317943	4.3678e+06
143271	317944	4.36779e+06
143503	317945	4.3678e+06
143735	317933	4.36755e+06
143999	317932	4.36766e+06
144231	317941	4.36763e+06
144463	317941	4.36762e+06
144695	317944	4.36763e+06
144926	317954	4.36764e+06
145158	317953	4.36761e+06
145390	317961	4.36761e+06
145622	317953	4.36763e+06
145854	317955	4.36764e+06
146086	317955	4.36764e+06
146318	317956	4.36765e+06
146550	317957	4.36764e+06
146782	317955	4.36763e+06
147014	317951	4.36761e+06
147246	317951	4.36761e+06
147510	317949	4.36762e+06
147742	317948	4.36762e+06
147974	317951	4.36764e+06
148206	317963	4.36763e+06
148438	317964	4.36762e+06
148670	317968	4.36761e+06
148902	317962	4.36762e+06
149134	317963	4.36762e+06
149365	317962	4.36762e+06
149597	317953	4.36764e+06
149828	317939	4.36765e+06
150060	317950	4.36762e+06
150292	317949	4.36762e+06
150524	317947	4.36762e+06
150756	317948	4.36762e+06
151020	317948	4.36762e+06
151252	317949	4.36761e+06
151483	317949	4.36762e+06
151715	317949	4.36763e+06
151947	317950	4.36763e+06
152179	317944	4.36761e+06
152411	317937	4.3676e+06
152643	317926	4.36758e+06
152875	317923	4.36758e+06
153107	317924	4.3676e+06
153339	317947	4.36762e+06
153571	317948	4.36762e+06
153803	317943	4.36762e+06
154035	317931	4.36758e+06
154267	317945	4.36756e+06
154531	317978	4.36755e+06
154763	317977	4.36755e+06
154995	317976	4.36755e+06
155227	317976	4.36755e+06
155459	317976	4.36755e+06
155691	317971	4.36754e+06
155923	317976	4.36754e+06
156155	317979	4.36754e+06
156387	317974	4.36754e+06
156619	317973	4.36755e+06
156851	317972	4.36755e+06
157083	317973	4.36755e+06
157315	317971	4.36755e+06
157547	317961	4.36762e+06
157779	317947	4.36765e+06
158043	317947	4.36765e+06
158275	317946	4.36765e+06
158507	317945	4.36765e+06
158739	317939	4.3676e+06
158971	317935	4.36758e+06
159203	317954	4.36756e+06
159435	317973	4.36755e+06
159667	317974	4.36754e+06
159899	317973	4.36755e+06
160131	317973	4.36755e+06
160362	317975	4.36756e+06
160594	317977	4.36756e+06
160826	317932	4.36755e+06
161058	317933	4.36755e+06
161290	317924	4.36756e+06
161554	317924	4.36755e+06
161786	317919	4.36756e+06
162017	317921	4.36756e+06
162249	317922	4.36756e+06
162480	317920	4.36756e+06
162712	317920	4.36756e+06
162944	317921	4.36756e+06
163176	317919	4.36756e+06
163408	317920	4.36756e+06
163640	317920	4.36756e+06
163872	317918	4.36756e+06
164104	317918	4.36755e+06
164336	317920	4.36755e+06
164568	317921	4.36756e+06
164800	317921	4.36755e+06
165064	317920	4.36755e+06
165295	317920	4.36755e+06
165527	317918	4.36755e+06
165758	317921	4.36755e+06
165990	317920	4.36755e+06
166222	317921	4.36755e+06
166454	317918	4.36755e+06
166686	317920	4.36755e+06
166918	317920	4.36755e+06
167150	317919	4.36755e+06
167382	317917	4.36755e+06
167614	317918	4.36755e+06
167846	317916	4.36755e+06
168077	317917	4.36755e+06
168309	317918	4.36755e+06
168573	317919	4.36755e+06
168805	317919	4.36755e+06
169037	317917	4.36755e+06
169269	317915	4.36755e+06
169501	317916	4.36755e+06
169733	317916	4.36755e+06
169965	317916	4.36755e+06
170197	317915	4.36755e+06
170429	317915	4.36755e+06
170661	317919	4.36755e+06
170893	317916	4.36755e+06
171125	317924	4.36755e+06
171357	317971	4.36755e+06
171589	317973	4.36755e+06
171821	317975	4.36756e+06
172085	317969	4.36755e+06
172317	317973	4.36755e+06
172549	317972	4.36754e+06
172781	317973	4.36755e+06
173013	317972	4.36755e+06
173245	317973	4.36755e+06
173477	317968	4.36755e+06
173709	317965	4.36754e+06
173941	317965	4.36754e+06
174173	317965	4.36754e+06
174405	317956	4.36756e+06
174637	317934	4.36758e+06
174869	317929	4.36758e+06
175101	317931	4.36758e+06
175333	317929	4.36758e+06
175597	317929	4.36758e+06
175829	317926	4.36758e+06
176061	317928	4.36759e+06
176293	317925	4.36759e+06
176525	317924	4.3676e+06
176757	317926	4.36761e+06
176989	317926	4.36761e+06
177221	317923	4.36761e+06
177453	317921	4.36761e+06
177685	317925	4.36761e+06
177917	317926	4.36761e+06
178149	317927	4.36761e+06
178381	317925	4.36761e+06
178613	317924	4.36761e+06
178845	317924	4.36761e+06
179109	317925	4.36761e+06
179341	317923	4.36761e+06
179572	317924	4.36761e+06
179804	317923	4.36761e+06
180036	317926	4.36761e+06
180268	317929	4.36761e+06
180499	317925	4.36761e+06
180731	317927	4.36761e+06
180963	317928	4.36761e+06
181195	317929	4.36761e+06
181427	317925	4.36761e+06
181659	317932	4.36761e+06
181891	317928	4.36761e+06
182123	317927	4.36761e+06
182355	317926	4.36761e+06
182619	317929	4.36761e+06
182851	317926	4.36761e+06
183083	317926	4.36761e+06
183315	317927	4.36761e+06
183547	317928	4.36761e+06
183779	317927	4.36761e+06
184011	317928	4.36761e+06
184243	317929	4.36761e+06
184475	317927	4.36761e+06
184707	317926	4.36761e+06
184939	317925	4.36761e+06
185171	317927	4.36761e+06
185403	317927	4.36761e+06
185635	317927	4.36761e+06
185867	317923	4.36761e+06
186131	317923	4.36761e+06
186362	317927	4.36761e+06
186594	317924	4.36761e+06
186825	317926	4.36761e+06
187057	317925	4.36761e+06
187289	317930	4.36761e+06
187521	317925	4.36761e+06
187753	317927	4.36761e+06
187985	317926	4.36761e+06
188217	317925	4.36761e+06
188449	317926	4.36761e+06
188681	317928	4.36761e+06
188913	317927	4.36761e+06
189145	317927	4.36761e+06
189377	317925	4.36761e+06
189646	317926	4.36761e+06
189878	317927	4.36761e+06
190110	317926	4.36761e+06
190342	317926	4.36761e+06
190574	317924	4.36761e+06
190806	317925	4.36761e+06
191038	317925	4.36761e+06
191270	317926	4.36761e+06
191502	317927	4.36761e+06
191734	317925	4.36761e+06
191966	317926	4.36761e+06
192198	317925	4.36761e+06
192430	317926	4.36761e+06
192662	317928	4.36761e+06
192894	317926	4.36761e+06
193163	317926	4.36761e+06
193395	317924	4.36761e+06
193627	317927	4.36761e+06
193859	317921	4.36761e+06
194091	317924	4.36761e+06
194323	317925	4.36761e+06
194555	317924	4.36761e+06
194787	317927	4.36761e+06
195019	317927	4.36761e+06
195251	317928	4.36761e+06
195483	317928	4.36761e+06
195715	317928	4.36761e+06
195947	317927	4.36761e+06
196179	317926	4.36761e+06
196411	317928	4.36761e+06
196680	317928	4.36761e+06
196911	317928	4.36761e+06
197143	317933	4.36761e+06
197375	317949	4.36761e+06
197607	317965	4.36764e+06
197839	317972	4.36763e+06
198071	317987	4.36763e+06
198303	317989	4.36763e+06
198535	317985	4.36762e+06
198767	317988	4.36762e+06
198999	317989	4.36763e+06
199231	317990	4.36764e+06
199463	317987	4.36767e+06
199695	317982	4.36765e+06
199927	317984	4.36765e+06
200196	317977	4.36767e+06
200428	317988	4.36767e+06
200660	317988	4.36767e+06
200892	317986	4.36765e+06
201124	317987	4.36765e+06
201356	317987	4.36763e+06
201588	317986	4.3676e+06
203711	317972	4.36763e+06
203942	317968	4.36762e+06
204174	317972	4.36763e+06
204406	317971	4.36763e+06
204638	317970	4.36764e+06
204870	317963	4.36762e+06
205102	317961	4.36762e+06
205334	317939	4.36759e+06
205566	317921	4.36759e+06
205798	317923	4.36759e+06
206029	317926	4.36759e+06
206261	317924	4.36758e+06
206493	317929	4.36758e+06
206725	317931	4.36758e+06
206957	317929	4.36758e+06
207226	317929	4.36758e+06
207458	317929	4.36759e+06
207690	317929	4.36758e+06
207922	317929	4.36759e+06
208154	317929	4.36759e+06
208386	317930	4.36758e+06
208618	317929	4.36759e+06
208850	317926	4.36758e+06
209082	317930	4.36758e+06
209314	317931	4.36759e+06
209546	317930	4.36758e+06
209778	317928	4.36758e+06
210010	317928	4.36758e+06
210241	317929	4.36758e+06
210473	317927	4.36758e+06
210742	317928	4.36758e+06
210974	317927	4.36758e+06
211206	317927	4.36758e+06
211437	317928	4.36758e+06
211669	317930	4.36758e+06
211901	317927	4.36758e+06
212133	317929	4.36758e+06
212365	317928	4.36758e+06
212597	317928	4.36758e+06
212829	317928	4.36758e+06
213061	317931	4.36757e+06
213293	317931	4.36757e+06
213525	317932	4.36757e+06
213757	317929	4.36757e+06
213989	317934	4.36757e+06
214258	317933	4.36757e+06
214490	317927	4.36757e+06
214722	317932	4.36757e+06
214953	317934	4.36757e+06
215185	317933	4.36758e+06
215417	317934	4.36757e+06
215649	317932	4.36757e+06
215881	317933	4.36757e+06
216113	317932	4.36757e+06
216345	317934	4.36757e+06
216577	317974	4.36758e+06
216809	317974	4.36764e+06
217041	317967	4.36767e+06
217273	317988	4.36767e+06
217505	317985	4.36767e+06
217774	317988	4.36767e+06
218006	317987	4.36765e+06
218238	317986	4.36765e+06
218470	317982	4.36762e+06
218702	317981	4.36757e+06
218934	317981	4.36757e+06
219166	317983	4.36756e+06
219398	317985	4.36755e+06
219630	317981	4.36754e+06
219861	317978	4.36754e+06
220093	317972	4.36755e+06
220325	317971	4.36754e+06
220557	317956	4.36754e+06
220789	317956	4.36755e+06
221021	317954	4.36755e+06
221290	317936	4.36756e+06
221522	317938	4.36756e+06
221753	317939	4.36756e+06
221985	317946	4.36756e+06
222217	317955	4.36756e+06
222449	317956	4.36755e+06
222681	317956	4.36756e+06
222912	317955	4.36756e+06
223144	317956	4.36755e+06
223376	317957	4.36755e+06
223608	317953	4.36755e+06
223840	317955	4.36755e+06
224071	317955	4.36755e+06
224303	317956	4.36755e+06
224535	317956	4.36755e+06
224824	317955	4.36755e+06
225055	317957	4.36755e+06
225287	317959	4.36755e+06
225519	317959	4.36755e+06
225751	317958	4.36755e+06
225983	317957	4.36755e+06
226214	317955	4.36755e+06
226446	317956	4.36755e+06
226678	317957	4.36755e+06
226909	317956	4.36755e+06
227141	317958	4.36755e+06
227373	317955	4.36755e+06
227605	317956	4.36755e+06
227837	317940	4.36757e+06
228069	317940	4.36757e+06
228358	317941	4.36757e+06
228590	317940	4.36757e+06
228822	317940	4.36757e+06
229054	317943	4.36757e+06
229286	317944	4.36757e+06
229518	317942	4.36757e+06
229749	317942	4.36757e+06
229981	317939	4.36756e+06
230213	317942	4.36757e+06
230445	317940	4.36757e+06
230677	317940	4.36757e+06
230909	317940	4.36757e+06
231141	317963	4.36756e+06
231372	317982	4.36755e+06
231604	317982	4.36754e+06
231893	317977	4.36755e+06
232125	317977	4.36755e+06
232357	317977	4.36755e+06
232589	317982	4.36756e+06
232821	317982	4.36756e+06
233053	317983	4.36756e+06
233284	317986	4.36759e+06
233516	317978	4.36765e+06
233748	317963	4.36765e+06
233979	317932	4.36762e+06
234211	317927	4.36758e+06
234443	317928	4.36754e+06
234675	317929	4.36754e+06
234907	317929	4.36754e+06
235139	317929	4.36754e+06
235428	317929	4.36754e+06
235660	317930	4.36754e+06
235892	317929	4.36754e+06
236124	317930	4.36754e+06
236356	317930	4.36755e+06
236588	317930	4.36754e+06
236820	317930	4.36754e+06
237052	317931	4.36755e+06
237284	317933	4.36755e+06
237516	317974	4.36754e+06
237748	317977	4.36755e+06
237980	317982	4.36756e+06
238212	317981	4.36756e+06
238444	317981	4.36755e+06
238676	317979	4.36755e+06
238965	317983	4.36754e+06
239197	317974	4.36755e+06
239429	317980	4.36755e+06
239661	317979	4.36755e+06
239893	317981	4.36754e+06
240125	317982	4.36754e+06
240357	317983	4.36754e+06
240589	317983	4.36754e+06
240821	317983	4.36755e+06
241053	317984	4.36755e+06
241285	317982	4.36754e+06
241517	317978	4.36754e+06
241748	317937	4.36755e+06
241980	317921	4.36755e+06
242212	317921	4.36755e+06
242506	317923	4.36756e+06
242737	317923	4.36756e+06
242969	317923	4.36756e+06
243201	317924	4.36756e+06
243433	317924	4.36756e+06
243665	317925	4.36756e+06
243897	317924	4.36756e+06
244129	317923	4.36756e+06
244361	317923	4.36756e+06
244593	317922	4.36756e+06
244825	317922	4.36756e+06
245057	317923	4.36756e+06
245288	317922	4.36756e+06
245520	317923	4.36756e+06
245752	317923	4.36756e+06
246046	317922	4.36756e+06
246277	317922	4.36756e+06
246509	317922	4.36756e+06
246741	317922	4.36756e+06
246973	317921	4.36756e+06
247205	317924	4.36756e+06
247437	317923	4.36756e+06
247669	317924	4.36756e+06
247901	317923	4.36756e+06
248133	317924	4.36757e+06
248365	317924	4.36756e+06
248597	317924	4.36756e+06
248829	317923	4.36757e+06
249061	317923	4.36757e+06
249293	317923	4.36757e+06
249587	317924	4.36756e+06
249819	317923	4.36756e+06
250051	317935	4.36756e+06
250283	317937	4.36756e+06
250515	317936	4.36756e+06
250747	317937	4.36756e+06
250979	317935	4.36756e+06
251211	317935	4.36756e+06
251443	317933	4.36757e+06
251675	317934	4.36756e+06
251907	317936	4.36756e+06
252139	317935	4.36756e+06
252371	317935	4.36756e+06
252603	317936	4.36756e+06
252835	317937	4.36756e+06
253129	317936	4.36756e+06
253360	317935	4.36756e+06
253592	317933	4.36756e+06
253824	317933	4.36756e+06
254055	317934	4.36756e+06
254287	317934	4.36756e+06
254519	317935	4.36756e+06
254751	317933	4.36756e+06
254983	317934	4.36756e+06
255215	317936	4.36756e+06
255447	317934	4.36756e+06
255679	317933	4.36756e+06
255911	317935	4.36756e+06
256143	317935	4.36756e+06
256375	317934	4.36756e+06
256669	317935	4.36756e+06
256901	317934	4.36756e+06
257133	317934	4.36756e+06
257365	317933	4.36756e+06
257597	317933	4.36756e+06
257829	317935	4.36756e+06
258061	317935	4.36756e+06
258293	317935	4.36756e+06
258525	317935	4.36756e+06
258757	317936	4.36756e+06
258989	317935	4.36756e+06
259221	317935	4.36756e+06
259453	317936	4.36756e+06
259685	317936	4.36756e+06
259916	317936	4.36756e+06
260220	317936	4.36756e+06
260452	317932	4.36756e+06
260683	317934	4.36756e+06
260915	317937	4.36756e+06
261147	317938	4.36756e+06
261379	317938	4.36756e+06
261611	317937	4.36756e+06
261843	317937	4.36756e+06
262075	317937	4.36756e+06
262307	317936	4.36756e+06
262539	317937	4.36756e+06
262771	317937	4.36756e+06
263003	317938	4.36756e+06
263235	317936	4.36756e+06
263467	317936	4.36756e+06
263771	317937	4.36756e+06
264003	317937	4.36756e+06
264235	317937	4.36756e+06
264467	317938	4.36756e+06
264699	317937	4.36756e+06
264931	317937	4.36756e+06
265163	317938	4.36756e+06
265394	317937	4.36756e+06
265626	317937	4.36756e+06
265858	317938	4.36756e+06
266090	317937	4.36756e+06
266322	317937	4.36756e+06
266554	317950	4.36756e+06
266785	317943	4.36756e+06
267017	317936	4.36756e+06
267321	317936	4.36756e+06
267553	317936	4.36756e+06
267785	317938	4.36756e+06
268017	317937	4.36756e+06
268249	317937	4.36756e+06
268481	317937	4.36756e+06
268713	317937	4.36756e+06
268945	317937	4.36756e+06
269177	317938	4.36756e+06
269409	317937	4.36756e+06
269641	317937	4.36756e+06
269873	317936	4.36756e+06
270105	317935	4.36756e+06
270337	317935	4.36757e+06
270569	317929	4.36757e+06
270873	317929	4.36757e+06
271104	317927	4.36757e+06
271336	317927	4.36757e+06
271568	317928	4.36757e+06
271800	317926	4.36757e+06
272031	317928	4.36757e+06
272263	317927	4.36757e+06
272495	317927	4.36757e+06
272727	317927	4.36757e+06
272959	317925	4.36757e+06
273191	317927	4.36757e+06
273423	317928	4.36757e+06
273654	317927	4.36757e+06
273886	317926	4.36757e+06
274118	317926	4.36757e+06
274402	317927	4.36757e+06
274634	317926	4.36757e+06
274866	317928	4.36757e+06
275098	317925	4.36757e+06
275330	317928	4.36757e+06
275562	317927	4.36757e+06
275794	317928	4.36757e+06
276026	317927	4.36757e+06
276258	317926	4.36756e+06
276489	317927	4.36757e+06
276721	317929	4.36757e+06
276953	317926	4.36757e+06
277185	317928	4.36756e+06
277417	317930	4.36756e+06
277649	317927	4.36756e+06
277933	317926	4.36756e+06
278165	317926	4.36756e+06
278397	317926	4.36757e+06
278629	317925	4.36757e+06
278861	317926	4.36756e+06
279093	317927	4.36756e+06
279325	317927	4.36756e+06
279557	317929	4.36757e+06
279789	317928	4.36757e+06
280021	317920	4.36756e+06
280253	317926	4.36757e+06
280485	317921	4.36756e+06
280717	317929	4.36757e+06
280949	317926	4.36756e+06
281181	317931	4.36756e+06
281465	317928	4.36756e+06
281697	317923	4.36755e+06
281929	317928	4.36756e+06
282161	317929	4.36756e+06
282393	317929	4.36756e+06
282625	317929	4.36756e+06
282857	317930	4.36756e+06
283089	317929	4.36756e+06
283321	317927	4.36756e+06
283553	317929	4.36756e+06
283785	317927	4.36756e+06
284017	317929	4.36756e+06
284249	317926	4.36756e+06
284481	317927	4.36756e+06
284713	317928	4.36756e+06
284997	317928	4.36756e+06
285229	317928	4.36757e+06
285461	317962	4.36764e+06
285693	317982	4.36764e+06
285925	317987	4.36763e+06
286157	317989	4.36765e+06
286389	317990	4.36766e+06
286621	317991	4.36767e+06
286853	317989	4.36767e+06
287084	317981	4.36766e+06
287316	317980	4.36764e+06
287548	317982	4.36763e+06
287780	317960	4.36761e+06
288012	317972	4.36761e+06
288244	317981	4.36764e+06
288528	317984	4.36764e+06
288760	317984	4.36763e+06
288991	317968	4.36761e+06
289223	317964	4.36762e+06
289455	317969	4.36761e+06
289687	317986	4.36762e+06
289918	317987	4.36763e+06
290150	317924	4.36766e+06
290382	317928	4.36781e+06
290614	317929	4.36781e+06
290846	317928	4.36781e+06
291078	317954	4.3678e+06
291310	317954	4.3678e+06
291542	317954	4.3678e+06
291774	317954	4.3678e+06
292058	317954	4.3678e+06
292290	317954	4.3678e+06
292522	317954	4.3678e+06
292754	317955	4.3678e+06
292986	317949	4.36778e+06
293217	317933	4.36768e+06
293449	317941	4.36766e+06
293681	317933	4.36765e+06
293913	317957	4.36767e+06
294145	317977	4.36766e+06
294377	317952	4.36765e+06
294609	317944	4.36762e+06
294841	317967	4.36764e+06
295073	317963	4.36767e+06
295305	317983	4.36767e+06
295589	317981	4.36764e+06
295821	317933	4.36766e+06
296053	317972	4.36767e+06
296285	317975	4.36767e+06
296517	317983	4.36767e+06
296749	317986	4.36765e+06
296981	317980	4.36764e+06
297213	317955	4.36763e+06
297444	317933	4.36763e+06
297676	317921	4.36761e+06
297908	317921	4.36755e+06
298140	317958	4.36754e+06
298372	317969	4.36754e+06
298604	317973	4.36755e+06
298835	317972	4.36755e+06
299119	317983	4.36756e+06
299351	317981	4.36756e+06
299583	317977	4.36756e+06
299815	317983	4.36761e+06
300047	317985	4.36767e+06
300279	317979	4.36767e+06
300511	317928	4.36767e+06
300743	317932	4.36767e+06
300975	317932	4.36766e+06
301207	317946	4.36764e+06
301439	317961	4.36765e+06
301671	317961	4.36764e+06
301903	317960	4.36764e+06
302135	317951	4.36763e+06
302367	317939	4.36764e+06
302651	317963	4.36761e+06
302883	317937	4.36759e+06
303115	317926	4.3676e+06
303347	317951	4.36764e+06
303579	317960	4.36766e+06
303811	317957	4.36766e+06
304043	317962	4.36766e+06
304275	317989	4.36767e+06
304507	317988	4.36767e+06
304739	317988	4.36767e+06
304971	317988	4.36767e+06
305203	317988	4.36767e+06
305435	317988	4.36767e+06
305667	317981	4.36767e+06
305899	317984	4.36767e+06
306183	317984	4.36767e+06
306414	317940	4.36768e+06
306646	317926	4.36767e+06
306878	317925	4.36766e+06
307110	317925	4.36766e+06
307341	317925	4.36766e+06
307573	317925	4.36766e+06
307805	317925	4.36766e+06
308037	317926	4.36766e+06
308269	317925	4.36766e+06
308501	317926	4.36767e+06
308733	317927	4.36766e+06
308964	317927	4.36766e+06
309196	317925	4.36766e+06
309428	317926	4.36766e+06
309712	317924	4.36766e+06
309943	317924	4.36766e+06
310175	317927	4.36766e+06
310407	317927	4.36766e+06
310639	317927	4.36773e+06
310871	317929	4.36781e+06
311103	317931	4.36781e+06
311334	317930	4.36781e+06
311566	317972	4.36766e+06
311798	317985	4.36764e+06
312030	317985	4.36759e+06
312262	317983	4.36757e+06
312494	317981	4.36755e+06
312726	317982	4.36755e+06
312958	317982	4.36755e+06
313232	317980	4.36755e+06
313464	317981	4.36756e+06
313696	317977	4.36756e+06
313928	317979	4.36756e+06
314160	317981	4.36755e+06
314392	317979	4.36754e+06
314623	317980	4.36755e+06
314855	317980	4.36755e+06
315087	317980	4.36756e+06
315319	317977	4.36756e+06
315551	317981	4.36755e+06
315783	317981	4.36755e+06
316015	317981	4.36755e+06
316247	317984	4.36755e+06
316479	317981	4.36755e+06
316753	317974	4.36755e+06
316985	317974	4.36755e+06
317217	317979	4.36756e+06
317449	317934	4.36765e+06
317680	317930	4.36766e+06
317912	317935	4.36765e+06
318144	317979	4.36766e+06
318376	317988	4.36767e+06
318608	317986	4.36766e+06
318840	317992	4.36766e+06
319072	317986	4.36767e+06
319304	317986	4.36763e+06
319535	317982	4.36757e+06
319767	317981	4.36756e+06
319999	317980	4.36755e+06
320968	317987	4.36756e+06
321200	317980	4.36756e+06
321432	317983	4.36755e+06
321663	317983	4.36755e+06
321895	317982	4.36755e+06
322127	317978	4.36755e+06
322359	317980	4.36755e+06
322591	317982	4.36756e+06
322823	317985	4.36756e+06
323793	317983	4.36755e+06
324025	317978	4.36754e+06
324257	317974	4.36754e+06
324489	317975	4.36755e+06
324721	317974	4.36755e+06
324953	317975	4.36755e+06
325185	317972	4.36755e+06
325417	317976	4.36755e+06
325649	317981	4.36756e+06
325880	317985	4.36756e+06
326112	317986	4.36756e+06
326343	317984	4.36755e+06
326575	317982	4.36755e+06
326807	317980	4.36755e+06
327039	317973	4.36755e+06
327333	317971	4.36754e+06
327565	317972	4.36754e+06
327797	317968	4.36754e+06
328029	317965	4.36754e+06
328261	317959	4.36755e+06
328493	317955	4.36755e+06
328725	317935	4.36756e+06
328957	317932	4.36757e+06
329189	317927	4.36757e+06
329421	317928	4.36757e+06
329653	317928	4.36757e+06
329885	317927	4.36757e+06
330117	317928	4.36756e+06
330349	317928	4.36757e+06
330581	317928	4.36757e+06
330875	317927	4.36757e+06
331107	317928	4.36757e+06
331339	317929	4.36757e+06
331571	317930	4.36756e+06
331803	317929	4.36756e+06
332035	317929	4.36756e+06
332267	317931	4.36756e+06
332499	317931	4.36756e+06
332731	317930	4.36756e+06
332963	317931	4.36756e+06
333195	317929	4.36756e+06
333427	317929	4.36756e+06
333659	317931	4.36756e+06
333891	317931	4.36756e+06
334123	317929	4.36756e+06
334417	317931	4.36756e+06
334649	317931	4.36756e+06
334881	317932	4.36756e+06
335113	317931	4.36757e+06
335345	317931	4.36757e+06
335577	317932	4.36756e+06
335809	317930	4.36756e+06
336041	317931	4.36756e+06
336273	317931	4.36756e+06
336505	317931	4.36756e+06
336737	317932	4.36757e+06
336969	317930	4.36757e+06
337201	317932	4.36756e+06
337433	317931	4.36756e+06
337665	317932	4.36756e+06
337959	317928	4.36757e+06
338191	317930	4.36757e+06
338423	317930	4.36757e+06
338655	317929	4.36757e+06
338887	317930	4.36757e+06
339119	317932	4.36756e+06
339351	317929	4.36756e+06
339583	317928	4.36756e+06
339815	317928	4.36756e+06
340047	317929	4.36756e+06
340279	317939	4.36755e+06
340511	317938	4.36755e+06
340743	317942	4.36754e+06
340975	317946	4.36755e+06
341207	317971	4.36755e+06
342196	317977	4.36756e+06
342428	317978	4.36756e+06
342660	317979	4.36757e+06
342892	317976	4.36757e+06
343124	317976	4.36764e+06
343356	317984	4.36766e+06
343588	317981	4.36767e+06
343819	317976	4.36767e+06
344051	317973	4.36767e+06
345041	317945	4.36767e+06
345273	317950	4.36767e+06
