# Supplementary material for: Effects of Number of Animals Monitored on Representations of Cattle Group Movement Characteristics and Spatial Occupancy
Source: PLoS One. 2015 Feb 3;10(2):e0113117. doi: 10.1371/journal.pone.0113117 (PMC4315582; doi:10.1371/journal.pone.0113117)
Supplement: S1 File — (ZIP) [file pone.0113117.s001.zip › File S1/GPS data of Group B/M0161.xlsx]

## Sheet: Sheet1
Time	X	Y
0	317950	4.36772e+06
232	317927	4.36769e+06
464	317919	4.36768e+06
695	317921	4.36768e+06
927	317927	4.36768e+06
1158	317933	4.36768e+06
1390	317935	4.36768e+06
1622	317936	4.36769e+06
1854	317932	4.36769e+06
2085	317931	4.36769e+06
2317	317932	4.36769e+06
2549	317933	4.36769e+06
2781	317934	4.36769e+06
3013	317932	4.36769e+06
3245	317933	4.36769e+06
3506	317933	4.36769e+06
3738	317935	4.36769e+06
3970	317934	4.36769e+06
4202	317931	4.36769e+06
4434	317929	4.36769e+06
4665	317929	4.36768e+06
4897	317935	4.36769e+06
5129	317933	4.3677e+06
5361	317934	4.3677e+06
5593	317934	4.3677e+06
5824	317933	4.3677e+06
6056	317934	4.3677e+06
6287	317934	4.3677e+06
6519	317933	4.3677e+06
6751	317934	4.3677e+06
7011	317934	4.3677e+06
7243	317934	4.3677e+06
7475	317934	4.3677e+06
7706	317933	4.3677e+06
7938	317933	4.3677e+06
8169	317933	4.3677e+06
8401	317934	4.3677e+06
8633	317933	4.3677e+06
8864	317933	4.3677e+06
9095	317932	4.3677e+06
9327	317932	4.3677e+06
9559	317934	4.3677e+06
9791	317934	4.3677e+06
10022	317931	4.3677e+06
10254	317932	4.3677e+06
10514	317932	4.3677e+06
10746	317933	4.3677e+06
10977	317932	4.3677e+06
11209	317933	4.3677e+06
11441	317933	4.3677e+06
11672	317931	4.3677e+06
11904	317931	4.3677e+06
12136	317931	4.3677e+06
12367	317932	4.3677e+06
12598	317934	4.3677e+06
12830	317934	4.3677e+06
13061	317932	4.3677e+06
13292	317932	4.3677e+06
13524	317933	4.3677e+06
13755	317933	4.3677e+06
14015	317933	4.3677e+06
14247	317934	4.3677e+06
14479	317934	4.3677e+06
14711	317933	4.3677e+06
14942	317934	4.3677e+06
15174	317934	4.3677e+06
15405	317934	4.3677e+06
15637	317933	4.3677e+06
15869	317933	4.3677e+06
16101	317934	4.3677e+06
16333	317933	4.3677e+06
16564	317933	4.3677e+06
16796	317932	4.3677e+06
17028	317935	4.3677e+06
17260	317937	4.3677e+06
17521	317934	4.3677e+06
17752	317933	4.3677e+06
17984	317934	4.3677e+06
18215	317936	4.3677e+06
18447	317936	4.3677e+06
18678	317935	4.3677e+06
18910	317935	4.3677e+06
19142	317936	4.3677e+06
19374	317936	4.3677e+06
19606	317937	4.3677e+06
19837	317935	4.3677e+06
20069	317935	4.3677e+06
20301	317935	4.3677e+06
20532	317935	4.3677e+06
20764	317933	4.3677e+06
21025	317936	4.3677e+06
21257	317937	4.36769e+06
21489	317937	4.3677e+06
21721	317934	4.36769e+06
21952	317933	4.36769e+06
22184	317934	4.36769e+06
22415	317934	4.36769e+06
22647	317936	4.36769e+06
22879	317935	4.36769e+06
23111	317934	4.36769e+06
23343	317934	4.36769e+06
23575	317935	4.36769e+06
23807	317937	4.36769e+06
24039	317936	4.36769e+06
24271	317937	4.36769e+06
24532	317937	4.36769e+06
24764	317937	4.36769e+06
24996	317936	4.36769e+06
25227	317936	4.36769e+06
25459	317937	4.36769e+06
25691	317938	4.36769e+06
25923	317957	4.36771e+06
26155	317975	4.36774e+06
26387	317975	4.36775e+06
26619	317978	4.36777e+06
26851	317991	4.36778e+06
27083	317992	4.36778e+06
27315	317992	4.3678e+06
27546	317991	4.3678e+06
27778	317990	4.36779e+06
28038	317988	4.36778e+06
28270	317988	4.36777e+06
28502	317986	4.36775e+06
28734	317992	4.36774e+06
28966	317987	4.36773e+06
29198	317986	4.36773e+06
29430	317984	4.36772e+06
29662	317982	4.3677e+06
29894	317972	4.36769e+06
30126	317968	4.36768e+06
30358	317953	4.36768e+06
30590	317948	4.36768e+06
30822	317943	4.3677e+06
31054	317944	4.3678e+06
31286	317950	4.3678e+06
31545	317956	4.3678e+06
31777	317945	4.3678e+06
32008	317929	4.36781e+06
32240	317931	4.3678e+06
32472	317931	4.3678e+06
32704	317928	4.36778e+06
32936	317926	4.36777e+06
33168	317926	4.36776e+06
33400	317927	4.36776e+06
33632	317928	4.36776e+06
33864	317928	4.36775e+06
34096	317926	4.36775e+06
34328	317925	4.36774e+06
34560	317931	4.36775e+06
34792	317935	4.36776e+06
35051	317934	4.36776e+06
35283	317933	4.36776e+06
35515	317934	4.36776e+06
35747	317934	4.36776e+06
35978	317933	4.36776e+06
36210	317933	4.36776e+06
36442	317927	4.36776e+06
36674	317935	4.36776e+06
36906	317933	4.36776e+06
37138	317933	4.36776e+06
37370	317934	4.36776e+06
37602	317934	4.36776e+06
37834	317932	4.36776e+06
38066	317933	4.36776e+06
38298	317943	4.36779e+06
38557	317989	4.3678e+06
38789	317990	4.3678e+06
39021	317983	4.36779e+06
39253	317980	4.36778e+06
39485	317974	4.36778e+06
39716	317929	4.36781e+06
39948	317929	4.36781e+06
40180	317930	4.3678e+06
40411	317930	4.3678e+06
40643	317929	4.3678e+06
40875	317929	4.3678e+06
41107	317931	4.36779e+06
41339	317932	4.3678e+06
41570	317933	4.3678e+06
41802	317933	4.36779e+06
42061	317932	4.3678e+06
42293	317931	4.36779e+06
42525	317933	4.36779e+06
42757	317934	4.3678e+06
42989	317933	4.36779e+06
43221	317933	4.3678e+06
43453	317932	4.36779e+06
43685	317934	4.36779e+06
43916	317934	4.36779e+06
44148	317933	4.36779e+06
44380	317934	4.36779e+06
44612	317933	4.36779e+06
44844	317934	4.36779e+06
45076	317933	4.36779e+06
45308	317931	4.36779e+06
45567	317931	4.36779e+06
45799	317931	4.36779e+06
46031	317931	4.36779e+06
46263	317931	4.36779e+06
46495	317930	4.36779e+06
46727	317930	4.36779e+06
46959	317930	4.36779e+06
47191	317929	4.36781e+06
47423	317931	4.36781e+06
47654	317930	4.36781e+06
47886	317931	4.36781e+06
48118	317934	4.36781e+06
48350	317939	4.36781e+06
48582	317958	4.36781e+06
48814	317948	4.36781e+06
49073	317928	4.36781e+06
49305	317928	4.36778e+06
49537	317928	4.36778e+06
49768	317926	4.36775e+06
50000	317926	4.3677e+06
50232	317922	4.36768e+06
50463	317947	4.36769e+06
50695	317956	4.3677e+06
50927	317970	4.36772e+06
51159	317971	4.36773e+06
51391	317983	4.36775e+06
51623	317989	4.36778e+06
51854	317991	4.36781e+06
52086	317977	4.36781e+06
52318	317929	4.3678e+06
52577	317930	4.3678e+06
52809	317929	4.3678e+06
53041	317929	4.3678e+06
53273	317928	4.3678e+06
53504	317929	4.36779e+06
53736	317934	4.36778e+06
53967	317943	4.36778e+06
54199	317949	4.36778e+06
54431	317950	4.36777e+06
54663	317951	4.36777e+06
54895	317953	4.36776e+06
55127	317949	4.36774e+06
55359	317945	4.36773e+06
55591	317944	4.36779e+06
55823	317928	4.3678e+06
56082	317931	4.36781e+06
56314	317931	4.36781e+06
56546	317931	4.36781e+06
56778	317938	4.36781e+06
57009	317947	4.36781e+06
57241	317951	4.3678e+06
57472	317954	4.3678e+06
57704	317960	4.36777e+06
57936	317953	4.36775e+06
58168	317940	4.36773e+06
58400	317936	4.36772e+06
58632	317933	4.36771e+06
58864	317927	4.36769e+06
59096	317927	4.36769e+06
59328	317927	4.36768e+06
59587	317931	4.36768e+06
59818	317974	4.36768e+06
60050	317977	4.36768e+06
60282	317985	4.36768e+06
60514	317986	4.36768e+06
60746	317987	4.36775e+06
60978	317985	4.36775e+06
61210	317973	4.36776e+06
61442	317966	4.36777e+06
61674	317963	4.36777e+06
61906	317971	4.36776e+06
62138	317979	4.36779e+06
62370	317988	4.3678e+06
62602	317995	4.36781e+06
62834	317988	4.36777e+06
63093	317985	4.36776e+06
63325	317973	4.36774e+06
63557	317973	4.36774e+06
63788	317973	4.36771e+06
64020	317973	4.36768e+06
64252	317973	4.36768e+06
64484	317965	4.36769e+06
64716	317961	4.36771e+06
64948	317958	4.36773e+06
65179	317964	4.36774e+06
65411	317980	4.36775e+06
65643	317984	4.36775e+06
65875	317983	4.36776e+06
66107	317982	4.36777e+06
66339	317980	4.36779e+06
66598	317979	4.36781e+06
66829	317976	4.3678e+06
67061	317985	4.36778e+06
67293	317986	4.36778e+06
67525	317985	4.36777e+06
67757	317983	4.36776e+06
67989	317984	4.36774e+06
68221	317980	4.36773e+06
68453	317966	4.36773e+06
68685	317946	4.36773e+06
68916	317946	4.36773e+06
69148	317941	4.36771e+06
69379	317936	4.36775e+06
69611	317935	4.36776e+06
69843	317933	4.36776e+06
70102	317932	4.36776e+06
70334	317933	4.36776e+06
70566	317933	4.36776e+06
70797	317932	4.36776e+06
71029	317933	4.36777e+06
71261	317934	4.36776e+06
71493	317935	4.36776e+06
71725	317935	4.36776e+06
71957	317935	4.36776e+06
72189	317935	4.36776e+06
72421	317934	4.36776e+06
72653	317934	4.36776e+06
72885	317934	4.36777e+06
73117	317933	4.36776e+06
73349	317932	4.36777e+06
73608	317931	4.36777e+06
73840	317931	4.36776e+06
74072	317931	4.36776e+06
74304	317931	4.36776e+06
74536	317932	4.36776e+06
74768	317931	4.36777e+06
75000	317933	4.36776e+06
75232	317932	4.36777e+06
75464	317932	4.36777e+06
75696	317929	4.36776e+06
75928	317931	4.36777e+06
76159	317931	4.36776e+06
76391	317933	4.36777e+06
76623	317931	4.36777e+06
76855	317933	4.36777e+06
77114	317933	4.36777e+06
77346	317934	4.36777e+06
77578	317933	4.36777e+06
77810	317934	4.36777e+06
78042	317931	4.36776e+06
78274	317932	4.36775e+06
78506	317930	4.36774e+06
78738	317931	4.36773e+06
78970	317929	4.36773e+06
79202	317929	4.36772e+06
79434	317930	4.36771e+06
79666	317929	4.36771e+06
79898	317931	4.3677e+06
80130	317933	4.3677e+06
80362	317933	4.36769e+06
80621	317933	4.36769e+06
80853	317932	4.36769e+06
81085	317932	4.36769e+06
81317	317932	4.3677e+06
81549	317931	4.3677e+06
81780	317931	4.36769e+06
82012	317934	4.36769e+06
82244	317932	4.36769e+06
82476	317934	4.36769e+06
82708	317934	4.36769e+06
82940	317935	4.36769e+06
83172	317935	4.36769e+06
83404	317935	4.36769e+06
83636	317935	4.36769e+06
83868	317932	4.36769e+06
84127	317933	4.36769e+06
84359	317933	4.36769e+06
84590	317932	4.36769e+06
84822	317933	4.36769e+06
85054	317933	4.36769e+06
85286	317931	4.36769e+06
85518	317932	4.36769e+06
85750	317930	4.36769e+06
85982	317931	4.36769e+06
86214	317931	4.36769e+06
86446	317931	4.36769e+06
86678	317932	4.36769e+06
86910	317934	4.36769e+06
87142	317934	4.36769e+06
87374	317933	4.36769e+06
87633	317932	4.36769e+06
87865	317931	4.36768e+06
88097	317934	4.36769e+06
88328	317935	4.36769e+06
88560	317935	4.36769e+06
88792	317934	4.36769e+06
89024	317936	4.36769e+06
89256	317936	4.36769e+06
89488	317936	4.36769e+06
89720	317936	4.36769e+06
89952	317938	4.36769e+06
90184	317936	4.36769e+06
90416	317937	4.36769e+06
90648	317936	4.36769e+06
90880	317936	4.36769e+06
91139	317936	4.36769e+06
91371	317936	4.36769e+06
91603	317936	4.36769e+06
91835	317935	4.36769e+06
92067	317935	4.36769e+06
92299	317934	4.36769e+06
92531	317934	4.36769e+06
92763	317934	4.36769e+06
92995	317934	4.36769e+06
93227	317935	4.36769e+06
93459	317934	4.36769e+06
93691	317935	4.36769e+06
93923	317935	4.36769e+06
94154	317934	4.36769e+06
94386	317933	4.36769e+06
94645	317933	4.36769e+06
94877	317932	4.36769e+06
95109	317933	4.36769e+06
95341	317930	4.36769e+06
95573	317936	4.36769e+06
95805	317934	4.36769e+06
96036	317934	4.36769e+06
96268	317935	4.36769e+06
96500	317932	4.36769e+06
96732	317933	4.36769e+06
96964	317932	4.36769e+06
97196	317934	4.36769e+06
97428	317933	4.36769e+06
97660	317934	4.36769e+06
97891	317933	4.36769e+06
98150	317932	4.36769e+06
98382	317932	4.36769e+06
98614	317932	4.36769e+06
98846	317933	4.36769e+06
99078	317933	4.36769e+06
99310	317932	4.36769e+06
99542	317932	4.36769e+06
99774	317935	4.36769e+06
100006	317934	4.36769e+06
100238	317934	4.36769e+06
100470	317934	4.36769e+06
100702	317934	4.36769e+06
100934	317934	4.36769e+06
101166	317934	4.36769e+06
101398	317934	4.36769e+06
101657	317934	4.36769e+06
101889	317934	4.36769e+06
102121	317933	4.36769e+06
102353	317935	4.36769e+06
102585	317936	4.36769e+06
102817	317934	4.3677e+06
103049	317934	4.36769e+06
103280	317935	4.36769e+06
103512	317935	4.36769e+06
103743	317935	4.36769e+06
103975	317933	4.36769e+06
104207	317936	4.36769e+06
104438	317937	4.36769e+06
104670	317936	4.36769e+06
104902	317936	4.36769e+06
105161	317937	4.36769e+06
105393	317937	4.36769e+06
105625	317936	4.36769e+06
105857	317935	4.36769e+06
106089	317938	4.3677e+06
106321	317936	4.36769e+06
106553	317937	4.36769e+06
106785	317935	4.36769e+06
107017	317933	4.36769e+06
107249	317931	4.36769e+06
107480	317935	4.36769e+06
107712	317936	4.36769e+06
107944	317932	4.36769e+06
108176	317932	4.36769e+06
108408	317932	4.36769e+06
108666	317933	4.36769e+06
108898	317932	4.36769e+06
109130	317933	4.36769e+06
109362	317932	4.36769e+06
109594	317933	4.36769e+06
109826	317933	4.36769e+06
110058	317934	4.36769e+06
110290	317933	4.36769e+06
110522	317933	4.36769e+06
110753	317933	4.36769e+06
110985	317933	4.36769e+06
111217	317934	4.36769e+06
111448	317934	4.36769e+06
111680	317933	4.36772e+06
111912	317939	4.36777e+06
112170	317939	4.36778e+06
112402	317946	4.36778e+06
112634	317958	4.3678e+06
112866	317975	4.36781e+06
113098	317987	4.3678e+06
113330	317991	4.36781e+06
113562	317956	4.36781e+06
113794	317951	4.36781e+06
114025	317943	4.3678e+06
114489	317930	4.36781e+06
114721	317930	4.3678e+06
114953	317929	4.3678e+06
115185	317930	4.3678e+06
115416	317930	4.36781e+06
115674	317930	4.36781e+06
115906	317934	4.36781e+06
116138	317931	4.36781e+06
116370	317931	4.36781e+06
116602	317929	4.36781e+06
116834	317930	4.36781e+06
117066	317933	4.36782e+06
117298	317931	4.36781e+06
117530	317932	4.36781e+06
117762	317932	4.36781e+06
117994	317931	4.36781e+06
118226	317930	4.36781e+06
118458	317930	4.36779e+06
118690	317928	4.36778e+06
118922	317930	4.36777e+06
119180	317927	4.36775e+06
119412	317927	4.36775e+06
119644	317927	4.36774e+06
119876	317930	4.36775e+06
120108	317934	4.36777e+06
120340	317941	4.36778e+06
120572	317941	4.36778e+06
120804	317941	4.36778e+06
121036	317943	4.36778e+06
121268	317941	4.36779e+06
121500	317936	4.36778e+06
121731	317940	4.36778e+06
121963	317941	4.36777e+06
122195	317958	4.3678e+06
122427	317958	4.3678e+06
122685	317957	4.3678e+06
122917	317942	4.3678e+06
123149	317935	4.36779e+06
123381	317933	4.36779e+06
123613	317935	4.36779e+06
123845	317949	4.36778e+06
124077	317957	4.3678e+06
124308	317957	4.3678e+06
124540	317956	4.36778e+06
124771	317953	4.36777e+06
125003	317949	4.36777e+06
125235	317949	4.36776e+06
125467	317948	4.36776e+06
125699	317946	4.36776e+06
125931	317948	4.36776e+06
126189	317949	4.36775e+06
126421	317949	4.36774e+06
126652	317948	4.36774e+06
126884	317948	4.36773e+06
127116	317956	4.36773e+06
127348	317958	4.36775e+06
127580	317964	4.36776e+06
127812	317959	4.36776e+06
128044	317956	4.36776e+06
128276	317950	4.36777e+06
128508	317947	4.36777e+06
128740	317940	4.36777e+06
128972	317934	4.36777e+06
129204	317940	4.36777e+06
129436	317943	4.36777e+06
129694	317944	4.36778e+06
129926	317944	4.36778e+06
130158	317943	4.36778e+06
130390	317943	4.36777e+06
130622	317943	4.36778e+06
130854	317942	4.36778e+06
131086	317944	4.36777e+06
131318	317944	4.36777e+06
131550	317944	4.36777e+06
131782	317945	4.36777e+06
132014	317944	4.36778e+06
132246	317943	4.36778e+06
132478	317944	4.36778e+06
132710	317943	4.36778e+06
132942	317943	4.36778e+06
133206	317944	4.36777e+06
133438	317943	4.36778e+06
133670	317943	4.36778e+06
133902	317944	4.36778e+06
134134	317944	4.36778e+06
134366	317943	4.36778e+06
134598	317943	4.36778e+06
134830	317943	4.36778e+06
135062	317943	4.36778e+06
135294	317930	4.36781e+06
135526	317929	4.36781e+06
135758	317945	4.3678e+06
135990	317983	4.36779e+06
136222	317989	4.36778e+06
136454	317991	4.36777e+06
136718	317990	4.36776e+06
136950	317988	4.36775e+06
137182	317984	4.36773e+06
137414	317983	4.3677e+06
137646	317970	4.36769e+06
137877	317962	4.3677e+06
138109	317956	4.3677e+06
138341	317955	4.36771e+06
138573	317954	4.36772e+06
138805	317955	4.36773e+06
139037	317960	4.36775e+06
139269	317965	4.36777e+06
139501	317973	4.36779e+06
139733	317975	4.36779e+06
139965	317974	4.3678e+06
140229	317979	4.3678e+06
140461	317993	4.3678e+06
140693	317997	4.3678e+06
140925	317993	4.36779e+06
141157	317988	4.36778e+06
141389	317960	4.36778e+06
141621	317930	4.36779e+06
141853	317935	4.36779e+06
142085	317930	4.3678e+06
142317	317931	4.3678e+06
142549	317931	4.3678e+06
142781	317931	4.3678e+06
143013	317946	4.3678e+06
143245	317945	4.36779e+06
143477	317948	4.3678e+06
143741	317932	4.36767e+06
143973	317937	4.36761e+06
144205	317938	4.36764e+06
144437	317942	4.36761e+06
144669	317944	4.36762e+06
144900	317945	4.36762e+06
145132	317954	4.36761e+06
145364	317956	4.36761e+06
145596	317967	4.3676e+06
145828	317966	4.36761e+06
146060	317974	4.36764e+06
146292	317973	4.36765e+06
146524	317978	4.36762e+06
146756	317973	4.36761e+06
146988	317969	4.3676e+06
147252	317963	4.36758e+06
147484	317939	4.3676e+06
147715	317963	4.36762e+06
147947	317962	4.36762e+06
148179	317961	4.36762e+06
148411	317960	4.36763e+06
148643	317959	4.36763e+06
148875	317960	4.36765e+06
149107	317965	4.36766e+06
149339	317964	4.36767e+06
149571	317964	4.36768e+06
149803	317964	4.36767e+06
150035	317964	4.36766e+06
150266	317953	4.36766e+06
150498	317952	4.36767e+06
150762	317950	4.36766e+06
150994	317948	4.36767e+06
151226	317942	4.36767e+06
151458	317932	4.36766e+06
151690	317933	4.36767e+06
151922	317932	4.36767e+06
152154	317935	4.36767e+06
152386	317932	4.36761e+06
152618	317922	4.36758e+06
152850	317923	4.36757e+06
153082	317925	4.36759e+06
153314	317933	4.36758e+06
153546	317936	4.36757e+06
153778	317973	4.36754e+06
154010	317977	4.36754e+06
154274	317976	4.36755e+06
154506	317977	4.36754e+06
154738	317977	4.36755e+06
154969	317974	4.36756e+06
155201	317966	4.36759e+06
155433	317964	4.3676e+06
155665	317964	4.3676e+06
155897	317964	4.36761e+06
156129	317965	4.36763e+06
156361	317960	4.36764e+06
156592	317959	4.36764e+06
156824	317958	4.36765e+06
157056	317957	4.36766e+06
157288	317957	4.36766e+06
157520	317948	4.36765e+06
157784	317941	4.36764e+06
158016	317940	4.36764e+06
158248	317941	4.36764e+06
158480	317941	4.36764e+06
158712	317935	4.36763e+06
158944	317931	4.3676e+06
159176	317931	4.3676e+06
159408	317969	4.36754e+06
159640	317967	4.36754e+06
159872	317967	4.36755e+06
160104	317974	4.36755e+06
160336	317975	4.36755e+06
160568	317980	4.36756e+06
160800	317958	4.36755e+06
161032	317921	4.36756e+06
161296	317920	4.36756e+06
161528	317919	4.36756e+06
161760	317921	4.36756e+06
161992	317921	4.36756e+06
162224	317920	4.36756e+06
162456	317919	4.36756e+06
162688	317920	4.36756e+06
162920	317921	4.36756e+06
163151	317920	4.36756e+06
163383	317923	4.36757e+06
163615	317927	4.36756e+06
163847	317926	4.36756e+06
164079	317926	4.36756e+06
164311	317926	4.36756e+06
164542	317926	4.36756e+06
164806	317927	4.36756e+06
165038	317926	4.36756e+06
165270	317925	4.36756e+06
165502	317926	4.36756e+06
165734	317925	4.36756e+06
165966	317925	4.36756e+06
166198	317926	4.36756e+06
166430	317924	4.36756e+06
166662	317923	4.36756e+06
166894	317924	4.36756e+06
167126	317925	4.36756e+06
167358	317924	4.36756e+06
167590	317925	4.36756e+06
167822	317924	4.36756e+06
168054	317924	4.36756e+06
168318	317924	4.36756e+06
168550	317925	4.36756e+06
168782	317924	4.36756e+06
169014	317921	4.36756e+06
169246	317921	4.36756e+06
169478	317922	4.36756e+06
169710	317923	4.36756e+06
169942	317925	4.36757e+06
170174	317922	4.36756e+06
170406	317922	4.36756e+06
170638	317922	4.36756e+06
170870	317922	4.36756e+06
171102	317937	4.36754e+06
171334	317962	4.36754e+06
171566	317972	4.36754e+06
171830	317973	4.36755e+06
172062	317976	4.36755e+06
172294	317979	4.36756e+06
172526	317979	4.36756e+06
172758	317971	4.36755e+06
172990	317968	4.36754e+06
173222	317964	4.36754e+06
173454	317952	4.36756e+06
173686	317953	4.3676e+06
173918	317950	4.36762e+06
174150	317937	4.36764e+06
174382	317923	4.36762e+06
174614	317923	4.36761e+06
174846	317924	4.36761e+06
175078	317923	4.36761e+06
175342	317923	4.36761e+06
175574	317923	4.36761e+06
175806	317922	4.36761e+06
176038	317923	4.36761e+06
176270	317923	4.36761e+06
176502	317923	4.36761e+06
176734	317923	4.36761e+06
176966	317923	4.36761e+06
177198	317923	4.36761e+06
177430	317922	4.36761e+06
177662	317922	4.36761e+06
177894	317923	4.36761e+06
178126	317923	4.36761e+06
178358	317922	4.36761e+06
178590	317922	4.36761e+06
178854	317923	4.36761e+06
179086	317925	4.36761e+06
179318	317923	4.36761e+06
179550	317921	4.3676e+06
179782	317924	4.36761e+06
180014	317922	4.3676e+06
180246	317923	4.36761e+06
180477	317922	4.36761e+06
180709	317922	4.36761e+06
180941	317922	4.36761e+06
181173	317924	4.36761e+06
181405	317924	4.3676e+06
181637	317923	4.3676e+06
181868	317923	4.36761e+06
182100	317922	4.36761e+06
182364	317922	4.36761e+06
182595	317923	4.36761e+06
182827	317921	4.36761e+06
183059	317921	4.36761e+06
183291	317922	4.36761e+06
183523	317922	4.36761e+06
183754	317923	4.36761e+06
183986	317921	4.36761e+06
184218	317921	4.36761e+06
184450	317921	4.36761e+06
184682	317920	4.36761e+06
184914	317921	4.36761e+06
185146	317922	4.36761e+06
185378	317922	4.36761e+06
185610	317921	4.36761e+06
185874	317921	4.36761e+06
186106	317921	4.36761e+06
186338	317921	4.36761e+06
186570	317921	4.36761e+06
186802	317923	4.36761e+06
187034	317922	4.36761e+06
187266	317922	4.36761e+06
187498	317922	4.36761e+06
187730	317921	4.36761e+06
187962	317921	4.36761e+06
188194	317921	4.36761e+06
188426	317922	4.36761e+06
188658	317922	4.36761e+06
188890	317920	4.36761e+06
189121	317922	4.36761e+06
189390	317923	4.36761e+06
189622	317923	4.36761e+06
189854	317922	4.36761e+06
190086	317922	4.36761e+06
190318	317923	4.3676e+06
190550	317924	4.36761e+06
190782	317924	4.36761e+06
191014	317923	4.36761e+06
191246	317923	4.36761e+06
191478	317923	4.36761e+06
191710	317922	4.36761e+06
191942	317922	4.36761e+06
192174	317922	4.36761e+06
192406	317922	4.36761e+06
192637	317918	4.36761e+06
192906	317919	4.36761e+06
193138	317920	4.36761e+06
193370	317922	4.36761e+06
193602	317924	4.36761e+06
193834	317924	4.36761e+06
194066	317922	4.36761e+06
194298	317922	4.36761e+06
194530	317922	4.36761e+06
194762	317922	4.36761e+06
194994	317921	4.36761e+06
195226	317921	4.36761e+06
195458	317921	4.36761e+06
195690	317923	4.36761e+06
195922	317921	4.36761e+06
196154	317927	4.36764e+06
196423	317928	4.36767e+06
196655	317929	4.36767e+06
196886	317959	4.36767e+06
197118	317986	4.36767e+06
197350	317984	4.36766e+06
197582	317986	4.36764e+06
197814	317986	4.36764e+06
198046	317986	4.36763e+06
198278	317985	4.36763e+06
198510	317984	4.36763e+06
198742	317974	4.36765e+06
198974	317987	4.36763e+06
199206	317987	4.36764e+06
199438	317983	4.36767e+06
199670	317984	4.36766e+06
199939	317988	4.36765e+06
200171	317964	4.36763e+06
200403	317967	4.36761e+06
200634	317961	4.36755e+06
200866	317955	4.36754e+06
201098	317949	4.36754e+06
201330	317939	4.36754e+06
201562	317943	4.36758e+06
201794	317946	4.36762e+06
202026	317945	4.36761e+06
202258	317980	4.36756e+06
202490	317980	4.36755e+06
202722	317977	4.36755e+06
202954	317977	4.36759e+06
203186	317989	4.36767e+06
203455	317979	4.36771e+06
203687	317929	4.36781e+06
203919	317934	4.3678e+06
204151	317942	4.3678e+06
204383	317941	4.3678e+06
204615	317942	4.3678e+06
204847	317944	4.3678e+06
205079	317926	4.36768e+06
205311	317927	4.3676e+06
205543	317924	4.36759e+06
205775	317927	4.36758e+06
206007	317926	4.36759e+06
206239	317928	4.36759e+06
206471	317932	4.36762e+06
206702	317947	4.36768e+06
206971	317950	4.36767e+06
207202	317951	4.36767e+06
207434	317951	4.36767e+06
207666	317951	4.36767e+06
207898	317951	4.36767e+06
208130	317952	4.36767e+06
208362	317952	4.36767e+06
208594	317950	4.36767e+06
208826	317951	4.36767e+06
209058	317951	4.36767e+06
209290	317950	4.36767e+06
209522	317950	4.36767e+06
209754	317950	4.36767e+06
209985	317956	4.36767e+06
210217	317957	4.36765e+06
210486	317958	4.36765e+06
210718	317957	4.36764e+06
210949	317947	4.36762e+06
211181	317948	4.36762e+06
211413	317940	4.3676e+06
211645	317941	4.36755e+06
211877	317946	4.36754e+06
212109	317941	4.36755e+06
212341	317936	4.36758e+06
212572	317937	4.36758e+06
212804	317937	4.36758e+06
213036	317937	4.36757e+06
213268	317937	4.36758e+06
213500	317938	4.36758e+06
213732	317938	4.36758e+06
214001	317938	4.36758e+06
214233	317938	4.36758e+06
214465	317939	4.36758e+06
214696	317939	4.36758e+06
214928	317939	4.36758e+06
215160	317947	4.36759e+06
215392	317980	4.36764e+06
215624	317988	4.36765e+06
215856	317986	4.36764e+06
216088	317984	4.3676e+06
216319	317982	4.36759e+06
216551	317969	4.36758e+06
216783	317974	4.36762e+06
217015	317970	4.36766e+06
217246	317973	4.36765e+06
217515	317967	4.36762e+06
217747	317963	4.3676e+06
217979	317964	4.36758e+06
218210	317956	4.36755e+06
218442	317959	4.36754e+06
218673	317957	4.36754e+06
218905	317967	4.36757e+06
219137	317963	4.36756e+06
219369	317963	4.36756e+06
219601	317963	4.36756e+06
219833	317964	4.36756e+06
220064	317963	4.36756e+06
220296	317963	4.36756e+06
220528	317964	4.36756e+06
220760	317964	4.36756e+06
221029	317963	4.36756e+06
221261	317964	4.36756e+06
221493	317963	4.36756e+06
221725	317963	4.36756e+06
221957	317964	4.36756e+06
222188	317963	4.36756e+06
222420	317964	4.36756e+06
222652	317963	4.36756e+06
222883	317964	4.36756e+06
223115	317964	4.36756e+06
223347	317964	4.36756e+06
223579	317965	4.36756e+06
223811	317965	4.36756e+06
224043	317964	4.36756e+06
224275	317963	4.36756e+06
224564	317954	4.36754e+06
224796	317962	4.36755e+06
225028	317963	4.36755e+06
225259	317965	4.36755e+06
225491	317964	4.36755e+06
225723	317965	4.36755e+06
225955	317965	4.36755e+06
226187	317966	4.36755e+06
226419	317962	4.36755e+06
226651	317967	4.36755e+06
226883	317965	4.36755e+06
227114	317965	4.36755e+06
227346	317965	4.36755e+06
227578	317964	4.36755e+06
227809	317965	4.36755e+06
228098	317962	4.36756e+06
228330	317939	4.36758e+06
228562	317949	4.36762e+06
228794	317952	4.36764e+06
229026	317966	4.36765e+06
229258	317988	4.36766e+06
229490	317990	4.36766e+06
229722	317989	4.36767e+06
229954	317989	4.36763e+06
230186	317989	4.3676e+06
230418	317985	4.36757e+06
230650	317985	4.36754e+06
230882	317987	4.36756e+06
231114	317986	4.36757e+06
231346	317986	4.36757e+06
231635	317982	4.36754e+06
231867	317975	4.36754e+06
232099	317974	4.36755e+06
232331	317974	4.36755e+06
232563	317982	4.36755e+06
232795	317985	4.36756e+06
233027	317989	4.36755e+06
233259	317989	4.36755e+06
233490	317984	4.36756e+06
233722	317976	4.36761e+06
233954	317967	4.36761e+06
234186	317961	4.3676e+06
234418	317959	4.36756e+06
234650	317940	4.36754e+06
234882	317940	4.36754e+06
235171	317940	4.36754e+06
235402	317940	4.36754e+06
235634	317940	4.36754e+06
235866	317940	4.36754e+06
236097	317940	4.36754e+06
236329	317940	4.36754e+06
236561	317940	4.36754e+06
236793	317942	4.36755e+06
237025	317942	4.36755e+06
237257	317941	4.36755e+06
237488	317942	4.36754e+06
237720	317948	4.36755e+06
237952	317950	4.3676e+06
238184	317948	4.36762e+06
238416	317960	4.36764e+06
238705	317972	4.36766e+06
238937	317971	4.36767e+06
239169	317975	4.36766e+06
239401	317973	4.36765e+06
239633	317974	4.36755e+06
239865	317975	4.36754e+06
240097	317970	4.36754e+06
240329	317939	4.36757e+06
240561	317939	4.36757e+06
240793	317938	4.36757e+06
241025	317939	4.36757e+06
241256	317938	4.36757e+06
241488	317938	4.36757e+06
241720	317939	4.36757e+06
241952	317937	4.36757e+06
242246	317937	4.36757e+06
242478	317938	4.36757e+06
242710	317937	4.36757e+06
242942	317937	4.36757e+06
243174	317937	4.36757e+06
243406	317936	4.36757e+06
243637	317937	4.36757e+06
243869	317937	4.36757e+06
244101	317936	4.36757e+06
244333	317936	4.36757e+06
244565	317936	4.36757e+06
244797	317936	4.36757e+06
245029	317936	4.36757e+06
245261	317936	4.36757e+06
245493	317936	4.36757e+06
245787	317935	4.36757e+06
246019	317936	4.36757e+06
246251	317936	4.36757e+06
246483	317936	4.36757e+06
246714	317936	4.36757e+06
246946	317936	4.36757e+06
247178	317936	4.36757e+06
247410	317936	4.36757e+06
247642	317938	4.36757e+06
247873	317935	4.36757e+06
248105	317936	4.36757e+06
248336	317935	4.36757e+06
248568	317936	4.36757e+06
248800	317936	4.36757e+06
249032	317935	4.36758e+06
249326	317935	4.36757e+06
249558	317936	4.36757e+06
249790	317937	4.36757e+06
250022	317937	4.36757e+06
250254	317936	4.36758e+06
250486	317936	4.36757e+06
250718	317936	4.36757e+06
250950	317936	4.36757e+06
251182	317936	4.36757e+06
251414	317936	4.36757e+06
251646	317936	4.36757e+06
251878	317936	4.36757e+06
252110	317936	4.36757e+06
252342	317936	4.36757e+06
252574	317936	4.36757e+06
252868	317936	4.36757e+06
253100	317936	4.36757e+06
253332	317935	4.36757e+06
253564	317937	4.36757e+06
253796	317935	4.36757e+06
254028	317935	4.36757e+06
254260	317935	4.36757e+06
254491	317930	4.36756e+06
254723	317932	4.36755e+06
254955	317932	4.36756e+06
255187	317932	4.36756e+06
255419	317932	4.36755e+06
255651	317930	4.36756e+06
255883	317932	4.36756e+06
256115	317931	4.36756e+06
256409	317931	4.36755e+06
256640	317931	4.36755e+06
256872	317931	4.36756e+06
257104	317931	4.36756e+06
257336	317931	4.36755e+06
257568	317932	4.36756e+06
257800	317933	4.36755e+06
258032	317933	4.36756e+06
258264	317932	4.36756e+06
258496	317934	4.36756e+06
258728	317932	4.36755e+06
258960	317933	4.36756e+06
259192	317934	4.36756e+06
259424	317933	4.36756e+06
259656	317934	4.36756e+06
259960	317935	4.36756e+06
260191	317934	4.36756e+06
260423	317934	4.36756e+06
260655	317933	4.36756e+06
260887	317934	4.36756e+06
261119	317933	4.36756e+06
261351	317934	4.36755e+06
261583	317934	4.36755e+06
261815	317934	4.36755e+06
262047	317935	4.36755e+06
262278	317933	4.36756e+06
262510	317934	4.36756e+06
262742	317936	4.36756e+06
262974	317933	4.36756e+06
263206	317935	4.36756e+06
263510	317935	4.36755e+06
263742	317936	4.36755e+06
263974	317937	4.36755e+06
264205	317938	4.36755e+06
264437	317935	4.36755e+06
264669	317936	4.36756e+06
264901	317936	4.36756e+06
265133	317935	4.36756e+06
265364	317935	4.36756e+06
265596	317934	4.36756e+06
265828	317934	4.36756e+06
266060	317934	4.36756e+06
266292	317934	4.36756e+06
266524	317935	4.36756e+06
266756	317934	4.36756e+06
267060	317935	4.36756e+06
267292	317936	4.36756e+06
267524	317935	4.36756e+06
267756	317935	4.36756e+06
267988	317935	4.36756e+06
268220	317935	4.36756e+06
268452	317935	4.36756e+06
268684	317935	4.36756e+06
268916	317934	4.36756e+06
269148	317934	4.36756e+06
269380	317935	4.36756e+06
269612	317934	4.36756e+06
269844	317936	4.36756e+06
270075	317934	4.36756e+06
270307	317934	4.36756e+06
270611	317932	4.36756e+06
270843	317933	4.36756e+06
271075	317934	4.36756e+06
271307	317934	4.36756e+06
271539	317934	4.36756e+06
271771	317934	4.36756e+06
272003	317934	4.36756e+06
272235	317935	4.36756e+06
272467	317934	4.36756e+06
272699	317934	4.36756e+06
272931	317935	4.36756e+06
273163	317934	4.36756e+06
273395	317935	4.36756e+06
273627	317935	4.36756e+06
273859	317935	4.36756e+06
274143	317934	4.36756e+06
274375	317934	4.36756e+06
274606	317936	4.36756e+06
274838	317936	4.36756e+06
275070	317935	4.36756e+06
275302	317936	4.36756e+06
275534	317935	4.36756e+06
275766	317936	4.36756e+06
275998	317935	4.36756e+06
276230	317935	4.36756e+06
276462	317936	4.36756e+06
276694	317936	4.36756e+06
276926	317936	4.36756e+06
277158	317935	4.36756e+06
277390	317936	4.36756e+06
277674	317934	4.36756e+06
277906	317935	4.36756e+06
278137	317935	4.36756e+06
278369	317935	4.36756e+06
278601	317935	4.36756e+06
278833	317935	4.36756e+06
279065	317935	4.36756e+06
279296	317935	4.36756e+06
279528	317931	4.36755e+06
279760	317935	4.36756e+06
279992	317935	4.36756e+06
280224	317932	4.36756e+06
280456	317935	4.36756e+06
280688	317935	4.36756e+06
280920	317942	4.36755e+06
281204	317932	4.36756e+06
281436	317936	4.36756e+06
281668	317932	4.36756e+06
281900	317936	4.36756e+06
282131	317936	4.36756e+06
282363	317936	4.36755e+06
282595	317937	4.36756e+06
282827	317937	4.36756e+06
283058	317937	4.36756e+06
283290	317936	4.36756e+06
283522	317936	4.36756e+06
283754	317936	4.36756e+06
283986	317936	4.36756e+06
284218	317937	4.36756e+06
284450	317937	4.36756e+06
284734	317936	4.36756e+06
284966	317936	4.36756e+06
285198	317934	4.36754e+06
285430	317938	4.36755e+06
285662	317952	4.36761e+06
285894	317952	4.36762e+06
286126	317958	4.36764e+06
286358	317960	4.36764e+06
286590	317951	4.36765e+06
286822	317987	4.36767e+06
287054	317982	4.36766e+06
287286	317983	4.36764e+06
287518	317981	4.36762e+06
287750	317964	4.36761e+06
287982	317965	4.36761e+06
288266	317986	4.36766e+06
288498	317983	4.36766e+06
288730	317969	4.36764e+06
288962	317972	4.36764e+06
289194	317964	4.3676e+06
289426	317961	4.36762e+06
289658	317947	4.36762e+06
289890	317945	4.36763e+06
290122	317949	4.36763e+06
290354	317928	4.36772e+06
290586	317928	4.36781e+06
290818	317928	4.36781e+06
291050	317928	4.36781e+06
291282	317929	4.36781e+06
291514	317928	4.3678e+06
291798	317951	4.3678e+06
292030	317943	4.3678e+06
292262	317947	4.3678e+06
292494	317943	4.3678e+06
292726	317943	4.3678e+06
292958	317944	4.3678e+06
293190	317938	4.36773e+06
293422	317928	4.36764e+06
293654	317926	4.36762e+06
293886	317926	4.36763e+06
294118	317962	4.36767e+06
294350	317953	4.36765e+06
294582	317959	4.36765e+06
294814	317953	4.36764e+06
295046	317950	4.36766e+06
295330	317940	4.36766e+06
295561	317939	4.36766e+06
295793	317936	4.36764e+06
296025	317933	4.36764e+06
296256	317932	4.36761e+06
296488	317930	4.36766e+06
296720	317934	4.36767e+06
296951	317924	4.36767e+06
297183	317925	4.36765e+06
297415	317933	4.36764e+06
297646	317933	4.36764e+06
297878	317936	4.36765e+06
298109	317937	4.36764e+06
298341	317939	4.36763e+06
298573	317946	4.36762e+06
298857	317963	4.36764e+06
299088	317964	4.36766e+06
299320	317957	4.36765e+06
299551	317944	4.36764e+06
299783	317932	4.36767e+06
300015	317929	4.36768e+06
300247	317950	4.36768e+06
300479	317953	4.36768e+06
300711	317958	4.36767e+06
300943	317958	4.36767e+06
301175	317954	4.36766e+06
301407	317954	4.36766e+06
301639	317948	4.36767e+06
301871	317945	4.36767e+06
302103	317941	4.36767e+06
302387	317937	4.36766e+06
302619	317933	4.36762e+06
302851	317928	4.36759e+06
303083	317920	4.36759e+06
303315	317930	4.36767e+06
303546	317928	4.36781e+06
303778	317940	4.3678e+06
304010	317957	4.3678e+06
304242	317962	4.36778e+06
304474	317989	4.36768e+06
304705	317985	4.36767e+06
304937	317970	4.36767e+06
305169	317975	4.36767e+06
305400	317977	4.36767e+06
305632	317981	4.36768e+06
305916	317977	4.36767e+06
306148	317968	4.36766e+06
306380	317952	4.36766e+06
306612	317931	4.36767e+06
306844	317932	4.36767e+06
307076	317943	4.36767e+06
307308	317944	4.36767e+06
307540	317943	4.36767e+06
307772	317943	4.36767e+06
308004	317944	4.36767e+06
308235	317944	4.36767e+06
308467	317945	4.36767e+06
308699	317944	4.36767e+06
308930	317944	4.36767e+06
309162	317944	4.36767e+06
309446	317944	4.36767e+06
309678	317942	4.36767e+06
309910	317943	4.36767e+06
310142	317941	4.36767e+06
310374	317944	4.36767e+06
310606	317945	4.36767e+06
310837	317944	4.36767e+06
311069	317945	4.36767e+06
311301	317962	4.36767e+06
311532	317984	4.36766e+06
311764	317985	4.36765e+06
311996	317985	4.36764e+06
312228	317983	4.36764e+06
312460	317987	4.36762e+06
312692	317982	4.36758e+06
312966	317985	4.36757e+06
313198	317986	4.36756e+06
313430	317985	4.36755e+06
313662	317983	4.36754e+06
313894	317982	4.36754e+06
314125	317978	4.36754e+06
314357	317981	4.36754e+06
314589	317975	4.36755e+06
314821	317975	4.36756e+06
315053	317978	4.36756e+06
315285	317983	4.36758e+06
315517	317954	4.36763e+06
315749	317950	4.36765e+06
315981	317954	4.36765e+06
316213	317957	4.36765e+06
316487	317958	4.36765e+06
316719	317957	4.36764e+06
316951	317952	4.36763e+06
317183	317954	4.36764e+06
317415	317946	4.36763e+06
317647	317933	4.36764e+06
317878	317935	4.36765e+06
318110	317943	4.36764e+06
318342	317964	4.36766e+06
318574	317970	4.36765e+06
318806	317975	4.36766e+06
319038	317973	4.36766e+06
319270	317944	4.36762e+06
319502	317933	4.36761e+06
319734	317933	4.36758e+06
320008	317943	4.36754e+06
320240	317945	4.36755e+06
320471	317950	4.36755e+06
320703	317965	4.36755e+06
320934	317970	4.36754e+06
321166	317972	4.36755e+06
321398	317977	4.36755e+06
321629	317983	4.36755e+06
321861	317983	4.36754e+06
322093	317970	4.36755e+06
322325	317969	4.36755e+06
322556	317970	4.36755e+06
322788	317969	4.36755e+06
323020	317965	4.3676e+06
323252	317960	4.36761e+06
323526	317971	4.36764e+06
323758	317973	4.36764e+06
323990	317972	4.36764e+06
324222	317972	4.36763e+06
324454	317969	4.36763e+06
324686	317971	4.36761e+06
324918	317971	4.36758e+06
325150	317979	4.36755e+06
325381	317972	4.36755e+06
325613	317972	4.36755e+06
325845	317977	4.36756e+06
326077	317988	4.36756e+06
326309	317980	4.36757e+06
326540	317986	4.36758e+06
326772	317986	4.3676e+06
327066	317985	4.36763e+06
327298	317983	4.36763e+06
327529	317966	4.3676e+06
327761	317961	4.36759e+06
327993	317962	4.36759e+06
328225	317962	4.36759e+06
328457	317961	4.36759e+06
328688	317961	4.36759e+06
328920	317962	4.36759e+06
329151	317961	4.36759e+06
329383	317962	4.36759e+06
329615	317962	4.36759e+06
329846	317964	4.36759e+06
330078	317963	4.36759e+06
330310	317963	4.36759e+06
330604	317964	4.36759e+06
330835	317963	4.36759e+06
331067	317963	4.36759e+06
331299	317965	4.36759e+06
331531	317965	4.36759e+06
331762	317964	4.36759e+06
331994	317965	4.36759e+06
332226	317966	4.36759e+06
332458	317966	4.36758e+06
332690	317964	4.36759e+06
332922	317965	4.36759e+06
333154	317965	4.36758e+06
333386	317965	4.36758e+06
333618	317965	4.36758e+06
333849	317965	4.36759e+06
334143	317966	4.36759e+06
334375	317965	4.36759e+06
334606	317964	4.36759e+06
334838	317964	4.36758e+06
335070	317966	4.36759e+06
335302	317965	4.36759e+06
335534	317966	4.36759e+06
335766	317966	4.36759e+06
335998	317965	4.36759e+06
336230	317966	4.36759e+06
336462	317966	4.36759e+06
336694	317968	4.36759e+06
336926	317967	4.36759e+06
337158	317967	4.36759e+06
337390	317966	4.36759e+06
337684	317966	4.36759e+06
337916	317966	4.36759e+06
338148	317966	4.36759e+06
338380	317965	4.36759e+06
338612	317965	4.36759e+06
338844	317965	4.36759e+06
339076	317965	4.36759e+06
339308	317965	4.36759e+06
339540	317965	4.36759e+06
339771	317963	4.36761e+06
340003	317962	4.36762e+06
340234	317963	4.36764e+06
340466	317964	4.36765e+06
340698	317963	4.36765e+06
340929	317963	4.36766e+06
341223	317970	4.36767e+06
341454	317986	4.36767e+06
341686	317985	4.36767e+06
341917	317981	4.36768e+06
342149	317930	4.36773e+06
342380	317928	4.36781e+06
342612	317950	4.3678e+06
342844	317954	4.3678e+06
343076	317955	4.3678e+06
343307	317952	4.3678e+06
343538	317953	4.3678e+06
343770	317933	4.36769e+06
344002	317928	4.36767e+06
344233	317934	4.36766e+06
344465	317932	4.36765e+06
344760	317937	4.36763e+06
344991	317935	4.36763e+06
345223	317935	4.36762e+06
345455	317935	4.36762e+06
