# Supplementary material for: Effects of Number of Animals Monitored on Representations of Cattle Group Movement Characteristics and Spatial Occupancy
Source: PLoS One. 2015 Feb 3;10(2):e0113117. doi: 10.1371/journal.pone.0113117 (PMC4315582; doi:10.1371/journal.pone.0113117)
Supplement: S1 File — (ZIP) [file pone.0113117.s001.zip › File S1/GPS data of Group B/M0162.xlsx]

## Sheet: Sheet1
Time	X	Y
0	317931	4.36769e+06
232	317931	4.36769e+06
464	317931	4.36769e+06
696	317932	4.36769e+06
928	317931	4.36769e+06
1160	317932	4.36769e+06
1392	317932	4.36769e+06
1624	317932	4.36769e+06
1856	317932	4.36769e+06
2088	317933	4.36769e+06
2320	317933	4.36769e+06
2552	317931	4.36769e+06
2784	317933	4.36769e+06
3016	317931	4.36769e+06
3248	317932	4.36769e+06
3508	317931	4.36769e+06
3740	317930	4.36769e+06
3972	317934	4.36769e+06
4204	317935	4.36769e+06
4436	317935	4.36769e+06
4668	317936	4.36769e+06
4900	317934	4.36769e+06
5132	317936	4.36769e+06
5364	317936	4.36769e+06
5596	317935	4.36769e+06
5828	317935	4.36769e+06
6060	317935	4.36768e+06
6292	317935	4.36769e+06
6524	317936	4.36769e+06
6756	317932	4.36768e+06
7016	317932	4.36769e+06
7248	317932	4.36769e+06
7480	317935	4.36769e+06
7712	317932	4.36768e+06
7944	317933	4.36769e+06
8175	317932	4.36769e+06
8407	317937	4.36769e+06
8639	317936	4.36769e+06
8871	317936	4.36769e+06
9103	317936	4.36769e+06
9335	317937	4.36769e+06
9567	317937	4.36769e+06
9799	317936	4.36769e+06
10031	317935	4.36769e+06
10263	317936	4.36769e+06
10523	317936	4.36769e+06
10754	317934	4.36769e+06
10986	317933	4.36769e+06
11218	317932	4.36769e+06
11450	317932	4.36769e+06
11682	317933	4.36769e+06
11914	317935	4.36769e+06
12146	317933	4.36769e+06
12378	317931	4.36769e+06
12609	317932	4.36769e+06
12841	317931	4.36769e+06
13073	317931	4.36769e+06
13305	317933	4.36769e+06
13537	317933	4.36769e+06
13769	317932	4.36769e+06
14029	317933	4.36769e+06
14261	317932	4.36769e+06
14493	317934	4.36769e+06
14725	317936	4.36769e+06
14957	317936	4.36769e+06
15189	317935	4.36769e+06
15421	317932	4.36769e+06
15653	317934	4.36769e+06
15884	317932	4.36769e+06
16116	317934	4.36769e+06
16348	317934	4.36769e+06
16580	317934	4.36769e+06
16812	317934	4.36769e+06
17044	317933	4.36769e+06
17276	317935	4.36769e+06
17536	317934	4.36769e+06
17767	317935	4.36769e+06
17999	317934	4.36769e+06
18230	317934	4.36769e+06
18462	317935	4.36769e+06
18694	317935	4.36769e+06
18926	317935	4.36769e+06
19158	317937	4.36769e+06
19390	317936	4.36769e+06
19622	317937	4.36769e+06
19854	317938	4.36769e+06
20086	317937	4.36769e+06
20318	317936	4.36769e+06
20550	317934	4.36769e+06
20782	317937	4.36769e+06
21042	317935	4.36769e+06
21274	317932	4.36768e+06
21506	317935	4.36769e+06
21738	317932	4.36768e+06
21970	317932	4.36768e+06
22202	317933	4.36769e+06
22434	317931	4.36769e+06
22666	317932	4.36768e+06
22898	317933	4.36768e+06
23130	317932	4.36769e+06
23362	317933	4.36769e+06
23594	317933	4.36769e+06
23826	317934	4.36768e+06
24058	317933	4.36769e+06
24290	317934	4.36769e+06
24550	317935	4.36769e+06
24781	317936	4.36769e+06
25013	317936	4.36769e+06
25245	317936	4.36769e+06
25477	317960	4.36769e+06
25708	317985	4.36767e+06
25940	317985	4.36771e+06
26172	317986	4.36777e+06
26404	317987	4.36778e+06
26636	317989	4.36781e+06
26868	317984	4.36781e+06
27099	317981	4.36781e+06
27331	317981	4.3678e+06
27563	317982	4.36779e+06
27795	317983	4.36779e+06
28055	317979	4.36777e+06
28286	317980	4.36776e+06
28518	317980	4.36774e+06
28750	317977	4.36773e+06
28982	317976	4.36773e+06
29214	317974	4.36772e+06
29446	317974	4.36771e+06
29678	317976	4.36771e+06
29910	317975	4.36771e+06
30141	317957	4.36769e+06
30373	317949	4.36768e+06
30605	317931	4.36768e+06
30837	317927	4.36773e+06
31069	317927	4.36778e+06
31301	317930	4.36779e+06
31560	317930	4.36779e+06
31792	317928	4.36778e+06
32024	317932	4.36779e+06
32256	317934	4.36778e+06
32488	317932	4.36778e+06
32720	317933	4.36778e+06
32952	317934	4.36777e+06
33184	317937	4.36777e+06
33416	317937	4.36777e+06
33648	317936	4.36777e+06
33880	317936	4.36777e+06
34112	317937	4.36777e+06
34344	317936	4.36777e+06
34576	317937	4.36777e+06
34808	317935	4.36778e+06
35067	317935	4.36777e+06
35299	317938	4.36777e+06
35531	317938	4.36777e+06
35763	317936	4.36777e+06
35995	317933	4.36777e+06
36227	317928	4.36777e+06
36459	317930	4.36778e+06
36691	317957	4.3678e+06
36923	317956	4.3678e+06
37154	317958	4.3678e+06
37386	317950	4.36781e+06
37618	317930	4.36781e+06
37850	317955	4.3678e+06
38082	317955	4.3678e+06
38314	317955	4.3678e+06
38573	317992	4.3678e+06
38805	317992	4.3678e+06
39037	317986	4.36779e+06
39269	317984	4.36778e+06
39501	317982	4.36778e+06
39733	317948	4.36781e+06
39965	317934	4.3678e+06
40197	317930	4.36779e+06
40428	317932	4.36779e+06
40660	317933	4.36779e+06
40892	317933	4.36779e+06
41124	317933	4.36779e+06
41356	317933	4.36779e+06
41588	317933	4.36779e+06
41820	317934	4.36779e+06
42079	317934	4.36779e+06
42310	317935	4.36779e+06
42542	317937	4.36779e+06
42774	317933	4.36779e+06
43006	317934	4.36779e+06
43238	317934	4.36779e+06
43470	317934	4.36779e+06
43702	317933	4.36779e+06
43934	317933	4.36779e+06
44166	317934	4.36779e+06
44398	317932	4.36779e+06
44630	317930	4.3678e+06
44862	317957	4.3678e+06
45093	317953	4.36779e+06
45325	317950	4.36779e+06
45584	317950	4.36778e+06
45816	317949	4.36778e+06
46047	317949	4.36777e+06
46279	317949	4.36777e+06
46511	317942	4.36778e+06
46742	317929	4.3678e+06
46974	317928	4.3678e+06
47206	317936	4.3678e+06
47438	317938	4.36779e+06
47670	317945	4.3678e+06
47902	317941	4.3678e+06
48134	317940	4.36781e+06
48366	317948	4.36781e+06
48598	317954	4.36781e+06
48830	317946	4.36781e+06
49089	317927	4.36775e+06
49321	317925	4.36775e+06
49553	317926	4.36774e+06
49785	317925	4.36772e+06
50017	317924	4.3677e+06
50249	317923	4.36769e+06
50481	317929	4.36768e+06
50713	317951	4.3677e+06
50945	317953	4.36771e+06
51177	317955	4.36772e+06
51409	317954	4.36772e+06
51641	317950	4.36773e+06
51873	317962	4.36779e+06
52105	317956	4.3678e+06
52337	317956	4.3678e+06
52596	317955	4.3678e+06
52828	317944	4.3678e+06
53060	317938	4.3678e+06
53292	317938	4.36779e+06
53524	317938	4.36779e+06
53756	317937	4.36779e+06
53988	317938	4.36779e+06
54220	317938	4.36779e+06
54452	317938	4.36779e+06
54684	317937	4.36779e+06
54916	317937	4.36779e+06
55148	317938	4.36779e+06
55380	317938	4.36779e+06
55612	317937	4.36779e+06
55844	317929	4.3678e+06
56103	317932	4.36781e+06
56335	317938	4.36781e+06
56567	317939	4.36781e+06
56798	317945	4.36781e+06
57030	317953	4.36781e+06
57262	317958	4.36781e+06
57494	317961	4.36781e+06
57726	317959	4.3678e+06
57958	317929	4.36774e+06
58190	317930	4.36773e+06
58422	317929	4.36773e+06
58654	317927	4.36772e+06
58886	317952	4.36768e+06
59118	317958	4.36768e+06
59350	317961	4.36768e+06
59609	317961	4.36768e+06
59841	317975	4.36768e+06
60073	317976	4.36768e+06
60305	317978	4.36769e+06
60537	317978	4.3677e+06
60769	317979	4.36771e+06
61001	317980	4.36771e+06
61232	317930	4.36781e+06
61464	317933	4.3678e+06
61696	317943	4.36781e+06
61927	317945	4.36781e+06
62159	317989	4.36781e+06
62390	317997	4.3678e+06
62622	317998	4.36779e+06
62854	317980	4.36776e+06
63113	317977	4.36775e+06
63345	317975	4.36774e+06
63577	317979	4.36772e+06
63809	317984	4.36768e+06
64041	317973	4.36768e+06
64273	317966	4.36768e+06
64505	317960	4.36768e+06
64736	317956	4.36768e+06
64968	317950	4.36768e+06
65200	317967	4.36771e+06
65432	317968	4.36773e+06
65664	317974	4.36775e+06
65896	317976	4.36776e+06
66128	317976	4.36776e+06
66360	317971	4.36779e+06
66619	317975	4.36781e+06
66851	317981	4.3678e+06
67083	317984	4.36779e+06
67315	317982	4.36779e+06
67547	317976	4.36777e+06
67779	317978	4.36776e+06
68011	317974	4.36776e+06
68243	317973	4.36775e+06
68475	317970	4.36775e+06
68707	317970	4.36775e+06
68939	317970	4.36775e+06
69171	317968	4.36775e+06
69403	317969	4.36776e+06
69635	317965	4.36776e+06
69867	317961	4.36776e+06
70126	317957	4.36776e+06
70357	317954	4.36776e+06
70589	317952	4.36776e+06
70821	317951	4.36776e+06
71053	317951	4.36776e+06
71285	317952	4.36776e+06
71517	317952	4.36776e+06
71749	317951	4.36776e+06
71981	317952	4.36776e+06
72213	317951	4.36776e+06
72445	317951	4.36776e+06
72677	317951	4.36776e+06
72908	317951	4.36776e+06
73140	317949	4.36776e+06
73372	317950	4.36776e+06
73631	317952	4.36776e+06
73863	317951	4.36776e+06
74095	317951	4.36776e+06
74327	317950	4.36776e+06
74558	317952	4.36776e+06
74790	317953	4.36776e+06
75022	317952	4.36776e+06
75254	317952	4.36776e+06
75486	317952	4.36776e+06
75718	317952	4.36776e+06
75950	317951	4.36776e+06
76182	317951	4.36776e+06
76414	317953	4.36776e+06
76646	317953	4.36776e+06
76878	317953	4.36776e+06
77137	317952	4.36776e+06
77369	317952	4.36776e+06
77601	317953	4.36776e+06
77833	317951	4.36776e+06
78065	317954	4.36776e+06
78297	317952	4.36777e+06
78529	317953	4.36777e+06
78761	317952	4.36777e+06
78993	317953	4.36777e+06
79225	317952	4.36777e+06
79457	317952	4.36777e+06
79689	317949	4.36776e+06
79921	317946	4.36776e+06
80153	317942	4.36776e+06
80385	317943	4.36776e+06
80644	317940	4.36775e+06
80875	317939	4.36775e+06
81107	317939	4.36774e+06
81338	317940	4.36774e+06
81570	317938	4.36774e+06
81802	317939	4.36769e+06
82034	317941	4.36769e+06
82266	317942	4.36769e+06
82498	317943	4.36769e+06
82729	317940	4.36769e+06
82961	317944	4.36769e+06
83193	317941	4.36769e+06
83425	317942	4.36769e+06
83657	317942	4.36769e+06
83889	317941	4.36769e+06
84148	317940	4.36769e+06
84379	317939	4.36769e+06
84611	317940	4.36769e+06
84842	317941	4.36769e+06
85074	317941	4.36769e+06
85306	317940	4.36769e+06
85538	317941	4.36769e+06
85770	317946	4.36769e+06
86002	317945	4.36769e+06
86234	317940	4.36769e+06
86466	317944	4.36769e+06
86698	317945	4.36769e+06
86930	317945	4.36769e+06
87162	317941	4.36769e+06
87394	317946	4.36769e+06
87653	317945	4.36769e+06
87885	317944	4.36769e+06
88117	317944	4.36769e+06
88349	317944	4.36769e+06
88581	317945	4.36769e+06
88813	317944	4.36769e+06
89044	317944	4.36769e+06
89276	317945	4.36769e+06
89508	317945	4.36769e+06
89740	317945	4.36769e+06
89972	317939	4.36769e+06
90204	317942	4.36769e+06
90436	317946	4.36769e+06
90668	317946	4.36769e+06
90900	317945	4.36769e+06
91159	317945	4.36769e+06
91391	317941	4.36769e+06
91623	317934	4.36768e+06
91855	317934	4.36769e+06
92087	317933	4.36768e+06
92319	317933	4.36769e+06
92551	317933	4.36769e+06
92783	317934	4.36768e+06
93014	317933	4.36769e+06
93246	317933	4.36769e+06
93478	317933	4.36769e+06
93710	317933	4.36769e+06
93942	317933	4.36768e+06
94174	317932	4.36768e+06
94406	317933	4.36768e+06
94665	317933	4.36769e+06
94897	317934	4.36769e+06
95129	317935	4.36768e+06
95361	317935	4.36769e+06
95593	317934	4.36769e+06
95825	317934	4.36769e+06
96057	317934	4.36769e+06
96289	317934	4.36769e+06
96521	317932	4.36769e+06
96752	317933	4.36769e+06
96984	317931	4.36769e+06
97216	317933	4.36769e+06
97448	317934	4.36769e+06
97680	317934	4.36769e+06
97912	317932	4.36769e+06
98171	317931	4.36769e+06
98403	317932	4.36769e+06
98635	317932	4.36769e+06
98866	317931	4.36769e+06
99098	317931	4.36769e+06
99330	317930	4.36769e+06
99562	317934	4.36769e+06
99794	317933	4.36769e+06
100026	317933	4.36769e+06
100258	317932	4.36769e+06
100490	317933	4.36769e+06
100722	317932	4.36769e+06
100954	317932	4.36769e+06
101186	317933	4.36769e+06
101418	317933	4.36769e+06
101677	317934	4.36769e+06
101909	317933	4.36769e+06
102140	317931	4.36769e+06
102372	317934	4.36769e+06
102604	317933	4.36769e+06
102836	317933	4.36769e+06
103068	317933	4.36769e+06
103300	317934	4.36769e+06
103532	317935	4.36769e+06
103764	317934	4.36769e+06
103996	317933	4.36769e+06
104228	317937	4.36769e+06
104460	317935	4.36769e+06
104692	317937	4.36769e+06
104924	317935	4.36769e+06
105183	317936	4.36769e+06
105415	317936	4.36769e+06
105647	317936	4.36769e+06
105879	317936	4.36769e+06
106111	317935	4.36769e+06
106343	317934	4.36769e+06
106575	317933	4.36769e+06
106807	317936	4.36769e+06
107039	317936	4.36769e+06
107271	317932	4.36769e+06
107503	317933	4.36769e+06
107735	317930	4.36769e+06
107967	317931	4.36769e+06
108199	317932	4.36769e+06
108431	317932	4.36769e+06
108689	317932	4.36769e+06
108921	317932	4.36768e+06
109153	317933	4.36768e+06
109385	317932	4.36769e+06
109617	317930	4.36769e+06
109849	317930	4.3677e+06
110081	317932	4.3677e+06
110313	317932	4.3677e+06
110545	317933	4.3677e+06
110777	317935	4.3677e+06
111008	317933	4.3677e+06
111240	317934	4.3677e+06
111472	317932	4.36772e+06
111704	317945	4.3678e+06
111936	317956	4.3678e+06
112194	317961	4.36781e+06
112426	317966	4.36781e+06
112658	317973	4.36781e+06
112890	317982	4.36781e+06
113122	317993	4.36781e+06
113353	317964	4.36781e+06
113585	317960	4.36781e+06
113817	317958	4.3678e+06
114049	317945	4.3678e+06
114281	317938	4.36779e+06
114513	317930	4.3678e+06
114745	317929	4.3678e+06
114977	317930	4.36781e+06
115209	317931	4.36781e+06
115441	317935	4.36781e+06
115699	317946	4.36781e+06
115931	317949	4.36781e+06
116162	317957	4.36781e+06
116394	317957	4.36781e+06
116626	317956	4.3678e+06
116858	317955	4.3678e+06
117090	317955	4.3678e+06
117322	317955	4.3678e+06
117554	317955	4.3678e+06
117786	317956	4.3678e+06
118018	317956	4.36781e+06
118250	317956	4.36781e+06
118482	317948	4.36779e+06
118714	317943	4.36778e+06
118946	317929	4.36777e+06
119204	317937	4.36778e+06
119436	317937	4.36778e+06
119668	317938	4.36779e+06
119900	317937	4.36779e+06
120132	317937	4.36778e+06
120364	317937	4.36778e+06
120596	317935	4.36778e+06
120828	317937	4.36779e+06
121060	317937	4.36778e+06
121292	317936	4.36778e+06
121524	317938	4.36778e+06
121756	317930	4.36781e+06
121988	317957	4.3678e+06
122220	317948	4.3678e+06
122452	317949	4.36781e+06
122710	317950	4.36781e+06
122942	317955	4.3678e+06
123174	317957	4.3678e+06
123406	317957	4.36779e+06
123638	317964	4.36779e+06
123870	317966	4.36779e+06
124101	317967	4.36779e+06
124333	317972	4.36778e+06
124564	317967	4.36778e+06
124796	317968	4.36779e+06
125027	317967	4.36778e+06
125259	317959	4.36777e+06
125490	317958	4.36776e+06
125722	317961	4.36775e+06
125954	317949	4.36774e+06
126212	317950	4.36774e+06
126444	317949	4.36774e+06
126676	317949	4.36774e+06
126908	317950	4.36774e+06
127140	317955	4.36774e+06
127372	317967	4.36774e+06
127604	317969	4.36776e+06
127836	317965	4.36778e+06
128068	317939	4.36777e+06
128300	317940	4.36777e+06
128532	317939	4.36777e+06
128764	317939	4.36777e+06
128996	317940	4.36777e+06
129228	317939	4.36777e+06
129459	317939	4.36777e+06
129717	317939	4.36777e+06
129949	317939	4.36777e+06
130181	317939	4.36777e+06
130413	317939	4.36777e+06
130645	317940	4.36777e+06
130877	317940	4.36777e+06
131108	317939	4.36777e+06
131340	317939	4.36777e+06
131572	317939	4.36777e+06
131804	317939	4.36777e+06
132036	317939	4.36777e+06
132268	317939	4.36777e+06
132500	317937	4.36777e+06
132732	317938	4.36777e+06
132964	317939	4.36777e+06
133228	317939	4.36777e+06
133460	317938	4.36777e+06
133692	317936	4.36777e+06
133924	317937	4.36777e+06
134156	317938	4.36777e+06
134388	317937	4.36777e+06
134620	317937	4.36777e+06
134852	317931	4.3678e+06
135084	317930	4.36781e+06
135316	317944	4.36781e+06
135548	317962	4.3678e+06
135780	317974	4.3678e+06
136012	317993	4.36777e+06
136244	317990	4.3677e+06
136476	317989	4.36769e+06
136740	317990	4.36768e+06
136971	317991	4.36769e+06
137203	317980	4.36768e+06
137434	317968	4.36768e+06
137666	317972	4.36768e+06
137898	317973	4.36768e+06
138130	317973	4.36769e+06
138362	317974	4.3677e+06
138594	317974	4.3677e+06
138826	317973	4.36771e+06
139058	317976	4.36772e+06
139290	317979	4.36774e+06
139522	317974	4.36776e+06
139754	317971	4.36779e+06
139986	317973	4.36779e+06
140250	317983	4.36781e+06
140482	317997	4.36781e+06
140714	317997	4.3678e+06
140946	317992	4.36778e+06
141178	317994	4.36774e+06
141410	317942	4.36779e+06
141641	317930	4.36779e+06
141873	317931	4.36781e+06
142105	317931	4.3678e+06
142337	317932	4.36781e+06
142569	317930	4.3678e+06
142801	317936	4.36781e+06
143033	317946	4.3678e+06
143265	317945	4.36779e+06
143497	317944	4.3678e+06
143761	317934	4.36758e+06
143992	317937	4.36761e+06
144224	317937	4.36762e+06
144456	317942	4.36765e+06
144688	317946	4.36767e+06
144919	317964	4.36761e+06
145151	317982	4.36766e+06
145382	317962	4.3676e+06
145614	317976	4.36762e+06
145846	317973	4.36765e+06
146078	317971	4.36765e+06
146310	317964	4.36765e+06
146542	317959	4.36763e+06
146774	317965	4.36761e+06
147006	317963	4.3676e+06
147270	317963	4.36761e+06
147502	317953	4.36761e+06
147734	317963	4.36761e+06
147966	317963	4.36761e+06
148198	317965	4.36762e+06
148430	317955	4.36762e+06
148662	317970	4.3676e+06
148894	317971	4.36761e+06
149125	317964	4.36765e+06
149357	317965	4.36767e+06
149589	317965	4.36767e+06
149821	317964	4.36767e+06
150052	317954	4.36764e+06
150284	317932	4.36758e+06
150516	317957	4.36764e+06
150780	317961	4.36767e+06
151012	317943	4.36764e+06
151244	317942	4.36763e+06
151476	317940	4.36762e+06
151708	317956	4.36763e+06
151940	317956	4.36763e+06
152172	317949	4.36762e+06
152404	317936	4.3676e+06
152636	317943	4.36755e+06
152868	317970	4.36755e+06
153100	317974	4.36755e+06
153332	317978	4.36755e+06
153564	317978	4.36754e+06
153796	317977	4.36754e+06
154028	317964	4.36758e+06
154292	317971	4.36754e+06
154524	317978	4.36755e+06
154756	317974	4.36755e+06
154988	317975	4.36755e+06
155220	317977	4.36755e+06
155452	317978	4.36755e+06
155684	317964	4.3676e+06
155916	317964	4.36762e+06
156148	317962	4.36764e+06
156380	317958	4.36764e+06
156611	317960	4.36764e+06
156843	317961	4.36765e+06
157075	317962	4.36765e+06
157307	317963	4.36765e+06
157539	317960	4.36764e+06
157803	317960	4.36764e+06
158035	317947	4.36765e+06
158267	317929	4.36762e+06
158498	317933	4.3676e+06
158730	317950	4.36758e+06
158962	317971	4.36755e+06
159193	317976	4.36754e+06
159425	317943	4.36754e+06
159657	317923	4.36756e+06
159889	317924	4.36756e+06
160121	317922	4.36756e+06
160353	317922	4.36756e+06
160585	317925	4.36756e+06
160817	317922	4.36756e+06
161049	317921	4.36756e+06
161313	317922	4.36756e+06
161544	317921	4.36756e+06
161776	317921	4.36756e+06
162008	317925	4.36756e+06
162239	317924	4.36756e+06
162471	317931	4.36755e+06
162703	317935	4.36755e+06
162935	317934	4.36755e+06
163167	317935	4.36755e+06
163399	317935	4.36755e+06
163631	317936	4.36755e+06
163863	317936	4.36755e+06
164095	317937	4.36754e+06
164327	317935	4.36755e+06
164559	317935	4.36755e+06
164823	317935	4.36755e+06
165054	317919	4.36755e+06
165286	317920	4.36755e+06
165518	317920	4.36755e+06
165750	317922	4.36755e+06
165982	317921	4.36755e+06
166214	317921	4.36755e+06
166446	317921	4.36755e+06
166678	317921	4.36755e+06
166910	317922	4.36755e+06
167142	317922	4.36755e+06
167374	317922	4.36755e+06
167606	317922	4.36755e+06
167837	317921	4.36755e+06
168069	317921	4.36755e+06
168333	317922	4.36755e+06
168565	317923	4.36755e+06
168797	317923	4.36755e+06
169028	317921	4.36755e+06
169259	317920	4.36755e+06
169491	317919	4.36755e+06
169723	317922	4.36755e+06
169955	317923	4.36755e+06
170187	317922	4.36755e+06
170419	317922	4.36755e+06
170650	317922	4.36755e+06
170882	317922	4.36755e+06
171114	317932	4.36754e+06
171345	317972	4.36755e+06
171577	317976	4.36755e+06
171841	317977	4.36755e+06
172073	317979	4.36755e+06
172304	317981	4.36756e+06
172535	317980	4.36756e+06
172767	317968	4.36758e+06
172998	317960	4.36758e+06
173230	317959	4.36758e+06
173461	317959	4.36758e+06
173692	317955	4.36761e+06
173924	317957	4.36761e+06
174156	317955	4.36764e+06
174388	317952	4.36762e+06
174620	317942	4.36761e+06
174852	317940	4.36761e+06
175084	317941	4.36761e+06
175348	317941	4.36761e+06
175580	317942	4.36761e+06
175812	317941	4.36762e+06
176044	317941	4.36761e+06
176276	317942	4.36761e+06
176739	317942	4.36761e+06
176971	317942	4.36761e+06
177203	317942	4.36762e+06
177434	317940	4.36761e+06
177666	317939	4.36761e+06
177898	317939	4.36761e+06
178130	317940	4.36762e+06
178362	317940	4.36762e+06
178594	317940	4.36762e+06
178858	317941	4.36762e+06
179090	317941	4.36762e+06
179321	317940	4.36761e+06
179553	317942	4.36762e+06
179784	317942	4.36762e+06
180016	317941	4.36762e+06
180248	317940	4.36761e+06
180479	317940	4.36762e+06
180710	317941	4.36762e+06
180942	317941	4.36761e+06
181174	317941	4.36762e+06
181405	317940	4.3676e+06
181637	317922	4.36759e+06
181869	317928	4.36759e+06
182100	317950	4.36761e+06
182364	317944	4.36762e+06
182596	317945	4.36762e+06
182827	317945	4.36762e+06
183059	317946	4.36762e+06
183291	317927	4.36762e+06
183523	317940	4.3676e+06
183755	317940	4.36761e+06
183987	317940	4.36761e+06
184218	317939	4.3676e+06
184450	317946	4.3676e+06
184682	317940	4.3676e+06
184914	317939	4.36761e+06
185145	317940	4.36761e+06
185377	317940	4.36761e+06
185608	317940	4.36761e+06
185872	317939	4.36761e+06
186103	317940	4.36761e+06
186335	317941	4.36761e+06
186567	317940	4.36761e+06
186799	317941	4.36761e+06
187031	317940	4.36761e+06
187263	317940	4.36761e+06
187495	317940	4.3676e+06
187727	317941	4.3676e+06
187958	317941	4.36761e+06
188190	317943	4.36761e+06
188421	317941	4.36761e+06
188652	317936	4.3676e+06
188884	317936	4.3676e+06
189116	317934	4.3676e+06
189385	317936	4.3676e+06
189616	317938	4.3676e+06
189848	317938	4.3676e+06
190080	317937	4.3676e+06
190311	317937	4.3676e+06
190542	317937	4.3676e+06
190773	317939	4.3676e+06
191005	317938	4.3676e+06
191237	317938	4.3676e+06
191469	317938	4.3676e+06
191700	317937	4.3676e+06
191932	317939	4.3676e+06
192164	317939	4.3676e+06
192395	317938	4.3676e+06
192627	317938	4.3676e+06
192896	317938	4.3676e+06
193127	317938	4.3676e+06
193359	317936	4.3676e+06
193591	317936	4.3676e+06
193822	317939	4.3676e+06
194054	317936	4.3676e+06
194286	317935	4.3676e+06
194518	317935	4.36759e+06
194750	317937	4.3676e+06
194982	317937	4.3676e+06
195214	317948	4.36761e+06
195446	317953	4.36763e+06
195678	317965	4.36762e+06
195910	317964	4.36763e+06
196142	317970	4.36765e+06
196411	317971	4.36766e+06
196643	317982	4.36767e+06
196875	317968	4.36765e+06
197107	317971	4.36764e+06
197338	317969	4.36764e+06
197570	317969	4.36764e+06
197801	317968	4.36763e+06
198033	317971	4.36763e+06
198265	317979	4.36763e+06
198496	317973	4.36762e+06
198728	317971	4.36761e+06
198960	317988	4.36763e+06
199191	317987	4.36763e+06
199422	317988	4.36765e+06
199654	317986	4.36766e+06
199923	317987	4.36767e+06
200154	317967	4.36765e+06
200386	317966	4.36763e+06
200618	317959	4.36762e+06
200850	317964	4.36762e+06
201082	317966	4.36761e+06
201314	317965	4.36761e+06
201546	317983	4.36758e+06
201777	317986	4.36756e+06
202009	317983	4.36755e+06
202241	317978	4.36754e+06
202473	317986	4.36756e+06
202705	317985	4.36758e+06
202937	317971	4.36761e+06
203168	317970	4.36762e+06
203437	317971	4.36762e+06
203669	317970	4.36763e+06
203901	317972	4.36763e+06
204133	317971	4.36763e+06
204365	317972	4.36764e+06
204597	317967	4.36765e+06
204829	317956	4.36763e+06
205061	317956	4.36763e+06
205293	317956	4.36763e+06
205525	317957	4.36763e+06
205757	317956	4.36763e+06
205988	317957	4.36763e+06
206220	317955	4.36763e+06
206452	317949	4.36763e+06
206684	317948	4.36763e+06
206953	317948	4.36763e+06
207184	317948	4.36763e+06
207416	317948	4.36763e+06
207648	317948	4.36763e+06
207880	317948	4.36763e+06
208112	317949	4.36763e+06
208344	317950	4.36763e+06
208576	317948	4.36763e+06
208808	317949	4.36763e+06
209040	317949	4.36763e+06
209272	317949	4.36763e+06
209504	317949	4.36763e+06
209736	317948	4.36763e+06
209968	317949	4.36763e+06
210200	317945	4.36763e+06
210469	317948	4.36763e+06
210700	317949	4.36763e+06
210931	317949	4.36763e+06
211163	317949	4.36763e+06
211395	317948	4.36763e+06
211627	317957	4.36761e+06
211859	317964	4.36759e+06
212091	317962	4.36754e+06
212322	317970	4.36755e+06
212554	317972	4.36754e+06
212785	317973	4.36755e+06
213017	317973	4.36755e+06
213249	317968	4.36755e+06
213481	317950	4.36754e+06
213712	317930	4.36754e+06
213981	317929	4.36755e+06
214213	317928	4.36755e+06
214445	317928	4.36755e+06
214677	317927	4.36755e+06
214909	317930	4.36755e+06
215141	317929	4.36754e+06
215373	317928	4.36755e+06
215605	317928	4.36755e+06
215836	317928	4.36755e+06
216068	317929	4.36755e+06
216300	317921	4.36762e+06
216531	317930	4.36781e+06
216763	317930	4.3678e+06
216995	317927	4.36777e+06
217226	317943	4.36765e+06
217495	317970	4.36761e+06
217727	317964	4.36759e+06
217959	317951	4.36757e+06
218191	317951	4.36755e+06
218422	317947	4.36755e+06
218654	317953	4.36756e+06
218886	317946	4.36755e+06
219118	317950	4.36757e+06
219349	317973	4.36756e+06
219581	317963	4.36755e+06
219813	317963	4.36755e+06
220045	317963	4.36755e+06
220277	317961	4.36755e+06
220508	317963	4.36755e+06
220740	317964	4.36755e+06
221009	317964	4.36755e+06
221240	317964	4.36755e+06
221472	317963	4.36755e+06
221704	317963	4.36755e+06
221936	317964	4.36755e+06
222168	317972	4.36754e+06
222400	317977	4.36754e+06
222631	317975	4.36755e+06
222862	317978	4.36756e+06
223094	317984	4.36755e+06
223325	317981	4.36754e+06
223557	317975	4.36754e+06
223789	317948	4.36755e+06
224021	317942	4.36755e+06
224252	317943	4.36754e+06
224541	317942	4.36759e+06
224772	317954	4.36757e+06
225004	317945	4.36757e+06
225236	317948	4.36758e+06
225468	317949	4.36758e+06
225699	317947	4.36758e+06
225931	317947	4.36758e+06
226163	317947	4.36758e+06
226394	317946	4.36758e+06
226625	317945	4.36758e+06
226856	317948	4.36758e+06
227087	317946	4.36757e+06
227319	317946	4.36758e+06
227551	317945	4.36758e+06
227783	317946	4.36758e+06
228072	317947	4.36758e+06
228303	317944	4.36758e+06
228535	317947	4.36758e+06
228766	317948	4.36758e+06
228998	317983	4.36763e+06
229230	317983	4.36758e+06
229461	317970	4.36763e+06
229692	317984	4.36762e+06
229924	317969	4.36759e+06
230155	317970	4.36754e+06
230386	317976	4.36754e+06
230617	317978	4.36754e+06
230849	317980	4.36754e+06
231081	317981	4.36754e+06
231312	317975	4.36755e+06
231601	317981	4.36754e+06
231833	317967	4.36754e+06
232064	317965	4.36754e+06
232296	317966	4.36754e+06
232527	317984	4.36755e+06
232759	317987	4.36755e+06
232991	317984	4.36755e+06
233222	317975	4.3676e+06
233454	317966	4.36759e+06
233685	317965	4.36757e+06
233917	317966	4.36757e+06
234148	317966	4.36757e+06
234379	317966	4.36757e+06
234610	317978	4.36754e+06
234842	317979	4.36754e+06
235131	317981	4.36754e+06
235363	317979	4.36754e+06
235594	317982	4.36754e+06
235826	317979	4.36755e+06
236058	317981	4.36754e+06
236290	317984	4.36754e+06
236522	317985	4.36754e+06
236753	317985	4.36754e+06
236985	317987	4.36754e+06
237217	317983	4.36755e+06
237449	317982	4.36756e+06
237681	317973	4.36761e+06
237913	317970	4.36762e+06
238144	317972	4.36763e+06
238376	317964	4.36764e+06
238665	317980	4.36766e+06
238896	317952	4.36762e+06
239128	317944	4.36755e+06
239360	317948	4.36755e+06
239592	317949	4.36755e+06
239824	317963	4.36757e+06
240055	317963	4.36758e+06
240287	317962	4.36759e+06
240519	317967	4.36758e+06
240750	317967	4.36758e+06
240981	317968	4.36757e+06
241213	317965	4.36756e+06
241444	317955	4.36757e+06
241675	317955	4.36757e+06
241906	317955	4.36757e+06
242201	317945	4.36757e+06
242432	317945	4.36758e+06
242663	317945	4.36757e+06
242895	317945	4.36758e+06
243126	317945	4.36757e+06
243358	317945	4.36757e+06
243590	317944	4.36757e+06
243822	317945	4.36757e+06
244054	317946	4.36757e+06
244286	317945	4.36757e+06
244518	317945	4.36757e+06
244750	317944	4.36758e+06
244981	317944	4.36758e+06
245213	317944	4.36757e+06
245444	317944	4.36757e+06
245738	317944	4.36757e+06
245969	317945	4.36758e+06
246201	317944	4.36757e+06
246433	317943	4.36757e+06
246664	317944	4.36757e+06
246895	317944	4.36757e+06
247127	317945	4.36757e+06
247359	317945	4.36757e+06
247590	317944	4.36757e+06
247822	317928	4.36757e+06
248054	317927	4.36756e+06
248286	317927	4.36757e+06
248517	317926	4.36756e+06
248749	317929	4.36756e+06
248981	317925	4.36756e+06
249276	317926	4.36756e+06
249508	317927	4.36756e+06
249740	317927	4.36756e+06
249971	317927	4.36756e+06
250202	317929	4.36756e+06
250434	317929	4.36756e+06
250666	317926	4.36756e+06
250898	317926	4.36756e+06
251129	317927	4.36756e+06
251360	317926	4.36756e+06
251592	317928	4.36756e+06
251824	317928	4.36756e+06
252055	317929	4.36756e+06
252287	317927	4.36756e+06
252519	317927	4.36756e+06
252813	317927	4.36756e+06
253044	317927	4.36756e+06
253276	317927	4.36757e+06
253507	317927	4.36756e+06
253739	317927	4.36756e+06
253970	317926	4.36756e+06
254202	317926	4.36756e+06
254434	317926	4.36756e+06
254666	317926	4.36756e+06
254898	317926	4.36756e+06
255130	317926	4.36756e+06
255361	317926	4.36756e+06
255593	317927	4.36756e+06
255825	317925	4.36756e+06
256057	317925	4.36756e+06
256351	317923	4.36756e+06
256583	317924	4.36756e+06
256815	317925	4.36756e+06
257047	317926	4.36756e+06
257279	317927	4.36756e+06
257510	317928	4.36756e+06
257742	317927	4.36756e+06
257974	317926	4.36756e+06
258206	317927	4.36756e+06
258438	317929	4.36756e+06
258670	317927	4.36756e+06
258901	317928	4.36756e+06
259132	317928	4.36756e+06
259363	317928	4.36756e+06
259595	317927	4.36756e+06
259899	317929	4.36756e+06
260130	317927	4.36756e+06
260362	317928	4.36756e+06
260593	317928	4.36756e+06
260825	317928	4.36756e+06
261056	317928	4.36756e+06
261288	317929	4.36756e+06
261519	317929	4.36756e+06
261751	317927	4.36756e+06
261983	317928	4.36756e+06
262215	317927	4.36756e+06
262447	317928	4.36756e+06
262679	317928	4.36756e+06
262910	317930	4.36756e+06
263142	317929	4.36756e+06
263447	317928	4.36756e+06
263678	317929	4.36756e+06
263910	317929	4.36756e+06
264141	317929	4.36756e+06
264373	317929	4.36756e+06
264605	317929	4.36756e+06
264837	317930	4.36756e+06
265069	317930	4.36756e+06
265301	317930	4.36755e+06
265532	317938	4.36754e+06
265764	317938	4.36755e+06
265995	317939	4.36755e+06
266227	317937	4.36754e+06
266459	317937	4.36754e+06
266691	317938	4.36755e+06
266995	317938	4.36755e+06
267227	317938	4.36755e+06
267459	317939	4.36755e+06
267691	317940	4.36755e+06
267922	317938	4.36755e+06
268154	317938	4.36755e+06
268385	317938	4.36755e+06
268617	317938	4.36755e+06
268848	317937	4.36755e+06
269080	317937	4.36755e+06
269312	317934	4.36755e+06
269543	317937	4.36755e+06
269775	317937	4.36755e+06
270007	317937	4.36755e+06
270238	317936	4.36755e+06
270542	317934	4.36755e+06
270774	317933	4.36755e+06
271005	317935	4.36755e+06
271237	317937	4.36755e+06
271468	317935	4.36755e+06
271700	317934	4.36755e+06
271932	317935	4.36755e+06
272163	317935	4.36755e+06
272395	317936	4.36755e+06
272627	317937	4.36755e+06
272859	317938	4.36755e+06
273091	317937	4.36755e+06
273323	317937	4.36755e+06
273554	317937	4.36755e+06
273786	317939	4.36755e+06
274070	317938	4.36755e+06
274301	317938	4.36755e+06
274532	317937	4.36755e+06
274764	317934	4.36755e+06
274996	317936	4.36755e+06
275228	317936	4.36755e+06
275460	317935	4.36755e+06
275692	317934	4.36755e+06
275924	317935	4.36755e+06
276156	317936	4.36755e+06
276388	317937	4.36755e+06
276620	317937	4.36755e+06
276852	317935	4.36755e+06
277083	317935	4.36755e+06
277315	317937	4.36755e+06
277599	317935	4.36755e+06
277830	317936	4.36754e+06
278061	317937	4.36755e+06
278293	317935	4.36755e+06
278525	317936	4.36755e+06
278756	317935	4.36755e+06
278988	317933	4.36754e+06
279220	317938	4.36755e+06
279452	317935	4.36754e+06
279684	317934	4.36754e+06
279916	317936	4.36754e+06
280148	317934	4.36754e+06
280380	317935	4.36755e+06
280612	317934	4.36754e+06
280843	317935	4.36754e+06
281128	317935	4.36754e+06
281360	317935	4.36754e+06
281591	317935	4.36755e+06
281823	317934	4.36755e+06
282055	317936	4.36754e+06
282287	317935	4.36754e+06
282518	317935	4.36754e+06
282749	317936	4.36754e+06
282981	317936	4.36754e+06
283212	317937	4.36754e+06
283443	317937	4.36754e+06
283675	317937	4.36754e+06
283907	317937	4.36754e+06
284139	317937	4.36754e+06
284371	317937	4.36754e+06
284655	317936	4.36754e+06
284886	317937	4.36754e+06
285118	317937	4.36754e+06
285350	317940	4.36755e+06
285581	317942	4.36755e+06
285813	317942	4.36755e+06
286045	317939	4.36755e+06
286276	317941	4.36755e+06
286508	317941	4.36755e+06
286740	317941	4.36755e+06
286971	317939	4.36755e+06
287203	317939	4.36755e+06
287435	317941	4.36755e+06
287666	317946	4.36755e+06
287898	317959	4.36759e+06
288182	317972	4.36761e+06
288414	317977	4.36765e+06
288646	317977	4.36763e+06
288878	317971	4.3676e+06
289110	317968	4.3676e+06
289342	317966	4.36761e+06
289574	317945	4.36762e+06
289805	317967	4.3676e+06
290037	317977	4.36756e+06
290268	317932	4.36771e+06
290500	317929	4.36781e+06
290732	317931	4.3678e+06
290964	317930	4.36781e+06
291196	317929	4.36781e+06
291428	317928	4.36781e+06
291712	317928	4.36781e+06
291944	317928	4.3678e+06
292176	317927	4.3678e+06
292408	317928	4.3678e+06
292640	317926	4.36781e+06
292872	317932	4.36781e+06
293103	317932	4.36781e+06
293335	317926	4.36781e+06
293567	317924	4.36773e+06
293798	317956	4.36767e+06
294030	317974	4.36767e+06
294261	317969	4.36766e+06
294493	317967	4.36765e+06
294724	317960	4.36763e+06
294955	317963	4.36763e+06
295240	317968	4.36767e+06
295471	317969	4.36766e+06
295703	317961	4.36762e+06
295934	317960	4.36764e+06
296166	317976	4.36766e+06
296398	317987	4.36767e+06
296629	317961	4.36767e+06
296861	317956	4.36766e+06
297093	317957	4.36766e+06
297325	317949	4.36765e+06
297557	317930	4.36761e+06
297789	317931	4.36759e+06
298020	317923	4.36755e+06
298252	317935	4.36754e+06
298484	317974	4.36755e+06
298769	317978	4.36754e+06
299001	317981	4.36755e+06
299233	317983	4.36757e+06
299465	317959	4.36763e+06
299696	317959	4.36763e+06
299928	317952	4.36765e+06
300159	317959	4.36766e+06
300391	317963	4.36766e+06
300623	317960	4.36766e+06
300854	317962	4.36764e+06
301086	317961	4.36764e+06
301318	317956	4.36764e+06
301549	317960	4.36765e+06
301781	317958	4.36765e+06
302013	317950	4.36764e+06
302297	317948	4.36765e+06
302529	317953	4.36768e+06
302761	317954	4.36768e+06
302993	317964	4.36768e+06
303225	317959	4.36767e+06
303457	317959	4.36767e+06
303688	317959	4.36766e+06
303920	317957	4.36766e+06
304152	317958	4.36765e+06
304383	317958	4.36767e+06
304615	317960	4.36766e+06
304847	317961	4.36765e+06
305078	317960	4.36765e+06
305310	317960	4.36765e+06
305541	317965	4.36765e+06
305826	317957	4.36765e+06
306058	317951	4.36766e+06
306289	317951	4.36766e+06
306521	317951	4.36766e+06
306753	317952	4.36766e+06
306985	317951	4.36766e+06
307216	317950	4.36766e+06
307447	317950	4.36766e+06
307679	317950	4.36766e+06
307910	317949	4.36766e+06
308142	317948	4.36766e+06
308374	317948	4.36766e+06
308606	317951	4.36766e+06
308837	317952	4.36766e+06
309069	317951	4.36766e+06
309353	317951	4.36766e+06
309585	317949	4.36766e+06
309817	317951	4.36766e+06
310048	317950	4.36766e+06
310280	317950	4.36766e+06
310512	317948	4.36766e+06
310743	317949	4.36766e+06
310975	317950	4.36766e+06
311207	317951	4.36766e+06
311438	317950	4.36766e+06
311670	317951	4.36766e+06
311901	317951	4.36766e+06
312133	317950	4.36765e+06
312365	317951	4.36766e+06
312597	317951	4.36766e+06
