# Supplementary material for: Effects of Number of Animals Monitored on Representations of Cattle Group Movement Characteristics and Spatial Occupancy
Source: PLoS One. 2015 Feb 3;10(2):e0113117. doi: 10.1371/journal.pone.0113117 (PMC4315582; doi:10.1371/journal.pone.0113117)
Supplement: S1 File — (ZIP) [file pone.0113117.s001.zip › File S1/GPS data of Group B/M0163.xlsx]

## Sheet: Sheet1
Time	X	Y
0	317955	4.3678e+06
463	317951	4.36778e+06
723	317945	4.36773e+06
955	317946	4.3677e+06
1186	317946	4.36769e+06
1418	317953	4.36769e+06
1650	317959	4.36769e+06
1882	317961	4.3677e+06
2114	317963	4.3677e+06
2346	317966	4.3677e+06
2578	317967	4.36771e+06
2810	317971	4.36771e+06
3041	317971	4.36771e+06
3273	317976	4.36771e+06
3504	317977	4.36771e+06
3736	317976	4.3677e+06
3968	317974	4.3677e+06
4228	317967	4.36769e+06
4460	317946	4.36769e+06
4692	317945	4.36769e+06
4923	317935	4.36769e+06
5155	317934	4.36769e+06
5386	317933	4.36769e+06
5617	317933	4.36769e+06
5849	317934	4.36769e+06
6081	317934	4.36769e+06
6313	317934	4.36769e+06
6544	317935	4.36769e+06
6776	317936	4.36769e+06
7008	317935	4.36769e+06
7239	317936	4.36769e+06
7470	317935	4.36769e+06
7730	317935	4.36769e+06
7962	317935	4.36769e+06
8193	317934	4.36769e+06
8425	317933	4.36769e+06
8656	317935	4.36769e+06
8888	317933	4.36769e+06
9120	317934	4.36769e+06
9352	317936	4.36769e+06
9584	317935	4.36769e+06
9815	317939	4.36769e+06
10047	317936	4.36769e+06
10278	317936	4.36769e+06
10510	317937	4.36769e+06
10742	317937	4.36769e+06
10973	317929	4.36769e+06
11234	317931	4.3677e+06
11465	317933	4.3677e+06
11696	317933	4.36771e+06
11928	317929	4.36771e+06
12160	317932	4.36771e+06
12391	317932	4.36771e+06
12622	317932	4.36771e+06
12854	317932	4.36771e+06
13086	317932	4.36771e+06
13318	317930	4.36771e+06
13550	317931	4.36771e+06
13781	317932	4.36771e+06
14013	317932	4.36771e+06
14245	317931	4.36771e+06
14477	317931	4.36771e+06
14737	317930	4.36771e+06
14969	317932	4.36771e+06
15200	317932	4.36771e+06
15432	317931	4.36771e+06
15664	317932	4.3677e+06
15895	317932	4.3677e+06
16126	317932	4.36771e+06
16358	317931	4.36771e+06
16590	317932	4.36771e+06
16822	317932	4.36771e+06
17053	317932	4.36771e+06
17285	317931	4.36771e+06
17516	317932	4.36771e+06
17748	317932	4.36771e+06
17980	317932	4.36771e+06
18240	317933	4.36771e+06
18471	317933	4.36771e+06
18703	317933	4.36771e+06
18934	317933	4.36771e+06
19165	317933	4.36771e+06
19397	317933	4.3677e+06
19629	317934	4.3677e+06
19860	317934	4.36771e+06
20092	317934	4.36771e+06
20324	317933	4.3677e+06
20556	317932	4.3677e+06
20787	317931	4.3677e+06
21019	317930	4.3677e+06
21250	317934	4.3677e+06
21482	317933	4.3677e+06
21743	317930	4.3677e+06
21975	317930	4.3677e+06
22207	317930	4.3677e+06
22439	317931	4.36771e+06
22671	317931	4.3677e+06
22903	317931	4.3677e+06
23135	317932	4.3677e+06
23367	317931	4.3677e+06
23599	317932	4.3677e+06
23831	317932	4.3677e+06
24063	317931	4.3677e+06
24295	317930	4.3677e+06
24527	317931	4.3677e+06
24758	317939	4.36769e+06
24990	317941	4.36769e+06
25250	317950	4.3677e+06
25482	317957	4.36771e+06
25713	317969	4.36772e+06
25945	317972	4.36772e+06
26177	317971	4.36774e+06
26409	317981	4.36775e+06
26640	317982	4.36775e+06
26872	317989	4.36776e+06
27103	317990	4.36776e+06
27335	317993	4.36777e+06
27566	317993	4.36777e+06
27797	317994	4.36777e+06
28028	317991	4.36776e+06
28260	317987	4.36775e+06
28491	317991	4.36775e+06
28751	317993	4.36778e+06
28982	317995	4.36778e+06
29214	317994	4.36779e+06
29446	317987	4.36779e+06
29678	317983	4.36779e+06
29910	317974	4.36779e+06
30142	317957	4.36778e+06
30373	317955	4.36777e+06
30605	317955	4.36777e+06
30836	317950	4.36777e+06
31068	317951	4.36777e+06
31300	317945	4.36778e+06
31532	317939	4.36778e+06
31763	317930	4.36779e+06
31995	317930	4.36779e+06
32254	317932	4.36778e+06
32486	317930	4.36778e+06
32717	317932	4.36778e+06
32949	317931	4.36778e+06
33181	317932	4.36778e+06
33413	317931	4.36778e+06
33644	317931	4.36778e+06
33875	317932	4.36778e+06
34107	317933	4.36778e+06
34339	317930	4.36778e+06
34571	317930	4.36778e+06
34802	317928	4.36777e+06
35033	317929	4.36777e+06
35265	317929	4.36777e+06
35497	317928	4.36777e+06
35756	317929	4.36777e+06
35988	317928	4.36776e+06
36220	317929	4.36777e+06
36452	317929	4.36777e+06
36683	317930	4.36777e+06
36915	317929	4.36777e+06
37146	317930	4.36777e+06
37377	317931	4.36777e+06
37609	317930	4.36776e+06
37841	317930	4.36776e+06
38072	317937	4.36778e+06
38304	317938	4.36778e+06
38535	317964	4.36778e+06
38767	317967	4.36778e+06
38999	317974	4.36778e+06
39258	317972	4.36777e+06
39489	317970	4.36778e+06
39721	317955	4.3678e+06
39953	317949	4.3678e+06
40185	317943	4.3678e+06
40417	317929	4.36781e+06
40649	317927	4.3678e+06
40880	317927	4.3678e+06
41112	317927	4.3678e+06
41344	317928	4.3678e+06
41576	317930	4.3678e+06
41807	317930	4.3678e+06
42039	317930	4.3678e+06
42271	317928	4.3678e+06
42503	317928	4.3678e+06
42762	317929	4.3678e+06
42994	317930	4.3678e+06
43225	317930	4.3678e+06
43457	317930	4.3678e+06
43688	317930	4.3678e+06
43920	317931	4.3678e+06
44151	317928	4.3678e+06
44383	317928	4.3678e+06
44615	317927	4.3678e+06
44847	317930	4.3678e+06
45078	317930	4.3678e+06
45310	317928	4.3678e+06
45542	317930	4.3678e+06
45774	317930	4.3678e+06
46006	317930	4.3678e+06
46265	317930	4.3678e+06
46497	317930	4.3678e+06
46729	317927	4.3678e+06
46961	317931	4.3678e+06
47192	317933	4.3678e+06
47424	317932	4.36781e+06
47656	317930	4.36781e+06
47888	317933	4.36781e+06
48119	317939	4.36781e+06
48351	317946	4.36781e+06
48583	317951	4.36781e+06
48815	317954	4.3678e+06
49047	317944	4.3678e+06
49279	317943	4.3678e+06
49511	317940	4.36778e+06
49770	317937	4.36774e+06
50001	317934	4.36772e+06
50233	317925	4.36769e+06
50464	317952	4.3677e+06
50696	317964	4.36771e+06
50927	317971	4.36773e+06
51159	317977	4.36776e+06
51391	317982	4.36777e+06
51623	317993	4.3678e+06
51855	317979	4.3678e+06
52086	317976	4.3678e+06
52318	317929	4.3678e+06
52550	317926	4.36781e+06
52782	317932	4.3678e+06
53014	317931	4.3678e+06
53273	317931	4.3678e+06
53505	317936	4.36779e+06
53737	317936	4.36779e+06
53968	317941	4.36779e+06
54200	317944	4.36779e+06
54431	317946	4.36779e+06
54663	317948	4.36778e+06
54894	317947	4.36777e+06
55126	317945	4.36777e+06
55358	317944	4.36777e+06
55590	317948	4.36777e+06
55821	317952	4.36777e+06
56052	317959	4.36777e+06
56284	317958	4.36778e+06
56515	317956	4.36779e+06
56774	317956	4.3678e+06
57006	317945	4.36779e+06
57237	317948	4.36779e+06
57469	317947	4.36778e+06
57700	317945	4.36778e+06
57932	317939	4.36777e+06
58163	317937	4.36775e+06
58395	317934	4.36775e+06
58627	317936	4.36773e+06
58859	317939	4.36772e+06
59090	317941	4.36772e+06
59322	317950	4.36771e+06
59553	317974	4.3677e+06
59785	317983	4.3677e+06
60017	317983	4.3677e+06
60276	317982	4.36771e+06
60508	317987	4.36774e+06
60739	317985	4.36775e+06
60971	317983	4.36775e+06
61202	317971	4.36776e+06
61434	317972	4.36777e+06
61666	317972	4.36777e+06
61898	317972	4.36777e+06
62129	317972	4.36777e+06
62361	317974	4.36777e+06
62592	317983	4.36777e+06
62824	317984	4.36777e+06
63056	317977	4.36776e+06
63288	317958	4.36775e+06
63519	317960	4.36773e+06
63778	317963	4.36769e+06
64010	317961	4.36769e+06
64242	317963	4.36768e+06
64474	317962	4.36769e+06
64705	317960	4.3677e+06
64936	317958	4.36772e+06
65168	317960	4.36776e+06
65400	317968	4.36777e+06
65632	317969	4.36778e+06
65863	317931	4.36781e+06
66095	317932	4.36781e+06
66326	317945	4.3678e+06
66557	317960	4.3678e+06
66789	317974	4.36779e+06
67020	317975	4.36779e+06
67280	317981	4.36778e+06
67511	317983	4.36777e+06
67743	317986	4.36777e+06
67974	317987	4.36776e+06
68206	317988	4.36776e+06
68438	317986	4.36776e+06
68669	317984	4.36775e+06
68901	317983	4.36775e+06
69133	317990	4.36775e+06
69365	317991	4.36775e+06
69596	317985	4.36777e+06
69828	317985	4.36777e+06
70060	317987	4.36777e+06
70291	317984	4.36777e+06
70523	317970	4.36777e+06
70782	317963	4.36777e+06
71013	317961	4.36776e+06
71245	317959	4.36776e+06
71477	317958	4.36776e+06
71709	317956	4.36777e+06
71941	317950	4.36777e+06
72172	317949	4.36777e+06
72403	317950	4.36777e+06
72635	317950	4.36777e+06
72867	317949	4.36777e+06
73099	317948	4.36777e+06
73330	317947	4.36777e+06
73562	317947	4.36777e+06
73794	317947	4.36777e+06
74025	317947	4.36777e+06
74285	317947	4.36777e+06
74516	317947	4.36777e+06
74748	317946	4.36777e+06
74979	317948	4.36777e+06
75210	317948	4.36777e+06
75441	317947	4.36776e+06
75672	317947	4.36777e+06
75904	317951	4.36776e+06
76136	317950	4.36776e+06
76367	317953	4.36777e+06
76598	317951	4.36777e+06
76829	317953	4.36777e+06
77061	317953	4.36776e+06
77293	317952	4.36777e+06
77525	317953	4.36777e+06
77784	317953	4.36777e+06
78016	317953	4.36777e+06
78248	317952	4.36777e+06
78480	317953	4.36777e+06
78711	317953	4.36777e+06
78943	317954	4.36777e+06
79174	317952	4.36777e+06
79406	317952	4.36777e+06
79638	317953	4.36777e+06
79869	317953	4.36777e+06
80101	317953	4.36777e+06
80332	317953	4.36777e+06
80564	317952	4.36777e+06
80795	317951	4.36777e+06
81026	317950	4.36777e+06
81285	317951	4.36777e+06
81517	317949	4.36777e+06
81749	317951	4.36777e+06
81981	317951	4.36777e+06
82212	317951	4.36777e+06
82444	317952	4.36777e+06
82676	317953	4.36776e+06
82908	317953	4.36776e+06
83140	317953	4.36776e+06
83371	317954	4.36776e+06
83603	317949	4.36775e+06
83834	317970	4.36772e+06
84066	317967	4.36771e+06
84297	317967	4.36771e+06
84529	317966	4.36772e+06
84788	317967	4.36771e+06
85019	317964	4.36772e+06
85251	317968	4.36772e+06
85483	317970	4.36772e+06
85715	317971	4.36773e+06
85947	317972	4.36773e+06
86178	317976	4.36773e+06
86409	317980	4.36775e+06
86641	317981	4.36775e+06
86873	317983	4.36776e+06
87104	317983	4.36776e+06
87336	317983	4.36776e+06
87567	317982	4.36777e+06
87799	317983	4.36777e+06
88030	317980	4.36777e+06
88289	317980	4.36777e+06
88521	317982	4.36777e+06
88752	317981	4.36777e+06
88983	317970	4.36777e+06
89215	317948	4.36771e+06
89447	317940	4.3677e+06
89678	317933	4.36768e+06
89910	317937	4.36769e+06
90141	317938	4.36769e+06
90373	317938	4.36768e+06
90605	317937	4.36769e+06
90837	317937	4.36769e+06
91068	317938	4.36769e+06
91299	317938	4.36769e+06
91531	317938	4.36768e+06
91791	317937	4.36768e+06
92023	317938	4.36768e+06
92255	317937	4.36768e+06
92486	317938	4.36768e+06
92718	317938	4.36768e+06
92949	317938	4.36768e+06
93181	317938	4.36768e+06
93413	317937	4.36769e+06
93645	317937	4.36768e+06
93877	317936	4.36768e+06
94109	317937	4.36768e+06
94341	317935	4.36768e+06
94572	317935	4.36769e+06
94804	317936	4.36768e+06
95036	317932	4.36768e+06
95295	317938	4.36768e+06
95526	317935	4.36768e+06
95758	317936	4.36769e+06
95989	317935	4.36769e+06
96221	317938	4.36769e+06
96453	317937	4.36769e+06
96685	317937	4.36768e+06
96917	317936	4.36769e+06
97149	317936	4.36769e+06
97380	317936	4.36769e+06
97611	317936	4.36768e+06
97843	317936	4.36769e+06
98075	317935	4.36768e+06
98306	317935	4.36768e+06
98538	317935	4.36769e+06
98797	317935	4.36769e+06
99029	317934	4.36768e+06
99260	317934	4.36769e+06
99491	317931	4.36769e+06
99723	317931	4.36769e+06
99955	317930	4.36769e+06
100186	317937	4.36769e+06
100418	317936	4.36769e+06
100649	317932	4.36768e+06
100881	317935	4.36769e+06
101112	317934	4.36769e+06
101344	317936	4.36769e+06
101575	317936	4.36769e+06
101807	317938	4.36769e+06
102038	317937	4.36769e+06
102297	317937	4.36769e+06
102529	317937	4.36769e+06
102761	317937	4.36769e+06
102993	317937	4.36769e+06
103225	317935	4.36769e+06
103457	317935	4.36769e+06
103689	317935	4.36769e+06
103921	317938	4.36769e+06
104153	317937	4.36769e+06
104385	317937	4.36769e+06
104617	317936	4.36768e+06
104849	317936	4.36768e+06
105080	317937	4.36768e+06
105312	317937	4.36768e+06
105543	317937	4.36768e+06
105802	317935	4.36769e+06
106034	317936	4.36769e+06
106266	317937	4.36768e+06
106498	317937	4.36768e+06
106729	317932	4.36768e+06
106961	317938	4.36768e+06
107193	317937	4.36768e+06
107424	317936	4.36768e+06
107656	317933	4.36768e+06
107888	317933	4.36768e+06
108120	317934	4.36768e+06
108352	317935	4.36768e+06
108583	317934	4.36768e+06
108815	317935	4.36768e+06
109047	317936	4.36768e+06
109305	317936	4.36768e+06
109537	317934	4.36768e+06
109769	317934	4.36768e+06
110001	317937	4.36768e+06
110232	317937	4.36768e+06
110464	317937	4.36768e+06
110696	317937	4.36768e+06
110928	317938	4.36768e+06
111160	317934	4.36768e+06
111392	317929	4.3677e+06
111623	317936	4.36775e+06
111855	317938	4.36777e+06
112087	317938	4.36778e+06
112319	317945	4.36778e+06
112550	317946	4.36778e+06
112808	317959	4.36779e+06
113040	317960	4.36779e+06
113272	317963	4.36779e+06
113503	317954	4.3678e+06
113735	317956	4.3678e+06
113967	317958	4.3678e+06
114199	317958	4.3678e+06
114431	317956	4.3678e+06
114663	317956	4.3678e+06
114895	317957	4.3678e+06
115126	317958	4.3678e+06
115358	317957	4.3678e+06
115590	317961	4.36781e+06
115822	317963	4.36781e+06
116054	317968	4.36781e+06
116312	317969	4.36781e+06
116544	317968	4.3678e+06
116776	317972	4.3678e+06
117008	317974	4.3678e+06
117239	317970	4.36781e+06
117471	317961	4.36781e+06
117703	317944	4.36781e+06
117935	317944	4.3678e+06
118167	317946	4.3678e+06
118398	317944	4.3678e+06
118629	317935	4.36778e+06
118860	317930	4.36776e+06
119092	317929	4.36776e+06
119324	317927	4.36775e+06
119556	317931	4.36775e+06
119814	317934	4.36776e+06
120046	317937	4.36776e+06
120278	317936	4.36776e+06
120509	317942	4.36777e+06
120740	317945	4.36777e+06
120972	317945	4.36778e+06
121203	317943	4.36778e+06
121435	317940	4.36778e+06
121667	317937	4.36778e+06
121898	317936	4.36779e+06
122130	317937	4.36779e+06
122362	317938	4.36779e+06
122594	317936	4.36778e+06
122825	317937	4.36779e+06
123057	317936	4.36779e+06
123316	317937	4.36778e+06
123547	317938	4.36779e+06
123779	317931	4.36781e+06
124010	317932	4.3678e+06
124242	317930	4.36779e+06
124474	317931	4.36778e+06
124706	317934	4.36778e+06
124937	317935	4.36778e+06
125169	317935	4.36778e+06
125401	317936	4.36777e+06
125632	317939	4.36777e+06
125864	317940	4.36777e+06
126096	317949	4.36777e+06
126328	317953	4.36777e+06
126559	317955	4.36776e+06
126817	317958	4.36777e+06
127049	317962	4.36777e+06
127281	317971	4.36777e+06
127512	317973	4.36778e+06
127744	317970	4.36777e+06
127975	317972	4.36778e+06
128207	317974	4.36778e+06
128438	317973	4.36779e+06
128670	317975	4.36779e+06
128902	317975	4.3678e+06
129134	317956	4.36779e+06
129366	317954	4.36779e+06
129598	317959	4.36778e+06
129829	317967	4.36778e+06
130061	317967	4.36777e+06
130319	317961	4.36777e+06
130551	317943	4.36777e+06
130783	317944	4.36777e+06
131015	317944	4.36777e+06
131246	317944	4.36777e+06
131477	317943	4.36777e+06
131709	317944	4.36777e+06
131941	317944	4.36777e+06
132172	317943	4.36777e+06
132404	317944	4.36777e+06
132636	317943	4.36777e+06
132868	317943	4.36777e+06
133100	317943	4.36777e+06
133332	317942	4.36777e+06
133563	317942	4.36777e+06
133827	317943	4.36777e+06
134059	317943	4.36777e+06
134291	317943	4.36777e+06
134522	317943	4.36777e+06
134753	317943	4.36777e+06
134984	317942	4.36777e+06
135216	317944	4.36777e+06
135448	317944	4.36777e+06
135680	317957	4.36776e+06
135912	317986	4.36774e+06
136144	317986	4.36772e+06
136375	317983	4.36771e+06
136607	317982	4.36771e+06
136839	317984	4.36769e+06
137070	317983	4.36769e+06
137334	317980	4.36768e+06
137566	317979	4.36768e+06
137797	317976	4.36768e+06
138029	317977	4.36768e+06
138261	317977	4.36768e+06
138493	317981	4.36767e+06
138725	317988	4.36768e+06
138957	317994	4.36774e+06
139189	317983	4.36776e+06
139421	317986	4.36777e+06
139653	317988	4.36778e+06
139885	317982	4.36779e+06
140116	317983	4.3678e+06
140348	317990	4.3678e+06
140579	317996	4.3678e+06
140843	317989	4.36779e+06
141075	317990	4.36778e+06
141307	317953	4.3678e+06
141538	317932	4.36781e+06
141769	317931	4.36781e+06
142001	317931	4.3678e+06
142233	317933	4.36781e+06
142464	317931	4.3678e+06
142696	317931	4.36781e+06
142928	317944	4.3678e+06
143160	317944	4.3678e+06
143392	317944	4.3678e+06
143624	317929	4.36766e+06
143856	317938	4.3676e+06
144088	317942	4.36761e+06
144352	317953	4.36761e+06
144583	317959	4.36762e+06
144814	317961	4.36761e+06
145046	317969	4.36765e+06
145278	317960	4.36764e+06
145510	317958	4.36765e+06
145742	317959	4.36765e+06
145974	317960	4.36762e+06
146206	317964	4.36762e+06
146438	317968	4.36762e+06
146670	317965	4.36762e+06
146902	317948	4.36762e+06
147134	317947	4.36762e+06
147366	317945	4.36762e+06
147598	317952	4.36763e+06
147862	317950	4.36764e+06
148093	317957	4.36764e+06
148325	317939	4.36765e+06
148557	317939	4.36763e+06
148789	317934	4.36761e+06
149021	317964	4.36761e+06
149253	317954	4.36763e+06
149484	317949	4.36764e+06
149715	317941	4.36766e+06
149947	317942	4.36763e+06
150179	317954	4.36755e+06
150410	317962	4.36758e+06
150642	317952	4.36761e+06
150874	317949	4.36762e+06
151105	317951	4.36761e+06
151369	317951	4.36761e+06
151601	317947	4.36761e+06
151832	317934	4.36761e+06
152063	317954	4.36759e+06
152295	317938	4.36759e+06
152527	317934	4.36759e+06
152759	317924	4.36758e+06
152991	317927	4.36758e+06
153222	317945	4.36761e+06
153454	317948	4.36763e+06
153686	317941	4.3676e+06
153917	317941	4.36757e+06
154149	317943	4.36754e+06
154381	317972	4.36754e+06
154612	317968	4.36758e+06
154876	317969	4.36758e+06
155107	317967	4.36758e+06
155339	317967	4.36758e+06
155570	317966	4.36762e+06
155802	317963	4.36763e+06
156034	317962	4.36763e+06
156266	317960	4.36763e+06
156498	317939	4.36763e+06
156730	317926	4.36764e+06
156962	317933	4.36763e+06
157193	317943	4.36764e+06
157425	317942	4.36764e+06
157657	317941	4.36764e+06
157889	317941	4.36764e+06
158121	317943	4.36764e+06
158385	317934	4.36761e+06
158617	317959	4.36759e+06
158849	317967	4.36758e+06
159081	317975	4.36755e+06
159313	317974	4.36754e+06
159545	317967	4.36754e+06
159777	317965	4.36755e+06
160009	317964	4.36756e+06
160240	317958	4.36759e+06
160472	317923	4.36758e+06
160704	317931	4.36754e+06
160935	317926	4.36755e+06
161166	317925	4.36755e+06
161398	317926	4.36755e+06
161629	317926	4.36755e+06
161893	317925	4.36755e+06
162125	317926	4.36755e+06
162357	317927	4.36755e+06
162589	317928	4.36755e+06
162821	317927	4.36755e+06
163052	317927	4.36755e+06
163284	317927	4.36755e+06
163516	317927	4.36755e+06
163748	317927	4.36755e+06
163980	317925	4.36755e+06
164212	317925	4.36755e+06
164443	317926	4.36755e+06
164675	317928	4.36755e+06
164907	317926	4.36756e+06
165138	317928	4.36755e+06
165402	317928	4.36755e+06
165634	317926	4.36755e+06
165866	317931	4.36757e+06
166098	317931	4.36757e+06
166329	317927	4.36758e+06
166560	317961	4.36763e+06
166791	317962	4.36764e+06
167023	317962	4.36767e+06
167255	317968	4.36764e+06
167487	317967	4.36763e+06
167719	317969	4.36763e+06
167951	317958	4.36764e+06
168182	317958	4.36764e+06
168414	317959	4.36764e+06
168646	317959	4.36764e+06
168910	317956	4.36763e+06
169142	317955	4.3676e+06
169374	317956	4.36757e+06
169605	317934	4.36757e+06
169837	317934	4.36757e+06
170069	317934	4.36757e+06
170301	317935	4.36757e+06
170533	317934	4.36757e+06
170765	317933	4.36757e+06
170997	317934	4.36757e+06
171228	317935	4.36757e+06
171460	317935	4.36757e+06
171692	317936	4.36757e+06
171924	317935	4.36757e+06
172156	317935	4.36757e+06
172420	317936	4.36757e+06
172652	317936	4.36757e+06
172884	317935	4.36757e+06
173116	317937	4.36757e+06
173347	317937	4.36757e+06
173579	317936	4.36758e+06
173810	317943	4.36762e+06
174042	317941	4.36762e+06
174274	317944	4.36763e+06
174506	317948	4.36763e+06
174738	317958	4.36763e+06
174970	317960	4.36764e+06
175202	317952	4.36765e+06
175434	317954	4.36766e+06
175666	317953	4.36766e+06
175930	317954	4.36766e+06
176162	317954	4.36766e+06
176394	317956	4.36766e+06
176626	317956	4.36766e+06
176858	317952	4.36767e+06
177090	317936	4.36766e+06
177321	317942	4.36763e+06
177553	317942	4.36763e+06
177785	317941	4.36763e+06
178016	317941	4.36763e+06
178248	317941	4.36763e+06
178480	317942	4.36763e+06
178712	317942	4.36763e+06
178944	317941	4.36763e+06
179176	317943	4.36764e+06
179440	317941	4.36764e+06
179672	317942	4.36763e+06
179904	317942	4.36763e+06
180136	317941	4.36763e+06
180367	317940	4.36763e+06
180598	317939	4.36764e+06
180830	317940	4.36763e+06
181062	317940	4.36763e+06
181293	317939	4.36763e+06
181524	317935	4.36763e+06
181756	317943	4.36762e+06
181987	317952	4.36762e+06
182219	317958	4.36763e+06
182451	317958	4.36762e+06
182683	317952	4.36761e+06
182947	317948	4.36761e+06
183179	317954	4.36761e+06
183411	317955	4.36762e+06
183643	317951	4.36761e+06
183875	317935	4.36761e+06
184107	317930	4.36761e+06
184339	317930	4.36761e+06
184571	317929	4.36761e+06
184803	317930	4.36761e+06
185035	317929	4.36761e+06
185266	317929	4.36761e+06
185498	317930	4.36761e+06
185730	317928	4.36761e+06
185962	317928	4.36761e+06
186194	317929	4.36761e+06
186458	317928	4.36761e+06
186690	317929	4.36761e+06
186922	317929	4.36761e+06
187154	317928	4.36761e+06
187385	317931	4.36761e+06
187617	317930	4.36761e+06
187848	317930	4.36761e+06
188080	317930	4.36761e+06
188311	317930	4.36761e+06
188543	317929	4.36761e+06
188775	317929	4.36761e+06
189007	317929	4.36761e+06
189238	317930	4.36761e+06
189470	317930	4.36761e+06
189701	317930	4.36761e+06
189970	317929	4.36761e+06
190202	317929	4.36761e+06
190434	317929	4.36761e+06
190665	317930	4.36761e+06
190897	317930	4.36761e+06
191129	317932	4.36761e+06
191361	317926	4.36761e+06
191592	317928	4.36761e+06
191824	317927	4.36761e+06
192056	317927	4.36761e+06
192288	317927	4.36761e+06
192520	317928	4.36761e+06
192751	317930	4.36761e+06
192983	317929	4.36761e+06
193215	317932	4.36761e+06
193484	317930	4.36761e+06
193716	317927	4.36761e+06
193948	317926	4.3676e+06
194179	317927	4.3676e+06
194411	317928	4.36761e+06
194642	317929	4.36761e+06
194874	317926	4.36761e+06
195106	317929	4.36761e+06
195338	317925	4.36761e+06
195570	317930	4.36761e+06
195801	317935	4.36764e+06
196032	317936	4.36765e+06
196264	317964	4.36768e+06
196496	317982	4.36766e+06
196728	317978	4.36764e+06
196998	317978	4.36764e+06
197230	317972	4.36763e+06
197461	317973	4.36763e+06
197693	317971	4.36763e+06
197924	317970	4.36762e+06
198156	317970	4.36762e+06
198387	317971	4.36762e+06
198619	317976	4.3676e+06
198851	317970	4.36761e+06
199083	317973	4.36762e+06
199315	317969	4.36766e+06
199546	317966	4.36767e+06
199778	317989	4.36767e+06
200009	317983	4.3676e+06
200241	317963	4.36761e+06
200510	317965	4.36763e+06
200742	317971	4.36763e+06
200973	317962	4.36766e+06
201205	317961	4.36766e+06
201436	317961	4.36766e+06
201667	317961	4.36766e+06
201899	317961	4.36765e+06
202131	317959	4.36764e+06
202363	317956	4.36764e+06
202595	317955	4.36763e+06
202827	317960	4.36761e+06
203058	317958	4.36764e+06
203290	317957	4.36766e+06
203522	317928	4.36781e+06
203753	317930	4.36781e+06
204023	317944	4.3678e+06
204255	317945	4.36776e+06
204487	317976	4.36766e+06
204719	317966	4.36762e+06
204951	317950	4.36761e+06
205183	317954	4.36763e+06
205415	317945	4.36762e+06
205647	317946	4.36761e+06
205879	317948	4.36763e+06
206110	317962	4.36765e+06
206342	317965	4.36766e+06
206573	317965	4.36766e+06
206805	317959	4.36764e+06
207037	317958	4.36763e+06
207269	317960	4.36762e+06
207538	317954	4.3676e+06
207770	317948	4.36761e+06
208002	317946	4.36761e+06
208234	317946	4.36761e+06
208466	317945	4.36761e+06
208698	317945	4.36761e+06
208929	317945	4.36762e+06
209161	317946	4.36761e+06
209393	317947	4.36761e+06
209625	317947	4.36761e+06
209856	317946	4.36761e+06
210088	317945	4.36761e+06
210320	317947	4.36761e+06
210552	317946	4.36761e+06
210784	317947	4.36761e+06
211053	317947	4.36761e+06
211285	317946	4.36761e+06
211517	317950	4.36761e+06
211749	317955	4.36761e+06
211981	317958	4.3676e+06
212213	317960	4.36761e+06
212445	317965	4.3676e+06
212677	317972	4.36759e+06
212909	317967	4.36757e+06
213141	317974	4.36755e+06
213372	317975	4.36755e+06
213604	317974	4.36755e+06
213836	317977	4.36755e+06
214068	317965	4.36757e+06
214300	317967	4.36759e+06
214569	317971	4.3676e+06
214801	317968	4.36761e+06
215033	317971	4.36761e+06
215265	317977	4.36762e+06
215497	317983	4.36765e+06
215729	317981	4.36764e+06
215961	317979	4.3676e+06
216192	317981	4.3676e+06
216424	317980	4.36762e+06
216656	317979	4.36762e+06
216888	317975	4.36764e+06
217120	317962	4.36765e+06
217352	317963	4.36763e+06
217584	317965	4.3676e+06
217816	317961	4.36759e+06
218085	317952	4.36755e+06
218317	317951	4.36754e+06
218549	317966	4.36756e+06
218781	317967	4.36756e+06
219013	317967	4.36756e+06
219245	317967	4.36756e+06
219477	317966	4.36756e+06
219709	317966	4.36756e+06
219941	317966	4.36756e+06
220173	317966	4.36756e+06
220404	317968	4.36756e+06
220636	317960	4.36754e+06
220868	317959	4.36754e+06
221100	317958	4.36756e+06
221332	317958	4.36756e+06
221601	317954	4.36756e+06
221833	317954	4.36756e+06
222065	317954	4.36756e+06
222297	317955	4.36756e+06
222529	317954	4.36756e+06
222760	317954	4.36756e+06
222992	317955	4.36756e+06
223224	317955	4.36756e+06
223456	317954	4.36756e+06
223688	317953	4.36756e+06
223920	317954	4.36756e+06
224152	317954	4.36756e+06
224384	317955	4.36756e+06
224616	317954	4.36756e+06
224848	317954	4.36756e+06
225137	317957	4.36756e+06
225369	317957	4.36756e+06
225600	317956	4.36756e+06
225832	317957	4.36756e+06
226064	317956	4.36756e+06
226296	317956	4.36756e+06
226528	317955	4.36756e+06
226760	317955	4.36756e+06
226992	317956	4.36756e+06
227224	317956	4.36756e+06
227456	317956	4.36756e+06
227688	317955	4.36756e+06
227920	317955	4.36756e+06
228152	317955	4.36756e+06
228384	317955	4.36756e+06
228673	317955	4.36756e+06
228904	317976	4.3676e+06
229136	317989	4.3676e+06
229368	317980	4.36763e+06
229600	317980	4.36762e+06
229832	317981	4.36763e+06
230064	317976	4.36762e+06
230296	317973	4.36761e+06
230528	317968	4.3676e+06
230760	317970	4.36759e+06
230992	317968	4.36758e+06
231224	317968	4.36757e+06
231456	317979	4.36755e+06
231688	317982	4.36755e+06
231920	317988	4.36755e+06
232209	317988	4.36755e+06
232440	317983	4.36754e+06
232672	317985	4.36755e+06
232904	317976	4.36754e+06
233136	317976	4.36754e+06
233368	317975	4.36754e+06
233600	317972	4.36754e+06
233832	317937	4.36755e+06
234064	317928	4.36757e+06
234296	317931	4.36754e+06
234527	317931	4.36755e+06
234759	317930	4.36754e+06
234991	317930	4.36755e+06
235223	317930	4.36754e+06
235455	317930	4.36754e+06
235744	317931	4.36754e+06
235976	317929	4.36755e+06
236208	317930	4.36754e+06
236440	317931	4.36755e+06
236672	317932	4.36755e+06
236904	317933	4.36755e+06
237136	317932	4.36755e+06
237368	317934	4.36755e+06
237600	317936	4.36759e+06
237832	317942	4.36776e+06
238064	317958	4.3678e+06
238296	317958	4.3678e+06
238528	317958	4.3678e+06
238760	317967	4.36767e+06
238992	317973	4.36765e+06
239281	317975	4.36761e+06
239512	317969	4.3676e+06
239744	317969	4.3676e+06
239976	317969	4.3676e+06
240208	317969	4.36759e+06
240440	317971	4.36759e+06
240672	317970	4.36759e+06
240904	317968	4.36759e+06
241136	317965	4.3676e+06
241368	317967	4.3676e+06
241600	317958	4.36761e+06
241832	317956	4.36759e+06
242064	317955	4.36759e+06
242296	317941	4.36757e+06
242528	317953	4.36757e+06
242822	317945	4.36756e+06
243054	317945	4.36756e+06
243286	317945	4.36757e+06
243518	317945	4.36757e+06
243750	317945	4.36757e+06
243982	317945	4.36757e+06
244214	317945	4.36757e+06
244446	317946	4.36757e+06
244678	317946	4.36756e+06
244910	317946	4.36755e+06
245141	317947	4.36755e+06
245373	317947	4.36755e+06
245605	317943	4.36755e+06
245837	317939	4.36758e+06
246069	317938	4.36758e+06
246363	317937	4.36758e+06
246594	317937	4.36758e+06
246826	317937	4.36758e+06
247058	317937	4.36758e+06
247290	317937	4.36758e+06
247522	317938	4.36758e+06
247754	317938	4.36758e+06
247986	317937	4.36757e+06
248218	317939	4.36758e+06
248450	317938	4.36758e+06
248682	317938	4.36758e+06
248914	317937	4.36758e+06
249146	317939	4.36758e+06
249378	317937	4.36758e+06
249610	317938	4.36758e+06
249904	317938	4.36758e+06
250136	317938	4.36758e+06
250368	317938	4.36758e+06
250600	317939	4.36758e+06
250832	317938	4.36755e+06
251064	317935	4.36756e+06
251296	317934	4.36756e+06
251528	317935	4.36756e+06
251760	317935	4.36756e+06
251992	317934	4.36756e+06
252224	317935	4.36756e+06
252456	317935	4.36756e+06
252688	317935	4.36756e+06
252920	317936	4.36756e+06
253152	317935	4.36756e+06
253446	317936	4.36756e+06
253678	317936	4.36756e+06
253910	317935	4.36756e+06
254142	317934	4.36756e+06
254374	317934	4.36756e+06
254606	317935	4.36756e+06
254838	317936	4.36756e+06
255070	317934	4.36756e+06
255302	317934	4.36756e+06
255534	317934	4.36756e+06
255766	317934	4.36756e+06
255998	317934	4.36756e+06
256230	317934	4.36756e+06
256462	317934	4.36756e+06
256694	317934	4.36756e+06
256988	317934	4.36756e+06
257220	317933	4.36756e+06
257452	317933	4.36756e+06
257684	317934	4.36756e+06
257915	317935	4.36756e+06
258147	317936	4.36756e+06
258379	317934	4.36756e+06
258611	317933	4.36756e+06
258843	317935	4.36756e+06
259075	317935	4.36756e+06
259307	317937	4.36756e+06
259539	317938	4.36756e+06
259771	317938	4.36756e+06
260003	317938	4.36756e+06
260235	317940	4.36756e+06
260539	317938	4.36756e+06
260770	317937	4.36756e+06
261002	317937	4.36756e+06
261234	317937	4.36756e+06
261466	317937	4.36756e+06
261698	317936	4.36756e+06
261930	317936	4.36756e+06
262162	317939	4.36756e+06
262394	317940	4.36756e+06
262626	317937	4.36755e+06
262858	317926	4.36756e+06
263090	317926	4.36756e+06
263322	317927	4.36756e+06
263554	317926	4.36756e+06
263786	317927	4.36756e+06
264090	317926	4.36756e+06
264322	317926	4.36756e+06
264554	317927	4.36756e+06
264786	317927	4.36756e+06
265018	317927	4.36756e+06
265250	317927	4.36756e+06
265482	317928	4.36756e+06
265714	317928	4.36756e+06
265946	317928	4.36756e+06
266178	317927	4.36756e+06
266410	317926	4.36756e+06
266642	317924	4.36756e+06
266874	317927	4.36756e+06
267106	317926	4.36756e+06
267338	317925	4.36756e+06
267642	317925	4.36756e+06
267874	317926	4.36756e+06
268106	317925	4.36756e+06
268338	317927	4.36756e+06
268570	317927	4.36756e+06
268802	317925	4.36756e+06
269034	317925	4.36756e+06
269266	317925	4.36756e+06
269498	317926	4.36756e+06
269730	317923	4.36756e+06
269962	317930	4.36755e+06
270194	317939	4.36755e+06
270426	317937	4.36755e+06
270658	317937	4.36755e+06
270890	317938	4.36755e+06
271194	317936	4.36755e+06
271426	317938	4.36755e+06
271658	317937	4.36755e+06
271890	317937	4.36755e+06
272122	317938	4.36755e+06
272354	317938	4.36755e+06
272586	317938	4.36755e+06
272818	317939	4.36755e+06
273050	317938	4.36755e+06
273282	317938	4.36755e+06
273514	317939	4.36755e+06
273746	317937	4.36755e+06
273978	317938	4.36755e+06
274210	317938	4.36755e+06
274442	317938	4.36755e+06
274726	317938	4.36755e+06
274958	317938	4.36755e+06
275190	317938	4.36755e+06
275422	317938	4.36755e+06
275654	317938	4.36755e+06
275886	317939	4.36755e+06
276118	317938	4.36755e+06
276350	317938	4.36755e+06
276582	317938	4.36755e+06
276814	317937	4.36755e+06
277046	317938	4.36755e+06
277278	317938	4.36755e+06
277510	317938	4.36755e+06
277742	317936	4.36755e+06
277974	317935	4.36755e+06
278258	317938	4.36755e+06
278490	317939	4.36755e+06
278722	317938	4.36755e+06
278954	317938	4.36755e+06
279185	317938	4.36755e+06
279417	317938	4.36755e+06
279649	317937	4.36755e+06
279881	317932	4.36755e+06
280113	317936	4.36754e+06
280345	317938	4.36755e+06
280577	317938	4.36755e+06
280809	317938	4.36755e+06
281041	317939	4.36755e+06
281273	317940	4.36755e+06
281505	317939	4.36755e+06
281789	317940	4.36754e+06
282020	317940	4.36755e+06
282252	317940	4.36755e+06
282484	317939	4.36755e+06
282716	317939	4.36755e+06
282948	317939	4.36755e+06
283180	317940	4.36755e+06
283412	317941	4.36755e+06
283644	317940	4.36754e+06
283876	317938	4.36755e+06
284108	317938	4.36755e+06
284340	317939	4.36754e+06
284572	317941	4.36754e+06
284804	317940	4.36755e+06
285036	317939	4.36755e+06
285320	317944	4.36759e+06
285552	317952	4.3676e+06
285784	317961	4.36761e+06
286016	317961	4.36761e+06
286248	317964	4.36761e+06
286480	317976	4.36763e+06
286712	317979	4.36766e+06
286944	317979	4.36765e+06
287176	317980	4.36765e+06
287408	317980	4.36767e+06
287640	317956	4.3678e+06
287872	317956	4.3678e+06
288104	317944	4.3678e+06
288336	317930	4.36781e+06
288568	317929	4.3678e+06
288852	317930	4.3678e+06
289084	317930	4.3678e+06
289316	317931	4.3678e+06
289548	317954	4.3678e+06
289780	317955	4.3678e+06
290012	317969	4.36769e+06
290244	317927	4.36774e+06
290476	317931	4.3678e+06
290708	317929	4.36781e+06
290940	317932	4.36781e+06
291172	317929	4.36781e+06
291404	317928	4.36781e+06
291636	317927	4.36781e+06
291868	317929	4.36781e+06
292100	317928	4.36781e+06
292384	317929	4.36781e+06
292616	317927	4.36781e+06
292848	317928	4.3678e+06
293080	317929	4.36781e+06
293312	317929	4.36781e+06
293544	317924	4.36768e+06
293776	317946	4.36766e+06
294008	317964	4.36767e+06
294240	317968	4.36766e+06
294472	317958	4.36764e+06
294704	317960	4.36763e+06
294936	317949	4.36764e+06
295168	317945	4.36763e+06
295400	317943	4.36762e+06
295632	317942	4.36762e+06
295916	317957	4.36762e+06
296148	317957	4.36762e+06
296380	317968	4.36764e+06
296612	317959	4.36762e+06
296843	317958	4.36762e+06
297075	317958	4.36762e+06
297307	317954	4.36761e+06
297539	317955	4.36762e+06
297771	317957	4.36762e+06
298003	317958	4.36761e+06
298235	317962	4.36761e+06
298467	317971	4.36761e+06
298699	317977	4.36762e+06
298931	317977	4.36764e+06
299163	317960	4.36765e+06
299447	317955	4.36765e+06
299679	317945	4.36765e+06
299910	317948	4.36764e+06
300142	317957	4.36768e+06
300374	317985	4.36768e+06
300606	317980	4.36767e+06
300838	317959	4.36766e+06
301070	317953	4.36765e+06
301302	317937	4.36763e+06
301534	317944	4.36766e+06
301765	317943	4.36766e+06
301997	317942	4.36766e+06
302229	317941	4.36766e+06
302461	317942	4.36766e+06
302693	317941	4.36766e+06
302977	317941	4.36766e+06
303209	317941	4.36766e+06
303441	317941	4.36766e+06
303673	317968	4.36768e+06
303904	317967	4.36767e+06
304136	317981	4.36767e+06
304368	317989	4.36767e+06
304600	317989	4.36767e+06
304831	317990	4.36767e+06
305063	317987	4.36767e+06
305295	317989	4.36766e+06
305527	317984	4.36767e+06
305759	317983	4.36766e+06
305991	317982	4.36766e+06
306223	317963	4.36765e+06
306507	317962	4.36764e+06
306739	317965	4.36765e+06
306971	317964	4.36765e+06
307203	317963	4.36765e+06
307435	317964	4.36765e+06
307667	317963	4.36765e+06
307899	317963	4.36765e+06
308131	317962	4.36765e+06
308363	317963	4.36765e+06
308595	317963	4.36765e+06
308827	317963	4.36765e+06
309058	317965	4.36765e+06
309290	317964	4.36765e+06
309522	317964	4.36765e+06
309754	317962	4.36764e+06
310038	317963	4.36765e+06
310270	317963	4.36765e+06
310502	317964	4.36764e+06
310734	317965	4.36765e+06
310966	317983	4.36768e+06
311198	317990	4.36767e+06
311429	317988	4.36765e+06
311661	317990	4.36764e+06
311893	317988	4.36764e+06
312125	317985	4.36762e+06
312357	317986	4.36756e+06
312589	317984	4.36755e+06
312821	317978	4.36755e+06
313053	317980	4.36754e+06
313285	317982	4.36754e+06
313559	317986	4.36755e+06
313791	317984	4.36757e+06
314022	317980	4.36756e+06
314254	317977	4.36756e+06
314486	317973	4.36755e+06
314718	317972	4.36755e+06
314950	317967	4.36755e+06
315182	317979	4.36756e+06
315414	317962	4.3676e+06
315646	317952	4.36761e+06
315878	317950	4.36761e+06
316110	317936	4.3676e+06
316342	317927	4.36759e+06
316574	317924	4.36759e+06
316806	317926	4.36765e+06
317080	317924	4.36768e+06
317311	317927	4.36769e+06
317543	317931	4.36781e+06
317775	317933	4.3678e+06
318007	317931	4.3678e+06
318239	317942	4.3678e+06
318471	317955	4.3678e+06
318702	317960	4.36779e+06
318934	317983	4.36767e+06
319166	317991	4.36764e+06
319398	317990	4.36762e+06
319629	317988	4.36758e+06
319861	317988	4.36755e+06
320093	317987	4.36755e+06
320325	317984	4.36755e+06
320599	317985	4.36756e+06
320831	317983	4.36756e+06
321063	317985	4.36756e+06
321295	317981	4.36756e+06
321527	317985	4.36755e+06
321759	317980	4.36755e+06
321990	317980	4.36756e+06
322222	317974	4.36757e+06
322454	317963	4.36756e+06
322686	317965	4.36758e+06
322918	317969	4.36761e+06
323150	317983	4.36764e+06
323382	317992	4.36766e+06
323614	317988	4.36764e+06
323846	317991	4.36763e+06
324120	317989	4.36758e+06
324352	317988	4.36757e+06
324584	317986	4.36756e+06
324816	317985	4.36756e+06
325048	317982	4.36754e+06
325280	317983	4.36754e+06
325512	317984	4.36754e+06
325744	317984	4.36755e+06
325976	317986	4.36755e+06
326208	317986	4.36755e+06
326440	317989	4.36755e+06
326672	317983	4.36756e+06
326904	317980	4.36756e+06
327136	317981	4.36756e+06
327368	317978	4.36757e+06
327662	317978	4.36758e+06
327894	317979	4.36757e+06
328126	317978	4.36757e+06
328358	317976	4.36757e+06
328590	317977	4.36757e+06
328822	317977	4.36757e+06
329054	317977	4.36757e+06
329286	317977	4.36757e+06
329518	317978	4.36757e+06
329750	317975	4.36758e+06
329981	317976	4.36757e+06
330213	317977	4.36757e+06
330445	317976	4.36757e+06
330677	317976	4.36757e+06
330909	317976	4.36757e+06
331203	317977	4.36758e+06
331434	317977	4.36758e+06
331666	317976	4.36757e+06
331898	317976	4.36757e+06
332130	317976	4.36757e+06
332362	317976	4.36757e+06
332593	317978	4.36757e+06
332825	317975	4.36757e+06
333057	317976	4.36757e+06
333289	317977	4.36757e+06
333521	317977	4.36757e+06
333753	317977	4.36757e+06
333985	317970	4.36759e+06
334217	317967	4.36758e+06
334448	317967	4.36758e+06
334742	317967	4.36759e+06
334974	317966	4.36759e+06
335206	317967	4.36759e+06
335438	317967	4.36759e+06
335670	317968	4.36759e+06
335902	317968	4.36759e+06
336134	317968	4.36759e+06
336366	317967	4.36759e+06
336598	317967	4.36759e+06
336830	317968	4.36759e+06
337062	317968	4.36759e+06
337294	317968	4.36759e+06
337526	317968	4.36759e+06
337758	317968	4.36759e+06
337990	317966	4.36759e+06
338284	317967	4.36759e+06
338515	317967	4.36759e+06
338747	317967	4.36759e+06
338979	317967	4.36759e+06
339210	317968	4.36759e+06
339442	317973	4.3676e+06
339674	317986	4.36761e+06
339906	317985	4.36763e+06
340138	317985	4.36763e+06
340370	317989	4.36764e+06
340602	317988	4.36764e+06
340834	317986	4.36765e+06
341066	317979	4.36767e+06
341297	317978	4.36768e+06
341529	317978	4.36768e+06
342054	317956	4.36769e+06
342286	317949	4.3678e+06
342518	317942	4.3678e+06
342750	317940	4.3678e+06
342982	317940	4.3678e+06
343214	317942	4.3678e+06
343445	317940	4.3678e+06
343677	317937	4.3678e+06
343909	317942	4.36779e+06
344141	317954	4.3678e+06
344373	317954	4.3678e+06
344604	317952	4.36776e+06
344836	317949	4.3677e+06
345068	317949	4.36767e+06
