# Supplementary material for: Effects of Number of Animals Monitored on Representations of Cattle Group Movement Characteristics and Spatial Occupancy
Source: PLoS One. 2015 Feb 3;10(2):e0113117. doi: 10.1371/journal.pone.0113117 (PMC4315582; doi:10.1371/journal.pone.0113117)
Supplement: S1 File — (ZIP) [file pone.0113117.s001.zip › File S1/Readme.txt]

This folder contains the GPS data of the two groups analyzed in the manuscript.

Group A: 24 cows
Group B: 8 cows

File name:  cow ID


In the xlsx file:

The unit of time is second.
X and Y are the UTM coordinates of cow locations. (NAD_1983_UTM_Zone_16N)


Contact: tongliu3@illinois.edu
