# Supplementary material for: Effects of Number of Animals Monitored on Representations of Cattle Group Movement Characteristics and Spatial Occupancy
Source: PLoS One. 2015 Feb 3;10(2):e0113117. doi: 10.1371/journal.pone.0113117 (PMC4315582; doi:10.1371/journal.pone.0113117)
Supplement: S2 File — (ZIP) [file pone.0113117.s002.zip]

Archive with 52 entries (48 files):
- File S2/
- File S2/MATLAB analysis of Group A/
- File S2/MATLAB analysis of Group A/EntireHerd.m
- File S2/MATLAB analysis of Group A/Group A results plotting.opj
- File S2/MATLAB analysis of Group A/RandMatrix.m
- File S2/MATLAB analysis of Group A/Random_final.m
- File S2/MATLAB analysis of Group A/W448.xlsx
- File S2/MATLAB analysis of Group A/X004.xlsx
- File S2/MATLAB analysis of Group A/X011.xlsx
- File S2/MATLAB analysis of Group A/X014.xlsx
- File S2/MATLAB analysis of Group A/X019.xlsx
- File S2/MATLAB analysis of Group A/X021.xlsx
- File S2/MATLAB analysis of Group A/X023.xlsx
- File S2/MATLAB analysis of Group A/X026.xlsx
- File S2/MATLAB analysis of Group A/X028.xlsx
- File S2/MATLAB analysis of Group A/X029.xlsx
- File S2/MATLAB analysis of Group A/X203.xlsx
- File S2/MATLAB analysis of Group A/X204.xlsx
- File S2/MATLAB analysis of Group A/X205.xlsx
- File S2/MATLAB analysis of Group A/X206.xlsx
- File S2/MATLAB analysis of Group A/X209.xlsx
- File S2/MATLAB analysis of Group A/X210.xlsx
- File S2/MATLAB analysis of Group A/X212.xlsx
- File S2/MATLAB analysis of Group A/X214.xlsx
- File S2/MATLAB analysis of Group A/X216.xlsx
- File S2/MATLAB analysis of Group A/X217.xlsx
- File S2/MATLAB analysis of Group A/X218.xlsx
- File S2/MATLAB analysis of Group A/X219.xlsx
- File S2/MATLAB analysis of Group A/X225.xlsx
- File S2/MATLAB analysis of Group A/X226.xlsx
- File S2/MATLAB analysis of Group B/
- File S2/MATLAB analysis of Group B/EntireHerd.m
- File S2/MATLAB analysis of Group B/Group B results plotting.opj
- File S2/MATLAB analysis of Group B/M0110.xlsx
- File S2/MATLAB analysis of Group B/M0126.xlsx
- File S2/MATLAB analysis of Group B/M0138.xlsx
- File S2/MATLAB analysis of Group B/M0153.xlsx
- File S2/MATLAB analysis of Group B/M0154.xlsx
- File S2/MATLAB analysis of Group B/M0161.xlsx
- File S2/MATLAB analysis of Group B/M0162.xlsx
- File S2/MATLAB analysis of Group B/M0163.xlsx
- File S2/MATLAB analysis of Group B/RandMatrix.m
- File S2/MATLAB analysis of Group B/Random_final.m
- File S2/MATLAB analysis of Group B/Results of subset groups/
- File S2/MATLAB analysis of Group B/Results of subset groups/EntireHerd.xls
- File S2/MATLAB analysis of Group B/Results of subset groups/Random2.xls
- File S2/MATLAB analysis of Group B/Results of subset groups/Random3.xls
- File S2/MATLAB analysis of Group B/Results of subset groups/Random4.xls
- File S2/MATLAB analysis of Group B/Results of subset groups/Random5.xls
- File S2/MATLAB analysis of Group B/Results of subset groups/Random6.xls
- File S2/MATLAB analysis of Group B/Results of subset groups/Random7.xls
- File S2/Readme.txt
