# Supplementary material for: Effects of Number of Animals Monitored on Representations of Cattle Group Movement Characteristics and Spatial Occupancy
Source: PLoS One. 2015 Feb 3;10(2):e0113117. doi: 10.1371/journal.pone.0113117 (PMC4315582; doi:10.1371/journal.pone.0113117)
Supplement: S2 File — (ZIP) [file pone.0113117.s002.zip › File S2/MATLAB analysis of Group A/EntireHerd.m]

function [] = EntireHerd(  )
%CONSTRUCTAXY Summary of this function goes here
%   Detailed explanation goes here


%Read all the excels containing time, X and Y coordinates, and store the
%entire herd's data in three matrices: A, X and Y

% A-> N*2 matrix:    N is the total time steps. 1 column-> time;  2 colunme -> valid number of cows (GPS
% working correctly)

% X-> N*M matrix:    N is the total time steps. M is the total number of
% cows. X coordinates are stored in this matrix.

% Y-> N*M matrix:    N is the total time steps. M is the total number of
% cows. Y coordinates are stored in this matrix.

%All data were synchronized using linear interpolation.  Rule: If time
%between two consective data points is longer than 20 minutes, set the X Y
%coordinates to 0 during the period. At the same time, valid number of cows
%in the herd is reduced by 1.


%****************************************************************
% Step One: Import Data

%Read data from excel files and store all the coordinates in matrices
%****************************************************************


T_0 = datenum('02-Jul-2011 00:00:00')-datenum('01-Jul-2011 0:00:00');  % Starting time point
N = 2930; % number of time points
dT = addtodate(0, 236, 'second'); % time interval in seconds

M = 24; % number of beef cows
input_file_names(1,:) = 'W448.xlsx'; 
input_file_names(2,:) = 'X004.xlsx';
input_file_names(3,:) = 'X011.xlsx';
input_file_names(4,:) = 'X014.xlsx';
input_file_names(5,:) = 'X019.xlsx';
input_file_names(6,:) = 'X021.xlsx';
input_file_names(7,:) = 'X023.xlsx';
input_file_names(8,:) = 'X026.xlsx';
input_file_names(9,:) = 'X028.xlsx';
input_file_names(10,:) = 'X029.xlsx';
input_file_names(11,:) = 'X203.xlsx';
input_file_names(12,:) = 'X204.xlsx';
input_file_names(13,:) = 'X205.xlsx';
input_file_names(14,:) = 'X206.xlsx';
input_file_names(15,:) = 'X209.xlsx';
input_file_names(16,:) = 'X210.xlsx';
input_file_names(17,:) = 'X212.xlsx';
input_file_names(18,:) = 'X214.xlsx';
input_file_names(19,:) = 'X216.xlsx';
input_file_names(20,:) = 'X217.xlsx';
input_file_names(21,:) = 'X218.xlsx';
input_file_names(22,:) = 'X219.xlsx';
input_file_names(23,:) = 'X225.xlsx';
input_file_names(24,:) = 'X226.xlsx';

%Initialize A, X, Y
A = zeros(N, 2);
A(:, 1) = (T_0:dT:(T_0+dT*(N-1)))*24*3600;
    %column 1: TIME - DATE TIME TEXT
    %column 2: NADP - Number of valid data points
X = zeros(N, M);
Y = zeros(N, M);  % store interpolated values of X, Y coordinates

% D = 0; % Designated time counter
% R = 0; % Data time counter (row in a file)

for i = 1 : M  % loop for each cow
    
    %load xls data
    infile = input_file_names(i, :);
    xlsnum = xlsread(infile);
    % x : xlsnum column 2,  y : xlsnum column 3
    % TIMESTAMP STRING xlsnum column 1

    Rtps = xlsnum(:,1); % R time points
    Xps = xlsnum(:, 2);
    Yps = xlsnum(:, 3);
    
    R = 1;
    flag = 0; % mark if hit the file end.
    
    for D = 1 : N  % loop for each time point
        while (Rtps(R) < A(D, 1))
            R = R + 1;
            if (R > size(Rtps, 1)) 
                flag = 1;
                break;
            end
        end
        if (flag == 1) 
            break;
        end
        
        ti = Rtps(R) - Rtps(R-1); % time interval
        if (ti < addtodate(0, 20, 'minute')*24*3600)
            X(D, i) = Xps(R-1) + (Xps(R)-Xps(R-1))*(A(D, 1) - Rtps(R-1))/ti;
            Y(D, i) = Yps(R-1) + (Yps(R)-Yps(R-1))*(A(D, 1) - Rtps(R-1))/ti;
            A(D, 2) = A(D, 2) + 1;
        end
    end
end


%**************************************************************

% Step Two:  Calculate movement parameters for the entire herd

%***************************************************************

%***************************************************************
%Calculate centroid matrix C of the entire herd, C stores the coordinates
%of centroids at each step.
%**************************************************************

%Initialize Centroid XY matrix C, sum of elements in each row 
C = zeros(N,3);
SX = sum(X')';
SY = sum(Y')';

% Calculate centroid matrix C, if valid number of cows is smaller than 3,
% set x, y to 0.
for i = 1 : N % Loop for each row
    C(i,1) = A(i,1);
    if A(i,2)>2
        C(i,2) = SX(i,1)/A(i,2);
        C(i,3) = SY(i,1)/A(i,2);
    else C(i,2)=0; C(i,3)=0;
    end
end

%**************************************************************
%Calculate distance to centroid for each cow, store the results in matrix
%D. If X or Y is 0, set D to 0. At the same time, store the valid number of
%cows whose D is not 0 in matrix VN
%**************************************************************
D = zeros(N,M);
VN = zeros(N,1);

for i = 1:N
    for j = 1:M
        if X(i,j)~=0 && Y(i,j)~=0 && C(i,2)~=0 && C(i,3)~=0
            D(i,j)= sqrt((X(i,j)-C(i,2))^2+(Y(i,j)-C(i,3))^2);
            VN(i,1) = VN(i,1)+1;
        else D(i,j) = 0;
        end
    end
end

%sum up elements in each row of matrix D , divide it by VN to get the
%average distance(AD) to centroid at each step

AD=zeros(N,1);
SD=sum(D')';
for i = 1:N
    if SD(i)~=0
        AD(i,1)=SD(i)/VN(i,1);
    end
end

%Calculate the average distance to centroid over the whole period.
k=0;
for i = 1:N
    if AD(i,1)~=0
        k = k+1;
    end
end

Average_D = sum(AD)/k;

%*************************************************************
%Calculate herd's average centroid speed over time
%*************************************************************

V = zeros(N,2);
V(1,1) = C(1,1);
V(1,2) = 0;
for i = 2: N
    V(i,1) = C(i,1);
    if C(i,2)>0 && C(i-1,2)>0 && C(i,3)>0 && C(i-1,3)>0
        V(i,2) = sqrt((C(i,2)-C(i-1,2))^2+(C(i,3)-C(i-1,3))^2)/(C(i,1)-C(i-1,1))*60;
    else V(i,2) = 0;
    end
end

% Calculate average centroid speed, avg_V
%Remove v = 0 points from dataset
n = N-1;
for i = 2: N;
    if V(i,2) ==0
        n = n-1;
    end
end
sumV = sum(V);
avg_V = sumV(1,2)/n;

%*************************************************************
%Calculate herd's centroid angular speed (rad/s)
Angle =zeros(N,2);
Angle(1,1) = C(1,1);
Angle(1,2) = 0;
for i = 2:N
    Angle(i,1) = C(i,1);
    delt_x=C(i,2)-C(i-1,2);
    delt_y=C(i,3)-C(i-1,3);
    if C(i,2)>0 && C(i-1,2)>0 && C(i,3)>0 && C(i-1,3)>0
        if delt_x >0
            Angle(i,2) =atan(delt_y/delt_x);
        else Angle(i,2) = atan(delt_y/delt_x)+pi;
        end
    else Angle(i,2) = 0;
    end
end
      

AS = zeros(N,2);
AS(1,1) = C(1,1);
AS(1,2) = 0;
AS(2,1) = C(2,1);
AS(2,2) = 0;
for i = 3:N
    AS(i,1)=C(i,1);
    if C(i,2)>0 && C(i-1,2)>0 && C(i,3)>0 && C(i-1,3)>0
        AS(i,2) = (Angle(i,2)-Angle(i-1,2))/(C(i,1)-C(i-1,1))*60;
    else AS(i,2) = 0;
    end
end

    

%*************************************************************
%Calculate entire herd's centroid cumulative travel distance
%*************************************************************

%Calculate herd's centroid cumulative travel distance(CTD) from beginning to
%end. If X or Y coordinates are 0, then CTD remains the same as the CTD at previous
%time step.

CTD = zeros(N,2);
CTD(1,1) = C(1,1);
CTD(1,2) = 0;
for i = 2: N;
    CTD(i,1) = C(i,1);
    if C(i,2)>0 && C(i-1,2)>0 &&C(i,3)>0 &&C(i-1,3)>0
        CTD(i,2) = CTD(i-1,2)+ sqrt((C(i,2)-C(i-1,2))^2+(C(i,3)-C(i-1,3))^2);
    else CTD(i,2) = CTD(i-1,2);
    end
end

Herd_CTD = CTD(N,2);


%**************************************************************
%Step Three:  Export the two matrices to an excel file.
% Herd_CTD       ...   Entire herd's cumulative travel distance
% avg_V          ...   Entire herd's average speed over time
% Average_D      ...   Entrie herd's radius over time


%**************************************************************

xlswrite('EntireHerd2.xls',CTD,'Herd_CTD');
xlswrite('EntireHerd2.xls',V,'Herd_speed');
xlswrite('EntireHerd2.xls',AD,'Average_Herd_radius');
xlswrite('EntireHerd2.xls',AS,'Angular_speed');


%*************************************************************
%Step Four: Calculate individual movement parameters.
%************************************************************

%First, use distance matrix D to calculate average distance to centroid for
%each cow. ( Remove records that equal to 0)

k=zeros(M,1);

for i = 1 : M
    for j = 1 : N
        if D(j,i)~=0
            k(i,1)=k(i,1)+1;
        end
    end
end

SumD=sum(D);

%ID: Individual cow's distance to centroid
ID = zeros(M,1);
for i = 1 : M
    ID(i,1) = SumD(i)/k(i,1);
end

%xlswrite('EntireHerd2.xls',ID,'Indi_Cow_D_Average');
xlswrite('EntireHerd2.xls',D,'Indi_Cow_D_step');

%Calculate individual cow's speed, and store the results in IV

IS = zeros(N,M);
for i = 2 : N
    for j = 1 : M
        if X(i,j) >0 && X(i-1,j)>0 && Y(i,j)>0 && Y(i-1,j)>0 
            IS(i,j)=sqrt((X(i,j)-X(i-1,j))^2+(Y(i,j)-Y(i-1,j))^2)/(C(i,1)-C(i-1,1))*60;
        else IS(i,j)=0;
        end
    end
end

%Calculate the average individual cow speed (AIS) for every step
AIS =zeros(N,2);
for i = 2:N
    AIS(i,1) =C(i,1); 
    a=0;
    Row_sum = 0;
    for j = 1:M
        if IS(i,j) >0
            Row_sum = Row_sum+IS(i,j);
            a = a+1;
        end
    end
    if a ~=0
        AIS(i,2) = Row_sum/a;
    end
end

xlswrite('EntireHerd2.xls',AIS,'Average_Indi_Cow_Step_Speed');

%Calculate the average speed for each cow, and remove the zeros.
k=zeros(M,1);

for i = 1 : M
    for j = 1 : N
        if IS(j,i)~=0
            k(i,1)=k(i,1)+1;
        end
    end
end

%Average individual speed
AIS = zeros(M,1);
SumIS= sum(IS);
for i = 1 : M
    AIS(i,1) = SumIS(i)/k(i,1);
end

%xlswrite('EntireHerd2.xls',AIS,'Indi_Cow_Average_Speed');    
xlswrite('EntireHerd2.xls',IS,'Indi_Cow_Step_Speed');
%Calculate individual CTD

ICTD = zeros(N,M); %Matrix stores ICTD

for i = 2:N
    for j = 1:M
        if X(i,j)>0 && X(i-1,j)>0 && Y(i,j)>0 && Y(i-1,j)>0
            ICTD(i,j)=ICTD(i-1,j)+sqrt((X(i,j)-X(i-1,j))^2+(Y(i,j)-Y(i-1,j))^2);
        else ICTD(i,j)=ICTD(i-1,j);
        end
    end
end

%%xlswrite('EntireHerd2.xls',ICTD,'Indi_Cow_CTD');

xlswrite('EntireHerd2.xls',A,'Matrix_A');

          

   
