# Supplementary material for: Effects of Number of Animals Monitored on Representations of Cattle Group Movement Characteristics and Spatial Occupancy
Source: PLoS One. 2015 Feb 3;10(2):e0113117. doi: 10.1371/journal.pone.0113117 (PMC4315582; doi:10.1371/journal.pone.0113117)
Supplement: S2 File — (ZIP) [file pone.0113117.s002.zip › File S2/MATLAB analysis of Group A/Random_final.m]

function [] = Random_final(  )
%CONSTRUCTAXY Summary of this function goes here
%   Detailed explanation goes here


%Read all the excels containing time, X and Y coordinates, and store the
%entire herd's data in three matrices: A, X and Y

% A-> N*2 matrix:    N is the total time steps. 1 column-> time;  2 colunme -> valid number of cows (GPS
% working correctly)

% X-> N*M matrix:    N is the total time steps. M is the total number of
% cows. X coordinates are stored in this matrix.

% Y-> N*M matrix:    N is the total time steps. M is the total number of
% cows. Y coordinates are stored in this matrix.

%All data were synchronized using linear interpolation.  Rule: If time
%between two consective data points is longer than 20 minutes, set the X Y
%coordinates to 0 during the period. At the same time, valid number of cows
%in the herd is reduced by 1.


%****************************************************************
% Step One: Import Data

%Read data from excel files and store all the coordinates in matrices
%****************************************************************


T_0 = datenum('02-Jul-2011 00:00:00')-datenum('01-Jul-2011 0:00:00');  % Starting time point
N = 2930; % number of time points
dT = addtodate(0, 236, 'second'); % time interval in seconds

M = 24; % number of beef cows
input_file_names(1,:) = 'W448.xlsx'; 
input_file_names(2,:) = 'X004.xlsx';
input_file_names(3,:) = 'X011.xlsx';
input_file_names(4,:) = 'X014.xlsx';
input_file_names(5,:) = 'X019.xlsx';
input_file_names(6,:) = 'X021.xlsx';
input_file_names(7,:) = 'X023.xlsx';
input_file_names(8,:) = 'X026.xlsx';
input_file_names(9,:) = 'X028.xlsx';
input_file_names(10,:) = 'X029.xlsx';
input_file_names(11,:) = 'X203.xlsx';
input_file_names(12,:) = 'X204.xlsx';
input_file_names(13,:) = 'X205.xlsx';
input_file_names(14,:) = 'X206.xlsx';
input_file_names(15,:) = 'X209.xlsx';
input_file_names(16,:) = 'X210.xlsx';
input_file_names(17,:) = 'X212.xlsx';
input_file_names(18,:) = 'X214.xlsx';
input_file_names(19,:) = 'X216.xlsx';
input_file_names(20,:) = 'X217.xlsx';
input_file_names(21,:) = 'X218.xlsx';
input_file_names(22,:) = 'X219.xlsx';
input_file_names(23,:) = 'X225.xlsx';
input_file_names(24,:) = 'X226.xlsx';

%Initialize A, X, Y
A = zeros(N, 2);
A(:, 1) = (T_0:dT:(T_0+dT*(N-1)))*24*3600;
    %column 1: TIME - DATE TIME TEXT
    %column 2: NADP - Number of valid data points
X = zeros(N, M);
Y = zeros(N, M);  % store interpolated values of X, Y coordinates

% D = 0; % Designated time counter
% R = 0; % Data time counter (row in a file)

for i = 1 : M  % loop for each cow
    
    %load xls data
    infile = input_file_names(i, :);
    xlsnum = xlsread(infile);
    % x : xlsnum column 2,  y : xlsnum column 3
    % TIMESTAMP STRING xlsnum column 1

    Rtps = xlsnum(:,1); % R time points
    Xps = xlsnum(:, 2);
    Yps = xlsnum(:, 3);
    
    R = 1;
    flag = 0; % mark if hit the file end.
    
    for D = 1 : N  % loop for each time point
        while (Rtps(R) < A(D, 1))
            R = R + 1;
            if (R > size(Rtps, 1)) 
                flag = 1;
                break;
            end
        end
        if (flag == 1) 
            break;
        end
        
        ti = Rtps(R) - Rtps(R-1); % time interval
        if (ti < addtodate(0, 20, 'minute')*24*3600)
            X(D, i) = Xps(R-1) + (Xps(R)-Xps(R-1))*(A(D, 1) - Rtps(R-1))/ti;
            Y(D, i) = Yps(R-1) + (Yps(R)-Yps(R-1))*(A(D, 1) - Rtps(R-1))/ti;
            A(D, 2) = A(D, 2) + 1;
        end
    end
end


%**************************************************************

% Step Two:  Calculate movement parameters for the entire herd

%***************************************************************

%***************************************************************
%Calculate centroid matrix C of the entire herd, C stores the coordinates
%of centroids at each step.
%**************************************************************

%Initialize Centroid XY matrix C, sum of elements in each row 
C = zeros(N,3);
SX = sum(X')';
SY = sum(Y')';

% Calculate centroid matrix C, if valid number of cows is smaller than 3,
% set x, y to 0.
for i = 1 : N % Loop for each row
    C(i,1) = A(i,1);
    if A(i,2)>2
        C(i,2) = SX(i,1)/A(i,2);
        C(i,3) = SY(i,1)/A(i,2);
    else C(i,2)=0; C(i,3)=0;
    end
end

%**************************************************************
%Calculate distance to centroid for each cow, store the results in matrix
%D. If X or Y is 0, set D to 0. At the same time, store the valid number of
%cows whose D is not 0 in matrix VN
%**************************************************************
D = zeros(N,M);
VN = zeros(N,1);

for i = 1:N
    for j = 1:M
        if X(i,j)~=0 && Y(i,j)~=0 && C(i,2)~=0 && C(i,3)~=0
            D(i,j)= sqrt((X(i,j)-C(i,2))^2+(Y(i,j)-C(i,3))^2);
            VN(i,1) = VN(i,1)+1;
        else D(i,j) = 0;
        end
    end
end

%sum up elements in each row of matrix D , divide it by VN to get the
%average distance(AD) to centroid at each step

AD=zeros(N,1);
SD=sum(D')';
for i = 1:N
    if SD(i)~=0
        AD(i,1)=SD(i)/VN(i,1);
    end
end

%Calculate the average distance to centroid over the whole period.
k=0;
for i = 1:N
    if AD(i,1)~=0
        k = k+1;
    end
end

Average_D = sum(AD)/k;


%***************************************************************

% Step Three: Calculate movement parameters for sample groups

%***************************************************************

%************************************************************************
% Random sample selection: Select random sample cows from the whole herd for
% analysis
%************************************************************************

%SS: Sample Size
SS = 20;


%RT: Running time  (Number of tests)
RT = 1000;

%Initialize two matrix to store sample group's average centroid
%velocity (Sample_CV)
%and cumulative travel distance (Sample_CTD).

Sample_CV = zeros(RT,1);
Sample_CTD = zeros(RT,1);

%Initialize a matrix to store the average centroid differences between the
%entire herd and selected sample groups.
Centroid_Bias = zeros(RT,1);

%Initialize a matrix to store the average herd radius over time
Herd_radius = zeros(RT,1);

%Initialize a matrix to store the average diffrences between Distance to
%centroids of the whole herd and the selected sample groups.

Diff_AD = zeros(RT,1);


%Use function RandMatrix(x,y,M) to generate a x*y matrix that doesn't have
%any duplicates in columns. RandMatrix is written in another M file.

RandM = RandMatrix(SS,RT,M);

%************************************************************
% Loops: Random selection and calculation of sample groups 
%************************************************************

for rt = 1:RT   % rt: running time variable
%Initialize three new matrices: AS(A Sample)  XS(Sample X coordinates) and
%YS(Sample Y coordinates)

AS = zeros(N,2);
XS = zeros(N,SS);
YS = zeros(N,SS);

%Randomly select columns combinations from X, Y matrices and add them to the sample matrices XS and
%YS ( using the Random matrix generated previously for this selection)
for j = 1 : SS
    XS(:,j) = X(:,RandM(j,rt));
    YS(:,j) = Y(:,RandM(j,rt));
end

AS(:,1) = A(:,1);

%Scan the sample matrix XS and YS to determine the valid number of cows
%that will be stored in the second column of matrix AS. 

for i = 1: N
    for j = 1:SS
        if XS(i,j)>0 && YS(i,j)>0
            AS(i,2) = AS(i,2)+1;
        else AS(i,2) = AS(i,2);
        end
    end
end


%Initialize sample's Centroid XY matrix CS, sum of elements (SSX and SSY)in each row 
CS = zeros(N,3);
SSX = sum(XS')';
SSY = sum(YS')';

% Calculate sample's centroid matrix CS, if valid number of cows is smaller than 3,
% set x, y to 0.
for i = 1 : N % Loop for each row
    CS(i,1) = AS(i,1);
    if AS(i,2)>2
        CS(i,2) = SSX(i,1)/AS(i,2);
        CS(i,3) = SSY(i,1)/AS(i,2);
    else CS(i,2)=0; CS(i,3)=0;
    end
end

%**************************************************************
%Calculate the difference between CS and C (Euclidean distance) - Centroid
%bias
%**************************************************************

%Use k to count the number of valid comparisons (C~=0 and CS~=0)

k = N;
for i = 1:N
    if C(i,2)==0 ||C(i,2)==0
        k=k-1;
    end
end

Diff_C = zeros(N,1);
for i =1:N
    if C(i,2)~=0 &&CS(i,2)~=0
        Diff_C(i,1) = sqrt((C(i,2)-CS(i,2))^2+(C(i,3)-CS(i,3))^2);
    else Diff_C(i,1)=0;
    end
end

%Calculate the average Diff_C -> mean_Diff_C

mean_Diff_C = sum(Diff_C,1)/k;

%Store the mean_Diff_C in a new matrix Centroid_Bias;
Centroid_Bias(rt,1)=mean_Diff_C;


%**********************************************************
%Calculate sample group's average centroid velocity over time
%*********************************************************
%Calculate sample's centroid velocity, create matrix VS, if x=0 or y=0, then VS is set
%to 0
VS = zeros(N,2);
VS(1,1) = CS(1,1);
VS(1,2) = 0;
for i = 2 : N;
    VS(i,1) = CS(i,1);
    if CS(i,2)>0 && CS(i-1,2)>0 && CS(i,3)>0 && CS(i-1,3)>0
        VS(i,2) = sqrt((CS(i,2)-CS(i-1,2))^2+(CS(i,3)-CS(i-1,3))^2)/(CS(i,1)-CS(i-1,1))*60;
    else VS(i,2) = 0;
    end
end    

%Calculate average sample's centroid velocity, avg_VS
n = N-1;
for i = 2 : N;
    if VS(i,2) == 0
        n = n - 1;
    end
end
sumVS = sum(VS);
avg_VS = sumVS(1,2)/n;

%Store sample's centroid velocity in Matrix Sample_CV
Sample_CV(rt,1)=avg_VS;


%**************************************************************
%Calculate sample group's centroid cumulative travel distance
%**************************************************************

%Calculate sample's centroid cumulative travel distance(SCTD) from beginning to
%end. If SX or SY coordinates are 0, then SCTD remains the same as the SCTD at previous
%time step.

CTDS = zeros(N,2);  %Matrix stores SCTD. 
CTDS(1,1) = CS (1,1);
CTDS(1,2) = 0;
for i = 2 : N;
    CTDS(i,1) = CS(i,1);
    if CS(i,2)>0 && CS(i-1,2)>0 && CS(i,3)>0 && CS(i-1,3)>0
        CTDS(i,2) = CTDS(i-1,2)+ sqrt((CS(i,2)-CS(i-1,2))^2+(CS(i,3)-CS(i-1,3))^2);
    else CTDS(i,2) = CTDS(i-1,2);
    end
end

%Store the CTD in the Sample_CTD.
Sample_CTD(rt,1)=CTDS(N,2);


%*************************************************************
%Calculate average herd radius over time
%*************************************************************
%Calculate distance to centroid for each cow in sample group, store the results in matrix
%DS. If XS or YS is 0, set DS to 0. At the same time, store the valid number of
%cows whose D is not 0 in matrix VNS

DS = zeros(N,SS);
VNS = zeros(N,1);

for i = 1:N
    for j = 1:SS
        if XS(i,j)~=0 && YS(i,j)~=0 && CS(i,2)~=0 && CS(i,3)~=0
            DS(i,j)= sqrt((XS(i,j)-CS(i,2))^2+(YS(i,j)-CS(i,3))^2);
            VNS(i,1) = VNS(i,1)+1;
        else DS(i,j) = 0;
        end
    end
end

%sum up elements in each row of matrix DS , divide it by VNS to get the
%average distance(ADS) to centroid at each step

ADS=zeros(N,1);
SDS=sum(DS')';
for i = 1:N
    if SDS(i)~=0
        ADS(i,1)=SDS(i)/VNS(i,1);
    end
end

%Calculate the average distance to centroid over the whole period.
k=0;
for i = 1:N
    if ADS(i,1)~=0
        k = k+1;
    end
end

Average_DS = sum(ADS)/k;

%Store the average distance to centroid (average herd radius) in matrix
%Herd_radius
Herd_radius(rt,1)=Average_DS;

%******************************************************
%Calculate the differences between sample's and entire herd's average herd 
% radius at each step, and then average it over time
%****************************************************************

%Calculate the differences between AD and ADS.

Sum_Diff_AD =0;

for i= 1:N
    Sum_Diff_AD=Sum_Diff_AD+ (AD(i,1)-ADS(i,1))^2;
end

Average_Diff_AD = sqrt(Sum_Diff_AD/N);

Diff_AD(rt,1) = Average_Diff_AD;


end


%**************************************************************
%Step Four:  Export the two matrices to an excel file.

% Sample_CV      ...   Sample group's centroid speed
% Sample_CTD     ...   Sample group's cumulative travel distance
% Centroid_Bias  ...   Average differences over time between sample's and entire herd's
%                      centroid locations at each time step.
% Herd_radius    ...   Sample group's herd radiu over time
% Average_D      ...   Entrie herd's radius over time
% Diff_AD        ...   Average differences over time between sample group's and entire herd's
%                      radius at each time step.

%**************************************************************
xlswrite('Random.xls',Sample_CV,'Sample_CV');
xlswrite('Random.xls',Sample_CTD,'Sample_CTD');
xlswrite('Random.xls',Centroid_Bias,'Sample_C_differences');
xlswrite('Random.xls',Herd_radius,'Sample_Herd_radius');
xlswrite('Random.xls',Average_D,'Entire_Herd_radius');
xlswrite('Random.xls',Diff_AD,'Diff_Herd_radius');


   
