# Supplementary material for: Effects of Number of Animals Monitored on Representations of Cattle Group Movement Characteristics and Spatial Occupancy
Source: PLoS One. 2015 Feb 3;10(2):e0113117. doi: 10.1371/journal.pone.0113117 (PMC4315582; doi:10.1371/journal.pone.0113117)
Supplement: S2 File — (ZIP) [file pone.0113117.s002.zip › File S2/MATLAB analysis of Group B/RandMatrix.m]

function [ A ] = RandMatrix(x,y,M)
%Generate a x * y matrix that doesn't have any duplicates in columns,
%meaning all the columns are unique and are in ascending orders.
A = zeros(x,y); 
SampleM = zeros(x,20000);
%Assume y will be smaller than 2000. I'll use 1000 here. So initialize the
%matrix using 2000 comparely larger than y. Then I can select the first
%unique 1000 columns from the matrix.

for i = 1: 20000
    SampleM (:,i)=randsample(M,x);
end

SampleM_sort = sort(SampleM);
SampleM_sort_T = SampleM_sort';
SampleM_unique = unique(SampleM_sort_T,'rows');
Unique_SampleM = SampleM_unique';

for j = 1: y
    A(:,j) = Unique_SampleM(:,j);
end
