# Supplementary material for: Effects of Number of Animals Monitored on Representations of Cattle Group Movement Characteristics and Spatial Occupancy
Source: PLoS One. 2015 Feb 3;10(2):e0113117. doi: 10.1371/journal.pone.0113117 (PMC4315582; doi:10.1371/journal.pone.0113117)
Supplement: S2 File — (ZIP) [file pone.0113117.s002.zip › File S2/MATLAB analysis of Group B/Results of subset groups/EntireHerd.xls]

## Sheet: Herd_CTD
6638.89

## Sheet: Average_Speed
1.31967

## Sheet: Average_Herd_radius
16.9851

## Sheet: Indi_Cow_D_Average
16.0242
19.4702
16.342
16.5521
18.9079
14.4287
16.1107
17.9464

## Sheet: Indi_Cow_D_step
18.6802	18.9742	30.7876	28.5317	9.90527	33.3195	25.6245	45.3017
8.15084	15.2832	12.1929	27.2863	3.00549	20.2993	14.08	20.6986
4.0935	12.1531	8.41957	23.3945	3.93809	12.9218	6.67074	10.8668
8.53685	11.9755	8.97299	16.6805	7.40811	10.2372	7.64874	10.0338
9.78181	12.1247	11.5232	13.535	14.1829	7.12131	10.6427	13.3419
11.7193	12.2487	13.2233	14.6422	16.7818	10.7487	12.0826	16.8642
13.9863	10.3686	12.7748	18.2893	17.0938	12.3115	10.855	20.4398
12.5207	10.9363	15.0346	20.7725	16.9193	12.1073	10.9944	23.2313
11.4782	11.3508	14.7105	6.35481	16.4954	10.6177	11.9874	26.8439
11.8738	10.3183	13.2718	4.65183	16.7139	9.55028	11.3418	31.1431
11.7395	6.71426	13.2814	5.94036	17.9389	9.8057	12.4665	33.7386
11.8781	5.553	14.0583	9.16355	19.2694	9.83441	12.8191	37.5661
10.476	9.03013	13.8701	8.53535	20.0398	9.92984	13.2841	37.9216
9.65545	11.8974	14.262	8.87835	20.4173	8.34756	13.3964	36.0092
9.44806	13.5937	15.103	7.74355	19.3806	8.32459	10.5205	32.9898
8.98024	12.5212	14.2841	6.79958	20.1145	10.0792	7.85556	27.9193
8.12097	11.5977	8.16496	5.939	17.5833	9.72643	4.35196	14.4715
9.03252	10.8993	5.52787	4.77269	9.83949	7.94823	1.03029	8.67944
7.31228	8.43265	7.21568	5.58491	3.49459	2.13524	4.37706	3.85424
7.11572	7.6716	9.106	9.82591	9.13699	3.92435	6.85032	2.40467
5.36189	6.41085	9.93626	10.363	11.8783	4.69598	7.62181	1.41895
4.93627	4.59292	10.0721	9.72011	12.6843	5.07793	7.34204	1.82374
4.90014	4.94669	9.59551	9.0681	11.1093	4.36363	5.49926	2.46294
5.42166	7.13359	9.87761	9.38163	10.3346	4.53696	8.11927	2.002
4.49084	6.13015	9.3019	8.74792	10.6406	5.14581	6.65181	3.22691
4.33295	6.5411	10.1864	10.6862	12.2213	5.62329	6.275	3.00016
5.29956	4.31735	10.46	11.0585	13.4415	6.32205	7.91207	2.47149
5.13707	3.47146	10.092	11.1975	14.148	5.19252	6.51331	2.09373
4.02692	2.84237	10.0877	10.1437	14.6007	4.53758	6.23973	1.9803
4.1478	2.27807	8.68637	9.75081	14.6128	3.96545	4.49529	2.18598
3.68946	3.66324	9.6584	9.44853	13.6604	5.45731	6.61466	1.54294
2.87414	3.61898	10.0588	9.81566	13.209	6.1324	6.09643	1.31503
2.34716	2.98337	7.52387	10.5554	13.4987	5.40496	6.46204	0.839123
3.68596	3.15704	6.51399	9.39131	12.21	4.5606	7.35702	1.54091
3.29233	2.31085	10.3154	8.68932	12.1201	6.15703	5.96807	1.32155
4.15866	2.91613	13.0857	9.60229	10.7054	4.96842	5.43391	0.723003
3.7945	3.00336	11.0529	9.28005	11.9105	6.68936	5.36061	0.527933
3.6144	4.54588	6.69844	7.54931	9.39928	6.09954	6.4371	3.10451
4.57505	4.71308	10.2829	7.50248	11.0026	5.66562	7.14869	1.82217
2.54269	8.76169	7.78829	9.86683	11.6559	6.0072	3.62827	7.25341
8.57641	9.62362	8.38041	9.10282	10.7417	9.53534	3.99927	1.54659
9.60816	9.01701	6.13083	11.8048	11.2011	11.094	3.00694	1.56725
9.52153	12.0951	6.27317	17.2448	10.8244	10.7641	3.48975	2.4364
10.6677	10.5943	6.22316	16.8249	10.3036	10.3982	3.9416	0.741784
10.4065	9.51973	7.90488	18.7836	11.0294	9.83732	3.20857	6.61007
10.3754	8.86486	9.49834	23.0175	11.4582	7.91204	6.12156	7.22212
11.4194	9.4266	10.3293	23.4951	10.0758	7.02181	8.41116	10.5977
11.8055	8.44305	11.7246	23.077	9.25519	8.546	9.86466	14.9412
10.8826	8.04409	12.407	23.5385	6.96586	8.11108	8.14669	16.5235
5.16723	4.3941	11.4883	14.9672	10.4844	6.42915	8.37377	10.7503
0.365344	5.41703	13.4889	15.2497	9.72114	4.13418	7.94376	10.1517
8.64963	4.55882	15.8138	8.84622	13.6966	1.98156	11.7847	8.67642
12.7818	4.09191	14.1076	11.2191	15.8269	2.69156	13.2934	8.15541
20.4349	3.00493	15.2585	11.2229	7.77988	3.23198	11.9331	6.88587
12.1054	5.82137	9.75518	10.7265	12.1516	6.13666	8.27166	11.0861
10.5915	4.7858	8.86171	10.3368	5.68009	6.65209	7.18072	13.087
9.55306	6.86877	8.82212	10.0688	1.88448	7.29331	6.56304	14.5998
10.0319	14.5452	8.87487	8.58692	4.16164	7.73891	5.53143	16.0086
9.60676	14.14	8.12449	8.95292	3.26365	7.32529	6.25677	15.9484
8.91005	8.22589	8.85236	10.0305	2.93773	7.31424	3.69626	15.6495
8.77259	7.29071	8.39958	9.68388	3.14532	7.88516	3.16817	13.5553
8.203	7.30008	8.00872	10.0132	3.47515	7.84084	3.66027	13.5439
8.05084	6.82424	7.76421	11.3992	3.30191	7.78276	4.06306	13.452
8.61618	7.24669	7.35987	10.9941	4.3555	7.66026	5.88373	13.6368
9.14288	7.20733	7.55569	10.3013	4.52137	8.04905	5.32355	12.3448
9.5297	6.3179	8.06052	11.5367	4.09773	7.69184	6.03482	12.7971
9.91883	6.86245	7.90842	10.7027	3.43129	7.27531	5.05086	15.1198
9.71885	7.32326	7.79091	10.5256	2.9349	8.15799	4.75949	15.4543
8.89778	7.23856	8.68037	10.9403	3.05746	8.0644	4.29869	14.4437
8.94498	7.0401	8.69944	11.1763	1.65125	8.59258	4.19419	14.1782
9.56929	6.73612	9.22549	10.328	2.06197	8.79665	4.49172	15.5499
8.89561	7.64186	9.44058	9.69459	2.26632	7.83584	2.95404	14.6321
9.45275	7.91727	8.28088	9.65275	2.24998	8.52472	3.49226	14.0441
10.145	7.3358	8.6591	9.85137	4.42305	8.4128	3.68063	13.3798
9.77326	6.83803	8.60447	9.70711	4.32004	8.03906	4.59112	14.5419
10.7086	6.44747	9.6419	9.71118	7.56589	7.61475	5.59648	14.2591
10.1466	6.20145	8.6946	11.0035	6.18552	6.76598	5.25321	13.0831
7.9594	6.15383	8.5147	10.4953	0.663801	8.13819	4.5737	14.0564
8.45321	5.81613	8.45232	10.9115	1.92534	7.21277	2.91617	14.002
9.79473	6.9585	8.22648	11.9953	2.12844	6.95585	2.17008	13.8321
9.49277	5.91435	6.52058	11.1615	1.20958	7.15823	3.22009	12.3856
10.8502	6.13082	6.37608	10.0255	2.81436	7.11114	2.76788	11.8629
11.8678	7.30623	5.98768	9.21074	2.295	7.93519	1.85943	14.0885
10.3921	7.73425	5.91115	6.91007	2.938	8.09567	2.52361	14.3666
9.69115	7.1893	6.23836	10.2749	4.00362	7.70812	3.70755	12.12
9.15635	7.98579	6.17755	10.4842	3.26957	9.00733	3.80887	13.0221
7.74351	8.01913	6.15717	10.4697	4.80335	8.28844	3.60062	14.836
7.37068	7.05365	5.63947	10.1062	2.59951	5.65403	5.25729	15.3045
6.99294	7.40655	6.31466	9.68233	2.37781	5.45416	6.61042	15.6706
6.74919	7.50668	7.54219	10.3161	5.16089	6.0492	3.61988	16.2044
7.7257	7.22283	7.88763	11.2243	4.56203	5.23361	4.4688	16.7237
8.34296	6.22764	6.84947	10.909	4.73714	4.57261	3.82615	16.5941
9.83677	5.86067	7.6318	11.1182	4.18102	3.42732	4.38043	16.153
9.57664	5.9218	8.48805	11.1485	2.46349	3.70553	5.73012	16.5936
8.79943	6.95619	7.31519	9.82469	1.33036	5.54044	5.48813	17.0847
9.43415	6.89998	7.69821	10.125	3.07568	5.61906	4.97893	16.172
8.8722	7.40149	7.20972	10.0793	2.37911	5.20636	4.29602	16.3348
8.70267	7.55082	6.66806	10.4977	6.25354	4.61903	4.00814	15.8121
9.07723	6.70331	6.59232	10.6778	7.41444	4.31681	4.52152	15.433
8.73007	6.64411	6.7663	10.2689	2.3183	4.92275	5.05441	15.8191
8.34619	6.16734	6.14952	10.071	0.84987	4.35076	3.84241	16.164
7.46987	6.2181	6.33271	9.56226	1.04786	4.4142	2.27681	14.0184
5.64584	8.18003	6.72461	8.89483	2.10798	6.30778	3.08503	8.33714
6.37157	7.30061	7.84506	11.3332	3.71905	6.90781	4.13312	5.25439
7.50336	7.8073	8.76617	12.4288	8.15083	5.79646	4.93747	9.60619
10.1289	10.4701	11.9676	13.991	12.6751	7.80962	6.67128	16.6879
17.3833	1.26382	11.6741	9.83082	19.9563	22.0505	19.3752	23.61
17.0619	14.1962	24.4641	3.90283	21.6883	20.9416	15.9635	18.2342
16.3611	16.0783	42.5025	12.3155	28.7444	11.9227	22.6136	10.6005
19.6683	25.6436	53.5125	16.4119	36.8769	9.57508	38.6717	4.43451
33.5047	28.8156	66.8511	17.5449	42.1083	10.4854	49.0081	2.28284
42.6147	25.532	60.267	16.3809	44.214	14.2884	46.2387	6.69629
40.8968	31.2941	57.8667	15.8066	41.4841	15.7462	41.0125	8.38326
37.8821	31.4732	60.5637	14.6782	38.9879	25.5716	28.2907	9.44157
33.1881	28.0837	58.4002	11.629	26.7748	23.2253	18.0423	8.7409
22.7078	26.2544	41.7513	15.7571	17.2079	16.2412	13.6162	8.48205
17.0095	29.4367	30.0576	19.6711	9.48231	13.5065	7.21128	9.7987
5.13677	36.4446	26.3161	20.7167	5.2344	10.9582	6.30511	8.69793
4.53049	46.0168	25.1443	21.6894	6.99445	2.27786	4.55035	5.94034
5.28191	47.6897	28.4689	28.7356	10.0609	6.34383	17.0962	23.5961
28.3634	44.68	34.3847	39.7107	13.1411	16.0629	27.0397	30.4036
50.362	44.48	43.239	53.7957	24.4539	24.1914	36.3306	36.6897
52.3761	51.8217	51.3148	63.3143	36.8599	33.0216	37.1967	42.4385
50.8633	58.4943	54.3231	68.7355	46.0362	40.4683	37.2784	44.9007
51.4135	59.348	54.4213	67.8708	52.7946	49.6225	36.3199	44.8291
60.7502	63.559	58.1269	64.9274	59.5335	60.9907	44.2954	43.2959
62.4647	64.2032	59.4479	61.2084	64.8399	56.9665	56.3821	37.7208
61.2181	63.7882	59.5214	61.9522	66.8199	54.1508	60.9642	31.7079
34.7815	39.5719	36.6064	36.912	41.5639	61.5291	45.8418	7.64316
7.65879	10.5249	13.5696	5.10008	16.6103	3.04501	22.2426	20.7601
4.29431	7.41827	4.58177	6.14201	11.4511	8.13183	16.3281	18.2899
4.32609	7.78936	3.64297	11.753	11.709	12.575	18.2313	14.7212
2.29893	6.05706	0.319089	14.8675	14.8119	7.80537	19.4998	16.7619
1.98583	5.43974	3.4437	17.0148	16.1535	13.8319	14.8036	15.4561
0.0883957	7.94441	2.37232	17.0497	7.74871	12.8385	13.641	15.7902
3.73305	11.0807	1.8782	8.66277	6.25126	7.1695	11.3983	14.5131
3.06966	12.3932	4.54499	4.57542	14.8201	14.4444	8.55889	8.34536
6.42867	22.2098	6.71002	26.277	26.2264	12.5983	5.51837	1.29279
5.88853	26.6883	5.15597	31.0775	26.015	15.4354	7.74247	5.22655
3.19751	15.4926	4.3996	31.245	30.2325	15.1739	5.32076	7.94449
2.6864	10.6155	6.23101	39.46	33.4055	13.9359	5.03363	10.2027
2.93593	6.18582	4.58264	28.272	30.9662	21.5449	2.31471	10.2503
2.509	7.33049	4.23649	19.9592	28.8654	27.3881	3.04571	7.956
1.86811	5.73223	3.82475	14.0169	27.2696	29.0615	2.65986	7.21547
3.7318	6.08873	3.52098	13.2444	29.8985	26.3043	2.42324	7.05206
3.73429	5.5439	3.43288	9.44197	10.1846	11.7445	4.87199	8.3332
3.56549	6.61588	3.10609	10.062	9.26436	10.1149	3.19833	7.32215
3.83417	9.99055	3.3051	9.84926	11.3509	11.9521	3.28459	7.74728
2.31551	8.45587	4.12153	10.3053	12.4096	12.2109	2.52953	8.52847
3.42355	8.387	3.48339	10.6099	11.2476	12.6255	2.38281	6.704
6.46723	5.96031	3.74174	9.44166	11.4839	11.6755	4.35897	6.71964
5.25705	8.06623	3.42075	9.40218	10.936	9.1653	3.82871	6.17947
11.2127	11.0641	5.53821	29.064	11.8417	8.91809	6.7077	4.78166
9.16134	10.7101	2.41845	38.3536	9.1784	9.51341	35.9062	7.6965
9.33905	11.7287	1.85399	28.3596	7.59266	10.0942	35.2912	7.63513
11.9431	11.4373	0.873529	22.2942	8.31303	10.9826	36.6485	8.40454
14.2018	9.87824	3.47068	13.5036	5.69607	13.3718	39.8472	11.3211
12.5408	8.19259	5.84587	7.08293	5.45103	13.8773	31.8981	11.772
15.6258	9.42509	7.127	13.8319	3.72379	16.0492	28.44	11.2754
19.2842	15.7306	10.6401	21.9703	3.40399	17.6011	21.0913	4.80437
3.19068	12.2673	2.3733	10.7578	8.57945	5.48025	9.41049	19.0542
10.648	10.975	10.8502	13.2717	37.3379	7.05701	9.13402	28.183
9.54891	6.11366	12.2984	6.37658	27.7754	8.69742	7.905	23.4433
2.19998	4.50144	10.1618	7.8273	25.5535	4.93052	5.97474	14.8259
8.62146	3.1693	7.12879	8.87813	22.1208	3.4911	7.11469	7.9336
5.38936	8.54352	6.43208	8.51243	7.62881	4.40455	8.24023	1.02646
17.8707	15.3937	2.18239	7.04423	19.5215	17.4536	10.251	8.25042
9.44087	1.68104	10.1547	8.04546	22.396	9.02606	4.5443	10.215
6.52224	6.04123	7.34495	6.18371	12.8797	3.80427	8.37475	6.92547
7.23844	1.94834	2.69353	2.98765	5.6996	1.54557	10.7728	2.97333
1.78734	1.02678	1.95214	1.78365	1.89553	3.5063	8.05431	4.12545
7.64943	4.07231	4.62092	1.04324	6.07658	5.31012	4.08127	5.36454
4.39565	6.18435	4.05895	4.80995	11.9197	4.40802	1.97721	8.17777
5.37749	8.04091	4.42289	6.53936	13.3571	5.3625	2.5634	6.92902
4.53019	8.45841	5.44341	5.85929	15.6701	5.37692	4.37467	9.03912
3.83531	8.10543	5.04447	7.70257	15.9452	4.30678	4.59656	8.46961
3.01846	9.12962	4.65026	8.33286	16.7914	5.79547	4.66048	8.6111
3.49107	10.5084	4.99665	7.45495	16.3729	5.57548	5.2506	10.5756
4.35871	8.64266	4.89649	7.10008	17.5043	6.71464	4.15721	9.90469
5.18671	8.78446	4.84007	7.76399	16.8307	6.23506	2.96541	8.40743
3.88687	7.7002	3.83657	7.0914	16.3984	5.58054	2.85939	8.47706
3.22284	8.90859	4.9253	7.1689	15.9476	5.82635	4.37145	9.12634
3.4618	8.7329	5.62619	7.56943	15.866	5.51953	4.68884	8.9189
4.30033	8.68783	4.83202	6.80216	16.2455	4.93244	3.78834	8.64744
8.7444	10.2285	5.05059	7.33967	17.2616	4.0104	3.56575	8.75807
16.9232	11.8317	6.12834	5.85503	18.0481	3.0727	2.73819	8.62995
15.0022	10.7019	6.65102	5.04199	18.4565	3.3985	4.47584	9.07508
14.2691	10.3889	7.0522	5.20846	18.6219	2.76678	10.1274	8.94603
15.3033	13.0353	6.79993	6.26122	17.4052	4.55941	19.5804	9.44714
14.1835	12.2741	4.63738	8.07734	16.6195	5.02352	16.1775	10.151
13.7137	9.98583	2.92192	5.40069	14.2658	5.86102	15.3906	11.491
15.9697	6.64673	4.01226	12.4173	13.198	8.26879	15.4576	13.9407
18.0569	4.56653	6.59667	19.2413	12.7573	10.906	16.2505	15.1992
20.1825	3.62832	6.42349	25.7081	8.14718	11.7158	18.8037	15.4747
20.2701	3.13519	5.79939	32.6609	7.81893	12.2208	13.3184	16.3678
15.911	4.10449	2.28826	28.4387	12.2153	8.6122	6.77379	13.8138
8.97721	11.098	7.42925	11.8815	15.1494	2.01176	10.3524	7.59351
4.14024	18.6025	8.82837	8.19279	4.21088	4.1592	1.22948	2.93464
2.15091	13.3486	5.37703	7.49578	7.77748	6.3576	7.64291	3.21663
2.14533	3.68234	4.81923	9.88666	5.10784	3.77048	12.5523	6.04898
2.54985	3.23702	4.279	4.65427	2.44407	2.2887	11.8378	3.67207
2.75131	2.97378	1.51683	0.87915	3.66139	0.660184	7.40616	4.13481
1.8802	7.06122	6.87101	9.21238	7.8745	2.85016	7.98896	6.37545
4.33919	13.9207	13.1201	15.1982	13.4048	8.88983	9.39545	6.43864
7.05396	13.6918	12.6004	10.8827	13.9113	7.92872	7.38215	9.72777
9.21144	9.55077	9.07806	13.2276	6.18562	10.1456	23.5049	10.1121
20.3442	7.68191	13.4869	13.664	4.12228	7.02616	42.2156	12.5695
11.9678	10.3698	10.0514	7.89962	6.13681	9.06289	32.1632	13.6828
10.0078	10.8707	14.8928	5.37958	16.2365	13.2564	22.0803	7.71211
18.145	7.18516	12.5308	15.3226	32.6339	4.53265	12.7137	11.7072
11.7483	6.47823	2.17609	13.5725	45.1506	13.1758	6.61519	4.39267
6.2601	6.51492	9.4864	7.58827	38.3793	8.31275	18.2926	3.6944
2.26821	7.95423	5.57368	8.73785	28.9269	8.39454	14.9381	7.1896
6.21968	11.8323	3.76784	11.6177	22.7231	6.94468	16.1524	9.34856
9.36216	17.1713	9.12107	15.4861	23.3172	9.02	23.4367	20.0156
7.96453	18.7872	17.9191	13.0841	29.597	12.7497	33.5272	20.1391
4.76146	26.9086	7.95535	18.3102	37.9096	16.0377	49.6726	28.9285
8.0274	14.6205	12.1085	11.2484	33.7034	24.0354	23.9496	15.8069
16.0755	7.04195	4.9269	10.0113	25.0877	26.0359	7.1995	22.6802
6.6125	5.17571	2.27328	5.51154	8.04526	1.05728	20.5832	1.11056
2.17794	3.27148	5.30952	2.92536	11.6976	3.52594	22.1333	6.79646
1.91048	3.56262	4.86006	1.58949	7.77019	4.64274	14.6598	2.76179
2.17488	0.846198	5.09924	0.421002	5.61497	3.78689	7.89046	1.15583
2.73975	5.5115	4.96144	3.57219	4.43	4.27979	6.88652	3.96431
5.08885	7.86028	1.71748	6.41987	2.49863	5.78549	4.61233	2.80432
8.4501	9.93677	5.57585	8.57397	2.63779	7.72591	2.61983	3.60153
10.736	13.359	5.47302	10.1435	5.77337	7.60856	0.0951632	3.18837
12.1004	17.5751	5.99651	12.5106	10.0315	12.149	1.92439	5.71591
16.3554	19.0037	2.85167	6.98428	11.7537	12.8938	5.18686	5.7069
23.2305	17.6573	3.42823	19.8007	17.1236	11.9172	12.3036	4.59895
26.5773	18.7098	0.892551	27.4457	21.3752	15.9093	16.231	5.23471
31.3661	15.9667	2.59545	37.4978	25.3319	27.2899	20.0668	4.77905
27.7007	21.0495	3.49722	44.1583	23.1441	38.3625	18.6934	5.96181
23.1635	22.6638	13.991	40.3004	11.7468	9.61981	7.16497	17.2845
17.059	18.2486	20.1023	34.1035	6.2779	18.6161	17.1839	20.4335
9.13403	20.9121	20.2272	23.0053	8.83366	24.0348	26.4147	18.6212
12.21	21.2727	20.223	21.8851	8.18281	25.5746	22.0944	11.1817
11.0446	19.9242	18.9811	11.5098	8.8849	21.1616	17.5736	9.50047
3.14257	19.8467	12.3764	8.0478	14.386	14.8472	9.92574	7.13948
6.25342	22.2564	7.43017	8.8438	13.5636	12.9994	11.2533	4.09012
9.3378	20.2484	7.48695	6.34313	11.4282	12.7611	18.8001	3.08256
4.94412	22.674	8.5458	11.2247	9.47106	17.7467	26.7131	3.73808
13.3779	24.6462	12.408	6.81126	7.1619	11.1938	34.2982	10.2579
7.29304	20.9814	38.496	13.1455	23.4822	14.3144	11.5615	24.4356
7.01993	25.2263	32.3124	14.3824	30.8595	2.01612	7.91193	19.5209
7.65459	24.9168	32.6427	9.41071	32.5554	2.00413	9.21774	22.2125
8.55032	20.152	19.322	3.93339	21.7793	3.73227	9.81924	20.3743
13.4865	18.2275	7.38887	0.537284	21.6798	14.7453	26.5315	23.2291
15.4527	19.3725	10.2048	5.87116	14.868	20.7588	23.0906	21.4827
17.3071	13.5186	18.0193	8.10835	8.78694	26.7336	16.9961	14.9769
12.7409	11.5234	15.8785	6.47712	8.25757	30.2948	12.5243	17.528
7.47867	2.12479	7.74426	4.9283	13.7736	12.1782	7.37281	12.2021
20.5677	6.88572	8.86127	11.0213	14.7708	15.3545	10.4638	12.8422
22.9044	5.25963	4.76521	6.59256	11.601	23.5267	11.9197	11.2983
23.0317	30.4081	6.05278	6.64311	22.3963	30.2566	21.0957	15.5416
14.3919	16.1458	9.80044	15.4708	32.7141	8.46439	35.5446	6.09008
12.0336	24.3768	25.3659	8.76532	31.597	10.0049	35.6522	7.36573
33.6579	16.4309	32.5717	15.5604	53.5098	26.1778	33.6349	24.4001
30.2809	15.0165	29.2579	13.3857	46.172	19.3885	27.537	24.9945
29.9792	16.2238	31.0174	26.52	38.7146	21.3176	31.8156	22.8158
31.5396	19.2287	24.4817	18.6624	29.7268	24.3107	23.1448	20.6791
12.3841	13.6289	19.1522	8.40047	24.2486	6.33364	19.8958	22.6034
13.1597	12.0335	22.9321	7.35336	20.1513	13.5958	18.9093	24.5503
10.6451	13.4174	26.2878	6.96221	16.5976	15.6589	14.2653	18.563
2.33832	21.1278	33.5078	10.4052	13.5005	12.8517	15.6505	10.9058
3.8467	26.7044	38.7689	15.735	15.3529	14.6087	18.1923	10.4039
7.51442	34.9251	48.309	24.6041	13.2632	15.6828	23.1839	11.9721
16.5564	45.1936	63.1535	19.5977	20.8629	11.8444	30.7726	24.0004
10.1767	37.8668	75.5794	19.5993	16.4194	14.6502	45.2074	27.8443
16.444	20.2954	39.4293	15.7114	6.23561	19.8453	24.9965	12.1785
16.5127	15.339	5.12031	5.57741	4.1447	12.2155	12.6307	3.48906
11.4277	11.1897	5.83105	8.32237	2.7631	3.50647	20.8797	3.68102
10.163	13.5584	8.57135	12.0029	7.24274	3.55328	32.3838	1.6466
10.3467	16.5527	7.77044	9.91019	17.0896	7.41531	35.5067	15.4186
12.7266	15.5593	7.33004	5.65692	23.8091	1.75226	21.3668	22.7755
10.9705	13.2173	7.4736	4.38981	10.8747	8.69194	18.6173	18.1079
19.8519	12.0053	7.86527	0.613341	10.1261	16.463	19.3124	30.5755
26.2834	13.2615	7.57737	2.41504	11.9905	22.415	24.4358	45.4191
36.5173	19.3579	11.5981	0.917455	14.5444	20.1164	18.0342	29.1168
31.1612	14.6814	9.33422	5.71579	17.5151	16.1322	9.19678	11.3385
32.3072	1.05482	10.0712	1.32225	20.6498	14.9832	15.3069	3.70199
34.2557	7.83067	12.4338	6.38673	22.3042	15.676	18.6768	10.4865
37.3404	11.6473	12.4329	16.7998	21.148	21.8105	20.9454	14.6883
39.4638	18.328	13.607	15.741	18.6916	23.4573	18.2617	20.6278
44.3737	25.4163	15.6714	15.1504	18.4221	23.7913	16.0153	23.9439
40.7296	27.8398	17.1607	16.198	19.4209	24.4193	16.1969	27.0726
32.0876	28.1642	17.9707	16.6541	24.9067	25.0658	15.9457	31.4034
33.8892	25.9325	21.5693	18.5414	27.912	21.0227	17.3281	32.3954
29.4199	25.6393	24.1732	18.7758	29.1468	12.209	18.994	33.3979
23.1513	26.7308	25.1471	19.7938	27.7977	11.5743	23.0924	34.1353
19.135	30.8092	25.8926	23.1077	27.1868	16.9643	26.6807	38.433
14.1424	30.6946	25.3562	26.5507	30.9835	16.2608	26.6769	41.4235
11.7939	28.6092	29.2352	31.6814	41.0152	23.9325	25.8076	42.6498
18.1108	27.7419	35.1284	35.1116	47.144	27.4848	26.7784	45.9441
25.1165	26.7091	37.0667	37.382	51.0514	28.6609	25.2093	48.8756
26.2651	26.3142	34.156	36.7598	54.7933	27.249	21.2517	48.3374
25.3569	23.6005	22.7849	38.6497	56.5424	23.9218	16.5448	38.6957
22.7368	20.8638	21.8036	39.0332	55.6483	22.9188	16.4858	30.5602
21.211	19.0505	22.4182	39.4043	54.8861	23.3606	15.2447	25.0613
19.8601	18.7742	18.1733	39.554	51.2388	22.6438	15.3184	22.3332
20.0962	17.6541	13.887	39.3147	50.7554	20.0056	16.2425	22.5846
19.661	17.7521	14.8474	39.5927	53.1905	18.6841	15.8997	21.6995
18.1255	16.9396	15.7016	40.3861	52.199	18.4192	16.082	20.7566
16.1555	15.6874	17.2005	40.213	51.595	17.7326	16.541	21.1696
15.9536	15.4492	16.552	39.3128	51.1415	17.6534	16.7222	20.2536
15.8676	15.6421	15.9061	39.6178	50.832	17.2796	16.592	21.5013
15.3668	15.9445	16.3252	40.1629	50.6055	17.6763	16.8382	21.601
15.9335	16.6405	16.0671	40.6901	50.9383	17.7712	16.7407	21.6942
16.1012	17.4024	17.2197	41.6007	52.2718	18.084	16.5043	21.4347
16.6298	17.9362	16.4474	41.292	52.5467	18.4396	17.1402	21.5887
16.8338	16.5684	15.8685	39.4588	52.6504	18.6321	17.0357	21.7437
14.9094	17.9548	15.8932	39.947	52.3604	19.0897	16.8491	20.7898
15.6168	19.5513	15.2255	41.5308	53.669	18.7088	16.5022	20.6623
14.8833	19.0912	14.8109	41.5118	51.9651	17.5372	17.6201	21.1805
14.2455	17.2116	15.8947	40.928	50.3255	18.1342	19.1235	21.1914
15.1428	15.9362	15.0347	40.4187	50.1208	18.3976	19.7152	21.0579
14.9889	14.9232	13.7146	40.1121	49.9538	19.39	20.7098	20.0395
16.2879	13.998	16.5616	39.2379	50.9848	20.2941	20.483	16.6879
16.6873	15.4509	16.0937	41.0925	49.5864	17.3915	21.0162	19.4175
16.1041	16.2549	15.7582	39.6275	49.6272	19.0384	19.7404	19.8834
15.9535	17.4599	17.3178	39.2042	50.8609	18.0478	18.2886	20.03
15.1156	19.0928	12.6011	39.734	49.7032	18.7323	18.6813	21.5974
14.6435	17.519	14.5345	40.6208	49.4956	19.589	19.809	21.4128
15.577	18.1227	17.2475	39.5978	51.1907	19.3087	18.9647	20.2889
14.7759	17.1323	17.223	36.8441	51.5759	18.7916	18.259	19.5584
15.795	17.4411	16.052	39.1945	51.5542	18.8813	18.5535	19.9539
14.8439	17.7834	15.8854	39.8068	51.0881	19.0543	18.9984	20.5723
15.3245	17.7843	15.9372	40.168	52.2106	18.5208	18.0644	21.7542
15.9786	19.173	15.5544	38.3925	47.8815	13.8572	18.979	21.9182
16.2108	18.9888	17.1275	36.9536	48.3914	9.9016	21.107	22.3732
19.4189	20.796	20.4259	41.9333	47.696	14.1207	24.0098	24.0572
20.1405	20.0876	21.2749	42.3723	47.5387	15.2551	25.3207	25.4374
19.4934	21.3232	21.4424	43.1847	44.6811	19.3385	26.2025	26.7308
22.5577	21.345	22.3295	43.0411	43.7071	24.6157	25.83	27.1771
21.5066	28.0897	23.4124	39.5726	43.198	32.2861	26.5691	28.5175
24.4308	24.638	24.5182	40.1468	41.8994	35.3659	22.3684	28.2416
26.2357	25.1401	26.2095	39.3463	40.6233	43.3898	21.4547	29.662
25.9275	26.1466	25.928	38.7401	39.7992	45.0584	18.9393	30.6668
27.6204	24.4578	27.4559	38.2309	40.6256	45.6047	19.6357	32.0193
28.3472	25.6924	26.3137	38.289	39.1661	44.9686	15.9421	32.5421
29.0308	26.8189	26.4078	37.7277	39.0583	44.7708	11.8631	33.1011
29.2361	28.1927	26.2535	35.5215	38.2806	43.5844	7.14701	32.7239
29.4415	29.1616	24.9698	36.3512	37.7707	40.4996	7.29932	32.1762
31.9805	29.9043	24.9147	36.7255	39.3211	39.5004	2.71849	34.1294
38.8711	35.2707	20.3328	29.5429	31.8588	35.7072	31.1387	41.0046
40.4531	36.1262	14.0632	27.0983	33.753	30.0478	31.3109	45.6206
12.5668	39.2149	16.6408	25.8453	22.8751	27.227	25.7554	49.1004
17.8106	30.9237	24.9648	22.1163	21.3742	23.4496	19.35	55.2067
21.5913	20.3878	26.9162	20.2988	16.4669	22.3563	21.6555	55.2536
20.1684	6.55154	23.7928	17.6933	15.4665	19.5556	15.4065	58.5602
15.6567	10.7199	28.9579	16.3906	13.377	18.1548	17.4507	60.0952
10.1096	14.2297	32.8142	15.2219	6.18997	15.1137	16.5104	58.0878
18.4291	11.6548	32.9055	12.9403	7.56651	12.434	9.97925	46.2679
16.667	6.81911	29.0079	16.4613	5.75685	14.4737	6.78569	32.6469
16.5628	6.21214	27.0281	14.5914	4.43364	12.7626	6.74376	29.6083
9.22532	4.23742	24.4344	13.133	4.75042	12.8262	8.5355	29.2222
14.4988	9.41187	18.6173	8.07153	9.08708	15.6841	9.6234	26.9318
20.2807	14.3619	12.4044	10.3478	8.61268	17.271	11.9175	24.1342
20.6399	17.9779	6.13799	12.4698	12.6868	19.8143	14.11	23.6578
23.3849	18.3813	4.84957	16.556	15.2618	24.0657	17.3374	25.0592
26.842	17.2211	10.7314	20.9571	12.6876	24.1638	19.2974	26.9511
32.5305	18.1016	13.9518	23.6717	7.61249	29.1197	18.8967	26.7054
45.0055	20.1173	16.5452	23.8347	6.8405	31.4142	22.8071	27.8127
48.8298	19.4523	21.5813	26.272	8.02664	32.6795	26.447	32.7138
46.4695	20.4335	23.5268	31.9056	9.18251	35.8253	29.2171	39.3333
46.826	13.239	28.8085	37.6144	11.5107	38.7814	33.889	40.0775
45.7607	16.4221	33.4698	36.2911	13.8486	40.9884	37.46	40.2482
52.4169	25.6249	29.9976	42.9676	11.2434	38.3173	35.3753	45.8584
56.7918	30.78	32.598	43.9589	9.91595	40.6045	33.554	47.5198
60.5788	34.9466	34.3688	47.0809	8.52328	43.2968	36.4473	49.3383
63.5558	39.6601	34.2416	47.941	7.31267	45.6842	36.0477	50.988
64.1446	40.9332	34.7775	38.7748	4.65915	37.9573	37.9673	51.9853
65.4343	40.0238	33.0858	28.526	6.54511	38.997	37.7032	54.6175
70.5004	37.35	29.3691	10.3714	7.05849	36.3253	35.291	58.8372
75.9592	34.2237	26.5702	12.059	8.49725	33.613	33.6696	57.1766
64.3189	26.5191	17.5283	11.5033	11.816	25.4316	26.3566	31.1164
11.7839	11.796	4.07352	7.24274	18.9994	10.8563	13.5933	7.29287
7.62835	4.92206	4.8026	8.94103	21.2412	4.50271	7.65371	2.99205
5.11342	3.61755	7.04514	8.54704	18.3132	2.02698	5.62527	5.96048
3.84437	1.62306	6.9491	7.00894	15.5033	1.58664	1.8291	3.49323
3.40161	3.34966	6.33233	7.89217	8.18674	2.71531	4.04176	3.50656
2.1314	2.76748	7.07734	9.45748	7.29382	3.79929	6.68245	3.18992
3.29532	1.99865	7.41533	9.39583	7.72172	4.43757	6.97082	3.2038
3.03246	3.1331	6.53534	9.03863	8.04541	4.10824	6.25365	1.93455
3.26323	3.61513	6.73366	8.94198	8.23374	3.78937	4.52294	2.54663
3.72336	1.89648	7.28019	8.61564	9.16104	3.1862	1.74954	3.60972
3.64884	2.1718	7.76239	7.43081	9.65607	2.47436	4.8881	3.39336
2.54333	1.53551	8.23095	7.56129	9.19398	2.89628	4.47832	3.08688
3.18576	1.21352	7.95375	7.56855	9.10037	2.95073	4.6847	2.9625
4.16505	0.393976	8.69969	7.20295	10.1942	3.61374	4.23449	3.5068
4.08399	1.59834	7.9722	6.00978	10.2475	3.89195	3.81137	3.93408
2.66513	1.95817	7.86545	5.37713	10.0749	3.63911	3.78732	3.15371
2.06967	2.73546	9.15268	5.15368	10.5775	3.13213	3.97967	2.39784
3.91994	4.32745	9.47709	5.49474	10.5984	4.11504	3.73078	1.58252
3.95699	5.17908	7.89993	6.44546	9.16234	4.72318	4.45815	3.29208
2.67475	3.91389	8.98015	6.22542	8.19872	2.71813	5.33787	2.92815
3.11062	3.31224	7.87449	6.73761	8.20211	2.17	5.03886	4.07995
4.0534	4.51305	6.78233	6.31399	8.00475	3.04099	4.41732	3.8504
4.1712	5.87294	6.54676	5.47273	7.81486	2.99052	4.5881	1.69674
3.45484	5.50941	6.03336	5.56192	8.72276	4.27894	3.68415	4.61878
3.31107	3.84345	6.97378	4.78101	10.8868	4.91674	3.03174	6.64219
3.33832	3.78752	7.97046	6.64305	11.8082	6.30444	4.06686	4.53263
3.74526	4.4019	5.83	7.04668	11.2624	4.15569	3.72669	5.79493
4.30184	4.00424	6.07254	5.42263	10.766	2.93325	4.21522	2.65609
2.12304	4.92729	8.68837	5.30647	10.6486	3.62394	3.82606	3.21841
2.94788	2.66289	7.7681	5.53164	9.11389	3.42022	4.14962	4.15135
2.66291	2.49596	9.018	5.06234	9.21244	3.8778	5.4404	4.47896
2.19622	2.36421	10.3471	7.11633	8.66933	4.60987	4.84376	5.31423
4.24151	3.50644	8.51238	7.22962	7.0188	3.48959	4.01627	2.87129
5.92923	4.02848	8.35527	5.30846	7.81229	1.82349	3.77193	3.34448
2.30119	4.20714	7.15051	3.78618	9.17939	2.55729	3.46973	3.0758
2.90703	3.63452	7.97842	6.77041	9.68391	3.02179	3.63293	3.77457
3.17582	4.06767	7.47719	8.23647	10.837	1.79872	3.45077	2.93731
3.70226	4.27855	7.34351	8.20342	10.4777	2.36461	3.76247	5.35651
3.90376	5.36868	6.78511	7.13259	8.67858	3.50477	4.26229	4.36481
2.63551	5.87994	5.74752	5.37295	7.86134	3.29468	4.64051	4.28982
2.3189	6.50599	6.38263	4.82698	9.10755	2.94865	5.00606	4.20178
2.42437	5.86459	6.65417	5.17136	9.60702	2.50285	5.19876	4.34548
3.22177	6.63088	7.97972	5.97383	9.94679	3.10957	6.19756	2.81606
2.76466	7.61577	7.75781	6.61123	9.28993	3.44864	3.01346	5.33214
3.52144	7.16311	5.71198	6.72095	8.15208	2.51472	1.92094	5.30923
4.22626	8.45406	6.91357	7.22769	8.85801	2.88311	2.36823	5.56541
4.5065	7.65719	5.95904	8.14701	8.91235	4.51779	4.24955	2.46953
4.08097	7.09897	6.35363	8.08571	7.81563	4.49513	3.10476	2.44031
3.27383	7.30937	7.7486	7.50026	8.29524	3.65431	3.73694	6.04884
4.33311	6.1121	7.50745	7.0144	8.98988	2.66201	3.96505	2.84905
4.15862	6.5258	6.22095	7.07352	9.93126	3.23932	3.77384	3.11666
3.47661	6.40509	5.87164	7.45109	9.61179	3.40541	3.33746	3.05353
2.98304	6.14081	6.61725	7.62196	9.47962	3.24789	3.49808	3.76944
2.21255	5.96646	6.93886	7.43977	9.09118	3.76778	4.10045	4.39177
1.70008	5.74256	7.33321	6.70914	9.62507	4.07703	5.59804	3.80639
1.61527	5.50142	6.92377	7.62566	9.96473	3.28578	4.16278	3.87835
1.27988	6.6878	6.15139	8.10141	9.11631	3.21647	3.89319	4.06673
1.8809	5.94229	6.57941	6.63711	9.20188	5.0649	5.11776	3.29835
2.10565	5.29435	6.44106	6.21582	9.43325	3.26827	4.08738	3.34523
3.02578	5.28757	6.69006	6.502	9.93533	1.73492	2.85631	3.90342
1.62227	7.28349	6.89041	5.80839	10.0874	2.87737	1.67701	4.52397
2.04849	7.54994	7.06171	7.20965	10.6317	2.61204	2.75279	4.4521
2.03791	6.55541	7.14966	6.23526	11.0004	3.52604	4.21353	3.99388
1.83414	6.02444	7.00703	6.08313	11.2392	2.11385	1.02697	4.75921
1.56546	5.48816	7.11671	6.40243	9.99546	2.89843	1.87632	5.47273
2.72113	5.11211	7.62569	6.45224	11.5958	3.94188	0.899991	6.72287
1.91154	6.46181	7.4104	7.40416	10.5524	4.04833	1.97449	7.35316
2.41308	5.33658	7.10939	6.50712	8.8139	4.56583	2.4737	8.61566
2.35842	5.30878	7.07904	6.47127	7.53061	5.17789	2.56283	7.52962
2.05271	4.91581	6.97946	5.79632	6.69199	4.39302	2.66326	5.49567
3.77149	5.23329	6.80825	5.18809	7.61418	3.02914	1.57549	3.08733
3.14191	5.38883	6.59633	5.40984	12.1021	5.4768	2.95401	4.34619
5.16863	6.35512	6.55975	7.1271	8.17446	5.72034	2.97388	5.63994
2.48068	6.03773	7.07031	11.5655	6.32322	6.06621	3.14706	6.64023
2.56782	4.25366	5.934	8.01679	10.0778	3.87267	1.88177	10.3367
3.21109	6.2052	6.85545	7.08852	8.82716	6.35058	1.05271	8.12904
4.11888	6.62756	7.3071	6.4421	9.44545	6.2806	4.83908	8.39938
2.16917	5.98745	6.80644	7.46431	6.90705	4.05156	4.43131	9.02495
6.24397	6.58004	6.75743	10.3134	8.91835	3.43889	6.56858	11.1993
1.97753	6.60656	6.73436	8.02181	9.72374	2.85307	4.26934	9.01529
1.59836	6.11701	6.1495	6.44417	6.98938	3.21714	3.17215	6.43793
2.1743	5.21598	6.56395	7.90824	8.02273	3.13416	3.32828	6.60942
3.69394	3.96193	6.8779	8.65661	6.911	2.21438	2.1566	7.51639
3.04633	3.15253	5.61976	5.76488	8.60846	3.253	2.78411	7.59303
2.92263	4.66869	3.31577	6.00205	9.8019	2.72998	1.5262	7.07638
2.61347	4.83838	4.12539	4.95541	7.76786	2.6907	6.77753	7.46597
3.25018	4.21122	3.41893	2.67591	7.21926	1.38731	6.91463	7.29422
4.66843	6.09763	2.227	4.33671	6.78066	1.68568	10.3593	7.38916
3.54796	5.08617	3.67108	7.0654	3.86912	1.04916	11.5951	8.87682
3.74188	4.25444	3.71644	7.48166	7.55519	2.72316	10.5134	9.64428
3.16401	4.53994	4.56455	8.03556	7.01622	2.39592	10.1056	8.45036
4.40629	5.39383	5.41374	6.87206	8.03276	2.35465	9.36126	7.74728
5.37016	4.94756	5.47134	6.88668	7.12204	2.39073	10.3489	6.68209
4.42497	6.7343	6.66143	4.96562	5.64215	3.11528	12.2778	4.63988
29.1904	15.6041	4.85305	21.985	13.1189	14.8829	24.2267	14.8366
45.4002	27.617	8.54528	30.6715	36.1612	16.7213	45.8502	11.0709
28.2417	28.8487	27.15	30.2636	43.517	9.04419	34.7726	11.9072
21.313	26.5181	27.0178	34.6817	40.9635	12.4805	34.1912	12.083
16.114	25.9044	22.4583	33.8705	31.5139	10.1196	25.9276	13.086
13.1227	23.4504	14.733	28.5066	26.1406	10.6578	19.746	12.4005
19.9547	33.2316	6.82785	21.1065	25.4898	10.9083	15.4023	15.3544
18.3115	42.9349	11.6912	14.6075	15.544	12.3741	12.0916	16.1116
12.6083	36.3295	13.556	9.51797	13.5256	13.2846	7.67687	11.0248
2.70906	25.8889	16.2777	3.13787	13.2313	7.50695	5.1927	1.57476
9.01161	20.6371	18.4445	2.14207	2.83618	5.53428	4.33995	5.70844
15.9994	13.6867	13.4894	1.45769	10.234	4.56909	6.18401	13.1209
10.9065	11.5966	5.98521	5.48174	18.5645	7.00378	9.25181	15.8496
8.73911	9.88866	5.54957	7.55014	17.5428	8.31354	8.6781	18.214
6.64848	11.5151	5.87908	10.9463	16.2974	9.52989	10.2834	17.6432
9.55167	10.8463	6.72593	12.878	16.0048	10.2062	10.8526	18.1515
7.55563	7.03393	3.71675	7.48364	16.4398	8.83333	7.80406	19.0538
7.34664	6.88133	6.70414	8.59449	17.5258	8.7108	3.76339	21.2016
7.75832	9.34436	9.30276	6.11416	16.3316	9.78597	6.17556	20.8501
8.39577	12.2026	13.7689	4.90422	11.8388	11.2272	9.17968	23.3966
10.778	12.3901	19.2646	12.0576	5.29412	13.5485	13.8569	24.281
9.98879	12.0175	25.9663	13.5148	13.6204	14.0514	13.9105	25.3732
10.5203	14.3643	27.0231	14.3544	13.2796	15.5297	12.7831	28.1326
11.6626	14.1407	27.0738	13.4385	14.6137	14.9853	11.0199	29.2356
13.0411	13.0728	26.7238	13.6951	12.166	15.191	10.8913	27.2454
7.31767	14.0825	25.6341	13.2017	10.1227	16.6835	10.4003	20.1664
10.7677	11.2284	23.0246	11.2446	7.63733	17.1295	10.5531	8.51915
13.6426	14.5873	18.3906	13.1743	4.55211	17.777	13.3643	5.90097
13.393	18.2161	18.2349	16.565	10.1957	18.9177	14.1442	3.97241
12.5778	15.5569	15.1321	18.1206	18.8082	15.6187	9.00864	3.26117
9.13562	9.59307	5.52127	19.9462	28.3444	10.9945	5.94451	3.16
6.59846	9.12176	8.08851	21.7007	40.2573	6.11552	0.912831	8.29006
15.6233	5.67887	12.5669	21.0541	41.8757	11.5452	7.59556	11.6557
22.0412	12.2194	15.1826	23.423	36.032	17.635	18.6688	18.5333
14.7243	17.8383	15.051	27.7729	26.9878	22.0251	21.0031	17.2204
3.04034	16.6762	10.8027	30.2399	16.9848	22.2694	19.7155	10.4191
2.12171	11.9463	6.10248	23.0868	8.73272	9.44566	14.5061	11.0036
3.83382	9.59428	3.96344	16.018	3.97154	1.23339	10.3923	13.3099
7.36125	7.36332	2.90882	12.1401	9.8081	2.59883	9.33788	9.09403
6.75711	6.37618	3.61254	5.68846	13.5047	2.09135	8.43879	7.6125
4.70252	4.02045	5.91322	15.6842	10.8179	1.75026	3.87681	7.36215
4.53263	4.773	9.14897	25.0362	9.19728	2.61618	2.53851	5.31904
0.985274	2.13208	4.98861	8.26728	6.2257	5.08929	2.92972	2.72492
1.06037	1.59848	5.23973	19.4683	7.16968	2.47755	18.588	2.35362
4.8156	5.54626	7.77676	11.555	17.1209	9.70421	21.3574	3.00378
10.123	8.3127	12.6651	6.49106	20.5512	14.3081	15.4123	5.39259
11.3428	10.1313	14.28	7.18101	10.6231	19.6318	18.7509	6.71148
12.1432	10.9713	13.6219	10.3414	9.18895	19.6975	22.9956	7.50912
11.0237	8.48667	14.06	8.2999	7.56173	13.9666	21.9549	5.06493
8.40341	6.68217	13.0327	9.92204	6.5352	8.14623	21.9934	4.20058
6.30864	5.13848	11.9993	9.05059	5.42077	9.30886	19.9082	3.58905
6.33664	6.71595	7.87067	9.34857	4.72377	9.98772	21.907	4.95281
10.5889	10.3448	10.131	18.0763	7.00613	4.35335	22.3002	23.2713
19.9482	11.4297	9.92604	20.5186	12.5827	12.5521	21.145	18.13
16.3366	12.5458	6.98112	14.3681	10.2883	18.4543	26.0261	14.0915
45.8545	13.2057	5.95233	4.69668	13.8636	14.6066	24.103	16.5575
16.8489	11.1327	4.06271	9.94097	11.2596	9.75303	26.8321	9.83403
11.3881	9.88019	2.83508	11.9995	9.67947	12.6538	25.2719	7.88555
11.4786	11.4252	5.76136	10.2315	9.23756	13.1264	20.016	6.42033
12.6441	11.0845	6.80152	9.4877	11.3782	12.1725	21.5601	4.77822
12.9356	9.07384	9.14007	7.86977	12.8995	11.8933	25.5644	3.21963
12.161	10.525	11.3597	6.11821	12.5015	14.0156	25.8747	1.01098
14.8896	19.5523	13.7508	4.46935	12.7237	20.4015	28.2226	7.00492
17.0338	25.4738	12.6449	4.65757	14.103	24.9555	31.1225	9.40407
17.7785	26.6738	12.6497	3.95904	17.2482	27.3969	32.1364	12.3388
17.8524	28.2454	12.4855	4.27036	22.401	32.7365	31.9799	13.9572
21.3151	28.4541	15.7557	2.70053	22.0538	41.3591	31.7136	16.5988
20.5736	30.2448	21.5329	8.42047	18.7165	30.4868	36.6725	22.96
21.8434	25.9621	24.5816	15.989	17.8939	24.6906	25.212	20.9512
20.2181	27.9923	22.0891	16.5245	16.1848	21.8921	17.5342	21.9288
16.3051	29.7762	23.1693	16.3906	13.124	21.9077	11.1499	27.2925
15.2318	27.1849	23.1349	17.2046	11.767	16.158	13.2774	29.2817
12.2392	27.0219	22.1909	18.5664	12.9671	13.9622	14.922	30.5482
14.1489	23.3532	22.44	18.1092	11.6454	13.1603	13.2313	33.7046
11.5453	18.8863	21.371	17.8166	7.82084	15.4642	11.2719	31.3512
6.49522	16.057	23.3894	17.4001	5.04923	12.8044	11.3036	18.4137
13.1845	13.6406	23.0703	15.3474	1.00441	10.2318	11.5929	13.398
12.2884	16.344	21.9144	16.4109	5.52715	9.06276	14.919	12.454
14.4317	19.884	19.8976	18.752	1.23856	12.0189	17.6154	14.5215
14.9231	20.4193	21.4029	18.555	4.15752	11.6317	17.7173	14.7854
18.6801	21.6389	20.538	17.4975	28.3298	10.4324	14.9094	13.6752
20.4399	20.8999	20.5616	21.7132	23.5525	12.7212	17.1319	16.6647
21.053	20.6034	21.4588	23.9819	23.6679	12.894	17.4966	18.9447
21.5008	18.5633	16.35	20.4327	22.9247	14.133	16.7541	19.5268
19.495	18.2549	9.12422	19.6216	17.7841	18.5694	22.7104	23.7201
19.3838	16.9343	8.17537	21.0989	16.9319	18.284	24.2666	22.722
16.6247	15.7002	12.9635	20.5638	18.0875	18.3035	23.842	22.3677
14.2615	12.4938	15.0673	19.7377	16.9647	19.7858	24.8871	24.446
14.2227	10.3375	16.1452	15.5389	15.9946	19.613	24.6873	24.4213
12.5068	12.7829	14.6842	16.6809	21.9077	18.325	21.1606	23.4103
12.3658	14.8018	11.9983	18.1364	26.2992	15.6053	18.8994	21.2686
16.694	18.058	10.937	6.51699	28.3343	12.696	18.6926	17.7261
19.7891	23.6121	8.21876	33.1824	27.0941	11.9447	17.82	15.9748
34.4254	30.1652	8.78782	44.7321	28.7486	15.9284	21.6209	18.0254
20.5031	20.0142	13.0049	56.9836	33.3437	15.8606	21.3409	14.9183
5.89833	12.1426	17.4589	64.2297	33.118	16.862	20.9058	14.6484
35.3062	16.3264	25.4079	66.36	45.6867	21.1784	22.828	17.7269
42.2305	27.2558	31.1868	82.7061	55.3117	26.1076	28.1546	22.2611
36.8958	33.6613	29.7393	80.6307	56.618	25.6175	30.2637	22.412
35.3168	49.9342	24.5356	67.2891	50.3113	20.4177	48.47	18.0315
30.1586	67.717	21.4127	50.0049	36.1418	24.173	50.5691	13.5543
37.5045	86.5632	11.8132	45.2608	21.5486	40.3431	32.5957	13.0486
33.6466	80.2023	12.355	43.5163	21.4212	45.5195	25.895	12.495
42.5107	70.4385	8.48147	29.954	18.8986	34.617	25.0043	15.8489
59.1812	58.575	18.9726	19.8674	26.2657	36.2516	12.0085	25.5453
60.1636	46.1891	19.8294	19.9771	37.6621	46.1675	37.3208	18.4553
33.741	37.7386	9.66889	23.5632	38.1075	48.1284	38.3652	15.4888
9.12796	31.6658	6.02278	17.5594	37.5277	48.5759	35.3036	19.3465
16.8044	30.1045	8.63502	17.3239	21.1826	40.6247	24.7247	20.7852
21.2722	20.039	8.1309	10.5745	2.88876	27.3256	17.6115	14.0081
20.5984	22.5786	10.4017	6.89845	2.8489	17.3885	12.1059	15.6578
22.0609	14.3678	16.0167	3.46272	3.76017	10.0291	16.0023	19.8616
32.0597	8.77583	22.2953	5.25267	2.12411	4.73827	19.6271	25.6764
32.4898	9.88137	28.4018	3.82142	2.92347	0.699047	22.2966	33.5171
36.555	10.475	67.6266	1.68561	14.8803	7.38836	30.3702	51.3184
70.6197	13.5171	62.7718	4.21236	23.9637	15.8268	37.237	66.8073
49.4571	23.8717	49.6531	7.24335	35.2348	17.4506	38.216	37.6789
37.1767	29.8749	42.9372	5.06861	43.9524	11.0349	37.9605	23.0703
25.9605	32.8642	34.3985	13.5296	46.1744	5.61529	34.8826	24.1155
20.7427	32.5912	26.8385	13.6373	41.3294	14.1724	22.0663	30.8698
17.6967	23.9467	11.8066	11.5575	32.78	13.8568	11.1632	23.5266
8.37852	28.2182	4.47779	9.56992	29.3148	11.152	10.8267	17.5557
9.63083	36.8629	8.76586	10.878	33.128	10.6256	15.1902	15.5241
14.8647	42.8115	6.81313	15.1738	34.5561	12.3325	16.8404	12.0913
14.8479	43.056	6.67048	11.6637	29.285	14.1156	13.4485	10.1696
15.4817	46.1414	21.1445	16.6579	23.1587	17.3057	12.7709	13.172
15.3062	39.7102	21.6242	30.123	7.12505	13.8757	16.3107	25.3399
13.6118	10.0055	20.7154	44.4598	9.40215	6.9405	4.48637	20.0853
7.89723	7.51644	9.48156	29.2798	2.72461	6.55876	2.24838	10.5005
1.71548	1.94019	3.21464	4.27544	2.29245	7.18868	2.9928	1.41798
2.17399	1.87689	1.66989	1.19696	1.35035	3.20235	1.13291	1.20404
2.02965	2.5987	0.859198	0.666194	1.7006	3.46014	0.502873	0.215303
1.19589	3.02657	0.478755	0.93949	1.34069	3.56606	2.30841	2.19031
3.47234	7.18578	2.66041	1.9872	4.50583	2.96572	2.60546	3.82648
2.18619	2.2622	2.91859	1.95418	1.74088	0.923788	0.452456	2.54213
1.85552	2.94935	3.72368	1.89466	1.18936	0.962661	1.34864	5.10336
19.3764	66.976	53.0943	12.0663	19.8433	31.2676	0.860773	31.0569
11.8798	25.1786	25.2905	4.42031	8.51148	44.7035	2.6524	7.3261
23.6478	9.95205	8.84527	9.32839	38.4402	9.86852	1.02391	4.04182
30.436	8.74512	3.30795	14.1379	7.94856	9.62292	15.8687	11.3018
42.0965	16.0907	7.30541	18.5767	2.54831	2.38724	36.932	15.2242
47.3155	25.8913	6.36219	14.4514	15.4963	2.9763	22.7464	16.4909
56.3562	34.9513	15.626	10.5696	5.90096	10.0378	20.5187	30.9829
57.9562	40.2031	14.8768	1.68988	12.2152	16.6035	16.6403	19.1012
56.3804	49.4808	4.48113	7.71036	2.05101	20.3798	15.3957	22.9873
63.6196	37.1806	9.39523	6.24246	6.01137	24.8685	18.7478	22.5125
54.9441	19.3839	20.7575	8.93351	12.2296	11.2997	22.1353	7.04228
56.6912	66.8738	30.563	19.0575	24.3807	26.364	23.5997	1.57625
67.158	41.7623	35.7131	23.5407	26.4786	18.2644	16.7083	5.99946
35.1038	29.7733	34.8616	14.6691	21.1841	12.1843	2.93747	2.8392
15.8456	20.3732	12.649	7.57974	13.9205	11.8658	5.07869	15.7427
23.1805	13.7342	5.36435	4.23666	13.0031	13.5743	8.52505	23.6768
23.6222	10.0312	12.7275	12.4261	11.7958	10.1509	8.31103	21.6369
6.60179	25.1502	19.604	15.3963	9.13294	0.839551	3.62472	18.4179
15.8684	55.1715	17.6804	15.6667	13.8703	5.2858	10.7222	21.2663
24.0203	50.5426	14.9245	17.6396	6.51236	9.74412	13.5	17.5405
31.9553	50.4694	18.2789	19.1456	11.2349	8.84753	14.8921	23.8315
27.0724	22.4799	21.599	23.5645	19.6496	3.37727	26.3201	19.1788
19.9623	14.6342	30.4443	28.6853	16.0247	15.8168	28.5078	29.9751
33.6223	19.1519	25.0526	26.196	17.4234	23.3157	8.6072	24.3795
21.2409	21.7952	14.0824	27.5132	27.4996	19.3891	17.2112	21.7157
18.3538	23.0402	14.9496	14.2975	23.5395	19.5838	14.4257	18.1182
22.0479	26.3645	18.8288	13.5752	14.2824	20.4605	16.4818	11.0135
28.4589	81.0469	13.1486	41.7656	0.721057	42.6332	25.6918	13.7181
56.7497	44.7234	12.6172	60.2619	17.3908	64.8029	7.51449	49.529
54.3811	35.9991	18.0362	48.7154	6.1166	59.0438	13.4948	31.7156
27.0019	47.6031	26.4443	47.6202	8.1165	34.8558	33.9278	14.795
9.01881	50.5603	19.0574	38.6582	12.2867	33.6264	19.5278	13.467
18.8865	31.7815	5.79522	15.6432	17.8382	33.3319	0.907922	21.1316
23.9928	35.9535	10.5594	10.7583	19.6474	22.3677	12.7921	30.2902
19.52	44.1434	7.33774	24.4192	11.6038	32.4782	9.5711	29.1984
13.8664	38.0846	10.503	26.2372	8.79346	37.6398	10.7602	29.431
24.9467	40.0908	29.4451	16.8801	1.23177	59.5648	9.64235	27.6977
38.4199	34.7796	28.7809	14.9483	13.8807	30.5538	15.2032	2.98919
33.9229	16.2977	17.3553	17.287	12.6932	12.846	15.9374	8.87609
33.7969	19.9901	13.1872	24.3281	11.8634	11.2043	43.4468	9.65879
35.3226	39.055	13.6019	11.1659	15.9226	12.3876	52.5039	7.94727
37.9049	47.5823	20.299	19.5372	16.94	23.5541	59.6613	17.4514
51.2384	39.1654	18.8738	25.6171	30.5991	24.7061	58.2267	26.2264
36.3328	12.7945	31.5619	23.1184	53.6157	29.0907	37.585	24.2088
26.6025	9.88927	25.3179	23.5115	27.9726	31.3284	20.531	8.59053
12.6006	31.875	18.3029	13.1504	21.1243	16.7226	10.2653	9.40812
7.34656	31.7467	18.4697	7.26674	0.610553	10.7966	11.4601	3.892
8.22866	38.1452	10.4115	9.04536	10.7541	11.0357	11.2679	22.181
15.8018	43.4583	12.3857	12.7242	13.8569	2.59323	9.26699	20.8265
25.9647	41.0712	15.1511	18.1713	15.1006	27.8543	13.9271	18.8271
26.2711	42.2719	19.3049	22.3454	17.8868	31.033	18.3582	29.9839
29.4957	38.6344	30.6072	39.2741	36.5315	28.1396	19.639	49.3382
33.0342	42.7212	32.0897	43.106	45.1525	27.3105	36.4958	46.8663
40.2311	52.3308	39.7174	41.7791	50.6052	37.4073	43.6955	39.0961
51.003	48.4493	38.4535	8.82501	58.4813	40.4903	37.3923	31.4205
62.0899	47.1826	6.49338	3.23146	68.8088	32.4914	25.3941	34.7559
47.4713	39.761	34.2204	12.4153	78.867	29.6588	23.0625	29.9235
39.1105	36.2332	37.7663	11.1825	80.845	30.377	19.2624	20.9197
19.3494	25.7499	27.2922	9.06672	89.0874	24.8992	12.6589	11.0296
24.7849	15.9042	16.7612	13.0019	34.8756	6.5363	12.7046	8.8544
21.3785	12.2266	16.3121	12.9855	2.95917	9.55289	19.4556	10.8118
8.44499	6.83136	11.9679	13.1693	6.16448	9.97509	10.538	13.9959
9.6022	13.9376	3.34677	4.31523	10.7577	1.47701	21.972	18.0874
20.6401	15.4463	42.9285	18.3738	23.3169	16.4844	23.0466	29.3073
14.0623	22.0787	45.4053	25.7196	22.1834	41.0883	4.68211	18.2157
27.7765	28.2715	29.0846	29.3091	25.7068	38.0628	25.0602	21.8753
9.39386	38.828	16.8533	20.0225	8.9973	46.7328	18.7313	15.6615
2.53307	37.4877	12.6968	8.96775	13.3494	10.192	17.13	11.2077
18.6905	24.3655	20.2224	23.7073	27.7141	20.1183	25.2682	19.7461
24.6681	23.3382	19.7788	21.3294	27.9822	23.0183	22.3333	19.6018
22.9769	26.3534	18.6491	21.4417	28.852	30.6108	23.2474	23.3896
23.4558	26.7349	31.7916	18.9347	34.0618	35.0393	19.8092	20.6965
19.4758	17.4827	9.93415	14.7666	36.4175	37.8602	14.2234	10.8057
11.9928	11.1628	10.2499	6.32491	5.95635	20.9421	10.3107	7.99373
16.6841	21.0331	10.8574	10.7218	12.7126	7.23671	5.4705	13.1398
8.1019	31.1364	20.6265	9.43155	9.98911	8.27749	3.65486	14.8656
15.6008	50.3228	20.63	12.3404	14.0308	10.2305	6.21372	15.1393
23.0791	66.7043	35.6298	17.33	18.9615	14.2903	11.1505	19.2091
21.1426	49.9117	47.9398	16.8817	18.3965	12.6991	11.769	18.1678
13.0002	17.1941	40.1502	9.66837	10.3743	8.08807	4.20923	12.5514
5.87882	15.1683	8.62354	4.23794	6.27639	8.26436	12.4675	4.95583
5.083	17.9506	11.464	4.13884	6.85224	6.94848	14.3823	3.50479
5.06159	19.6922	12.1319	4.149	5.47984	7.17138	13.4817	3.74195
5.40892	19.57	12.9	3.82532	6.91596	8.69671	14.2952	2.8535
8.38618	19.023	10.3696	4.182	6.75928	9.18089	14.1998	2.13255
6.84464	19.1979	8.55569	3.65249	7.40822	4.62434	13.2996	2.26482
7.09496	19.4287	7.38348	3.03837	8.23287	5.26815	14.2312	3.13506
5.69174	20.0418	6.52757	3.2825	8.02826	5.47191	15.0881	3.54463
5.63802	19.7387	6.91162	2.2778	6.82378	5.15865	13.0573	1.7692
6.74607	18.8723	7.66457	3.00397	5.45867	5.38435	12.7847	2.20556
6.08296	18.4379	8.52057	2.07573	5.86908	5.0771	11.387	0.854006
2.30326	17.8267	9.97822	2.90367	7.15616	4.18353	8.26021	3.88657
21.6277	9.20203	11.3915	5.74535	11.3737	3.34911	12.891	11.3819
29.9745	6.85482	25.3245	9.67459	14.6138	6.93316	18.3053	14.0298
30.2219	5.41328	28.7631	11.2877	20.5424	9.0124	19.4597	7.07808
27.1473	6.44651	42.8	15.6741	22.4927	13.2606	23.7346	4.19965
30.8557	19.8276	44.5824	20.7053	28.0734	18.3792	29.555	3.68905
45.9686	38.8885	35.2165	35.0486	41.2043	31.1486	43.5099	38.9453
52.5297	62.1123	27.2045	40.0428	46.5266	36.3802	49.6782	49.2688
51.8684	63.4625	39.818	48.9302	54.7878	45.0114	59.4155	64.2617
60.9554	63.7373	46.33	49.3662	57.0308	42.9828	58.6941	47.6238
39.7579	67.2727	56.4892	47.2135	53.5859	39.6431	56.2056	44.7341
11.1463	75.6653	51.8336	41.0515	49.5149	34.9967	49.922	49.1779
12.3975	71.2304	63.4802	39.7725	47.778	33.4257	48.7848	51.4431
10.6927	68.7778	56.64	39.4955	45.6395	31.8993	48.3629	53.3824
4.60987	38.1859	41.5718	31.6555	36.2668	23.5238	40.4335	59.0394
4.32622	3.57522	41.2004	25.6938	30.2153	17.3155	32.7722	63.8825
2.76141	11.4456	44.7475	22.5447	28.1132	16.3301	28.6625	61.4285
3.21188	9.89383	49.0515	19.355	25.3142	15.0509	24.0563	39.2012
1.86043	3.88838	34.9123	13.4005	21.9852	11.0505	19.0823	27.8579
8.80267	4.02373	36.1381	8.91491	19.1167	7.91682	14.9704	12.3317
7.40992	3.55512	36.7489	9.16032	19.0661	7.44086	13.6869	9.46003
6.26401	4.15926	36.9126	10.2818	18.7851	7.44643	13.7515	9.59226
6.37041	4.41658	34.7169	9.72402	17.6677	7.58564	13.1317	10.3726
7.07303	4.01075	36.6138	9.78023	15.6787	8.11681	13.2078	9.8722
7.01536	8.90612	10.5436	7.61479	10.6561	5.67914	9.60983	12.8311
5.77912	7.74186	11.7551	11.1082	12.1934	2.53142	8.45503	15.9246
9.05747	11.7401	15.3949	19.6231	6.24873	13.3476	11.409	18.8568
6.63818	23.1605	24.7721	28.5076	16.1065	15.319	18.2581	26.1733
11.7714	25.6317	28.4888	24.2198	14.0446	15.3596	17.0537	27.6457
13.8	26.4264	27.2025	23.0366	11.9087	14.9182	18.2935	28.3879
15.5698	28.1067	26.9463	22.4429	13.6562	15.946	19.3609	29.612
16.0618	28.6797	27.0686	21.6393	16.4575	16.5157	18.0257	28.4355
18.9966	26.5289	26.3966	22.5912	17.4193	13.6608	14.3218	27.3691
19.9532	25.2078	23.2203	25.3491	17.8437	16.9857	20.2759	25.6766
21.6125	25.0071	22.9603	26.1196	17.0302	20.3983	23.3392	23.7054
17.3633	20.0458	19.9893	23.2817	20.4758	10.3404	19.1488	19.7578
7.71717	20.2182	18.0438	23.4313	36.5109	8.54957	20.8653	15.7216
20.6566	34.4285	29.2499	33.6237	55.7636	16.3057	18.0846	27.7328
32.7838	42.4618	36.8733	35.6166	63.6972	28.8086	26.4251	19.0147
35.7187	44.1285	39.9089	33.0645	57.8575	29.1121	25.5721	23.5514
34.6036	43.8077	34.6699	34.6378	36.0109	19.5335	12.5042	27.5229
16.4503	47.2211	10.201	35.372	28.823	14.9424	5.28053	34.3949
6.20433	48.1587	7.04592	34.8752	29.6547	16.7036	4.07346	37.1956
4.00035	49.3848	9.18634	32.0807	30.1736	16.8112	3.19225	45.5138
6.23402	48.5901	21.8615	33.7128	28.7899	18.703	4.37925	49.895
6.38804	49.3266	23.2877	33.2326	28.0674	19.0204	5.96331	49.3972
7.99166	50.0193	24.1114	38.6021	28.7915	20.1167	3.96893	49.7866
7.7665	53.3696	24.3454	46.6995	29.5696	20.4912	1.47893	50.9619
6.06639	52.9595	25.4762	47.0427	27.3349	20.7457	0.415779	49.53
5.54549	57.0088	25.5426	47.0685	20.2339	20.9803	2.49125	50.0667
5.93535	58.2309	27.6356	46.9179	15.9783	20.9654	5.44673	52.5239
3.87362	53.957	29.9255	47.9775	14.0083	17.5292	4.91236	36.7484
2.78243	35.2103	30.0084	40.0267	16.1134	17.5799	3.08906	20.4539
3.06859	19.5771	29.9421	26.1521	15.4189	17.8877	1.36841	19.9035
3.61701	15.8157	28.447	22.9728	14.0209	18.0488	0.598634	18.9822
4.71873	13.0226	28.0445	20.6227	13.7244	19.4909	0.569316	18.3419
2.96344	12.2305	28.3859	17.0433	14.5226	18.8992	1.70379	18.1161
2.61351	10.7276	38.6801	14.563	14.8719	17.7143	5.33216	20.6489
4.76431	12.934	55.4691	16.5394	15.578	17.1973	6.6227	24.6742
5.28383	18.4642	73.2674	18.7477	16.7754	17.243	7.84296	25.7423
4.46776	23.7234	72.2232	17.3069	17.6814	18.2372	5.4379	25.4257
4.04798	23.8071	68.7539	16.0868	17.2368	19.6704	5.18899	24.4543
5.14308	23.3078	66.9739	16.485	18.0967	18.6829	5.79454	21.2875
5.90542	26.9211	67.788	16.844	16.7644	20.0869	5.64395	20.901
4.3377	31.2364	54.9498	11.1768	11.6191	17.9778	3.00914	18.6834
4.75001	34.2602	36.5731	8.22784	9.87297	14.8038	6.4643	18.0208
22.9396	23.2651	35.6193	7.12688	13.1735	17.6683	8.80809	16.0031
37.8185	10.6757	28.4342	6.43104	12.4914	18.9944	10.8631	14.7365
15.5074	11.9265	16.2239	9.7805	6.0153	12.5677	8.49105	19.2507
7.64928	14.4063	8.66763	14.8862	4.67715	8.44976	13.9341	22.0368
6.63559	10.3413	5.91585	17.5125	4.45961	6.71309	20.5134	18.4946
6.30948	11.3045	4.8492	13.6991	4.03684	7.07159	14.9202	21.2477
9.29664	12.7211	9.1936	10.8172	6.19641	11.5358	15.2168	25.2376
9.25923	13.5265	9.79379	9.53648	7.22153	11.4915	13.2261	28.6188
6.52206	14.3	8.32879	7.87449	5.74242	10.5551	14.3737	23.7157
3.98177	12.2511	7.03679	6.3457	6.30129	11.1897	16.3461	17.9616
4.26691	8.39316	8.96906	7.73758	7.24389	11.5074	15.4443	18.1182
5.39898	10.9872	8.53334	9.26988	5.06603	9.49891	11.8224	23.3809
3.77514	9.16874	7.76683	10.6186	6.69688	11.1544	6.51376	21.4255
3.84983	9.20836	7.07	11.1435	6.46833	9.37154	8.71721	13.4954
2.60811	9.16114	6.39662	9.94364	5.37931	8.86253	10.2054	4.90481
2.54054	9.6871	5.98719	11.2847	5.50419	8.12698	10.4265	1.87192
2.11792	8.28773	5.12621	12.2596	4.66226	9.20141	16.4601	1.91713
2.18749	8.42746	4.10921	12.8688	4.59832	9.28196	11.9076	1.56369
2.61098	9.58661	3.16925	11.7204	4.64305	7.91259	10.6708	1.38777
3.99969	9.7157	4.23812	10.2075	5.48511	7.85004	10.6503	2.12066
2.59131	9.46465	5.25583	11.2709	5.47708	7.04902	11.3913	2.42225
3.34437	10.3954	3.95334	11.8608	4.76701	7.79395	11.3137	1.82275
5.31973	9.35641	3.72247	12.2237	6.23927	7.50319	11.7185	1.38331
4.83692	7.31074	5.18346	11.5487	7.15758	7.00265	12.3541	0.949193
3.084	4.74644	6.70168	9.49447	2.8153	7.05952	13.3214	0.478903
5.75298	11.2305	8.19768	8.03693	3.99711	6.35055	13.595	1.59447
2.37671	10.0192	6.57708	10.9819	5.41755	6.75932	11.6348	2.33674
2.09843	9.19426	6.545	11.206	5.01965	7.27108	11.6724	1.83026
1.61742	8.9973	6.89219	11.4302	2.03429	8.28582	10.9495	2.35778
1.06072	9.65449	7.67069	11.9447	4.7498	7.95757	12.029	2.9128
0.562194	9.25894	7.55376	12.0009	3.35488	8.91229	12.1665	1.87681
0.710451	9.27048	6.00558	10.2334	4.21197	8.20101	12.3799	2.87196
1.36647	9.26215	7.06198	10.4975	4.89015	8.29592	13.3648	2.43102
1.26053	8.6929	7.48361	13.084	3.24933	7.36877	11.637	2.02338
0.777165	8.63285	6.02661	10.2412	2.99688	7.49107	8.56153	2.91276
0.493409	11.3648	5.39508	13.4681	4.12434	9.00471	8.43045	0.111705
1.32713	11.0478	5.15446	12.8999	4.90289	7.6717	5.93689	0.737631
1.73889	9.40983	5.57207	11.0024	6.79213	6.5999	7.95046	2.42325
1.59925	9.34579	5.80646	12.6228	6.05362	6.29129	9.80155	2.9303
1.0621	8.75979	7.20363	12.7203	6.1936	7.16067	9.31325	0.758363
1.154	7.94494	6.80006	12.9829	6.17446	7.197	8.42809	0.103363
5.96517	8.77299	5.98738	12.0723	5.65107	5.15271	9.73577	2.60492
0.926239	8.91541	4.79753	11.6099	6.93524	5.17125	9.611	3.30137
0.950324	8.74221	5.88312	11.003	5.74714	5.69561	9.90187	1.94397
2.07376	7.18119	8.28472	11.8424	6.34816	6.11742	9.1542	2.93392
2.296	6.38649	7.7579	11.4314	7.80666	5.60337	9.60859	1.41231
2.08507	5.45283	6.6872	11.6092	5.08825	6.33977	9.30177	2.00441
1.02324	5.81007	5.97736	8.64876	5.91391	7.23909	9.86368	1.56756
0.693351	5.4957	5.68249	8.76766	4.67181	7.16977	10.5679	1.91863
2.47362	5.69095	11.6995	11.7112	5.798	6.80742	10.6745	1.95009
2.03102	7.52655	9.30091	13.2016	6.34628	7.65344	9.65499	2.11309
2.11646	8.32673	6.88242	11.9459	5.0132	10.841	9.19779	1.70485
2.62124	9.78819	5.55873	12.9542	5.88899	9.83837	9.57983	1.68482
3.34441	9.57303	5.27765	15.9417	5.25847	9.2811	9.06547	3.14417
2.08077	7.24533	8.39767	15.2592	5.27152	6.89737	9.01399	2.94956
3.17737	7.61591	8.33493	18.298	4.64465	6.81601	8.80609	2.96303
1.16698	7.55343	7.89305	12.1479	7.63429	5.94501	10.0786	2.25642
0.759359	5.42635	4.76788	1.21313	5.36075	6.88039	7.98726	1.75472
3.58359	5.81755	4.86644	2.28138	5.02033	6.06882	8.1513	4.25731
9.77963	4.70213	1.86726	3.8152	6.94176	7.16306	10.4657	6.5431
8.69287	4.96873	2.99517	3.79493	8.23616	9.45995	9.68817	5.78413
1.27925	2.94777	3.18257	8.1579	6.30447	12.0628	9.72339	4.38183
16.1658	10.0808	8.65147	12.528	10.2956	17.3439	12.2258	13.6638
18.5996	16.0348	7.45603	16.9834	13.946	20.8354	19.4139	13.7242
29.362	21.5269	15.1149	31.1437	24.632	29.3404	19.3822	12.6538
32.0573	28.6836	20.2691	30.3653	34.71	28.0175	19.7294	13.2735
23.9856	31.9856	17.7097	24.9409	47.1729	24.8854	18.9623	28.9442
29.3387	34.8202	15.8466	24.5429	51.8341	32.934	18.9205	26.6923
24.7333	29.1957	14.1392	20.6853	53.1384	37.1566	19.5669	17.9961
29.5442	27.308	18.3528	22.3983	55.9764	18.7199	1.95326	12.7579
26.9203	22.6863	23.0341	20.087	51.0402	20.4498	7.44288	12.5004
12.2826	9.38957	13.4139	15.0288	31.4065	16.5415	6.14239	12.8134
5.21182	4.85018	7.19714	6.91118	9.28763	11.2685	6.71669	12.1932
46.7434	8.1993	18.6129	8.63646	10.1687	10.588	12.6176	18.9769
112.909	4.05888	21.3395	6.963	23.4451	20.3298	22.6552	32.0058
154.044	4.70799	15.4721	29.5742	29.8411	23.3554	29.4429	36.4723
146.556	6.4665	13.2294	31.6234	31.4273	12.3934	40.7976	47.6767
137.244	3.63444	2.91324	21.8761	33.6706	12.3232	36.5136	42.1312
90.9082	8.1854	4.78799	8.71796	22.0486	20.2697	23.1997	39.5006
14.6663	13.7261	6.70439	5.39301	9.65423	8.27649	15.4687	12.8541
10.7798	7.55939	7.27615	2.38604	6.20077	4.01483	9.47396	14.1738
12.5533	8.39068	9.26528	16.3201	4.00498	2.8844	9.32221	10.9412
25.7332	44.9596	3.96757	15.9163	24.4834	10.4322	27.0049	39.7238
11.4757	53.4635	32.3859	6.49941	53.9456	6.00922	25.7877	11.6487
23.7302	64.7708	27.7604	43.3532	63.4641	24.7979	19.9789	16.9285
54.6431	60.7331	3.59763	60.1775	62.8494	59.0359	20.7196	32.3855
59.6304	61.4148	19.4035	50.7386	52.7501	62.8875	12.3579	51.8573
62.7173	44.8365	33.1011	39.2641	44.8961	64.4236	5.08008	54.5709
50.9861	39.2103	40.1077	31.5987	25.5102	50.7826	14.9083	61.4419
23.7988	51.5249	52.3777	20.2556	0	24.3366	44.7987	54.4773
24.2199	54.2025	50.4946	20.1563	0	22.7493	57.1811	41.6984
16.818	49.2223	63.5041	19.7316	0	12.1978	47.3346	49.3807
27.6986	25.5813	70.6433	30.3782	0	25.3017	24.7559	62.2467
33.5038	4.5642	54.9186	33.5451	0	33.6508	16.2642	50.7966
14.7847	19.7906	21.848	14.4377	0	31.5016	10.2143	18.0344
14.0313	18.1378	11.7436	12.131	0	15.1821	26.9464	13.0021
13.3171	4.62073	3.0531	8.90521	0	28.0369	47.8137	27.292
43.9093	36.7941	46.3206	37.8829	0	47.1621	83.0994	107.314
51.0907	41.8055	102.488	44.7722	83.1097	99.9812	83.3012	98.9458
55.6963	44.363	99.6856	51.32	78.884	102.241	76.6958	95.6232
48.8725	53.2687	106.174	56.6966	66.8752	108.977	63.0103	60.9034
42.098	49.4389	115.849	49.974	47.18	122.156	39.7594	34.538
35.5638	40.9949	77.5006	41.0642	35.4403	136.716	28.9989	48.8269
22.8513	16.4549	10.4203	38.5016	23.1757	99.5385	13.7904	19.5737
17.8508	8.8219	20.6173	30.4326	12.156	29.2913	28.2904	25.0993
23.3319	24.9755	12.7823	7.34278	17.1027	16.5581	32.8026	18.2622
28.2254	28.4739	7.52869	11.2261	25.6644	25.2374	28.6835	10.9579
22.6272	33.472	21.5735	19.0804	38.2863	39.261	13.1392	18.2513
12.2983	25.3755	30.0922	31.906	55.6161	48.6839	9.77971	25.9704
17.1975	31.8624	33.0799	28.8024	62.3928	38.1293	11.1907	25.7725
19.4687	27.0247	23.344	68.4628	75.8233	6.95516	23.9169	14.6812
15.7586	21.0326	21.3148	125.013	83.9511	10.1566	31.2392	30.3263
10.7769	21.0026	18.4196	131.811	83.3287	6.85303	31.0617	36.4561
22.4688	15.403	15.4687	70.4614	68.5804	18.8418	18.7121	41.6577
33.671	14.3857	22.1364	23.302	58.3337	28.998	9.65919	41.5978
34.3597	13.3036	23.861	13.7114	58.4884	28.5138	9.44106	30.8049
33.5226	9.54985	22.9452	10.1437	57.7987	28.7877	9.03288	26.7394
34.9652	9.35983	24.2157	10.8988	57.7808	30.146	8.8594	26.0271
36.1644	15.4582	25.2378	11.3198	56.2125	30.9742	7.34544	26.3177
36.623	15.6242	24.896	11.055	55.9852	31.2753	8.07743	26.8006
34.4724	6.13975	24.1885	8.76274	57.7701	30.0312	9.47007	25.6463
33.4931	4.95281	25.2339	8.61221	56.3329	30.3292	9.69912	27.5711
32.9862	4.34737	24.9611	8.41792	56.8928	30.7721	8.65342	28.6367
36.3715	3.59473	18.7336	3.01126	55.6634	33.2886	5.84038	25.5043
36.399	3.27096	7.49435	4.48488	52.9626	34.0843	1.9609	20.2612
24.7542	4.89479	8.52429	4.60915	49.1296	29.2842	2.40707	16.4436
7.53301	10.2987	14.2017	4.34483	48.0279	27.8503	5.88266	12.469
14.4389	14.067	20.2149	9.21903	43.0109	27.5475	11.9199	7.98478
23.1269	19.4327	24.8192	16.242	37.9544	16.6318	16.9485	6.43981
19.6794	23.9883	28.6124	36.0583	34.8079	11.6714	21.5788	6.08695
15.1721	26.7555	33.6644	56.8734	29.8928	2.54404	28.3337	9.80334
16.5367	36.2322	41.7434	58.3161	23.9585	35.8556	22.6469	17.1527
21.3252	38.5799	48.0953	53.6363	21.6687	47.57	16.4978	19.1992
26.7881	26.5446	55.3519	46.9538	19.6628	37.9466	39.978	24.5896
28.8158	13.9921	55.5111	43.0683	21.9404	17.8994	42.7146	23.2615
32.6829	25.366	59.1645	44.1746	24.4162	16.1121	39.7198	19.6434
33.2404	31.8891	62.1049	37.2495	25.3856	16.1571	36.4449	17.1292
35.8622	32.2502	64.7415	32.8532	23.3953	16.2187	32.1436	20.9783
37.4493	35.5154	66.4096	37.1888	23.5879	18.8774	24.1173	29.5829
35.7073	35.48	67.9177	35.8359	21.9887	17.1102	29.6285	30.7793
33.9084	32.691	66.3528	40.4533	20.4446	13.6393	34.7804	31.219
31.097	34.7621	64.2141	38.1615	14.9789	10.9617	32.7143	24.7724
26.1913	33.2808	60.3651	32.8457	11.7792	6.6281	34.9873	21.5802
20.9883	15.1724	55.221	29.4658	16.2828	5.96451	39.5323	28.3515
20.0304	12.7466	53.5787	29.2295	16.0792	6.8861	41.7964	32.167
18.1776	13.6948	52.272	23.7595	15.8134	8.64996	42.5499	33.9297
9.13375	21.9918	46.8969	20.9	22.8696	3.73264	50.8295	33.7388
28.6879	39.2702	31.3497	34.1235	40.9993	30.4416	68.8804	34.6422
37.0996	44.0299	26.2367	31.3422	47.665	44.0979	72.6223	37.3675
37.9302	36.9185	15.1798	19.4618	39.2434	44.1205	64.6196	28.2219
46.4393	31.1274	15.7474	12.3446	30.2517	31.738	45.0385	27.2726
45.2602	29.2898	36.3299	22.4186	32.3743	24.6321	45.9918	29.4068
21.5697	39.1136	43.3448	16.1611	62.1008	63.4684	168.837	24.8571
78.8267	72.2961	53.1479	34.9028	54.2612	69.6518	118.304	56.8049
99.1895	43.2675	47.1872	29.8859	30.9046	44.5088	65.3877	51.3922
125.46	48.871	20.621	7.84198	26.061	22.4625	22.0915	28.7795
66.741	68.188	7.88579	9.75839	40.7899	13.3703	25.3381	20.4604
50.125	61.4817	12.3684	8.16255	56.7473	16.6708	23.9301	18.8795
8.49372	47.1265	12.0616	8.234	74.1776	8.62428	23.8641	15.8847
17.3815	32.1757	12.0405	19.4152	87.8683	12.523	17.1155	16.7017
19.4095	31.6227	3.83647	17.9774	68.7734	15.9862	12.1264	7.44395
15.6112	34.9887	11.8841	4.6945	30.3082	13.8536	8.2354	6.96275
17.8965	35.8641	7.94273	4.22324	19.9796	8.98969	16.8636	4.70978
13.0868	36.912	12.5164	7.46632	19.4524	4.44704	13.6495	5.28184
11.9024	43.1177	15.594	6.12949	18.1423	4.40849	4.54328	0.895116
15.0927	43.9345	19.2022	2.73439	19.0108	5.39022	7.17838	6.40007
18.7772	44.4886	18.1425	3.33461	16.8365	5.7047	5.85297	6.56301
17.6132	42.6681	14.8024	1.68506	12.6498	4.43848	6.82953	4.85686
18.885	42.017	9.10697	2.88826	16.3283	6.5132	5.90111	6.5617
10.9252	37.2799	10.048	2.71507	7.37892	11.8167	8.94984	8.5839
11.0903	37.0708	11.5354	6.25203	6.21201	12.883	10.9744	9.12118
13.1515	35.0263	13.0399	6.54397	1.65577	11.5464	12.9766	5.40425
15.3616	31.0556	2.45126	7.24063	12.957	13.1553	16.5203	8.2216
16.8693	31.3641	15.479	19.1327	13.108	12.0174	16.3905	6.43697
20.3795	34.8958	18.2221	22.2561	14.1212	10.4402	15.4474	5.13515
20.3616	38.5336	16.0721	18.6828	9.83194	8.27955	15.8461	5.8817
15.99	39.1872	9.64645	16.9482	6.61996	3.92734	20.8235	10.8181
15.6035	42.2443	13.8875	14.7928	7.8345	2.32943	19.2149	12.4401
17.4187	45.6292	16.9428	19.3808	8.84218	0.703917	12.8081	10.9095
18.5504	51.7094	20.8819	15.2936	11.1114	2.41042	14.8222	10.0864
19.0477	65.3047	18.9794	22.659	10.0727	1.26958	20.7939	11.8402
11.68	66.4253	20.8265	19.184	7.60556	0.959345	25.6102	9.9303
4.62585	56.3683	21.1265	14.0443	9.02529	5.2436	20.6403	6.45919
3.12655	52.0869	20.8482	15.9069	8.28704	8.53399	14.2244	2.58299
1.83651	52.8513	19.7113	16.9035	7.15228	9.18008	17.1856	1.4157
1.86365	52.8437	20.012	17.5803	7.25726	9.72768	14.3171	0.999589
2.7906	49.4596	22.229	19.0879	9.33588	24.9249	25.5959	1.30416
2.86025	51.2356	20.2274	18.683	9.54933	15.7188	11.7204	2.67145
4.90241	50.4221	16.0449	19.4878	9.23164	16.1919	15.3111	0.957828
4.19618	48.9783	7.33045	21.7481	12.066	17.0749	14.6025	2.2643
5.68872	48.8214	5.76642	20.5219	13.8325	17.978	13.5427	3.48073
6.62415	48.7105	5.85772	20.3559	15.0042	17.7698	14.5468	2.72163
6.20936	47.4142	6.42951	20.3986	14.1919	18.2045	14.2241	2.85261
5.54272	46.6916	6.93261	21.8244	11.2964	19.2251	14.4191	3.71594
6.50306	47.6008	7.31616	21.0964	14.3804	15.7768	14.1792	3.78956
7.13365	47.6168	6.57192	20.887	11.2606	19.3934	14.9065	3.86305
5.44469	48.7013	5.80872	21.084	12.6063	18.2507	13.8198	4.32783
5.38033	47.6052	4.72813	22.0199	14.4644	16.8347	14.0172	4.13012
6.83811	49.7299	7.06017	17.6744	15.5441	17.8506	13.1216	5.39105
20.0326	46.7324	9.42124	16.7904	10.3759	17.6897	13.8469	2.87518
18.3509	27.0195	13.8802	27.1746	8.13736	22.5529	7.43428	8.76416
22.4141	21.3902	16.3567	20.0112	5.89027	16.331	5.12194	12.3761
25.3819	36.8025	24.7264	8.18179	14.4292	6.67939	5.0594	24.3829
41.7792	45.7468	35.155	19.0385	31.2604	18.125	21.0102	38.593
31.0375	50.6505	45.3511	32.4515	44.6872	25.9011	24.6486	29.8471
33.8273	44.8172	54.9731	43.9718	59.1292	29.664	14.8035	28.9207
35.3643	44.5688	36.9617	41.993	60.2645	41.6594	26.4454	13.1322
33.2218	52.4599	27.0496	37.9217	61.127	44.4355	6.99446	11.5365
35.5476	62.2383	22.8333	36.079	55.877	49.3808	11.8263	14.5335
15.1316	45.6303	11.0289	33.8656	44.3404	38.4053	17.0782	28.8671
22.2719	32.2586	12.0866	29.3363	30.1227	29.1519	34.5472	38.4869
20.4888	17.3532	10.5928	7.65838	32.0775	14.0519	23.3665	40.6386
12.231	7.81705	6.23845	4.46384	35.2638	18.7395	16.75	33.8075
16.558	8.87701	8.95011	5.95883	34.1438	15.4198	17.4153	24.5559
13.4699	5.67596	8.60838	5.22337	14.7926	14.8651	12.8241	19.7548
7.77002	4.78628	6.72057	2.30178	4.75492	10.5754	11.6165	4.67052
4.78577	18.6561	4.83936	8.72126	3.07303	10.0926	6.16793	7.7055
7.67736	14.0718	4.75601	5.59775	5.88076	2.70536	10.8688	12.2914
5.18425	4.3035	4.63106	3.95892	9.40952	3.59077	10.9475	12.5923
4.38883	1.19994	4.26773	4.29361	5.01475	8.09364	6.19384	9.81311
2.06278	4.61954	7.36623	10.2944	8.55049	3.06121	5.69193	5.14362
5.38613	5.64308	8.4656	7.2766	6.6269	6.83059	5.94498	7.72878
11.4728	20.3807	8.16264	10.5796	9.03054	9.37649	11.6833	11.997
27.0907	57.2188	20.0596	21.2828	21.8341	18.3949	29.8656	24.4157
10.3568	71.263	32.8998	35.1889	62.5859	15.21	8.6201	42.3208
40.3623	56.3842	46.937	45.1119	53.5607	19.2119	21.0414	51.3161
47.0027	27.4012	40.9837	25.7121	36.5847	27.4835	15.7848	31.4952
53.2499	29.0908	33.3884	24.5382	23.0738	26.1832	17.0342	26.3858
16.6924	14.5522	22.6439	13.4198	26.5872	6.36237	20.8449	23.8192
17.4142	18.2101	20.355	11.4732	26.7135	15.2634	22.7707	25.2115
16.3755	17.4029	21.6318	12.1272	26.8303	15.3243	24.0414	25.334
16.7642	16.6187	21.2339	11.6413	26.6291	15.5705	24.9996	25.5321
16.9094	16.9462	21.32	12.686	26.4366	15.3693	24.6734	25.3673
17.7324	16.6358	20.4356	12.3885	25.8996	15.9244	25.0482	25.6714
15.0475	17.9642	20.4246	9.15512	26.5573	15.4011	24.1543	26.0166
14.8864	17.0589	20.9263	9.83911	26.6719	16.0649	25.5709	26.3991
15.711	16.7606	21.0577	9.46068	27.5601	17.1972	26.9081	26.3172
14.3046	15.9359	21.502	8.70439	27.5411	17.1979	27.5888	26.1231
13.9917	15.9942	19.791	3.96328	29.4164	17.6215	26.7402	27.1919
14.2497	18.9009	18.6584	4.74991	28.7871	17.772	26.0617	27.4109
16.7524	34.8764	16.1999	13.291	24.9686	21.6324	21.7167	28.3181
38.9755	39.602	21.6672	29.897	26.1666	32.1693	17.7088	30.4479
35.3692	36.8217	53.2973	54.7421	53.7561	44.2059	12.7514	120.543
28.5644	8.05461	74.3735	48.308	68.3252	25.3107	2.80294	170.494
1.80058	13.8914	79.4036	40.8122	73.4098	14.7381	5.77203	175.225
16.1451	26.5708	90.0422	27.4003	82.2456	10.0934	12.7688	165.631
6.64868	17.055	76.5903	8.58686	70.7418	48.0836	34.7089	77.9182
35.6921	36.4366	43.6199	16.123	58.2918	78.163	8.24634	71.0363
36.9379	14.9357	33.1335	39.1318	35.1844	89.7673	26.7061	57.439
31.236	18.6193	33.7813	37.7179	35.5373	71.1309	22.6002	42.9157
16.0814	38.5246	30.3524	35.3516	26.6659	21.7073	6.23621	42.4891
17.0502	31.7545	30.5928	18.6834	30.5208	24.7354	7.96752	38.789
17.5984	21.0655	29.6039	17.4025	32.0654	15.3586	16.2462	33.4655
23.455	14.4816	32.1419	31.1009	38.2954	20.5428	14.8411	26.6451
18.5534	17.9634	25.9945	17.3544	38.6804	17.9549	14.5479	27.8878
18.1493	23.0699	23.2773	16.3029	36.0987	17.4776	11.9178	26.6506
17.3963	29.8756	20.4961	18.3432	38.1027	16.3669	12.6541	28.9773
16.9224	30.7132	15.4326	17.1616	40.8865	15.6982	7.81658	32.4426
14.2861	30.6151	12.2647	16.4577	35.5422	13.366	3.89647	33.5565
9.54551	33.1478	10.579	11.7225	26.3005	8.22194	8.85885	24.0801
7.23305	35.1893	6.30745	11.3561	34.5294	6.19984	7.83129	22.7126
4.16045	37.0262	4.3282	8.97619	27.1563	4.0937	4.87908	3.38257
7.35267	36.587	4.93195	7.32456	22.1588	4.49297	4.16523	11.7989
5.03296	37.0586	3.37747	8.46809	21.5639	4.38748	4.70368	9.55331
4.80261	36.8706	3.60293	7.94201	21.1505	3.50746	4.95372	8.8944
4.85023	37.4125	3.9495	10.1602	21.3531	4.09606	3.6824	4.69727
6.14128	36.5577	4.48907	9.37843	21.5791	4.55884	3.40001	3.92834
5.96919	35.3698	4.06318	7.0339	21.0109	4.69654	3.42536	4.24932
6.31924	34.6322	3.87841	6.88456	20.3207	4.59062	4.3365	4.17733
4.38998	31.1907	3.1648	7.37385	21.5257	4.3377	5.0332	3.978
3.28681	24.4882	2.33129	6.9702	20.6798	4.47748	5.22066	5.44837
3.72984	22.3863	0.964227	5.21683	19.95	5.21052	6.47586	12.174
3.58525	17.7416	2.36107	3.5568	18.6274	6.5015	8.3705	14.2183
4.30653	17.6849	4.85376	3.28085	17.4487	7.72623	9.52557	15.7146
3.48395	7.78273	6.26196	2.42855	16.4632	7.01009	10.1811	19.9087
2.35884	18.1968	4.06091	3.61893	16.4105	6.1128	8.30909	23.2056
2.81379	28.8564	4.03165	8.6892	19.6873	2.93181	6.36031	1.95413
4.35844	33.4121	6.56052	8.48428	19.6209	3.07872	6.80827	1.54413
3.49374	22.2979	5.57987	7.54746	18.0668	1.60654	6.44711	3.07299
3.43003	12.5191	5.29574	4.92643	17.9385	1.65946	6.86494	4.75849
1.51629	0.546387	5.68078	5.59779	15.8424	2.91179	8.62223	5.6957
1.93569	3.48158	5.57495	5.4251	16.4642	2.75387	9.89948	6.76241
0.774752	2.72119	4.95192	3.49075	15.0255	1.92554	9.80666	6.53972
1.18464	2.78243	3.77198	4.21533	14.7592	1.18376	9.37731	7.16083
0.964813	1.56116	3.98545	4.89167	13.4109	1.95434	4.50362	7.19101
3.56778	1.37277	4.91265	5.28202	11.7029	3.38347	6.52656	7.44871
3.00244	3.07051	4.89724	2.00809	10.9998	4.09819	8.77569	9.42943
4.53257	2.7846	5.38702	2.09583	11.5395	5.48479	7.48767	10.2804
3.83983	1.40723	5.97761	1.70177	10.0336	6.74136	10.2958	10.4967
5.74186	2.55714	7.44265	2.18753	10.2386	5.43039	10.5899	8.26579
4.37299	3.06589	7.16768	2.67634	10.862	5.54603	10.1079	9.05508
5.54495	3.01919	7.04006	2.96614	11.3061	4.85966	9.57633	7.91119
4.98829	2.71817	7.10663	4.59528	11.7517	5.54556	9.74698	9.42949
4.20812	1.7205	6.4442	1.02892	12.3894	6.28017	9.90988	9.25727
3.20029	1.1695	4.81572	3.60778	6.5954	4.99711	10.2879	8.27776
3.54555	1.30398	5.84258	0.982917	5.90068	5.93705	9.53281	9.08879
4.2477	0.19362	5.17501	0.3607	5.69954	5.2577	10.3547	8.51473
4.63029	2.74344	3.39114	2.68719	3.22149	6.40551	10.754	6.73479
5.32505	2.12123	4.09901	1.0084	0.94761	5.94624	9.09143	7.66135
5.35233	1.49509	3.60993	1.74098	3.14862	5.5631	8.47378	5.00075
4.09665	0.853527	4.45215	2.76964	0.921293	5.90271	8.66375	5.23513
6.0209	1.49826	4.66538	1.86147	3.66892	7.75001	7.78339	5.82183
6.28434	3.07877	4.46329	2.26037	4.96607	7.14266	7.84573	4.98849
5.87251	0.512115	3.15561	4.68762	6.14636	6.56615	8.72874	5.70171
6.13097	3.10746	5.38315	3.07901	4.61639	9.15011	8.93941	5.47082
6.83399	3.23004	9.6406	2.7569	4.61072	10.02	8.36027	4.55523
8.05289	3.71508	9.42098	3.17323	5.49482	8.61447	8.19769	4.80963
7.24198	5.12524	9.55756	1.58194	5.2184	7.78385	7.79845	4.64214
5.40609	16.6694	11.945	0.77014	5.6205	6.25764	7.65524	8.03113
3.79476	24.0682	12.4254	2.13829	6.74015	5.94104	8.723	8.00869
1.75699	34.9068	13.83	3.41498	7.76312	4.25952	9.94638	9.27358
2.61834	38.1098	14.515	4.88708	8.39301	3.66341	10.1779	9.59572
4.71438	30.8344	12.8753	2.8411	8.03365	1.91645	8.97759	8.30588
7.21449	24.8296	9.52649	2.10651	5.99254	8.00438	7.75933	5.99673
10.1239	18.1221	9.35079	1.99399	4.26762	9.33202	6.85887	4.40253
7.11395	23.2792	10.0891	2.12315	5.37113	8.13332	6.27537	6.67989
5.98839	24.2395	10.7827	2.04884	4.61413	8.04511	6.5915	7.01685
4.60483	26.239	12.2883	3.17798	4.10422	10.8946	5.46138	5.4642
7.58513	25.2088	12.2913	2.47244	4.92361	9.43838	6.06881	6.31171
11.5181	25.1436	11.9488	3.62461	7.74835	9.75377	6.13946	7.34558
8.07585	24.4063	11.2086	4.55266	7.89731	9.39781	6.73112	6.12724
1.02363	24.8508	9.84929	5.25035	4.89518	8.50461	7.34089	5.86934
8.5475	26.0749	7.61739	4.5811	4.2728	6.77101	7.26696	4.21994
13.4806	26.7297	7.9737	5.14241	2.90571	6.05493	6.79296	3.10483
5.86095	22.3642	10.954	4.15597	3.79817	8.90083	5.96605	5.10867
4.75672	21.7221	9.51828	3.49714	1.7714	8.14185	5.72295	4.47067
3.25495	23.9767	8.95708	4.04277	4.85725	7.30789	5.33283	4.68736
4.78236	25.712	9.93608	4.06229	3.34556	8.20809	6.16249	5.27139
3.61662	22.3061	9.43397	3.79702	3.70271	6.58914	6.21322	5.34194
4.13948	22.1655	9.36383	3.50666	3.72759	7.11278	5.3053	5.0947
2.57544	21.4875	9.63305	4.7717	4.84089	6.04996	5.35966	5.482
3.3769	24.0764	10.1083	5.06944	4.66705	7.72409	5.54773	4.77194
4.10607	23.8232	11.0566	2.99478	4.55611	6.4298	5.09628	4.50224
4.03167	22.3071	10.4397	4.90258	6.861	5.63614	5.93117	4.84715
2.62127	23.4845	10.0279	4.07763	3.87895	7.14408	6.21948	5.93432
2.96268	24.3143	9.92582	4.30279	4.27529	6.98907	6.65864	5.45653
3.62327	24.0241	9.32829	4.34933	4.02786	6.84442	6.56565	5.95028
2.56298	24.8374	10.0572	3.78966	4.17671	5.63452	6.56658	7.66055
2.89467	25.7907	10.2696	4.69083	6.28081	5.68959	6.03078	6.10562
3.97734	25.4837	12.6377	3.96743	4.50136	4.98117	5.97831	5.34318
4.36076	25.3755	14.5906	5.20531	4.56636	6.3608	5.86288	4.98982
4.53187	24.5699	12.018	4.44872	5.01196	7.14572	5.91583	4.57124
4.25589	23.6895	10.4379	3.03617	5.06249	7.38787	5.27363	4.61569
4.56771	22.7351	10.7615	3.33494	5.46569	7.3268	5.40957	4.42517
5.45517	21.2426	10.4628	3.53309	4.45706	6.89239	5.43475	4.56457
4.77575	23.501	9.49341	2.75235	4.51937	6.27329	6.37466	4.72785
4.29619	22.5309	9.37869	4.23802	3.18059	5.25203	6.51671	7.05031
4.83548	19.7546	8.04459	3.48749	3.66225	4.08813	6.27255	7.83204
4.73656	16.335	8.83161	4.76121	3.91447	4.45212	4.42082	6.73527
4.64926	25.3854	11.1672	5.08892	4.61685	5.49376	4.22994	8.39759
3.95495	28.9742	11.3217	5.52506	4.94371	7.40686	4.52507	7.32251
4.74785	29.3051	11.4985	4.75148	4.1744	9.6436	4.79615	8.05731
3.9879	26.5874	11.1401	3.94591	4.02712	8.5179	4.61127	7.95275
4.46824	24.456	9.65636	3.16642	4.37177	8.04633	4.72048	8.24916
6.95173	22.1377	10.1089	5.55102	5.18024	9.9835	3.8577	7.96305
13.9442	18.9673	10.9414	6.68846	6.29232	8.51059	4.06989	7.65881
12.7297	29.31	13.511	6.73237	5.24596	6.30254	6.23853	10.6651
18.5666	29.4652	16.1584	7.98688	8.51313	8.34102	4.15505	9.13468
20.413	24.0093	16.2552	7.51814	7.56086	7.21932	5.34756	7.98331
9.92146	23.7855	10.1853	6.07657	5.39041	4.30575	10.4944	6.1942
8.47023	20.3149	7.19622	5.48202	4.03183	2.49672	15.2378	5.34873
10.1383	10.7763	6.61989	2.92235	4.13064	0.774851	13.614	6.15508
11.6909	6.02084	6.33991	2.54245	3.11963	1.32555	13.786	6.83553
12.5155	5.22865	6.05677	2.30925	4.27663	1.00313	13.7633	7.25247
11.2734	5.07976	5.75191	0.759763	15.7485	0.494755	12.4117	10.1549
9.47705	4.50492	4.02502	3.8854	8.56095	0.349528	10.9862	8.30531
10.1091	4.73015	4.43933	4.59319	3.21133	0.822247	11.3188	7.71483
9.99354	5.83865	4.67925	4.2974	3.00997	1.9047	12.1213	8.63361
10.3174	6.10425	5.35831	4.00939	3.18396	1.45196	11.2703	8.93378
9.75254	5.96279	5.49708	4.55595	4.0222	1.26522	10.2887	8.82556
9.89435	5.89198	4.76046	6.13624	3.83746	1.31658	11.3934	8.16694
11.5004	5.84374	6.03152	4.71999	3.40795	2.15603	10.6188	7.51295
10.6945	6.59875	4.38247	3.2595	3.87239	1.37526	11.1536	6.66398
9.79423	7.73205	4.42301	3.70475	3.62277	1.14439	10.1303	7.57641
8.966	5.92371	4.64253	4.26467	3.72568	1.06194	9.50414	8.65085
8.97518	5.2907	4.60105	3.26827	4.99131	0.940649	10.474	8.35978
8.76602	5.86228	4.47086	3.55965	4.83822	1.62264	10.7378	7.56585
8.60478	6.43239	4.92281	2.96336	4.47401	1.66717	9.96661	8.54048
10.7003	5.56036	3.18473	4.28328	3.37294	2.19081	9.46316	8.60141
11.7781	6.30107	2.17441	4.14851	2.76387	0.965533	9.33128	8.48778
10.6776	6.33491	3.52608	4.42913	6.29682	1.37681	9.82279	9.26907
11.0737	5.75079	5.46609	4.95348	8.98928	2.70876	9.69718	8.65325
10.7891	5.29858	4.50068	4.20492	7.23025	2.81218	10.0862	9.35843
11.1685	5.03744	3.93604	4.27169	7.30472	2.36351	10.704	9.5966
11.1256	6.31779	3.95579	2.75672	8.75973	1.23923	11.3464	8.98987
10.9355	6.55327	3.6133	3.15964	8.02017	1.04434	10.8614	9.01555
10.0567	5.91679	4.40876	1.73564	8.83777	1.75874	9.85241	8.63022
10.758	5.30825	3.95651	2.6182	8.16172	1.17319	10.0867	8.61355
10.5773	5.54361	3.60209	2.27699	8.35904	2.0017	10.1036	8.75144
9.89663	5.58293	4.00071	3.28209	8.49945	0.740385	10.9929	8.75045
10.1894	6.83188	3.61282	3.39346	8.62658	0.316455	10.6599	8.71271
10.4245	6.51453	3.32617	4.01353	10.7549	1.76488	10.7269	8.64029
9.76888	6.61607	3.33769	2.73	9.23607	1.41113	10.8794	8.20226
10.4252	6.82533	3.95871	2.74467	8.16589	1.65584	10.3941	8.67106
10.6464	6.63178	4.64361	3.49077	8.37506	1.54762	10.1186	8.48506
11.8238	5.96064	4.71347	3.07732	8.94717	1.75211	10.0919	8.4705
12.6374	5.69743	4.70565	3.84652	9.22419	0.566203	10.287	9.072
12.3492	5.50747	4.11102	4.11344	9.36645	1.3347	10.8121	9.82365
11.7041	4.10321	2.91867	3.76536	11.028	2.73645	10.403	9.72264
12.2132	4.42003	3.083	3.62478	9.5007	2.79818	12.7453	8.90465
12.2926	7.60608	4.04208	3.41668	10.3661	2.66383	13.5154	8.27748
12.1534	7.99726	3.60566	2.46177	9.58877	2.40958	13.7118	8.26326
13.817	7.5154	3.81118	3.99206	8.77797	2.53875	13.4949	9.45339
12.457	6.87529	4.68534	3.00391	10.166	3.05117	13.4752	9.84336
13.1775	6.81741	5.15744	3.49642	9.83487	1.85887	13.7293	9.73095
12.9853	7.54795	4.16626	4.71567	8.6899	1.89627	13.5092	9.9692
12.4756	7.66181	3.88019	4.23741	8.94887	2.14724	13.5039	10.3246
12.7648	7.2185	3.50473	2.2466	8.75685	2.55256	13.4447	9.03129
12.3945	8.84782	3.69369	3.48209	9.75065	2.68252	13.4495	9.00456
13.2397	8.29688	4.04225	3.0268	7.328	1.31636	13.9938	8.60121
13.4665	8.57233	4.33778	1.89255	6.89843	1.89665	13.0205	9.21849
11.8252	8.73712	4.18726	4.72627	8.62922	1.69254	11.7567	10.3155
12.8689	7.30101	3.94416	6.00491	8.56265	2.38754	13.5074	11.2926
12.5886	8.10918	4.29787	5.53816	8.60518	2.04419	12.6972	10.4904
11.9233	7.40342	5.52093	5.87298	11.6458	2.28029	13.4989	10.2793
12.2831	7.08919	6.24859	5.20083	11.6698	1.61298	13.3676	9.6429
13.4355	11.7243	4.87231	4.62295	9.35222	2.55047	12.8544	8.55451
10.7809	12.2671	4.42793	3.45127	9.17657	1.30574	13.4145	8.57395
11.0971	5.69531	3.86006	1.94911	9.25861	1.58869	12.5836	8.60135
11.8969	5.53337	3.30101	5.89577	9.43102	1.67864	12.9755	8.31018
10.4442	5.575	3.75113	4.38174	9.04733	1.9853	13.3739	8.48416
10.2282	7.28316	4.18575	2.41988	12.2635	4.02835	12.6491	10.8551
10.2682	6.23504	4.47523	4.20399	10.6892	0.308746	11.6035	11.986
10.6952	5.25867	4.2903	4.07462	11.6928	2.89643	10.9586	10.6758
11.7421	4.99485	3.74223	2.44036	11.0071	2.81291	11.8822	9.77027
12.7893	5.60556	3.38801	4.29192	10.4102	7.54604	11.602	10.3548
12.2326	5.54051	4.68947	3.91295	8.49997	1.60799	13.1549	11.0745
12.1191	6.90878	3.42866	2.89104	6.80613	2.22937	13.1548	10.0487
15.3517	9.31438	4.19145	2.73574	9.28019	1.50553	9.95796	11.6236
10.2558	8.68253	4.01264	2.52803	8.91301	2.00343	10.481	11.6212
11.2141	8.51348	3.80364	3.85329	6.90144	1.83696	10.9763	10.4832
12.3041	8.60399	4.12161	4.59644	6.07884	1.12174	10.4114	9.27274
11.7376	8.94348	4.74844	3.90338	9.05812	2.98339	11.751	9.32871
10.1954	9.42192	4.68004	2.43282	7.75286	2.49904	11.4227	9.37417
11.0129	8.41608	3.94534	1.5556	8.91405	2.39754	11.9192	10.3786
9.5325	8.37163	3.93161	1.7945	10.3751	1.33935	12.8699	9.2794
11.8016	8.22837	4.0546	1.56038	8.35155	1.97164	12.8134	10.4817
12.0022	8.65749	5.13218	2.16587	11.2382	1.04064	12.4401	11.5
10.4678	8.58791	4.62534	2.06038	9.55387	1.9176	11.193	10.0232
10.4485	8.14281	5.28591	1.71653	11.3687	2.51899	11.1168	10.8298
13.5556	11.1485	7.66704	10.9419	9.35486	2.32361	14.6388	14.548
21.8209	25.6707	14.523	24.9406	8.16585	9.18098	23.0192	21.4298
35.0687	46.2962	17.4185	21.8174	11.9961	14.7878	28.9991	24.7207
40.6714	58.7947	12.795	14.9732	19.9	44.9948	42.0842	11.8464
25.2447	44.2454	22.2612	22.8163	22.5942	53.4238	65.5774	14.5142
27.7143	34.0427	22.545	16.5412	28.67	15.9986	81.5804	21.1517
38.1011	32.9727	23.7282	26.45	20.9175	17.0045	86.4983	22.9806
38.3777	24.8894	24.1126	27.2005	25.1716	8.29852	92.4891	26.1048
9.00426	18.0685	33.0095	28.2121	39.135	9.59059	88.7634	14.7655
26.6172	9.44516	33.7217	12.8458	44.7856	16.2438	93.0903	19.1394
31.3603	21.8081	33.9896	4.87498	40.8118	35.0893	93.3687	22.0441
27.0879	33.988	35.895	5.16015	32.4748	29.9855	85.1997	28.671
37.8834	32.8047	27.9287	10.5804	27.0738	26.8017	72.153	48.947
42.8871	34.6479	7.7821	3.60493	17.0308	14.8199	74.5416	142.027
27.7855	29.0727	22.4996	36.4527	27.6216	24.9894	62.0672	167.134
21.1908	33.08	37.7589	15.6066	40.0564	33.2472	54.4397	148.16
22.6059	28.415	26.6415	28.6788	38.2011	24.5556	45.8331	136.976
124.486	40.3312	32.4004	57.0603	51.3936	36.4699	46.6677	120.318
125.626	46.6541	36.775	65.0192	47.1405	27.1344	53.6066	136.358
134.753	66.2352	37.2989	51.997	54.2073	25.5989	57.3266	146.201
37.5822	77.0145	20.0484	29.0088	14.823	32.5716	29.854	167.573
22.1905	82.2414	24.5621	30.4422	23.3205	13.4015	17.585	168.346
17.0787	78.7619	29.1898	45.507	24.6337	18.4809	19.702	172.148
9.74341	65.1119	4.69424	51.4384	25.1772	23.5418	37.0808	112.953
34.5632	65.9505	16.5989	71.5736	24.4014	13.8441	16.9602	63.8463
75.3954	44.1571	13.7187	36.714	48.9452	22.7003	6.7001	20.8991
30.0681	6.99942	7.75717	5.76032	9.05098	5.24202	2.53735	3.80609
22.9539	8.03916	11.1733	6.33279	10.2716	7.80058	4.70712	7.14193
23.1621	10.5122	13.9341	6.69161	16.0255	11.7469	10.2608	11.6206
19.7975	12.731	17.15	6.13258	15.3734	10.8301	11.427	12.1155
18.4859	11.6127	13.3724	6.4661	14.3701	6.50251	12.7072	13.5802
16.2958	15.5469	20.3511	3.86662	12.135	8.73744	15.7722	16.1269
14.1286	14.858	25.9755	2.16348	13.089	2.31135	15.2183	16.5141
13.4665	15.7989	25.3614	2.33166	13.4035	4.157	15.0848	16.5884
13.8193	16.2555	27.6599	10.5005	13.9521	5.49418	17.4378	18.3727
35.515	20.911	68.6401	42.9901	34.9984	26.6136	37.4587	35.5988
74.0251	35.9259	82.7282	73.4792	50.8367	57.5454	79.7206	79.8219
69.1375	22.2721	84.4357	76.511	13.0304	19.6279	120.642	118.952
39.9477	20.1639	65.4785	66.8937	6.1734	21.4045	107.73	60.3554
19.6944	41.6554	52.3356	63.7434	16.6933	21.1109	51.5527	26.7857
11.6272	40.6758	44.4405	74.3871	25.4999	13.0082	28.9984	28.8936
9.68783	14.3607	3.30398	72.5454	17.1755	14.4247	14.8831	16.009
7.41289	11.934	10.8228	24.3472	7.13254	7.94165	12.6165	2.22145
12.9339	13.7806	11.6837	20.4779	15.2279	11.4192	5.21459	0.78263
4.71271	27.6017	2.61317	21.8698	7.53485	8.97315	11.1839	10.3331
8.21661	19.5077	8.56914	31.1727	24.3796	11.3155	13.8764	21.0474
26.7491	23.8121	23.6813	34.1743	31.0634	20.9142	21.0308	28.3762
12.4893	28.5256	28.3312	50.3219	25.4201	22.8794	10.6722	24.6866
7.97701	31.0383	13.5392	53.7547	27.7887	12.5017	16.7227	15.4087
33.7351	36.8326	11.1611	44.1478	41.2165	16.9594	28.8915	13.8917
15.3214	32.7201	13.7657	23.6655	38.6221	31.3277	35.183	7.63372
10.9681	36.6632	8.93473	26.8522	26.1396	30.3746	16.8767	30.0082
17.4493	33.9877	11.5307	39.0455	31.5717	32.4588	17.0926	31.2074
13.6246	32.0297	8.54711	22.4078	27.6874	32.175	19.8944	28.5028
7.36866	17.5314	4.60473	7.67665	14.3849	18.9484	23.0762	25.3857
12.0967	10.9807	10.3703	8.18932	7.43431	8.14896	6.40199	23.3074
31.5895	7.39904	21.0083	28.1834	14.9895	32.213	16.4416	28.3963
42.5675	9.86157	11.0737	44.674	44.1112	58.104	33.2719	35.7931
34.1227	29.7264	10.311	43.3678	49.4143	51.2258	44.102	30.5116
24.6557	55.785	18.7666	48.1679	47.5429	39.7954	47.0894	22.6375
13.4225	62.1517	30.051	54.2821	47.2258	35.2678	54.2969	26.9527
5.1288	56.9256	30.6918	56.6004	49.6168	40.2033	58.6327	38.3822
4.55647	43.0745	38.5792	52.6885	54.6936	47.0821	51.8942	40.3823
8.89611	27.4773	33.5337	46.4252	61.4852	31.8401	13.1111	30.5121
14.0299	24.3905	21.2669	38.6002	63.6738	25.1384	2.22808	23.9615
14.6146	29.5432	14.4508	33.0096	37.2933	34.0422	7.17215	11.1413
14.8399	20.2492	13.0629	26.4935	24.5145	25.4022	12.0617	4.61889
5.74775	31.1194	22.5313	22.9123	13.4054	7.04345	13.334	23.063
6.84717	22.9484	21.2498	14.1696	22.4534	6.93437	15.4674	29.8304
10.3458	19.0882	22.6681	16.861	19.3455	10.3946	19.3236	12.1375
8.44325	24.1991	23.4569	22.2374	13.5257	12.4106	21.0987	6.37813
3.81198	26.9346	23.0422	19.0133	8.91783	11.7988	18.9075	16.2047
15.1812	19.4764	16.9893	7.17343	20.6365	5.9734	17.8906	5.92245
7.01132	16.7232	16.4802	8.64868	25.1655	5.37834	20.2167	3.35204
5.65545	20.7875	15.3752	10.5675	26.4007	7.85137	21.0115	2.1714
21.7088	23.3149	17.5311	9.78978	21.67	10.4256	12.0871	5.43397
23.1917	19.5563	20.1773	25.2929	17.4383	2.66005	20.9426	9.64887

## Sheet: Indi_Cow_Average_Speed
2.20092
1.91192
1.7293
1.98937
1.47151
1.79296
1.75304
1.72117

## Sheet: Indi_Cow_Step_Speed
0	0	0	0	0	0	0	0
0.211768	1.8067	8.55126	3.19763	0.16754	1.08628	0.109865	9.69449
0.0948123	1.47283	5.25584	2.86391	1.88287	1.5338	0.272908	5.32792
0.243605	1.71805	1.4223	2.75586	3.81215	1.00249	0.130782	1.36241
1.01278	1.14443	0.103543	1.25744	2.52207	1.57661	0.102844	1.64069
0.368527	0.359647	0.066918	1.18354	0.993184	1.4805	0.173682	1.4677
0.827025	1.23125	0.209499	1.16173	0.208505	0.599887	0.247588	1.17152
1.02923	0.57323	0.564696	1.34975	0.609446	0.0425702	0.0953207	0.911729
0.60531	0.206165	0.0709058	3.96284	1.20721	0.373242	0.444042	0.880884
0.106659	0.837143	0.260132	2.82987	1.06411	0.331906	0.484257	1.01544
0.57819	1.66697	0.185206	0.38991	0.966143	0.326012	0.459444	0.571161
0.12846	1.7034	0.425784	0.531098	0.796378	0.20872	0.151875	1.23333
0.572173	1.0736	0.0698389	0.359019	0.252491	0.106932	0.160282	1.0326
0.37312	1.30635	0.277056	0.0712413	0.0984604	0.341082	0.252246	1.09117
0.393048	0.294312	0.441457	0.280462	0.646611	0.0633616	0.714037	1.17943
0.16468	0.328468	0.219956	0.195723	0.396653	0.722988	0.534807	1.89079
0.0647334	0.19479	0.906233	0.203096	1.62203	0.824207	0.16183	4.33747
0.0386278	0.234449	0.238769	0.0956524	4.00829	0.674059	0.165878	2.13583
0.262131	0.203967	0.25557	0.540456	2.93119	1.9088	0.582478	1.79836
0.719175	0.6353	0.255675	0.370135	2.9551	1.37697	0.304822	1.16876
0.367052	0.386957	0.0979681	0.661426	0.955387	0.352558	0.233809	0.480558
0.262909	0.540225	0.208005	0.227846	0.612793	0.0984463	0.18052	0.276129
0.182091	0.256379	0.236153	0.214891	0.364247	0.301604	0.526816	0.185126
0.0230839	0.432445	0.194198	0.229004	0.341119	0.222041	0.799741	0.102048
0.153131	0.526535	0.28946	0.306265	0.205938	0.263267	0.492997	0.223298
0.206197	0.203467	0.339293	0.609113	0.281775	0.131608	0.11556	0.236563
0.0924952	0.719378	0.2347	0.374649	0.264642	0.0447795	0.918448	0.169574
0.174956	0.266352	0.0534954	0.253075	0.169616	0.33027	0.452291	0.198985
0.272947	0.186518	0.197766	0.247002	0.190091	0.181789	0.12386	0.42308
0.149046	0.422357	0.412906	0.194965	0.244969	0.152585	0.627875	0.440248
0.284058	0.466205	0.366766	0.283428	0.257024	0.35007	0.727307	0.137909
0.297381	0.26251	0.231017	0.269122	0.20891	0.0832045	0.0573731	0.0428846
0.125103	0.129624	0.86553	0.146676	0.30866	0.0670481	0.08487	0.387918
0.631181	0.146273	0.485334	0.581994	0.421866	0.219657	0.998219	0.266524
0.240503	0.0721645	1.11973	0.623254	0.187946	0.59756	0.611858	0.317666
0.496385	0.409231	0.556695	1.21058	0.139426	0.133408	0.400163	0.588141
0.648549	0.371799	0.526559	1.19627	0.380885	0.459395	0.0743329	0.248339
0.588958	1.18001	1.60395	0.394676	0.951338	0.143878	0.334691	0.665889
0.167476	1.08693	1.37877	0.371074	0.725751	0.457916	0.472242	0.14454
1.31212	1.2254	0.457287	2.88213	0.304433	0.469981	0.411824	1.87615
2.62919	0.488732	0.872944	0.437968	0.597477	0.741034	0.588212	1.47722
0.418242	0.580446	0.56116	0.981067	0.122867	0.402883	0.278199	0.520477
0.240467	0.926374	0.418887	2.40879	0.0917248	0.0539208	0.143907	0.256082
0.394849	0.896927	0.134933	0.039179	0.238452	0.222711	0.386664	0.42892
0.931422	0.457324	0.488409	0.376833	0.45676	0.111741	0.481893	1.88068
0.301832	0.266568	0.365161	1.90547	2.1628	0.221826	0.691245	1.86982
0.132948	0.420865	0.31296	1.52527	0.285523	0.0974332	0.66484	2.03571
0.346774	0.332563	0.192445	0.241225	0.245467	0.420499	0.351626	1.47226
0.694642	0.421052	0.0712908	1.15199	0.318903	0.169476	0.761496	1.21259
2.00204	0.743893	0.369115	2.5826	1.04061	0.0229453	0.659457	1.1209
1.78151	0.58838	0.268038	0.463062	0.0328335	0.278913	0.852736	0.276568
2.46257	0.293889	0.348118	1.66277	1.4672	0.654482	0.93162	0.111661
1.1592	0.307043	0.555773	1.27719	0.846998	0.062212	0.404678	0.187001
2.07659	0.253425	0.215391	0.459988	2.38017	0.398619	0.423032	0.279117
9.50612	0.477358	0.116008	0.142324	0.740512	0.196455	0.713479	0.332821
0.179536	0.724016	0.150465	0.176843	2.11599	0.287517	0.135101	0.351484
0.115321	3.17929	0.266295	0.177914	1.68541	0.283286	0.222274	0.123828
0.309985	2.3346	0.159371	0.326468	0.349354	0.221953	0.280809	0.11299
0.161468	0.334965	0.311482	0.232531	0.324834	0.31343	0.281911	0.111773
0.143403	2.37893	0.389036	0.207035	0.299477	0.163684	0.446	0.164437
0.0841849	0.229537	0.139452	0.129948	0.0834958	0.166584	0.552514	0.573533
0.164623	0.227766	0.214422	0.379663	0.225665	0.217131	0.205203	0.385968
0.0459233	0.146445	0.0594252	0.674193	0.455431	0.139608	0.269717	0.19677
0.060898	0.0819249	0.23156	0.282969	0.656348	0.117425	0.542455	0.201573
0.167798	0.194823	0.155743	0.450483	0.374605	0.189424	0.244687	0.319335
0.0774381	0.219451	0.118055	0.423558	0.323476	0.12036	0.272561	0.213882
0.0994932	0.0315819	0.130062	0.252233	0.438354	0.094391	0.374599	0.712926
0.0644824	0.0615805	0.104474	0.162687	0.125063	0.303516	0.0413281	0.202971
0.284634	0.0637306	0.154361	0.267061	0.0810318	0.0658963	0.205967	0.221625
0.0649167	0.234599	0.0596481	0.117392	0.624532	0.210755	0.0790551	0.154452
0.271827	0.0819887	0.222466	0.149835	0.216769	0.621522	0.0944935	0.283674
0.383372	0.370536	0.103501	0.228126	0.377159	0.280598	0.326113	0.262368
0.583677	0.220898	0.249389	0.193543	0.364208	0.476124	0.140414	0.25849
0.225286	0.326645	0.121808	0.384477	0.59515	0.130937	0.127332	0.236234
0.0938135	0.1116	0.172766	0.413267	0.428692	0.315795	0.520124	0.17852
0.0361225	0.217406	0.214267	0.387249	1.16333	0.492471	0.0524176	0.20422
0.167302	0.0488734	0.216118	0.595287	0.680214	0.313201	0.0818462	0.336757
0.337833	0.39053	0.178381	0.309031	1.68446	0.155258	0.0193961	0.0643238
0.147624	0.21134	0.14636	0.11318	0.500024	0.141229	0.497313	0.101248
0.370585	0.453364	0.10389	0.499374	0.177712	0.144739	0.249783	0.136724
0.0229495	0.230667	0.430709	0.292825	0.334351	0.107472	0.414603	0.474285
0.130997	0.545194	0.588643	0.265999	0.690709	0.20328	0.34823	0.181109
0.315436	0.534745	0.282794	0.255233	0.175798	0.272182	0.189742	0.609988
0.125209	0.445629	0.403504	1.00842	0.284737	0.240488	0.480071	0.322222
0.098198	0.233814	0.288661	0.850164	0.0780684	0.341751	0.486738	0.971564
0.044599	0.263481	0.175462	0.136107	0.836689	0.381114	0.292764	0.261339
0.391305	0.125299	0.150938	0.377766	0.91734	0.250351	0.154267	0.465217
0.0964307	0.115972	0.0203563	0.193568	0.768619	0.90687	0.676958	0.331677
0.104459	0.190132	0.173851	0.0458105	0.590927	0.174774	0.264938	0.44354
0.511489	0.185402	0.906752	0.391496	2.06694	0.42317	0.240763	0.513903
0.774731	0.113909	0.511407	0.231296	0.214365	0.736772	0.635867	0.392632
0.0680135	0.547416	0.535215	0.28874	0.281416	0.0878525	0.384831	0.140815
0.062261	1.59719	0.139069	0.122956	0.50312	0.13904	0.289774	0.207094
0.194002	0.268986	0.207035	0.302116	0.578318	0.231018	0.256855	0.14661
0.148058	1.80793	0.168059	0.248355	0.758773	0.282971	0.265721	0.100313
0.0539882	0.203087	0.238185	0.158596	0.630125	0.293736	0.179495	0.0870872
0.181697	0.152887	0.144795	0.00471764	0.338691	0.149734	0.20291	0.0539561
0.0590876	0.00877469	0.235989	0.0833944	1.1343	0.255061	0.126248	0.124725
0.101323	0.240202	0.04851	0.110271	0.251996	0.455921	0.148155	0.11245
0.143763	0.234266	0.173841	0.116846	1.42252	0.176381	0.115426	0.209885
0.156567	0.286638	0.211317	0.102966	0.45821	0.141841	0.407449	0.207162
0.206332	0.0789622	0.0553315	0.0945643	0.0541273	0.134608	0.441957	0.621492
0.348803	1.04125	0.410137	0.212848	0.158715	0.140649	0.350779	2.0319
0.437982	0.0424464	0.380423	0.872096	0.298478	0.172898	0.287104	1.34861
0.1005	0.133637	0.242332	0.610882	1.34052	0.0510801	0.101495	1.71934
0.14601	1.50856	0.246396	1.5378	0.459235	0.230276	3.67291	2.77223
8.27748	3.19576	7.72447	2.37843	1.97674	0.334521	6.69526	3.70673
7.53001	7.75809	3.6835	2.80754	2.90694	4.60932	4.42331	2.40933
10.1867	6.33483	0.965359	4.18138	1.82119	8.80005	13.2787	3.45259
5.16962	6.53946	1.19697	3.48465	1.52433	3.98747	8.46584	3.1361
6.55368	3.52388	0.963044	2.55449	1.08429	3.24635	5.40635	1.99074
4.08213	1.4881	4.20087	2.09441	1.8071	4.11023	1.87415	1.70931
0.802736	3.17891	2.2886	1.66715	2.3568	1.95121	1.04007	1.68955
1.88085	2.17895	1.00048	2.10162	2.28249	4.54172	1.66591	1.7463
1.47933	0.617805	1.06694	1.23446	3.66154	0.216321	2.1052	1.13814
3.19728	0.90446	3.79797	1.75216	2.2268	2.13399	1.59936	0.51051
2.79779	0.759285	1.46553	2.53595	0.743823	2.22169	3.72639	2.80049
5.20091	0.516833	1.39821	2.50283	0.542651	2.8326	2.29146	2.29806
4.50407	0.365854	2.03762	2.6195	1.0465	4.62274	3.65586	0.927151
1.38819	0.782134	1.34859	2.12341	2.06697	2.26287	3.95979	5.73787
8.94766	0.269101	0.832584	2.38473	1.71813	2.26748	1.82416	2.45348
6.12569	0.540488	1.92464	3.22214	3.53991	1.64835	1.97301	2.12221
1.3133	1.19664	2.77371	3.15626	2.57016	2.98083	1.13081	1.61301
1.70245	0.997481	2.49051	2.6307	1.92545	3.17965	1.58495	1.38232
0.844136	3.47444	0.783223	0.586015	2.14115	3.8854	0.714499	2.24974
8.12462	4.44787	1.70269	0.494419	2.76029	4.22123	4.84899	4.28956
1.70803	2.73759	0.995441	1.03263	2.55151	3.49267	4.34324	2.24144
0.360454	0.0958005	0.339125	0.671071	0.564664	1.70141	4.45847	1.51798
0.368968	0.930821	22.9997	13.0095	0.302996	4.83781	11.4142	1.10427
0.857024	0.240751	10.6469	15.4854	0.325703	23.3895	14.0347	0.573891
0.655662	0.501423	3.91285	3.21834	1.23053	2.50356	1.9937	2.14918
0.454251	0.625363	0.502813	1.87204	0.60291	1.61233	0.113772	2.15474
0.225792	0.209891	0.526228	0.458441	0.458401	2.24548	0.604743	2.51622
0.104378	0.126538	0.539761	0.55506	0.367718	4.07517	1.03416	0.535637
0.141056	0.178727	0.707236	0.601882	2.55291	0.350008	0.994579	1.37323
0.128899	0.0975095	0.719624	3.15014	1.20999	2.38644	0.260177	0.491751
1.42246	0.962263	0.905764	2.32292	3.72597	4.75221	0.56325	0.347565
5.23864	0.309224	2.11233	10.4401	0.740994	2.40162	2.00642	0.674655
0.613028	0.568773	1.15215	1.95253	0.913262	1.49745	1.35368	0.380368
0.313629	3.60589	1.61824	0.933592	0.409637	0.85478	0.479209	0.0348908
0.477352	1.96571	0.803413	2.60042	0.401017	0.361753	0.310975	0.116719
0.704968	1.79776	0.112268	3.97532	0.839914	1.93754	0.264136	0.187699
0.255581	0.387808	0.149748	2.22276	0.523023	1.42919	0.216377	0.513458
0.137067	0.188803	0.181453	2.46324	0.181113	0.212465	0.387771	0.833487
0.742217	0.222197	0.703805	0.178244	0.600983	1.44582	0.233582	0.34908
0.410833	0.98272	0.522836	0.403866	5.76765	3.17762	0.536348	2.81921
0.357877	0.550072	0.258326	0.313272	0.527724	0.299545	0.605656	0.241102
0.476477	1.38605	0.842715	0.356947	0.900849	0.418302	0.72064	0.101268
0.583626	1.13597	1.14554	0.485362	0.260638	0.312151	0.170358	0.187043
0.388334	0.867223	0.239669	0.219858	0.506395	0.071704	0.636325	0.419097
1.08805	1.05505	0.56558	0.748681	0.62356	0.103356	0.75649	0.608434
1.197	1.03993	0.635222	2.62342	0.443707	1.20919	1.34941	0.264443
1.46609	0.626855	0.605109	5.30874	0.131919	1.01418	1.58993	0.263477
1.62871	0.336633	0.296264	1.89863	0.20853	1.62925	8.71885	0.160426
2.08373	0.394319	0.0886346	3.02729	0.275877	0.316667	0.283566	0.506636
1.76006	0.209975	0.15204	1.59736	0.199036	0.1881	0.526936	0.495562
0.110655	0.276482	0.187662	3.37268	0.744407	0.132826	3.55997	0.327772
0.358218	0.174101	0.393495	2.72529	0.53066	0.129155	3.82508	0.288984
0.105524	0.862993	0.160567	4.15093	0.151677	0.376117	5.64418	1.02025
1.95564	4.74641	1.59411	5.93986	1.7041	2.07455	0.196034	4.00085
9.47942	5.20123	6.78263	4.34336	3.12392	7.57208	1.66025	1.72772
10.4828	8.5102	9.84339	10.9974	0.334025	9.30733	7.73629	5.36492
0.694668	3.61874	0.421943	2.82641	2.60738	0.488985	1.74005	1.24206
3.63209	1.28493	2.92683	3.57329	0.555029	3.02153	2.47031	1.16031
4.78802	3.00264	2.83005	1.95429	1.36005	2.45071	1.67329	0.376017
3.73837	4.04173	2.55772	2.66384	1.52606	3.98497	2.07702	2.92166
11.3483	3.04762	8.36039	8.36347	0.586374	10.4749	10.5292	5.66727
0.910763	4.6299	4.59085	3.63542	1.15741	0.176639	4.03362	1.47522
1.72864	2.76274	0.19145	2.57378	3.44319	0.547016	2.08799	2.21646
0.205975	0.488538	0.731119	0.359428	5.01798	0.126945	0.464799	2.95243
1.73046	1.15058	1.3928	1.82982	1.65294	0.161607	0.294738	0.860747
0.253982	2.28783	2.33493	0.642757	3.2516	0.850054	0.247643	1.06073
2.05796	1.74981	1.08984	0.385063	2.70191	1.42752	0.00744525	0.28178
0.27045	0.705075	0.399401	0.346482	0.718785	0.244188	0.123603	0.536547
0.779933	0.473274	0.609475	0.651912	1.02153	0.390382	0.160445	0.304833
0.16937	0.386627	0.194429	0.580458	0.289009	0.227898	0.28455	0.0551476
0.155772	0.173819	0.211243	0.263466	0.310354	0.525835	0.117619	0.172405
0.191912	0.427975	0.20663	0.312174	0.0234995	0.175998	0.216218	0.429622
0.25409	0.64045	0.0874477	0.154439	0.728526	0.458855	0.518692	0.224397
0.469005	0.162502	0.239158	0.505517	0.442361	0.127721	0.704999	0.273741
0.507784	0.282317	0.295255	0.372369	0.186073	0.264856	0.193983	0.094392
0.472362	0.392219	0.444499	0.143555	0.119615	0.136825	0.337624	0.178968
0.485926	0.254964	0.498485	0.290116	0.285637	0.408503	0.250095	0.33711
0.478598	0.161301	0.173779	0.382046	0.361288	0.357212	0.353288	0.232649
1.36492	0.346848	0.506894	0.394199	0.184499	0.152727	0.214609	0.27329
2.3667	0.569656	0.184518	0.123961	0.46635	0.0277678	0.0379598	0.386639
0.679418	0.314613	0.202857	0.269576	0.12649	0.0856104	0.734803	0.106003
0.11208	0.297658	0.16388	0.277417	0.427064	0.0999247	2.89166	0.282861
0.0742315	0.70091	0.201602	0.0706459	0.410346	0.209499	3.39258	0.341818
0.742835	0.288654	0.0542039	0.334192	0.275098	0.477379	2.21331	0.240822
0.591475	0.176176	0.0623081	2.14567	0.125541	0.413537	1.32467	0.0651871
0.0489446	0.383866	0.620297	3.94253	0.324505	0.131588	1.29039	0.260961
0.142472	0.173819	0.411574	2.93826	0.422221	0.269265	1.41721	0.116496
0.275921	0.519979	0.32523	1.90916	0.924341	0.050343	1.33788	0.190041
0.356717	0.0295425	0.357704	1.95637	0.0229726	0.120545	1.36841	0.152503
0.123444	0.611739	0.186624	2.16864	0.180035	0.203177	5.48185	0.549422
0.198404	0.4421	3.64069	6.91484	1.20806	0.104085	3.27224	0.434991
0.0722922	0.737829	1.66543	3.78671	4.11435	1.96155	1.28673	0.77583
0.0987607	2.42395	0.277572	0.136976	3.80706	1.77805	1.50815	1.12375
1.29884	3.71756	0.590313	0.501748	0.141138	0.120836	1.22129	1.48728
0.781802	1.76512	0.442293	1.8939	0.348099	0.33447	1.48588	0.318057
0.225553	0.157985	0.752055	1.79681	0.180509	0.680723	2.08438	1.17483
1.45728	0.316754	0.429371	3.57429	0.30074	1.23957	1.38955	1.76801
2.91287	0.334284	0.301428	3.11775	0.309369	3.94546	1.72045	1.47367
1.18424	0.317288	0.357318	1.31505	1.65528	0.337164	0.72659	1.33052
2.92331	3.06781	0.479795	1.81939	1.82372	3.98678	9.87695	2.17659
2.44864	2.87017	0.769589	2.87676	2.34143	4.27858	7.53243	1.32754
6.56063	5.64538	5.21212	6.2098	2.57117	3.50944	1.7566	3.51455
11.4622	6.59484	5.03771	7.18498	3.50703	5.15453	3.76177	8.21012
9.72014	6.50738	8.0089	10.3065	3.20107	11.2972	4.98328	5.6908
3.89622	5.03699	9.09153	4.93964	2.12473	7.72485	3.41115	7.14391
3.63091	3.98018	4.91659	4.60432	1.73525	4.39231	2.00998	4.06401
5.4074	5.03691	4.56653	4.83769	0.935886	4.35429	5.05692	5.045
4.78609	5.55173	5.12092	3.445	0.936384	5.5006	3.7072	4.88639
4.09271	5.7149	5.17556	2.48836	0.802003	3.2796	1.77374	6.6957
3.16564	4.46936	6.80341	5.89778	1.38035	4.74822	1.32747	3.80178
5.13427	8.53711	1.97985	10.1233	2.04736	8.5364	1.806	7.31591
5.29553	4.07248	7.70941	5.06412	10.8444	6.41706	12.2689	3.31757
6.31753	2.70368	4.94977	8.68195	5.03352	3.14279	6.16689	1.40813
2.27666	3.81807	6.28561	3.51757	2.66242	11.1803	0.860531	10.2936
0.482607	1.05987	1.39088	0.234755	1.46848	1.47567	0.291703	2.37129
0.323898	0.270824	0.361477	1.15715	0.880943	0.252012	1.97232	1.1994
0.561682	1.1761	0.394513	0.162862	0.352864	0.80665	2.06399	0.852997
0.690654	2.13389	0.680849	0.289268	0.363711	0.96511	1.2043	0.199389
0.196698	1.50958	2.42173	0.18297	0.245219	1.62327	0.12004	1.5149
0.170565	1.50212	1.85793	0.143278	0.37436	2.10154	0.324903	0.386879
0.10268	1.7162	0.905176	0.0862386	0.404519	2.19353	0.16195	1.50378
0.265444	1.77621	1.63043	0.399951	0.533425	1.89542	0.348771	0.915005
0.104365	1.66523	0.540039	5.05348	0.514598	1.27344	0.126689	1.55214
0.179892	1.31875	2.25749	5.92718	0.238734	1.63283	0.184937	2.38295
0.188642	2.38664	1.23796	2.79739	0.436409	1.81407	0.269817	1.4402
0.147752	0.975486	1.16648	4.2516	0.430462	5.17772	0.505024	0.482632
0.37733	10	0.52413	1.02682	0.192806	2.55426	0.349959	0.995889
1.97483	3.93954	1.6378	5.30545	0.365464	15.4638	0.421274	1.10055
0.583636	0.360267	1.24378	3.31871	1.52438	4.59695	3.54169	1.44777
7.51369	0.44224	1.52502	3.09577	2.37927	1.09758	2.13069	1.82906
1.22669	0.230683	1.7583	0.685642	1.35926	0.573452	1.37587	2.30985
1.06812	0.304987	2.18228	3.56851	1.38764	0.676202	0.617259	1.13634
3.85608	3.46875	3.9255	3.84212	0.798171	1.84779	1.43321	2.74433
1.37785	1.98911	1.83537	0.49831	0.352702	2.35148	1.82443	3.04226
1.31394	0.816198	3.2055	3.93546	1.11298	1.99225	1.52891	1.88875
5.52666	1.74416	2.42984	3.5542	1.6515	1.18686	0.880859	1.25358
5.67921	5.18834	5.0517	2.46551	1.93428	7.66975	1.82098	1.72199
2.36704	6.23528	12.8991	3.27379	0.973468	4.8259	17.0082	2.49758
3.60095	4.57345	1.94406	3.22538	1.77537	6.4541	1.79265	4.655
2.23018	2.30541	2.46582	3.63843	1.9117	2.61503	1.18175	1.52957
3.15005	1.22739	3.04505	3.41489	6.02998	2.59064	2.70831	3.01218
2.41279	3.30594	1.37523	3.05942	2.22663	5.19991	12.3887	2.94145
3.65569	1.09989	2.64708	3.41839	2.703	1.26565	1.56793	1.55204
1.78197	2.36872	4.06903	2.73259	1.96222	0.971734	0.738189	4.12778
5.21408	2.4027	2.04774	2.11918	1.53109	1.79248	0.0658128	5.6905
3.17579	5.45091	1.01891	3.03472	0.551638	10.3132	3.60012	1.96786
4.61988	3.22496	0.934358	3.05736	0.668777	0.93467	0.65212	1.74495
3.16781	2.36647	5.50952	3.0883	1.87343	2.00782	2.03827	2.11571
5.30477	13.9937	5.92538	3.61337	1.22806	3.61427	2.99941	6.44242
2.44085	1.49242	5.72782	9.26842	1.66982	14.1767	0.898073	2.30626
2.36944	8.30704	8.22981	3.35252	2.69883	1.9422	2.81007	1.88351
15.5889	6.78194	11.3253	3.58568	2.44366	3.45305	25.4117	3.78424
0.224161	0.649658	0.519333	1.83456	2.55706	2.33972	0.944694	1.04237
0.409016	0.389514	0.361169	3.48768	1.8863	0.998176	3.30592	0.287778
0.575077	4.56955	2.32957	6.4451	3.34423	2.19963	2.24816	0.301062
11.211	1.14675	4.07256	3.57699	2.80779	7.42767	9.96245	0.133153
2.28164	0.762638	0.135671	0.88514	1.77598	3.0543	2.08481	1.13955
1.86435	1.36418	0.209684	2.71956	1.41622	1.5034	4.48488	1.7658
7.14059	1.87248	0.156563	5.74223	3.48704	6.98219	7.75039	1.52523
3.58835	1.00984	0.216089	3.85817	3.10737	3.24932	2.63029	3.90099
4.10398	2.00234	0.20245	5.14827	2.73731	5.26728	3.69297	4.22082
6.05745	1.60035	0.142408	2.41038	6.0202	2.2084	5.4791	7.00374
1.73607	7.55739	2.16609	5.18852	3.96047	6.54814	9.21183	6.32374
2.48105	9.35252	13.8268	3.5606	1.5772	6.10781	2.57502	0.684073
2.64355	3.28309	13.1221	1.66909	1.25625	0.600181	1.89443	0.216175
1.10153	1.86804	3.1808	3.66833	2.05475	4.0638	1.40941	1.99844
3.80867	3.30366	4.13367	3.89371	0.512192	4.40108	1.25576	3.51413
3.35634	3.50508	2.61416	2.7329	1.27633	4.29727	2.60932	7.51918
6.48539	4.65469	2.64734	3.98855	3.4065	3.90764	8.72339	6.65288
4.59036	3.68331	3.70349	3.77985	7.82483	3.86369	4.89219	2.94799
5.53181	3.60112	3.60404	2.36638	3.5779	1.388	3.30216	6.08428
5.96086	1.55746	4.91708	2.51465	1.63359	1.80793	1.85062	6.6447
8.95547	1.44137	3.37777	2.71554	1.57731	4.00622	4.25614	1.91262
0.543524	2.29469	0.257905	3.83174	2.05789	4.95339	6.34955	3.73513
0.320816	3.36922	0.526016	1.8066	0.842848	1.12682	2.04748	3.95324
0.118104	3.18969	1.06047	3.00089	2.00744	2.57433	3.15264	2.47413
0.13272	1.51767	1.76219	4.14934	1.14726	3.28779	1.00625	2.3116
0.144522	3.67264	1.22672	1.07676	0.658362	1.45419	2.51102	2.42058
0.486606	4.72971	3.84563	2.25813	1.32651	2.64486	4.16744	1.37782
3.33192	2.90777	2.72935	2.32748	2.64012	3.96274	1.25988	0.772528
4.56541	1.93415	2.06997	2.29692	5.01282	3.09493	1.64241	0.897277
0.159446	2.42103	2.4792	1.85405	2.53424	2.70193	0.529327	1.02137
2.09502	2.47579	1.24514	1.22058	1.67423	4.31406	0.573446	0.797063
4.06358	0.16425	1.21603	1.81768	1.22491	2.70081	0.0968685	0.941307
2.43118	0.435307	1.69441	2.19928	1.59784	2.3375	0.459853	0.944342
1.46467	0.198221	0.669133	1.07566	1.51728	3.59586	0.360764	1.01705
2.21922	0.351648	0.804874	0.419287	1.87417	5.11338	1.10124	2.95762
2.02351	0.187842	1.62388	0.846387	1.6268	1.46317	1.35631	1.63178
1.88373	0.16918	0.604144	0.775528	1.07221	0.408495	0.992306	0.596887
0.526414	0.431568	1.7278	0.363571	0.776801	0.129741	1.07806	0.579391
1.06417	0.460331	5.9801	0.395871	0.660888	0.520342	0.68942	2.784
0.248439	0.120833	2.9401	0.684972	0.887299	0.473755	0.532925	2.34265
0.0547835	0.48556	1.73889	0.214135	0.503926	0.579713	0.192322	1.34032
0.223116	0.181406	1.44747	0.107398	1.08448	0.225909	0.201495	0.81511
0.35413	0.260264	1.98392	0.131556	0.675097	0.467815	0.133654	0.370254
0.273238	0.551581	1.71828	0.2668	0.673831	0.187756	0.281285	0.618475
0.133481	0.150425	0.545696	0.0529635	0.472408	0.181102	0.101503	1.32075
0.441756	0.305039	0.328237	0.210198	0.916563	0.191921	0.0764142	0.549948
0.0495876	0.129113	0.273933	0.244149	0.615132	0.0622347	0.151412	0.324978
0.236157	0.376235	0.111505	0.17504	0.39477	0.198535	0.215649	0.541734
0.322077	0.208329	0.101856	0.179963	0.272248	0.180613	0.00479584	0.17164
0.297987	0.399192	0.33996	0.34039	0.469765	0.252206	0.34464	0.293837
0.358977	0.367231	0.518132	0.0610387	0.155572	0.258476	0.16344	0.389506
0.213937	0.233807	0.197648	0.110395	0.198874	0.241831	0.349337	0.0846626
0.303334	0.451103	0.6417	0.260813	0.262374	0.294961	0.438902	0.202358
0.633568	0.356131	0.190283	0.299678	0.221143	0.0560272	0.19601	0.416149
0.366654	1.03599	0.0663098	0.365901	0.488604	0.0208201	0.206283	0.136317
0.422001	0.217188	0.127873	0.168914	0.436271	0.337086	0.253748	0.125237
0.369259	0.687135	0.39479	0.250372	0.632617	0.241352	0.445718	0.089211
0.154006	0.578203	0.300218	0.0599585	0.0709317	0.162604	0.269747	0.514428
0.0565279	0.279644	0.386843	0.143149	0.748937	0.261516	0.31401	0.381077
0.292175	0.316932	0.808785	0.270265	0.321182	0.204861	0.0494649	0.868472
0.165442	0.483597	0.500422	0.524192	0.312941	1.19764	0.0292758	0.604383
0.344607	0.246927	0.0937985	0.42927	0.193209	0.601152	0.328563	0.785793
0.213894	0.547836	0.930299	0.0907046	0.710416	0.391027	0.238749	0.188962
0.191403	0.750398	1.16155	0.2209	0.620204	0.655344	0.279171	0.684883
0.345527	0.437163	1.29528	0.392986	0.637686	0.678935	0.477752	0.58091
0.143569	0.270622	1.75048	0.154451	0.755139	0.391842	0.0667994	0.517809
0.388578	0.253692	0.5851	0.775917	0.126203	0.111611	0.103937	0.200433
0.30459	0.151152	0.407388	0.643784	0.581814	0.139309	0.129576	0.203295
0.264457	0.252772	0.260384	0.171795	0.418319	0.180235	0.165867	0.213097
0.127374	0.141869	0.0728555	0.171664	0.671489	0.201037	0.212398	0.43086
0.114762	0.250582	0.896574	0.48434	1.22492	2.25837	0.483345	0.253023
0.158226	0.278753	0.319977	1.19602	0.803102	2.09742	0.65242	0.0813824
0.375184	0.0502189	0.305739	1.83473	0.566982	3.24207	0.28825	0.101714
0.189753	0.198645	0.280109	0.797065	0.274628	1.00162	0.288018	0.265506
0.353796	0.267219	0.139426	0.394758	0.816991	1.26168	0.203603	0.149728
0.579713	0.186798	0.177634	0.257903	0.175121	1.77554	0.347013	0.31767
0.337086	2.30769	0.063459	0.835322	0.250865	2.46513	0.116823	0.0551736
0.456767	2.41737	0.316315	0.391528	0.105981	0.969041	1.22748	0.472873
0.296394	0.776063	0.111674	0.152072	0.0351975	2.67321	0.786676	0.225023
0.183412	1.46858	0.114211	0.240635	0.680372	0.777292	1.00035	0.24458
0.218959	3.01096	0.0462476	0.33912	0.813403	0.508826	0.237041	0.0751884
0.192501	0.391712	0.57467	0.0800626	0.424492	0.162731	1.14884	0.215611
0.161964	0.0396821	0.473771	0.46716	0.333449	0.391735	1.41668	0.309515
0.354599	0.173993	0.966327	0.460221	0.125963	0.0920461	1.44808	0.30835
0.337394	0.259975	0.761216	0.760115	0.370483	0.601106	0.261245	0.408855
0.283486	0.189373	0.433759	0.782342	0.810195	0.223643	1.57073	0.33511
0.248787	0.779468	3.28523	0.35437	0.137497	0.976673	10.5829	0.402896
0.363844	0.545351	4.21643	0.236897	1.25231	0.927504	0.925121	0.567251
11.8054	1.59302	2.13127	1.065	1.13907	0.537027	0.2559	0.522133
5.8688	4.26714	4.75428	0.186157	1.18589	0.481027	0.433533	0.261033
1.37886	3.38601	1.71752	1.44804	0.885616	0.0205772	1.11911	0.553598
1.47573	6.38741	1.93389	0.434499	0.769562	0.410795	1.01641	0.465666
1.30335	1.57789	1.98294	0.77585	0.535636	0.261386	0.928865	0.178406
6.64662	1.04045	0.476527	0.764779	1.28256	0.353073	0.443027	0.724938
3.00825	1.76371	0.197801	0.259339	1.56884	0.489374	0.525614	4.28977
1.70623	0.921264	0.694912	0.641722	0.0578487	0.736757	0.46091	7.39132
0.756061	1.02049	0.929974	0.20883	0.0358866	0.333184	0.250793	1.07522
2.15885	1.04935	0.712856	0.420109	1.03362	0.17985	0.402248	0.46855
4.4741	1.02409	1.46186	2.18258	0.997198	0.376302	0.358244	0.207786
2.20765	1.14635	1.70188	2.85788	1.55066	0.1038	0.230093	0.232304
1.55552	0.863502	2.39971	1.05279	2.57354	0.298597	0.134035	0.601025
2.2575	0.765219	1.70215	2.39925	1.22483	0.313536	0.200728	1.13281
1.57257	1.01997	2.05473	2.01656	1.06351	0.641171	0.228881	1.11206
3.03912	0.61851	0.680105	1.51051	1.50756	0.41859	1.24188	0.891109
4.18488	0.172855	0.082697	0.9926	0.895127	0.29557	0.42925	0.877303
1.6787	0.872946	0.652761	1.32074	0.412457	0.369888	0.991018	1.86537
0.535723	0.768359	0.404984	2.52668	0.630592	0.0391102	0.895132	2.84083
1.28874	4.30804	0.232235	2.55762	0.670893	0.2964	0.198016	1.34032
0.737755	5.55791	0.308896	0.508849	0.466051	0.33721	0.204402	0.907704
1.13026	8.75923	0.174596	1.14124	0.78085	0.0352902	0.443834	0.994174
2.1164	0.967765	0.129129	1.07297	1.36615	0.238217	1.28691	1.33013
1.09526	1.21318	0.351873	1.13579	0.938504	0.619238	0.647058	0.653145
0.84553	1.26975	0.161951	0.953085	0.210358	0.821848	0.132159	0.612589
1.06354	0.418487	0.203141	3.1421	0.928797	1.89981	0.47994	0.441245
0.823377	0.311314	0.129452	3.12936	1.23425	0.801962	0.234903	0.28794
0.568323	0.289022	0.143472	6.23603	0.90535	0.225115	0.32708	0.245032
0.887023	0.152757	0.0982732	5.35526	0.151552	0.052824	0.273941	1.48382
4.98027	0.216147	0.384035	1.9786	1.08246	0.215514	0.0339406	8.64381
17.2328	0.323933	0.170767	1.83275	1.88683	0.148034	0.278082	9.8916
6.75324	0.113146	1.96514	0.855246	1.30322	0.173345	0.270627	4.34078
0.258713	0.148525	0.908461	0.375172	1.42987	0.277747	0.460138	1.28301
0.150865	0.544972	0.464866	2.13892	1.11335	0.122982	0.798081	0.532307
0.160986	0.579794	0.29738	0.511307	2.1821	0.247056	0.791608	0.240438
0.2747	0.096844	0.372195	0.517073	0.3222	0.276289	0.816146	0.118347
0.412298	0.641288	0.168445	0.238432	0.166038	0.231745	0.208377	0.153346
0.227926	0.484093	0.177403	0.149833	0.216042	0.204691	0.141156	0.337604
0.13096	0.248438	0.162183	0.220367	0.219382	0.105071	0.518874	0.236514
0.212728	0.602497	0.19761	0.155036	0.344399	0.0184843	1.28522	0.340819
0.00657218	0.511693	0.444635	0.0755042	0.0466936	0.157472	1.39903	0.242121
0.23035	0.429484	0.17283	0.281844	0.249509	0.225786	0.0559422	0.0762685
0.27361	0.247893	0.169816	0.199724	0.258853	0.0827349	0.241246	0.124092
0.184807	0.419513	0.36057	0.212968	0.364002	0.257858	0.331641	0.0366541
0.120514	0.294596	0.18395	0.350673	0.0858076	0.0687732	0.13106	0.106034
0.209137	0.5042	0.730085	0.213502	0.250148	0.230408	0.121159	0.0995669
0.277219	0.538001	0.381272	0.263771	0.532906	0.106496	0.252895	0.243124
0.432661	0.52607	0.0664742	0.397722	0.863795	0.395057	0.088337	0.268983
0.201501	0.398145	0.732903	0.182347	0.666879	0.0976301	0.092254	0.445313
0.340741	0.321329	0.473715	0.738559	0.425342	0.652732	0.50827	0.263359
0.26635	0.553168	0.738388	0.778074	0.688661	0.415052	0.388614	0.587264
0.201003	0.346139	0.311441	0.108677	0.380232	0.217522	0.28947	0.353904
0.366794	0.416787	0.407273	0.23015	0.415477	0.48118	0.245267	1.48168
0.124168	0.0711368	0.246626	0.253292	0.325222	0.371006	0.288992	1.38102
0.10406	0.348154	0.49027	0.453533	1.12824	0.0893806	0.38524	0.851743
0.208867	0.0707483	1.04245	0.403508	0.560931	0.324296	0.155518	1.07896
0.137967	0.432331	0.681703	0.563184	0.255978	0.410491	0.334091	0.239228
0.00957033	0.121551	0.318363	0.623221	0.337491	0.323847	0.266365	1.00744
0.679653	0.941345	0.702248	0.218238	0.194242	0.199762	0.234332	0.21563
1.0838	1.08393	0.307539	0.141055	0.16179	0.419677	0.101504	0.431903
0.135452	0.769624	0.165861	0.200309	0.148551	0.466187	0.385734	0.00470848
1.06531	0.467361	0.293214	0.592079	0.308972	0.836308	0.170042	0.322343
1.41657	0.330622	0.687489	0.261738	0.744786	0.333096	0.1836	0.560876
0.72681	0.140527	0.0294084	0.583548	0.408841	0.624409	0.294037	0.2788
1.3568	0.374805	0.0839526	0.646877	0.352303	0.200105	0.246032	0.124979
0.913197	0.2796	0.348335	0.630128	0.230373	0.0973085	0.0989014	0.236699
0.393535	0.884975	0.549393	0.721518	0.396629	0.0563027	0.378882	0.345043
0.217901	0.212634	0.475686	0.173287	0.1273	0.282359	0.385316	0.680568
0.338097	0.660699	0.266563	0.364734	0.417185	0.23226	0.101211	0.34403
0.492574	0.791746	0.69664	0.471532	0.297533	0.112181	0.165601	0.202719
0.183238	0.173887	0.171711	0.167363	0.461434	0.144075	0.0817095	0.087448
0.19376	0.350684	0.518896	0.048315	0.371375	0.205447	0.118437	0.21441
0.173406	0.0896066	0.224835	0.417779	0.203637	0.279519	0.262315	0.596241
0.0580264	0.246412	0.830137	0.165651	0.312379	0.109318	0.731175	0.79076
0.185811	0.21362	0.809387	0.24341	0.167073	0.693014	0.526774	0.362569
0.113965	0.30288	0.443425	0.160414	0.474166	0.195191	0.0973849	0.0824962
0.19492	0.214372	0.459139	0.103715	0.0973228	0.277131	0.510991	1.5582
0.0983624	0.226258	0.172231	0.0678018	0.356485	0.0426133	0.387159	0.154687
0.225585	0.426504	0.346762	0.112033	0.238549	0.1805	0.299823	1.16861
0.198401	0.435312	0.179178	0.162131	0.316719	0.14867	0.271062	1.02191
0.0302075	0.568106	0.309374	0.0529329	0.589644	0.104069	0.220824	0.125809
0.575993	0.161069	0.248888	0.0802578	0.0438315	0.0185812	0.2846	0.426988
0.334628	0.198594	0.414654	0.123712	0.125623	0.153698	0.111164	0.124663
0.16638	0.0532389	0.144275	0.0957753	0.147737	0.0939521	0.13119	0.305325
0.252242	0.351311	0.437943	0.170376	0.0686169	0.29785	0.650779	0.215653
0.0687307	0.425923	0.11976	0.286908	0.197396	0.422913	0.375264	0.0669329
0.220054	0.356579	0.203757	0.194736	0.192067	0.385391	0.257221	0.0958899
0.141975	0.327546	0.422948	0.699482	0.296959	0.521593	0.391889	0.207039
0.121281	0.257493	0.186202	0.139949	0.285272	0.672662	0.244735	0.140646
0.257096	0.168177	0.0648303	0.350705	0.624815	0.528594	0.113719	0.576833
0.249173	0.834258	0.190146	0.298193	0.0427688	0.444945	0.480786	0.109804
0.149971	0.113291	0.266672	0.394676	0.226273	0.105674	0.343152	0.238107
0.183769	0.303868	0.074046	0.338827	0.102093	0.401405	0.421882	0.423379
0.0446955	0.0910157	0.10487	0.196746	0.237565	0.6864	1.19196	0.194766
0.146031	0.830498	0.181067	0.591257	0.296287	0.519629	0.268691	0.132124
0.384044	0.114431	0.182468	0.112347	0.511824	0.384241	0.246027	0.365341
0.193882	0.35067	0.0159695	0.30004	0.529912	0.0900917	0.326405	0.314394
0.227454	0.699224	0.0735413	0.68682	0.445152	0.367509	0.266918	0.304902
0.32277	0.125368	0.172147	0.555265	0.538538	0.0225901	0.230126	0.162621
0.404531	1.08558	0.102891	0.0720495	0.270107	0.329223	0.690605	0.596697
0.634008	0.357126	0.180045	0.339632	0.260447	0.518834	0.138667	0.898183
0.522023	0.213169	0.444495	0.859935	1.31367	1.05812	0.645743	0.517105
1.19735	0.407082	0.267061	1.04565	1.45337	0.567305	0.464306	0.862087
0.661295	0.143991	0.126636	2.20605	0.765568	0.359652	0.32806	0.659407
0.679427	0.242932	0.0769801	1.88421	1.61274	0.947551	0.677972	0.750208
0.298682	0.453187	0.354345	0.376482	1.5606	0.720877	0.371832	0.967254
0.785134	0.162454	0.299642	0.168336	0.334046	0.308228	1.23488	0.234651
0.719151	0.169094	0.342537	0.215639	0.861708	0.899771	0.892642	0.455817
1.02324	0.134715	0.0430125	1.16445	0.457255	0.225732	0.89519	0.78917
2.2169	0.510712	0.174494	0.469599	0.225756	1.13284	0.460562	0.1993
0.425605	0.117861	0.108084	1.03066	1.22985	0.111808	0.431236	0.467112
0.245057	0.291688	0.0845354	0.36092	0.587417	0.205378	0.0816284	0.0595789
0.464024	0.466416	0.0484934	0.413909	0.718258	0.256916	0.432379	0.341835
0.109004	0.150553	0.305357	0.791842	0.473582	0.248568	0.516552	0.317914
0.130782	0.363391	0.771525	0.488991	0.419854	0.130126	0.312338	0.27796
0.185036	0.195878	0.21979	0.360977	0.821514	0.33115	2.05394	0.265187
0.236753	0.314493	0.272462	0.927346	0.0533268	0.353395	0.369661	0.364164
0.517991	0.716188	0.326494	0.397675	0.395051	0.282356	0.974798	0.387481
0.438945	0.431059	0.389305	0.721277	0.769046	0.244368	0.657956	0.514532
0.558722	0.0995005	0.261946	0.197076	1.2383	0.169252	0.521994	0.419528
0.276706	0.0499914	0.283867	0.219028	0.534947	0.145671	0.180947	0.468589
0.299898	0.176116	0.159691	0.283074	1.61431	0.238609	0.447551	0.246176
0.260532	0.280708	0.159559	0.137482	0.686315	0.151437	0.412268	0.513184
1.06713	0.359486	0.709964	0.504041	0.503912	0.257015	1.42196	3.48739
13.699	3.21232	6.04759	0.594683	1.48769	2.48527	8.58607	8.58735
14.842	6.95225	13.5659	8.53926	4.48463	10.0589	15.9113	9.09459
0.209636	4.34246	9.68731	6.98498	2.52577	9.20915	2.81268	3.85934
1.89194	2.69801	2.03432	5.99202	2.51869	1.30977	2.07024	1.45535
1.23235	2.67493	1.64573	4.84135	4.49696	3.27449	1.31242	0.920617
1.59689	4.23228	2.43215	1.87329	3.34899	4.96407	2.03801	2.18808
8.04653	5.1136	2.27458	1.94089	2.19017	4.10645	2.44054	2.12933
0.57671	2.08875	2.54647	1.97879	3.57553	2.53042	0.753173	0.966451
3.5428	0.727806	1.66976	3.76917	1.11038	2.3784	6.04443	1.41819
6.36017	0.226756	2.82348	4.51525	1.7035	6.44532	1.1141	0.917893
2.84826	0.556682	0.899699	1.56264	3.70401	1.82625	2.39896	0.55201
3.6125	0.222305	2.9226	2.5077	0.78401	2.46069	3.14528	0.28579
0.105472	0.714944	3.16508	2.37292	1.28574	2.13264	1.9629	0.653225
0.349388	0.495634	0.788113	1.87012	1.21697	1.0114	2.08322	0.0811701
1.1239	0.571962	0.861172	2.44897	0.291318	0.748489	0.909376	0.222711
0.794311	0.488006	0.246559	0.412819	0.365981	0.185768	0.727303	0.28559
0.369472	0.268363	3.18987	2.45587	0.489972	1.14352	0.880467	0.342377
0.473671	0.603899	1.09736	2.76549	0.0998313	0.644113	1.70187	0.953476
0.560315	0.277497	0.341638	1.23819	0.187013	0.365894	2.02135	0.971294
0.875179	0.235556	0.570419	3.38442	0.915358	0.324171	1.24453	1.25693
0.276129	0.354007	4.99321	2.10263	3.00067	0.3681	1.41355	0.441094
0.147099	0.222726	2.45409	0.125074	3.4132	0.789426	0.680123	0.636279
0.184624	0.58086	0.510607	0.115284	0.214416	0.40228	1.57381	0.619162
0.0785531	0.506228	1.02214	0.124222	0.120567	0.532688	0.327694	0.585658
0.485	0.528563	0.0598397	0.296534	1.48674	0.254706	0.0362389	1.22281
1.92948	0.259604	0.0996061	0.12029	2.57781	0.17481	0.190742	2.20763
3.6149	1.79149	0.122851	1.48813	1.21372	0.423908	0.119234	4.04495
0.728474	3.01155	0.33568	2.56589	1.18694	0.82951	0.354248	1.83264
0.123999	1.25526	0.175962	1.61688	2.57732	0.402325	0.222481	0.859541
1.30295	0.490314	0.192105	1.52769	1.76761	2.18342	2.09352	0.848498
4.77033	2.19234	0.30439	4.16459	0.116853	3.16184	4.16914	4.00546
6.27525	3.71254	0.195915	4.13	0.121733	3.82639	3.89324	4.67999
3.83091	0.972653	0.127026	1.15698	0.575684	3.33376	1.25686	1.98641
2.38187	2.57356	0.484099	1.393	1.99239	2.1453	2.439	2.32204
1.4053	1.05255	0.603084	1.82483	2.7511	1.7071	0.084748	0.908821
3.91805	0.26668	0.623595	0.354983	2.03131	0.600936	0.182915	2.27037
2.1733	0.185198	0.303557	3.10405	0.927184	4.5673	0.146961	1.16136
1.34294	0.380809	0.413972	2.90604	0.892261	3.52925	0.141959	0.390922
1.12913	0.329835	0.412733	1.34182	1.76684	1.06666	0.29436	2.0184
0.138717	0.0848632	0.696419	2.43296	1.20427	0.438324	0.169254	1.50504
0.104427	0.184978	0.755288	6.48621	1.78804	0.719881	0.290535	1.3325
0.355228	0.180259	0.189867	3.14644	1.0949	1.03047	0.057827	1.27049
0.105292	0.433242	0.400048	8.68805	1.22315	0.980053	0.170562	0.66704
0.202428	0.264063	0.0655915	3.51379	1.12816	1.67477	4.11538	0.877441
0.0908426	0.37073	0.233604	3.20371	3.87089	1.17412	3.85909	0.66958
0.164876	0.550777	0.300306	2.85902	1.74286	6.19228	1.29192	0.176035
0.115208	0.220222	0.303963	2.82221	3.16606	1.8607	1.87751	0.322527
0.354789	0.406626	0.0356214	1.10021	2.31543	0.169945	0.941303	0.361317
0.229058	0.279741	0.489236	1.08924	0.214111	2.74273	1.43208	0.313064
0.165392	0.201399	0.256769	0.896867	0.038035	2.99896	1.52265	0.134576
0.0846424	0.0908229	0.665503	1.64895	0.391965	1.27377	1.67431	0.337225
0.110918	0.657396	0.962213	1.43688	0.490549	0.206047	1.45351	0.310542
3.02556	1.65773	0.603654	2.2505	0.48965	3.4397	0.927534	5.40901
3.09366	0.633928	1.02471	1.85073	0.530515	4.40739	0.785514	1.27283
2.12876	0.907035	0.509147	1.68265	0.559491	0.848645	1.23165	3.44421
17.021	0.755589	0.172467	2.57036	0.123304	3.7607	0.817025	1.06138
8.36703	0.166767	0.381799	2.01949	0.499714	2.59906	1.46254	1.21987
5.25508	0.149946	0.281011	0.577601	0.519633	2.56782	2.15238	0.448071
0.0805977	0.106302	0.424244	0.251923	0.393726	0.706179	3.58454	0.799545
0.178598	0.44823	0.223132	0.237108	0.231735	0.380079	2.12763	0.685004
0.446379	1.16235	0.234778	0.187029	0.273342	0.844867	1.82387	0.74495
0.41322	0.751796	0.267221	0.392294	0.399795	0.841752	3.15695	0.712272
0.476268	2.42359	0.611412	0.217189	0.284352	1.80359	0.865425	2.2386
0.211803	1.15119	0.954923	0.534858	0.197915	1.62242	1.1876	0.998374
0.285534	0.340692	0.0501606	0.727579	0.850071	0.675535	0.365192	0.654767
0.0697046	1.06953	0.0767849	0.290201	1.29365	1.37771	0.298719	0.796765
0.327165	0.319163	0.666921	0.849121	0.570094	2.90259	0.939975	1.34995
0.233851	2.0289	2.89568	1.49392	0.286478	4.40015	2.91734	2.29662
0.275625	0.237098	4.05911	0.26919	0.51588	3.73606	5.25039	1.42053
0.0890306	1.382	0.193489	0.20318	0.259934	1.47597	3.58927	0.835316
0.217981	2.832	0.0640489	0.178399	0.83095	0.910386	6.06333	1.6139
0.136392	0.439284	0.0830244	0.0541623	0.664843	1.92322	0.565613	1.67808
0.820159	0.645907	0.150415	0.104946	0.249712	1.12369	0.369505	1.5685
0.783072	0.947937	0.168014	0.343101	0.599022	1.79204	0.542946	0.9234
0.311126	1.63154	2.60402	0.292605	0.335919	1.54919	0.199862	1.66428
0.937937	0.558735	3.35525	0.126406	0.310989	1.33756	0.268881	3.92021
0.525113	2.1637	3.92332	0.413962	2.52531	0.913393	0.198097	1.42476
8.43884	2.88934	2.4984	0.340584	0.818576	1.03763	0.25463	1.96666
1.43375	2.66875	0.461644	0.322243	2.25519	0.180387	0.149423	1.56249
0.898612	0.0984534	0.427174	0.106096	1.01839	0.0424415	0.168119	1.20459
2.64196	0.357405	0.107408	0.117636	8.42365	0.353633	0.0455486	2.43148
11.8226	0.13019	1.05482	0.121276	0.689669	0.246526	0.279749	2.94096
0.428658	0.186291	1.82213	0.611405	0.308319	0.220138	0.061072	0.458636
0.318492	1.55218	1.42506	0.987937	0.501504	0.480046	0.118825	0.208409
0.710535	5.12098	0.990189	8.92498	0.419936	0.0491674	0.398685	0.111134
0.617569	0.773189	0.468038	0.663435	0.388242	0.096622	0.461518	0.199639
0.952118	0.395413	1.29536	0.510833	0.281589	0.140114	0.120725	0.133912
0.24175	0.327623	0.997322	3.2091	0.337388	0.201144	0.257534	0.111241
0.322726	0.356605	0.174526	4.90504	1.1265	0.13489	0.0953626	0.0260244
1.22928	0.184401	0.593236	0.203351	5.36085	0.106654	0.887335	0.0820568
1.0625	0.161289	2.08016	0.56148	2.2657	0.150205	0.343843	0.163489
0.251563	0.182883	2.66016	3.9609	1.03021	0.0426776	0.670722	0.152985
1.58901	1.02863	0.983464	11.8723	0.948768	0.271908	0.132496	0.0771301
15.8556	2.74069	1.38247	7.1668	0.33589	0.585723	0.602928	0.412682
3.92111	4.50806	1.17309	6.7219	0.859021	0.133816	0.395275	0.235209
4.14832	3.27106	0.458237	2.86946	1.14079	0.192944	0.325024	0.440371
10.4557	3.80833	0.241797	2.48244	1.57326	0.0715329	0.203474	0.324441
3.21768	4.86859	0.124436	5.56225	1.2251	0.172662	0.330792	0.102212
1.79513	2.09115	0.207443	0.722884	0.942124	0.0697859	0.763605	0.135426
2.00969	2.88397	0.0291575	6.18351	1.30668	0.0231642	6.39963	0.117075
3.8189	3.33582	0.1892	7.77284	2.57404	2.17191	2.30192	0.196211
17.5744	1.87174	0.180251	5.34744	1.22565	6.88143	3.65056	0.18497
5.60595	1.99579	1.60804	5.09757	1.37535	1.19632	5.34534	2.38408
0.323712	2.22733	4.58738	1.23852	2.69878	6.47585	3.79013	7.21812
0.234114	1.4945	8.92281	3.37816	1.67014	7.58945	9.51221	6.78786
4.14679	1.7574	5.37969	4.64782	2.14784	2.55786	15.3822	2.97087
11.0029	0.407283	0.751913	2.48282	2.28079	1.62308	2.57772	1.40207
10.0293	4.13299	2.11081	1.42402	2.88434	2.55146	1.34218	3.42553
1.96707	1.99231	2.51493	2.25104	6.49593	4.318	1.39159	2.09246
1.93925	0.534816	2.59677	2.47481	8.31191	6.77706	3.59471	0.987067
2.01044	3.71867	2.98811	0.974779	3.00014	5.13621	2.19289	0.567197
3.69017	1.01455	3.00704	2.95749	1.06621	3.05634	1.2379	0.501513
4.03062	4.49816	3.39652	2.41508	1.93409	2.12048	0.991106	0.589408
3.28069	3.29378	3.70429	3.19645	1.90983	1.95266	1.48924	0.430905
5.72523	5.22466	15.1389	3.51364	1.16227	2.25086	1.6565	0.962252
14.0453	6.61946	5.98874	3.58549	2.04865	2.36182	1.6245	1.5736
4.15804	6.51344	1.97934	2.87421	0.861057	3.27097	2.79589	12.6476
1.77858	5.49114	1.7783	4.41144	1.73036	5.10552	3.85114	7.35774
0.566274	6.04808	1.60998	7.11595	2.74385	5.70047	4.41622	3.79802
1.37596	2.73007	1.21262	4.83081	3.64865	3.35298	6.21313	1.78836
0.631068	3.05896	3.33159	0.406347	3.14725	1.3364	5.28144	3.12461
5.70811	1.86255	2.94075	1.21915	1.62308	1.57188	1.98713	3.10526
2.27217	3.49594	4.50221	4.7555	0.5855	2.17273	3.47186	1.8919
4.7837	5.46003	3.94737	2.61022	0.566066	2.88987	2.76414	1.7844
1.42844	4.24771	2.10777	3.37373	0.676634	1.35245	2.59017	1.80716
3.39394	4.74953	3.29512	8.24452	0.399288	2.7029	7.61455	3.23346
4.80361	6.15059	3.19068	6.0629	1.00667	4.31348	4.59115	7.82781
8.76245	12.1016	7.4617	6.85439	3.5312	7.5866	12.7688	6.81085
2.68674	5.90157	0.960479	7.54265	6.11963	4.36639	3.22513	1.61104
0.35431	0.389454	0.281029	8.20543	2.89915	1.72759	2.24176	0.475537
0.350992	0.599111	0.498036	1.57059	0.0945068	1.29938	0.84581	0.469625
0.172471	0.390635	0.36641	0.241001	0.0158836	0.190929	0.320326	0.360029
0.183662	0.510704	0.143577	0.401432	0.204338	0.0340412	0.548294	0.50077
1.63521	3.36158	2.30362	1.7365	1.49359	2.24306	2.07242	3.72733
3.24247	0.937864	1.70785	2.71187	2.60444	1.70672	2.46542	0.281816
0.0989232	0.712637	1.73501	0.225202	0.503988	0.310987	0.284702	0.503027
19.715	40.9077	10.2254	21.9939	29.5828	16.9611	24.4525	33.5729
34.2555	15.5443	46.2849	28.3468	19.3628	22.9655	27.2573	17.1664
1.8459	9.00508	8.73805	1.48552	12.2877	4.41806	5.13609	2.87656
0.776835	4.73689	4.29706	1.1262	6.81921	1.141	5.15592	2.65649
1.48732	3.42401	2.38594	1.57951	0.438915	1.844	6.81965	1.90197
1.32141	2.53486	2.13705	1.26302	3.82197	1.10731	4.86581	1.39683
0.608689	3.4107	6.36986	1.61946	2.17523	2.41564	4.93339	10.3698
0.224478	2.5522	6.71028	2.61055	4.55726	2.30674	1.14288	3.148
0.206598	1.90558	5.43851	1.4847	2.17721	2.21475	4.03516	0.757062
0.0584516	3.98506	4.44521	1.36098	3.55409	1.27977	5.94886	1.75287
2.60336	10.404	4.82359	1.05817	1.61226	6.57799	2.71056	7.52568
3.77439	15.6183	4.18389	1.01827	1.69874	4.19	1.21778	1.14644
5.64139	5.47641	0.508875	0.870531	0.66486	4.43145	3.24548	2.23663
6.96466	1.61098	2.7944	4.51836	2.9168	5.22807	4.9763	1.0081
2.3943	0.167818	8.60124	4.12898	4.33537	2.22718	3.02004	4.07982
3.58381	0.430695	3.13487	1.98279	1.79715	4.11759	0.250974	0.974442
1.07996	3.85118	4.80333	2.25102	1.19976	4.65584	1.81793	1.01903
7.35009	3.5376	4.18819	2.66605	0.857865	4.601	0.172138	2.07176
5.99417	6.3327	4.82017	3.2226	2.88621	2.36553	1.33004	2.04083
4.43846	5.802	2.71906	3.56445	2.44248	0.670963	1.79371	2.44014
4.74563	1.83699	6.28595	1.87652	2.8806	1.78802	1.61007	4.45428
2.77145	7.89176	1.25665	1.1567	2.12079	1.49456	2.98673	5.52599
9.86904	1.97613	1.2582	0.299837	0.553698	3.61185	1.67481	5.3318
3.08139	0.324563	0.218514	0.940231	0.678953	3.46481	7.72196	6.90857
7.03288	1.60375	1.13456	3.3228	0.620422	2.08797	6.99323	4.52815
5.69636	3.32926	1.64252	1.75919	3.51908	2.10816	0.982444	3.66962
2.03436	2.54197	5.33788	2.50052	4.17759	0.484549	0.301066	3.53781
17.7546	22.419	3.72004	2.11066	4.88825	2.11885	4.80633	10.2952
14.8643	4.47882	7.77706	1.57627	2.28171	2.21677	14.4888	15.2439
3.57091	5.77854	3.63811	0.423856	0.449131	1.62114	7.80139	7.81775
11.0974	0.46407	1.33905	3.61278	0.420151	2.36775	8.93711	7.65173
7.09516	0.56655	3.07916	2.25625	0.120681	0.921638	3.31801	1.5328
6.79139	5.44529	3.90515	5.33742	0.729597	1.37085	4.80216	1.26122
3.07958	17.2852	0.671421	5.26402	1.1762	2.79021	1.64047	0.938305
2.25999	10.1881	1.98892	3.18052	1.60141	2.00694	2.95817	1.56661
3.93128	2.76322	3.32369	0.772085	0.55538	1.09447	1.13339	1.77573
10.9432	20.6437	0.539317	2.94105	3.61985	0.763865	2.22555	6.51335
10.8229	8.40005	6.68934	6.21262	3.29449	13.5553	5.52136	3.44631
1.68583	10.4893	7.27341	4.34313	4.66736	9.15369	10.7098	1.69385
0.75497	2.1981	1.59312	9.48893	1.58678	2.31322	7.08827	1.91438
4.22226	6.77684	0.525693	1.44307	2.38323	2.7175	2.20977	2.96926
7.65753	5.73918	2.162	6.47259	7.55752	1.96662	1.3566	7.95389
6.14348	4.47803	1.17852	3.44794	2.22601	3.01711	1.4186	0.265474
3.98607	17.7019	2.84788	14.9709	1.46064	11.0282	0.951252	7.88375
2.25192	2.18448	2.56672	5.89239	9.93787	1.56271	8.92823	6.58215
1.43946	4.80528	9.52036	5.77768	5.43297	0.579998	6.99842	6.00375
1.78167	1.57453	2.68223	4.35124	7.44292	0.361038	1.92635	5.47988
0.325758	2.23941	5.02783	1.35765	2.38051	0.357579	0.573788	5.31848
1.62491	1.95433	0.391421	0.537418	0.450601	3.10338	1.09489	0.224472
1.34045	0.811729	0.755376	0.1733	0.930277	8.50729	0.448749	0.741884
1.36364	1.57739	0.719532	1.37474	0.557228	2.09588	0.416696	4.15656
1.41443	1.40667	0.789711	2.28625	2.96767	1.39844	11.7249	7.05645
0.856714	2.64755	1.34303	1.48947	0.946247	1.43531	5.95305	1.12865
0.491802	4.66303	0.336602	2.97398	1.30682	4.98365	4.11293	0.442455
0.348726	1.94167	3.16689	11.2329	1.20285	3.52675	1.31234	2.43481
0.220125	2.62312	13.1598	4.48664	0.393116	0.744332	0.445991	4.78407
6.78876	1.17118	10.6547	0.680953	0.393632	2.13699	2.14308	1.17491
2.94152	0.221684	1.86193	1.12239	0.29579	0.967182	0.340087	2.20227
16.1163	0.295473	0.544056	3.41559	0.875885	1.32189	0.287988	2.02983
4.62553	0.253551	2.43356	1.63174	16.4357	3.24627	1.47029	0.265716
0.779628	0.160513	3.17209	1.95975	9.61049	3.29083	0.379953	0.190883
2.30526	0.858686	0.226689	7.19619	0.360983	0.584541	3.4652	0.224277
2.30077	1.1409	5.23118	5.41594	0.393783	0.504323	7.2686	4.07983
1.16375	3.6993	15.4414	0.301653	0.462366	0.271348	4.42195	6.89517
15.0928	12.936	11.0715	20.8893	10.7059	4.61849	6.80574	5.97384
6.24119	10.057	3.61352	6.37228	5.80521	7.51777	10.0646	4.24068
12.6513	2.36239	0.946108	1.53879	8.05093	1.49537	2.28922	4.93144
1.68355	0.313644	0.636487	3.18173	5.50764	15.7838	8.30476	1.9019
8.19838	0.149058	1.82065	11.2711	1.82706	1.01591	5.98255	1.19884
3.24672	0.258865	1.02931	0.528594	1.10562	0.300718	0.378104	1.88435
0.131092	0.442669	5.59052	0.129135	0.824987	1.84347	0.943794	5.87965
0.648746	0.0936293	6.51437	0.508945	1.52811	1.4229	0.187816	6.20567
0.255824	1.00381	7.65589	0.276885	1.45924	1.39045	0.629062	7.09299
1.43881	4.47755	5.79279	0.23281	11.2974	6.65005	0.904038	2.52066
4.61916	4.66363	5.34669	0.208187	0.67911	7.69281	0.379338	1.0258
5.84406	2.86981	4.45314	0.561424	2.29374	0.259784	0.250696	0.13131
1.60337	5.26283	0.593234	0.413988	0.71409	0.196418	0.365684	0.250637
0.343319	5.95935	5.57141	0.394108	1.34974	0.499838	0.171906	0.601085
0.477327	4.58475	3.07767	0.139527	0.407598	0.498274	1.1694	0.15067
0.314282	10.8614	3.93161	0.0722884	0.349815	0.263443	0.214282	0.423621
0.151976	2.49327	10.2245	0.339775	0.546444	0.45476	4.02778	0.322802
0.436064	1.60274	4.19051	0.628225	0.682054	0.630033	1.0538	0.0225233
0.249764	0.431173	0.507327	0.284229	0.777195	0.310121	0.157834	0.263436
0.0872552	0.0521161	0.138677	0.0421487	0.418263	0.505848	0.226914	0.301279
0.808082	0.267175	0.589016	0.578128	0.0803336	1.02189	0.16104	0.150423
0.256282	0.204051	0.377549	0.33221	0.230366	1.49492	0.196965	0.28911
0.226288	0.037513	0.360341	0.105074	0.327194	0.208583	0.18757	0.440828
0.438435	0.200729	0.317404	0.225146	0.367682	0.111635	0.174728	0.267461
0.0260654	0.102809	0.413466	0.351417	0.606643	0.0879632	0.489936	0.467347
0.295701	0.290177	0.275053	0.228547	0.830885	0.0673043	0.0135222	0.47192
0.271885	0.187435	0.17582	0.361429	0.544394	0.117622	0.554916	0.394486
1.02182	0.122248	0.112935	0.691047	0.747307	0.286211	3.52043	0.316857
7.87935	0.553494	6.80062	0.295925	0.482278	0.202647	0.35813	0.280823
3.09612	0.304784	4.48924	0.18017	0.340703	0.0773869	0.522814	0.306332
0.660982	0.263501	1.43851	0.116566	1.23501	0.24727	0.352122	2.83706
1.79867	1.03923	5.44901	0.147673	0.586462	0.162574	0.200496	1.82106
2.35043	4.83121	1.91141	0.203701	0.15639	0.112132	0.089502	2.69583
7.71513	8.4007	1.6885	0.0671698	0.588597	0.575306	0.0560848	12.2226
2.80467	7.32707	6.00999	0.167263	0.30249	0.0287944	0.227335	4.21199
2.10083	2.67217	6.62048	0.149707	0.224032	0.250604	0.373642	6.75565
2.40302	2.21103	2.05465	0.417739	0.623386	0.449355	0.153281	5.81383
6.61744	0.930512	2.1801	0.270844	0.286183	0.0430946	0.183008	2.00276
9.2494	0.68159	3.48302	0.0954154	0.436695	0.346492	0.213457	0.339301
5.53433	1.4988	2.76793	0.125801	0.169341	0.130656	0.118628	2.93765
0.343173	0.873472	2.1721	0.19577	0.336799	0.174254	0.192695	0.470707
0.0588001	9.98076	7.4283	0.622651	0.637283	0.359681	0.153251	0.430588
0.592836	11.053	2.68523	0.261458	0.102255	0.0706935	0.245595	0.522021
0.94588	4.21025	0.646254	0.701561	0.384634	0.606755	0.272887	1.49553
0.82539	0.716605	0.500668	0.224926	0.535786	0.610729	0.509941	7.41449
2.15804	0.237326	5.55914	0.219704	0.578733	0.251781	0.316027	6.39641
3.44063	0.124517	0.720061	0.324371	0.495549	0.394238	0.117936	5.22079
0.532569	0.2461	0.408241	0.0371758	0.175361	0.472087	0.637386	0.719679
0.25909	0.19836	0.161766	0.457072	0.0983245	0.211721	0.0484114	0.0349368
0.15774	0.208985	0.858541	0.108604	0.392751	0.784831	0.142479	0.236177
0.16033	0.0620725	0.847902	0.291186	0.659904	0.296163	0.1058	0.286461
0.454638	0.68372	7.70808	1.11561	0.351801	0.0189276	0.0174371	0.265226
0.630194	0.753747	0.298773	3.1045	0.767526	2.83749	1.28775	0.364918
1.13664	0.200924	0.156669	6.43482	6.46357	5.99982	6.31171	0.259844
4.38006	0.354753	0.218945	6.16923	7.03773	4.33904	5.75546	0.402302
5.25311	0.091974	0.475296	1.73593	1.62142	1.63868	1.21853	0.245951
1.13587	0.785925	0.714071	0.790517	0.818084	1.06968	0.473387	0.12167
0.663748	0.262903	0.237817	0.146322	1.65246	1.51845	0.499783	0.152381
0.588584	0.0338473	0.33331	0.383864	0.722619	1.15474	1.4672	0.438918
0.603629	0.317489	0.143976	0.372457	0.101736	1.6579	2.65325	0.168408
0.555764	0.304268	0.324067	0.133307	0.706493	2.51709	4.50064	0.172543
1.16396	0.271527	0.442072	0.851133	0.456069	1.61811	1.4323	0.488905
2.26811	0.671662	0.312561	2.97564	0.493076	3.86233	0.229722	0.0631515
6.61785	0.137393	0.130971	7.97425	1.86548	7.94554	3.40272	2.91522
9.3501	0.0974091	0.243685	8.53924	0.712936	6.45536	3.50586	10.1461
5.28578	0.249306	0.279577	2.66584	0.190337	5.81401	4.2168	0.52019
1.65909	0.259818	0.241563	0.113212	2.45863	3.53734	0.898272	2.13307
0.356793	0.368173	1.11738	0.0215432	6.29137	4.14104	3.82377	1.30225
3.69054	0.155382	7.46234	1.0869	4.30536	1.21904	1.4343	2.77195
2.62093	0.301646	4.8481	0.63486	0.520932	0.433451	0.259344	1.46118
0.830814	0.628643	0.682357	0.624614	0.214261	0.275379	0.157364	3.55358
0.486311	0.555527	5.31679	0.98478	0.279408	0.0992048	0.141299	0.784798
0.113895	0.331668	0.312682	0.540321	0.461168	0.148658	0.424923	0.213409
0.121714	0.630701	1.55094	2.05513	0.691094	0.135257	0.163431	0.79864
0.311595	0.53005	0.0420221	2.43408	0.314529	0.07732	0.427542	0.725952
0.436475	0.313778	0.444844	1.5167	1.29255	0.0856071	0.190574	0.601268
0.417591	0.535771	0.389239	1.65329	2.94487	0.109775	0.0524663	0.718472
0.0277201	0.141972	0.194661	1.52359	1.76843	0.0895435	0.201394	2.03005
0.110676	0.797572	0.0487266	2.45608	0.441789	0.124378	0.717328	5.17889
0.043165	4.53071	0.252218	2.37967	0.552106	0.132991	0.403043	4.67952
0.108152	3.94415	0.193587	3.62429	0.501615	0.141004	0.382138	0.180581
0.0972142	1.27712	0.177059	0.957605	0.548807	0.302432	0.182949	0.263818
0.109835	2.34982	0.145429	0.634741	0.344699	0.081743	0.363733	0.149776
0.267436	0.661099	1.15772	1.24015	0.393712	0.32768	0.396052	0.182685
0.198177	0.904446	5.63849	1.342	0.518823	0.145482	0.206127	0.301651
0.21809	0.691555	5.22875	0.184436	0.10884	0.175887	0.347494	0.464409
0.395573	2.63049	4.94991	0.276607	0.240426	0.603569	0.190023	0.109774
0.0821025	2.07949	1.08935	0.0434495	0.240119	0.218942	0.31179	0.298073
0.137291	0.4923	1.1119	0.205697	0.0334966	0.466357	0.213488	0.350732
0.128582	0.343768	1.15238	0.19734	0.0259115	0.505893	0.297571	0.736013
0.223566	0.974932	0.444236	0.217202	0.458734	0.409006	0.194521	0.12116
0.159258	1.33926	4.85822	1.10297	0.935672	0.382343	0.469339	0.360721
0.153756	2.60469	10.9347	0.141778	0.466059	0.114343	0.0979843	0.590304
8.19411	1.85397	1.31279	1.02735	0.0129104	0.0312604	0.381133	0.683261
4.02996	3.29699	2.02593	0.343231	0.359175	0.23762	0.494216	0.239248
7.26216	6.23366	1.74113	0.389481	0.432326	0.487618	0.25834	0.175227
4.63157	2.71148	0.430606	0.291077	0.703166	0.513912	4.05048	0.896921
0.500374	0.635401	0.323673	1.24219	1.18697	0.274757	5.07474	1.65224
0.571121	0.324786	0.19688	1.05829	0.519164	0.820385	1.5019	2.35862
0.553092	0.402505	0.364117	0.350238	0.316977	0.153128	7.02105	2.2009
0.248126	0.0837978	0.0932179	0.047628	0.373245	0.152472	1.79706	0.970783
1.43334	0.725292	0.287311	0.952581	0.589264	0.187298	0.423121	1.86997
0.637347	0.54341	0.373636	0.28303	0.335207	0.601593	0.525075	2.03183
0.0687641	1.13124	0.450976	0.61027	0.379468	0.297711	0.593516	0.141604
0.463137	1.12326	0.165944	0.390186	0.446847	0.387459	4.30054	1.13649
0.130376	0.153586	0.11037	0.233308	0.272469	0.451967	4.78364	0.235095
0.36205	0.231815	0.157332	0.039828	0.252648	0.203444	0.429704	2.35841
0.635244	0.319409	0.0547273	0.292437	0.174508	0.454865	0.156052	3.1197
0.5762	0.265509	0.168529	0.555076	0.395362	0.0612978	0.234864	0.928118
0.574786	0.388579	0.356899	0.331025	0.559	0.502683	1.78383	0.149686
0.175301	0.16208	0.296538	0.298608	0.396911	0.543867	1.51315	0.166114
0.277746	0.213929	0.356083	0.204135	0.404083	0.322042	0.951381	0.0322743
0.523839	0.0916091	0.229632	0.3887	0.833182	0.391855	0.148697	0.314054
0.646253	0.250686	0.201071	0.38421	0.244418	0.184737	0.212404	0.207559
0.448396	0.276185	0.244732	0.096716	0.215665	0.303905	0.167743	0.261442
0.756484	0.135391	0.393485	0.20944	1.04682	0.265017	0.0761496	0.370306
0.31579	0.678479	0.249143	0.0178424	0.442641	0.179222	0.136816	0.121455
1.22344	2.78997	0.38064	0.303423	1.09683	0.178264	0.297669	0.0683323
0.437287	2.1581	0.153018	0.111321	0.74368	0.468295	0.288703	0.177137
0.288926	5.53877	0.0658664	0.232565	0.437958	0.575159	0.17932	0.228632
0.202701	0.209728	0.0451383	0.0886648	0.245003	0.345676	0.0850476	0.181666
0.228823	0.0775094	0.100484	0.082727	1.16916	0.108793	0.0793931	0.356894
0.753438	0.0802368	0.235651	0.239255	1.07617	0.417414	0.396783	0.226939
0.574883	0.279769	0.213778	0.266226	0.404068	0.188145	0.154813	0.211759
0.327324	0.167021	0.256919	0.666072	0.315041	0.511265	0.223487	0.113774
0.348216	0.116231	0.176243	0.16874	0.302352	0.138651	0.444327	0.0305881
0.701399	0.353727	0.142464	0.732546	0.376337	0.164876	0.572337	0.145455
0.327276	0.109558	0.284934	0.854723	0.492071	0.279302	1.11376	0.109752
0.0912138	0.803846	0.175798	0.82429	0.281588	0.383591	0.184066	0.725676
0.565865	0.15674	0.0885012	0.375119	0.0951137	0.705129	0.501232	0.20367
0.168262	0.605835	0.43127	0.549327	0.581691	0.470539	0.582823	0.414251
0.620399	0.0892268	0.0250361	0.551622	0.291092	0.40608	0.453901	0.181224
0.07564	0.149768	0.600393	0.261139	0.296416	0.329464	0.20704	0.641096
0.187459	0.14295	0.15418	0.166321	0.347188	0.620372	0.229811	0.332238
1.99685	0.291274	0.15457	0.53778	0.0436514	0.238556	0.492767	0.528711
1.71793	0.143196	0.506126	0.183371	0.517205	0.411704	0.247705	0.314397
0.593776	0.148282	0.195072	0.146277	0.415836	0.134871	0.758321	0.281338
0.253641	0.633019	0.642879	0.515288	0.278739	0.233267	0.30228	0.295638
0.159537	0.364931	0.166683	0.10909	0.757921	0.118054	0.126099	0.968896
0.287799	0.42768	0.209791	0.0627937	0.82671	0.205852	0.183444	0.298715
0.277826	0.202263	0.176587	0.878509	0.304558	0.402201	0.297923	0.0414805
0.150037	0.166842	0.11881	0.129303	0.286481	0.185835	0.309757	0.301034
0.529169	0.342132	1.81862	0.81308	0.21759	0.151427	0.0525255	0.0688371
0.269156	0.631878	0.759684	0.301	0.247522	0.709808	0.15457	0.0946711
0.156099	0.3724	0.838587	0.280288	0.391234	0.809355	0.258989	0.473916
0.222261	1.0468	0.280205	0.514013	0.500295	0.384	0.417276	0.0819361
0.131309	0.203079	0.233956	0.943804	0.155321	0.400688	0.267022	0.653284
0.415508	0.685145	1.01013	0.347853	0.877321	0.782966	0.680108	0.21938
0.638581	0.266634	0.362826	1.49471	0.681517	0.344311	0.504625	0.725084
0.169253	0.424192	0.440716	2.10892	1.27812	0.311868	0.503597	0.775136
0.513116	0.375968	0.30016	3.6751	0.862907	0.527986	0.865762	0.559386
1.00465	0.151299	0.0379397	0.224812	0.109821	0.181814	0.206985	0.687765
2.75275	0.235518	0.527002	0.325306	0.110249	0.0974526	1.32102	0.284052
1.67723	0.193424	0.496444	0.431091	0.748195	0.407525	0.618546	0.542025
3.45182	1.94006	2.94001	2.01531	0.0984662	0.361387	1.38164	0.365228
6.2139	2.65518	3.4266	4.07346	0.222733	0.0450769	3.82336	0.651948
2.02104	1.96869	0.723537	3.74999	0.329555	0.194199	3.67807	1.21183
4.75173	1.59681	3.83765	6.44135	0.203956	0.299003	1.72824	6.3195
3.04262	1.02803	5.61446	2.2701	0.393971	3.28798	3.41085	2.81433
0.682369	1.60732	1.76135	1.92678	0.0420126	6.55599	4.36904	10.3749
2.43326	0.267704	1.77256	1.60878	0.429714	5.72614	1.67938	5.73547
11.8302	0.255107	0.654297	3.79217	0.0768284	2.27144	1.1583	7.02242
1.95241	0.735615	1.68811	1.42369	0.0757645	7.71664	3.93818	0.622114
1.05814	1.40264	2.653	0.217683	1.97197	4.8695	2.55454	1.64882
5.52102	2.33143	4.21348	2.55102	4.40905	2.64973	0.582329	1.79998
2.12571	2.26521	3.17836	2.4422	5.57077	3.06809	0.358479	0.398036
11.5541	1.69349	3.16686	1.26219	2.43885	1.34644	1.6186	0.892065
19.4283	1.24991	1.69652	0.129428	3.08828	0.953177	1.54726	1.34233
11.2085	1.09542	2.37717	6.30895	1.01788	0.367354	1.17012	0.566403
3.23054	0.387142	5.59615	0.856802	0.885152	2.68708	3.06226	3.14092
1.8258	0.191949	3.51191	3.48723	0.540886	0.588779	2.38555	2.40885
12.0889	0.545773	0.940516	5.01409	2.85592	2.67649	4.27038	0.910199
20.2144	1.39074	1.87992	2.01803	4.38595	3.78887	2.8343	10.6296
0.712332	2.66373	1.46124	1.62348	2.36812	3.16248	3.13381	2.47824
0.102594	1.77497	4.62102	3.76248	2.02801	1.41285	2.39926	5.83237
2.51891	15.0134	3.37294	4.65744	1.67035	3.42206	2.17281	17.6787
9.50574	7.34406	13.7551	2.73908	2.59441	6.8073	5.85415	5.50562
9.0685	4.5109	0.399942	8.27723	2.12072	9.34201	3.5487	5.17274
10.0613	1.50994	4.78636	4.23465	2.40471	10.8638	1.83317	2.38972
1.38621	0.48303	4.81925	3.3409	2.86599	1.73646	2.12934	5.43245
0.716581	4.46089	3.74553	3.26522	2.24731	1.9753	1.80225	0.964469
3.53209	4.39423	1.70202	2.61772	5.79365	4.55997	4.72857	1.75862
10.7552	1.69085	5.32272	3.40989	0	10.2687	6.29887	0.205813
7.71059	0.733038	1.24628	2.7923	0	4.15371	3.02894	2.91143
6.06093	3.24384	1.19966	7.96876	0	8.99675	2.41367	2.65358
13.5636	1.61289	2.70539	8.60814	0	9.39681	1.57163	1.68459
2.83194	7.69429	6.03135	0.322425	0	1.63026	5.41761	2.29877
9.99479	9.5488	4.1406	10.486	0	5.69871	7.65456	3.35262
17.6804	10.8154	6.55958	17.3345	0	16.9699	3.32187	6.59183
3.48965	1.61741	6.64191	3.51467	0	13.8045	0.265666	11.1341
0.941161	2.91441	22.4216	1.0663	0	17.3696	1.52063	31.8568
6.29574	4.50303	16.7129	3.32393	0	15.0436	1.11418	1.23572
6.92306	2.31127	3.47462	3.79641	0.546034	1.80423	0.375934	3.57991
0.387072	4.5313	1.03629	3.55353	1.12205	1.07971	1.33397	11.134
1.39453	2.51117	1.19398	1.57917	1.38736	0.312536	2.30822	26.5491
2.64402	2.03669	13.9851	2.10745	1.15665	0.452253	2.81386	9.63501
4.37389	1.71174	26.7532	7.27575	3.26147	17.4425	1.83453	3.7289
4.42277	4.62499	11.9627	4.66125	5.43288	25.0313	0.306827	3.47137
2.4744	6.6605	2.49769	5.39889	6.39634	9.35532	0.21538	2.94881
1.56439	4.00202	4.24918	4.70968	2.063	2.5168	0.128255	0.931547
5.37203	8.40398	8.27519	6.88031	0.676069	0.21588	0.31391	6.05656
9.37053	1.40635	6.7822	7.68736	1.18243	1.07599	0.25153	5.52323
3.22002	3.25364	2.0428	2.19501	0.482323	4.3956	1.33016	1.38057
3.37139	1.97638	0.377864	14.1545	0.796642	13.2997	0.935567	1.46362
1.09608	0.313362	0.693746	16.4448	0.186824	4.39761	0.0423788	5.16686
1.95645	1.25514	0.894513	1.8718	0.348058	0.947949	0.110379	1.76994
2.01087	5.02105	4.3568	19.0296	0.509066	0.192779	0.0559813	4.35413
0.313845	1.72065	1.19402	15.724	0.0549913	0.02126	0.227065	3.00831
0.136019	1.43556	0.524861	2.61435	0.094734	0.204234	0.0738062	2.83199
0.311561	1.31488	0.329367	1.26179	0.0892379	0.126557	0.235258	0.99214
0.0667062	2.90062	0.0605463	0.0197875	0.416786	0.0313139	0.219764	0.123615
0.16956	1.82234	0.00191027	0.0761869	0.155416	0.279034	0.369717	0.395387
0.167938	0.830363	0.209922	0.116111	0.53435	0.0657225	0.165486	0.224423
0.13693	2.85633	0.351051	0.301525	0.322803	0.135311	0.0886174	0.725371
0.33939	0.319889	0.252018	0.166537	0.580496	0.189566	0.142335	0.553393
0.380791	0.202155	0.248084	0.0927914	0.160336	0.271328	0.385369	0.293155
0.54742	0.44824	2.22058	2.56886	0.45416	0.0891835	0.379443	0.1782
3.34804	0.573303	3.88444	1.62297	0.248825	1.51997	0.1366	0.252359
4.82228	0.164187	0.761848	0.0966044	0.229948	2.51802	0.716308	0.0705385
5.46815	0.65137	0.375538	2.26697	0.837651	1.70755	0.480824	0.212286
6.71662	0.152981	0.343338	2.70177	0.0773541	1.3976	0.402164	0.23281
3.48626	0.690057	0.0877095	3.05875	0.0392316	4.06817	0.0219686	0.32138
0.0971879	0.565108	0.087244	6.04033	0.142156	2.18073	0.308176	0.186948
0.214396	0.935644	0.250718	6.9011	0.316578	4.71254	0.341709	0.217991
0.264067	0.367002	0.149092	3.6442	0.472728	10.6757	4.44276	1.23372
0.0585653	1.26297	0.161279	2.39506	0.245914	4.91597	6.98681	1.74185
0.127992	5.61914	0.314677	1.56056	0.47406	0.739265	11.7009	0.898861
0.0333672	7.58103	0.155303	1.13113	0.0748648	6.63095	1.83806	0.993188
0.239219	4.82644	0.187221	1.46727	0.131809	1.51699	0.687273	3.1604
0.624733	3.02191	0.0614052	1.01394	0.0806809	0.130651	0.306367	3.52757
0.141839	1.0535	0.311292	0.468356	1.77052	0.28511	0.425675	4.69323
0.232204	1.51911	0.150333	1.985	0.364292	0.533068	1.45673	3.09348
0.423787	0.766226	0.179347	1.8752	0.104685	0.23376	5.25006	0.320488
0.146538	1.3836	0.356354	0.586355	0.574589	0.147173	5.19821	0.930204
0.196759	1.06892	1.17468	1.39381	0.848908	0.079188	1.07125	3.04339
0.401518	2.62527	1.19616	2.79791	0.314216	0.0595165	0.284897	5.15948
0.375476	8.36971	2.12602	2.79359	1.09239	0.441277	0.114477	3.20121
0.31753	2.56812	0.0877011	0.54289	0.317654	0.111798	0.236641	1.48361
0.963247	0.0518412	0.130677	2.39973	0.793942	0.0747301	0.478789	1.74982
7.1929	0.224927	0.673058	5.86911	0.417209	3.27901	0.226405	2.20722
9.48994	0.174092	0.0771914	9.88162	0.0745026	13.4032	0.18496	5.39578
3.73141	0.274341	0.548285	1.40174	0.364764	4.86979	0.60142	2.20707
2.08727	0.277901	5.32596	5.71935	0.189937	2.61608	0.485418	5.6239
1.15179	0.465694	11.5907	9.85787	0.25966	8.0791	1.83194	4.43398
1.25752	4.03146	3.52968	1.47775	0.474622	4.75669	17.6201	2.47662
5.75217	17.0046	10.0895	14.0098	8.76562	3.84873	46.9078	2.30434
29.8233	23.2234	9.6736	6.83723	14.3787	10.54	1.17052	2.90621
8.32923	5.0123	4.64559	4.52063	9.13409	9.63043	11.0887	4.58965
1.37034	26.177	0.631524	3.43904	4.43221	1.67962	27.5245	2.72088
24.5771	13.0377	3.00607	4.46741	0.18201	7.30986	11.9896	6.40415
10.1566	2.118	3.21323	7.24255	0.683682	5.58671	4.51438	4.17574
17.9555	3.04979	7.71411	8.18022	2.82501	4.41966	7.49856	6.45843
12.0925	0.726557	5.73863	9.06926	2.49322	7.63574	4.41728	6.22045
3.18532	1.77987	5.01846	3.60823	6.53532	2.91233	1.19344	1.82066
2.1793	0.996076	3.12336	3.26646	11.2136	0.445238	2.09378	2.94173
1.02393	2.04265	3.70444	0.719054	3.02091	6.92571	1.87466	0.120787
2.87363	1.3577	2.50364	0.0977629	1.79529	2.38603	4.61829	0.0991782
1.24405	0.154456	3.50984	0.499475	1.92993	0.071081	6.03023	0.0547619
2.16972	0.286814	3.28582	0.0972413	2.46944	0.158343	3.68479	0.204591
1.22269	0.192797	0.6372	0.208688	0.791572	0.205401	0.132129	0.133303
0.8339	0.078186	1.42723	0.206207	1.64658	0.253928	0.138981	0.249784
0.433394	0.230632	2.61708	0.363047	1.68868	0.132294	0.297606	0.605422
5.77748	0.194178	3.40653	1.31502	4.00264	0.3278	0.433079	2.38524
1.17596	0.179926	1.6027	0.543546	0.332112	0.0954427	0.187661	1.26656
0.076028	0.0437637	0.0973469	0.0651829	2.47532	0.196583	0.340829	2.45315
0.165288	0.191804	3.90077	1.13154	4.04411	0.255422	0.167864	1.74782
0.560308	0.317373	4.09623	2.73733	0.225451	0.388507	0.293982	0.811699
2.69821	1.12194	0.740404	2.46139	0.426056	0.349892	0.141738	0.458633
1.88075	1.08345	1.91711	0.748854	1.75566	0.26879	0.574911	0.141965
0.928876	1.78337	5.01066	2.42895	2.43241	0.486009	2.73634	0.121121
1.47579	0.939348	2.61691	0.212024	0.43115	0.202215	1.3411	0.108253
0.768223	2.00682	0.923771	2.5347	0.40151	0.278354	2.95278	0.0828832
0.682589	3.57077	1.13379	1.32336	0.373787	0.0942709	1.83991	0.151358
1.3545	4.42599	2.52954	4.57625	0.238743	0.352459	3.2365	0.136202
2.60021	1.51553	0.737505	1.72543	0.0601932	0.179755	2.55989	0.324959
3.64716	1.85153	1.46258	2.28472	0.772928	0.260242	3.18578	0.346647
0.777535	0.729058	1.09574	0.621252	0.384639	0.269351	5.8471	0.215663
0.0465542	0.133089	0.807127	0.74315	0.0950193	0.497225	1.15523	0.109931
0.0745697	0.0675388	0.139139	0.423052	0.173667	1.18016	1.33078	0.0655122
0.501233	0.153272	0.275824	0.543788	0.204738	4.03935	8.19929	0.217965
0.251571	0.0479432	0.119115	0.569536	0.424408	3.08844	4.19236	0.309349
0.37626	0.194461	1.45427	0.630349	0.495611	0.415449	1.9879	0.560006
0.895967	0.395865	2.73762	0.0877173	0.512806	0.721704	0.935403	0.378332
0.118841	0.286633	1.64048	0.726252	0.212172	0.19827	0.196181	0.0641873
0.282171	0.241742	0.122601	0.215516	0.488255	0.243499	0.397112	0.149709
0.165727	0.491438	0.185763	0.0124208	0.312489	0.0891976	0.0583526	0.104584
0.0464652	0.553479	0.186792	0.538769	0.59207	0.443164	0.210116	0.456905
0.504308	0.156765	0.245172	0.239801	1.00739	0.909087	0.50002	0.271443
0.0827676	1.04858	0.291164	0.232302	0.952853	1.21779	0.108239	0.110867
0.542143	0.593067	0.200718	0.0391852	0.467363	0.522261	0.290327	0.195955
0.0208289	0.309378	0.668851	0.607179	0.609844	0.359375	0.328031	0.0884353
0.133169	2.18909	0.791837	2.9823	0.586475	0.278664	0.252471	0.153229
4.4004	1.94464	0.30856	1.98223	0.763689	0.312223	0.14512	0.147739
8.61886	4.73947	0.702651	3.59339	5.29989	0.425584	0.253529	0.128373
1.80399	2.4906	0.134932	2.22305	0.00866372	2.98012	0.0911382	0.240767
4.80737	7.19107	0.110502	9.97801	0.531162	6.45784	0.681158	0.235913
9.50708	6.25677	0.201253	6.88508	0.320541	10.2346	0.557924	0.0659859
4.65501	4.63162	0.0677278	7.02197	0.2496	5.38262	3.13021	6.97163
8.0548	1.93069	0.0641559	8.1616	0.647573	5.21695	10.7688	5.21102
0.758776	7.23765	5.79474	0.72086	0.568135	5.27194	6.23028	4.38879
0.154649	8.15512	3.88868	0.488363	0.568146	1.21786	8.73503	2.65624
1.27156	5.77074	2.13542	2.4879	0.169642	0.20284	4.00457	0.278231
11.7818	9.83715	1.53029	5.68919	1.54995	8.67103	9.65114	1.08998
12.3984	5.87238	3.48319	6.3696	1.64714	7.85109	9.93819	2.91207
2.32199	2.03553	2.90973	9.06958	0.823862	7.84413	1.23706	2.62631
2.01429	2.16757	4.03078	2.77075	0.596636	6.045	0.750125	3.02348
2.61005	0.771549	1.57567	1.59775	0.82482	5.32924	0.768035	3.00978
0.754873	0.781946	1.80701	1.25285	5.92726	1.26209	1.12162	1.63144
4.64689	0.965519	0.653697	1.34506	5.10315	0.84433	0.581486	4.33129
4.98665	1.5408	1.45234	3.19691	1.31123	6.93413	0.846	1.41865
1.88866	1.66843	0.799182	0.813886	1.97217	2.40696	3.05854	1.46937
0.416109	3.27445	0.190226	0.243582	0.679389	1.28964	0.23497	0.979801
0.147887	0.907386	0.185974	0.233919	1.3179	1.01759	1.27819	1.00874
3.23192	1.67096	0.966106	0.0708513	2.47391	1.94619	4.11032	0.932462
2.21254	1.79405	0.873235	1.95678	0.870242	2.20122	1.48019	1.36726
3.56648	4.29054	0.411572	1.20493	0.856751	1.98794	3.61134	1.0261
1.00313	12.6494	0.212787	0.322635	6.36688	0.257518	7.98804	0.303446
8.52038	7.36426	0.427802	0.298462	14.5365	4.83169	4.03966	1.06877
14.6434	7.67151	0.702872	0.62466	4.17036	10.4689	2.54252	6.82339
3.96893	19.1097	0.0961849	3.33995	11.5805	2.2488	0.0444478	5.80885
2.72877	7.51494	0.464649	7.16592	10.4044	4.45706	0.200886	3.15132
15.1297	8.67016	1.01469	0.927986	7.40873	9.33041	3.38144	1.11135
4.30375	2.13683	0.189119	0.919599	0.141692	4.94611	5.17048	0.331292
0.664326	0.24992	0.449659	0.285877	0.221145	0.0750246	0.622512	0.242638
0.440404	0.215647	0.203695	0.6717	0.225837	0.328752	0.392637	0.101699
0.528145	0.202016	0.165183	0.313493	0.0760673	0.0563035	0.138719	0.113458
0.529694	0.0936315	0.0619516	0.584534	0.423843	0.136001	0.845427	0.130761
0.88312	0.43234	0.138317	0.818669	0.446004	0.066661	1.10638	0.181091
0.206593	0.130391	0.605277	1.11779	0.625956	0.185257	1.51591	0.0500857
0.506995	0.29991	0.263633	1.1558	0.350728	0.113908	0.577678	0.371704
0.282961	0.211256	0.22981	0.448299	0.645904	0.215344	0.257271	0.132619
0.415037	0.653964	0.370426	2.01331	0.0869431	0.775999	0.32636	0.625959
0.643443	2.40021	0.215584	0.389349	0.722659	0.176634	1.24682	0.303122
4.24548	8.2945	2.46484	1.01858	1.64979	0.554682	3.03576	0.452138
12.4254	6.09674	0.399864	0.599171	9.45343	0.546478	6.44342	7.49708
7.76735	7.62163	0.392889	2.17248	1.35119	4.20134	8.26933	36.2648
4.02606	2.02579	0.187507	7.00269	1.95827	11.5864	2.98279	18.9036
7.04815	3.57498	0.278963	2.90279	0.318726	4.9505	1.97951	2.4095
2.3116	5.44917	6.0313	5.25186	0.438849	5.47344	3.49739	0.595461
1.97848	14.9021	6.10765	0.508133	1.33311	5.27104	0.940446	26.9199
14.5427	12.6529	2.48702	9.95549	1.78107	0.427845	14.174	9.59584
4.57622	2.58695	1.23819	9.86819	3.74521	1.43552	12.7625	8.21938
4.71286	4.80841	1.61387	0.280173	1.82703	5.82162	0.903235	4.51284
5.63786	4.32323	0.759205	0.424466	0.325433	21.9654	2.59084	1.43724
0.326994	1.96305	1.11452	5.61639	2.28427	2.12938	4.25095	0.471019
0.331645	2.5853	1.47788	2.90851	0.152318	3.1087	2.63569	0.938195
1.5654	2.0832	1.05832	6.20199	0.626641	8.34333	0.707017	0.989165
9.49371	1.25703	0.829351	7.23692	0.010495	0.106962	1.83034	0.540885
0.125624	3.85425	1.31998	0.302544	1.88026	0.136805	1.02086	0.589989
0.190153	2.42411	0.938164	0.706238	0.17088	0.21054	1.6876	1.43153
0.111325	0.696989	1.87863	0.701267	0.881697	0.102042	1.76635	1.34593
0.252098	0.249542	1.04107	0.273484	2.69711	0.0706934	1.81527	2.00754
0.113719	0.252527	0.139964	0.155111	9.56044	0.113637	0.125371	3.06943
0.0852891	0.4345	1.3326	0.472549	3.41293	0.438734	0.991022	0.657136
0.403329	0.251327	0.787598	0.347054	1.84754	0.351526	1.48864	5.282
0.669972	0.0359807	0.312318	0.620394	1.82295	0.223339	0.268621	3.36521
0.327002	0.272758	0.236934	0.695285	0.236176	0.623408	0.170867	1.25335
0.107272	0.0885561	0.0324326	0.295973	0.139302	0.243639	0.0396841	0.649532
0.15319	0.272867	0.17176	0.539162	0.0873975	0.132435	0.397095	1.43738
0.25921	0.313285	0.189369	0.312278	0.0164706	0.115407	0.144497	0.727923
0.165753	0.334438	0.383009	0.749307	0.302433	0.35898	0.0286682	0.0900712
0.0986093	0.438526	0.135161	0.146929	0.58186	0.266176	0.244419	0.247077
0.430839	1.0907	0.176311	0.205405	0.379684	0.256856	0.137252	0.11585
0.110063	2.36044	0.13012	0.250288	0.0995641	0.062081	0.13323	0.527016
0.444726	1.55235	0.169673	0.254202	0.353196	0.0216698	0.16398	3.12363
0.410431	3.22947	0.105062	0.151611	0.276532	0.159286	0.226063	1.08704
0.121688	2.73517	0.321382	0.0575709	0.220064	0.0595841	0.0810419	0.761857
0.278892	2.97836	0.359404	0.236944	0.230712	0.0605002	0.0731369	0.97845
0.166112	5.6806	0.229341	0.5625	0.344112	0.271248	0.0597135	0.942258
0.377136	3.98365	0.238133	0.161997	0.47532	0.291285	0.0743052	6.66114
0.3081	1.9865	0.0997396	0.757482	0.739439	0.26587	0.131735	1.41553
0.226385	3.4057	0.183109	0.2111	0.111075	0.256167	0.23019	0.221522
0.514359	3.26856	0.280772	0.169342	0.380869	0.266409	0.0289916	0.141304
0.838714	3.60133	0.247413	0.647955	0.126028	0.148864	0.157906	0.141927
0.243526	1.27353	0.325426	0.300406	0.521265	0.385206	0.109004	0.133787
0.278742	0.320979	0.0922647	0.571462	0.557588	0.163162	0.106651	0.058619
0.133862	0.149482	0.258318	0.325799	0.232489	0.191654	0.0728484	0.245055
0.183077	0.150377	0.322785	0.295524	0.184908	0.577074	1.86867	0.201119
0.406524	0.204197	0.202376	0.121218	0.556807	0.827639	2.97538	0.237403
0.11536	0.424782	0.285938	0.994224	0.277827	0.407237	0.61152	0.703149
0.508409	0.0891989	1.60454	0.323524	0.868468	0.136098	0.329046	0.0393492
0.337154	0.520324	0.226702	0.0719152	0.763604	0.173503	1.47583	0.0975268
0.879388	0.481438	0.197114	0.63167	0.564889	0.0775319	0.345836	0.355696
0.226782	0.151081	0.366328	0.236721	0.182813	0.290587	0.72192	0.436468
0.328074	0.107196	0.157172	0.198655	0.226648	0.222618	0.168027	0.344324
0.332036	0.141996	0.346469	0.758065	0.547704	0.312228	0.293243	0.248238
0.906821	0.354721	0.44091	1.27875	0.29986	0.325446	0.179351	0.158435
0.506458	0.0931994	0.420469	0.789728	3.14745	0.139895	0.18883	0.0514831
0.420749	0.104385	0.265931	0.669181	0.489626	0.373362	0.23241	0.231412
0.216694	0.0843477	0.0203876	0.538143	0.226038	0.427286	0.345186	0.393462
0.639247	0.696231	0.335056	0.13573	0.211891	0.348417	0.5307	4.17336
0.111579	0.115306	0.0766526	0.486431	0.698196	0.180292	0.37244	0.749625
0.274782	0.0923776	0.288835	0.173933	0.505616	0.0917228	0.110248	0.834731
0.424731	0.254509	0.538065	0.180478	0.704724	0.0539078	0.231062	0.21976
0.51067	0.145323	0.245744	0.682475	0.987134	0.363944	0.290856	0.299421
0.20991	0.416241	0.04205	0.127757	0.47192	0.135949	0.260956	0.266704
0.188376	0.378964	1.02748	1.45042	0.153311	0.0925297	0.15467	0.0866183
0.35717	0.490155	1.68158	0.8142	0.202182	0.465836	0.271871	0.175003
0.286838	0.230177	1.35227	0.303798	0.399385	0.0551777	0.124991	0.076932
0.388258	0.118186	0.0460013	0.135941	0.22781	0.37053	0.0773842	0.0731871
0.272377	0.498848	0.250109	0.61786	0.210503	0.13121	0.32123	0.18952
0.0905059	3.52983	0.191496	0.176127	0.358987	0.156895	0.547621	0.388999
0.363267	1.99711	0.192664	0.6967	0.682136	0.23284	0.521846	0.0756065
0.0914773	3.22085	0.113328	0.167054	0.190558	0.30501	0.142162	0.245045
0.33919	1.03384	0.129956	0.349201	0.2826	0.0563807	0.22593	0.19855
0.258243	2.14757	0.194546	0.310823	0.220294	0.74221	0.0759511	0.0650099
0.130793	2.23457	0.316148	0.332222	0.323895	3.14079	0.11594	0.123228
0.553865	2.50106	0.290008	0.178554	0.395008	0.925997	0.134393	0.297534
0.941741	1.54398	0.160318	0.218804	0.256562	0.29763	0.12989	0.757721
0.19042	0.349556	0.0856162	0.226581	0.578455	0.127555	0.152099	0.0278381
0.405881	0.705534	0.214693	0.887954	0.464847	0.576761	0.200658	0.673097
0.862619	0.234071	0.122541	0.202073	0.101982	0.536322	0.176815	0.101074
2.07278	0.151103	0.237338	0.325626	0.564301	0.143573	0.285975	0.274244
1.09571	0.399124	0.111096	0.431874	0.304974	0.166455	0.419518	0.157229
2.37303	0.412837	0.0878539	0.156469	0.423006	0.214007	0.496729	0.302446
2.81489	0.228238	0.279657	0.571829	0.304138	0.00413832	0.19012	0.208562
1.44998	0.134607	0.299607	0.104201	0.188186	0.0444793	0.200577	0.142295
5.09798	0.471888	0.0595573	0.414951	0.380834	0.061562	0.370401	0.185859
0.930011	0.407775	0.126114	0.387512	0.338739	0.0497605	0.506552	0.0917587
0.373557	0.708143	0.314932	0.155481	1.00349	0.299316	0.142239	0.1519
0.900073	0.463495	0.434346	0.365374	0.782128	0.272134	0.377738	0.264655
0.444895	0.828328	0.276505	0.131196	0.107003	0.459066	0.163162	0.26899
0.158746	0.196836	0.376927	0.257179	0.207665	0.290849	0.29002	0.282222
0.404978	0.340643	0.154929	0.379177	0.316704	0.363416	0.256053	0.373336
0.268193	0.773199	0.286615	0.111566	0.341301	0.451842	0.0771671	0.439698
0.433866	0.294204	0.264211	0.522615	0.324828	0.408528	0.111236	0.154628
0.148166	0.450006	0.182162	0.544294	0.652746	0.217725	0.105528	0.459926
0.439433	0.341987	0.167171	0.25075	0.990509	0.347343	0.116932	0.300591
0.496879	0.461454	0.210044	0.276422	0.0113051	0.317081	0.271031	0.277347
0.170989	0.205102	0.13349	0.0602667	0.0296072	0.0254488	0.100281	0.173609
0.86707	0.127694	0.303607	0.29807	0.113307	0.250053	0.467137	0.479369
0.126767	0.122559	0.290832	0.281213	1.30374	0.273455	0.637757	0.284286
0.262597	0.150608	0.951453	0.324324	0.590296	0.111504	0.262508	0.254102
0.327191	0.216257	0.495859	0.397871	0.660733	0.334673	0.135363	0.169956
0.250512	0.185075	0.975912	0.253783	0.35688	0.160559	0.245031	0.0961956
0.110929	0.280231	0.653654	0.809941	0.100525	0.1465	0.203241	0.0869987
0.146983	0.357035	0.209107	0.543008	0.213736	0.0408301	0.280799	0.113316
0.186281	0.565834	0.0160579	1.16355	0.242226	0.0940153	0.263708	0.106565
0.578748	0.601842	0.590372	1.66138	0.47286	0.10938	0.134477	0.441453
0.145866	1.11553	0.124595	0.718495	0.419577	0.37894	0.102259	0.531425
0.134855	1.59908	0.424706	0.2408	0.302413	0.275045	0.0549604	1.07448
0.195109	0.724742	0.0258624	0.42176	0.253733	0.193315	0.277638	2.42184
0.337811	3.40599	0.137334	0.153498	0.573428	0.39329	0.163904	0.952161
0.244739	0.946036	0.0243912	0.14762	0.825388	0.525383	0.209701	0.229076
0.195688	0.29223	0.231961	0.377125	0.285046	0.495981	0.244913	0.178676
0.139968	0.777807	0.0280467	0.454085	0.291463	0.407098	0.160608	0.0648807
0.413843	0.790021	0.229989	0.366384	0.328358	0.227367	0.152327	0.19699
2.30057	1.23043	0.0694307	0.753674	0.0441969	0.296329	0.235325	0.0995824
2.26564	0.980672	0.0940271	0.116708	0.156211	0.70521	0.110102	0.127378
3.58554	3.39699	0.201034	0.0873631	0.411112	1.10026	0.353626	0.10846
3.43582	2.33476	0.451812	0.114819	0.467831	0.276698	0.185712	0.0568812
0.881117	2.19528	0.438832	0.110921	0.361081	0.184857	0.861363	0.173404
3.7253	0.859335	0.937669	0.218947	0.520212	0.113817	2.13864	0.0798094
1.02555	1.42631	0.246049	0.0922279	0.0734809	0.396488	1.89157	0.174675
0.0931145	3.2443	0.238603	0.662567	0.454329	0.149289	0.153258	0.398109
0.337025	1.48748	0.083284	0.270267	0.692062	0.26105	0.284858	0.270075
0.164589	0.44432	0.151809	0.269131	0.267622	0.323902	0.343493	0.368275
0.516962	0.204167	0.0934545	0.224147	3.27811	0.0991751	0.468001	0.717668
0.333163	0.240353	0.717127	0.839256	1.87332	0.0913274	0.571885	0.460142
0.390965	0.417489	0.160917	0.215069	1.53244	0.231192	0.148221	0.289363
0.0317692	0.235438	0.205708	0.203244	0.111566	0.230145	0.226314	0.331544
0.363567	0.187178	0.101731	0.102714	0.190026	0.185078	0.604077	0.125578
0.303943	0.133628	0.128246	0.359082	0.495369	0.478791	0.311412	0.201645
0.315369	0.112382	0.360026	0.649722	0.264036	0.415346	0.432139	0.28997
0.466402	0.280945	0.306823	0.371847	0.106963	0.174066	0.276463	0.292182
0.269623	0.392183	0.441799	0.981472	0.258022	0.426413	0.144367	0.296993
0.559338	0.338097	0.192012	0.719426	0.122964	0.218911	0.363564	0.515987
0.299381	0.572445	0.142709	0.0777719	0.442431	0.282783	0.12735	0.325701
0.204216	0.277419	0.116782	0.334072	0.327932	0.108733	0.538213	0.217618
0.142977	0.363235	0.583141	0.185782	0.257295	0.189408	0.166785	0.209269
0.166415	0.702508	0.147837	0.250589	0.124519	0.268283	0.692902	0.324898
0.219913	0.717411	0.210424	0.517672	0.27953	0.331493	0.207972	1.45651
0.0926255	0.500144	0.100396	0.333453	0.239276	0.373256	0.265435	2.34278
0.274998	0.329374	0.156999	0.272193	1.12013	0.287741	0.330963	0.548232
0.407738	0.329279	0.430286	0.886053	1.57042	0.509168	0.282812	0.360207
0.127566	0.175026	0.361481	0.69355	0.446415	0.1445	0.116871	0.13131
0.19247	0.130871	0.390818	0.78418	0.404376	0.381657	0.476832	0.152151
0.192736	0.403326	0.274375	0.47387	0.262263	0.368582	0.323703	0.0762363
0.201499	0.18018	0.195759	0.204797	0.278719	0.0646445	0.390709	0.305535
0.728775	0.148165	0.145711	0.409298	0.437137	0.200468	0.333694	0.223962
0.166159	0.171058	0.153641	0.402148	0.260981	0.460747	0.0853492	0.0296175
0.368427	0.129458	0.199791	0.13677	0.118172	0.26215	0.134292	0.186084
0.472899	0.166249	0.234156	0.416836	0.0360411	0.28932	0.34267	0.0244114
0.247346	0.395768	0.124817	0.634642	0.088362	0.07904	0.208125	0.0869027
0.127534	0.0808336	0.13313	0.1862	0.560367	0.38764	0.0527729	0.0358216
0.254582	0.0193863	0.263511	0.622425	0.457769	0.227638	0.140071	0.176475
0.128601	0.102304	0.206923	0.210586	0.33669	0.217416	0.138352	0.157891
0.118344	0.118558	0.277307	0.268184	0.600431	0.268836	0.298769	0.0896003
0.329246	0.139442	0.191486	0.211782	0.17838	0.138648	0.154549	0.0384937
0.368613	0.101796	0.234406	0.539983	0.104896	0.361112	0.172505	0.18536
0.582461	0.152568	0.603347	0.113868	0.709225	0.158159	0.177099	0.183674
0.18825	0.435277	0.272483	0.170897	0.408784	0.579137	0.259109	0.0202933
0.344704	0.105156	0.0980133	0.475042	0.347705	0.0712398	0.80133	0.302304
0.158462	0.860728	0.320529	0.210879	0.477397	0.313644	0.297173	0.133138
0.220594	0.213881	0.0545495	0.286722	0.508121	0.185249	0.1804	0.157316
0.536022	0.284399	0.900083	0.24974	0.220177	0.112457	0.19889	0.242443
0.461538	0.198274	0.497528	0.28127	0.437871	0.32929	0.162992	0.216849
0.249658	0.0926371	0.224118	0.156228	0.444996	0.321042	0.246587	0.0350963
0.0773153	0.202539	0.267728	0.33627	0.726475	0.149434	0.217792	0.257533
0.228186	0.119255	0.476976	0.0486253	0.298794	0.191638	0.210684	0.156616
0.388237	0.442501	0.140238	1.27768	0.617234	0.258474	0.373825	0.0672397
0.120864	0.363557	0.147576	0.650334	0.82809	0.898923	0.342107	0.0369633
0.533785	0.138242	0.12707	0.324234	0.54795	0.45149	0.221605	0.392445
0.0114111	0.160846	0.170605	0.237863	0.566945	0.210145	0.274962	0.24876
0.620549	0.387742	0.220221	0.621902	0.676734	0.35979	0.298389	0.665475
0.603045	0.370686	0.153579	0.787404	0.26454	0.131683	0.478299	0.421303
0.227427	0.339688	0.0884083	0.0984244	0.223546	0.140578	0.322083	0.437734
0.204056	0.139705	0.369725	0.242892	1.28116	0.147276	0.299831	0.573076
0.0838036	0.334133	0.226442	0.244574	0.0711444	0.161305	0.0562045	0.168907
1.84888	0.805324	0.0205094	0.616371	1.03635	0.422227	0.470528	0.13416
1.78584	0.276752	0.0505933	0.507531	0.227699	0.15255	0.178394	0.133849
0.188335	2.1001	0.289401	0.791628	0.289122	0.186516	0.419458	0.101587
1.25495	0.254543	0.0821218	0.943817	0.591815	0.715366	0.7127	0.181404
0.860768	0.377251	0.634456	0.617945	0.225138	0.950295	0.184674	0.991346
0.217006	0.37584	0.51042	0.984158	2.34796	0.551397	0.158547	0.670928
0.411798	0.290951	0.410946	0.527301	1.69092	0.866741	0.252057	0.712277
0.164737	0.47118	0.270253	0.256575	1.50113	0.762654	0.0883113	0.317017
0.0676011	0.377043	0.307083	0.941526	2.2627	0.429909	0.18753	0.11877
0.251426	0.338876	0.152826	0.836682	0.953886	1.28457	0.143552	0.209259
0.0943984	0.224128	0.309919	0.173565	1.25108	2.27566	0.30688	0.299567
0.147858	0.255099	0.214863	0.441288	1.33442	0.951273	0.14649	0.144818
1.03994	0.473279	0.31842	0.828784	1.99456	0.9365	0.767969	0.361282
1.91123	0.140221	0.161315	0.481108	2.31577	0.902867	0.185856	0.163293
0.20059	0.406555	0.0954002	0.463302	0.710111	0.104037	0.224657	0.24648
0.463885	1.33993	0.454362	0.0237766	0.796134	0.254991	0.20693	0.0709896
0.710253	0.394776	0.176108	0.384615	1.26222	0.572338	0.319654	0.162703
0.26996	1.36443	0.177407	0.318166	0.369747	0.075735	0.259888	0.203163
0.408625	0.222446	0.309305	0.221316	0.351693	0.149896	0.183204	0.262779
0.474289	0.252682	0.216785	0.141109	0.790335	0.385306	0.408928	0.291151
0.709333	0.215587	0.114407	0.0600206	0.686655	0.287067	0.129109	0.305461
0.650634	0.423328	0.0883663	0.337177	0.958064	0.0549675	0.351923	0.446343
1.19192	0.302051	0.025505	0.24747	0.561092	0.0879791	0.109345	0.220693
0.347384	0.156517	0.193464	0.100629	0.533708	0.147464	0	0.229061
1.77701	1.59851	0.172	3.41625	0.256319	0.053731	0.14106	0.397228
5.15447	5.65759	0.260567	5.54078	0.152761	0.115826	0.209587	0.132893
5.10762	6.57662	1.20216	2.13622	0.280922	0.254803	0.387157	0.270975
5.86737	7.2945	10.1149	4.11502	2.41993	3.68007	0.653842	7.09772
3.37281	3.30169	10.902	10.0633	17.0333	4.84703	1.10667	6.31196
4.62772	2.37631	4.19538	3.04714	6.10664	13.6882	0.243475	3.03778
7.92159	1.26778	1.89371	6.08024	2.73295	1.85952	0.343904	1.07735
1.66169	1.42775	1.67129	2.37335	3.43777	4.6173	0.143431	0.838542
12.8156	1.75909	2.28115	6.36551	3.8441	1.6952	0.20369	3.87911
5.387	2.77545	1.07397	3.42908	2.65616	2.7906	0.10372	6.54198
2.23856	3.22787	1.43797	5.51565	0.463663	8.02176	0.239637	1.99242
1.1615	6.11891	1.60603	0.391739	4.21514	3.57555	0.27837	0.648604
8.56246	4.23288	5.62028	1.0745	4.41877	3.98039	0.496284	2.73361
7.76973	0.493209	4.62603	1.84982	2.88933	5.82884	1.05683	25.7757
10.6864	16.8743	3.07723	5.55143	6.73911	3.20327	6.31243	9.78556
8.68118	4.43826	1.90618	12.8377	3.33004	2.64588	7.17006	2.37513
6.75457	0.791923	7.78004	3.44151	6.37303	11.0648	7.8678	3.84993
34.2399	3.77546	2.49933	5.14114	1.00945	1.47981	4.10468	1.15235
5.35737	6.81896	5.99749	7.81649	3.12068	4.48525	6.57677	0.273001
0.501257	8.40966	2.84057	2.19644	7.38377	1.76717	4.13914	0.211937
31.9988	12.1911	1.76853	4.16196	4.62485	8.56756	1.59155	0.141794
4.96909	2.57859	2.59636	1.2644	2.85964	4.24187	3.83294	3.90529
1.69576	0.637608	2.48264	6.05522	4.69926	3.03682	1.61019	2.28858
6.0765	0.549561	3.75869	6.19242	3.5004	1.22178	9.26975	18.9903
1.87344	45.7506	10.3953	7.3979	17.856	5.16592	17.8197	6.34587
15.8884	20.3033	32.6924	34.4272	34.0607	23.6313	31.4968	14.8314
22.4021	1.10853	7.63732	21.2941	0.433619	17.3171	9.44484	6.13829
1.69462	0.0729312	1.76155	3.30969	0.938945	0.226961	0.105986	0.920884
0.577254	0.294545	2.35335	1.13586	5.92565	0.088144	0.368827	0.448592
1.93499	0.763393	1.02229	0.318788	0.0730834	0.363048	0.264995	0.400603
0.211682	0.64125	1.21802	0.483706	0.310647	1.38863	0.0881254	0.227616
0.291531	0.221309	3.66671	0.342552	0.183574	4.01608	0.224891	0.320745
0.267248	0.313818	1.74177	0.429229	0.114253	2.00697	0.597573	0.312483
0.0698947	0.159616	0.377038	0.31586	0.216204	0.641109	0.427171	0.117505
0.354306	0.304681	0.90387	2.82952	0.664209	1.15649	1.05563	0.405978
11.3904	3.97522	19.4052	14.3554	0.559133	0.667784	0.932514	0.313909
21.7166	25.1761	14.9528	19.1771	6.94087	3.50074	0.793182	0.361967
10.1235	6.6666	10.5453	10.7683	26.0983	19.6669	0.867051	0.233353
0.704422	3.25206	3.45205	5.57458	4.24556	18.3685	11.5191	23.1947
3.14264	3.1879	1.04328	2.92413	1.05149	3.20773	18.8551	12.8758
5.74309	3.99826	4.12868	1.12648	6.59457	5.65011	8.72887	4.97736
2.93622	5.78501	14.3274	3.01761	3.5939	8.11262	1.78331	2.80004
1.81295	5.61768	2.06395	10.3688	7.38423	3.9405	2.63095	5.63881
1.67366	2.25461	1.46445	1.66157	4.86156	1.2004	3.30844	2.20303
0.953713	12.5265	1.19658	4.02642	7.86668	1.83895	0.996945	2.65934
2.33731	2.45657	5.18006	6.08941	6.37779	3.79319	5.11903	1.87215
6.31325	0.78148	5.3232	1.84504	4.72326	1.84321	2.63367	3.05794
7.70332	1.92256	4.74859	6.44464	4.29346	2.17331	7.07285	1.25876
4.78858	1.34038	8.47063	3.75917	11.6433	3.48676	1.35542	2.73085
8.97329	1.15752	3.33425	7.8017	9.54693	2.63371	5.86969	1.14676
8.47422	4.31951	4.13707	6.93291	1.68676	2.57731	4.23082	3.78198
10.1141	5.7513	8.70062	3.3007	2.27077	9.75762	3.39526	2.28183
8.97259	0.950342	1.99681	4.39542	4.01547	3.24327	3.40622	1.94246
2.6904	0.736136	4.62709	3.70907	3.97415	2.77197	0.832742	0.267322
0.18037	6.74225	3.63875	4.97807	7.24196	4.24789	2.18448	1.22255
0.430534	1.30892	4.00447	3.31945	5.30178	3.01916	9.04639	1.61573
0.443527	6.28523	11.7114	10.2479	6.90815	0.921689	7.93005	0.478844
2.51285	3.84753	2.64419	9.74803	13.542	1.51892	9.43448	1.89455
3.06069	4.08939	3.17582	4.21758	7.9661	1.93146	3.42168	1.22457
8.15052	6.93559	8.57683	4.13943	2.40026	3.05594	8.51622	2.09986
0.976476	6.88114	6.49863	1.81653	1.50973	2.55924	2.84005	3.71108
0.346446	1.9709	2.15229	2.22739	1.16841	4.64697	0.963906	4.85244
1.24707	2.72883	3.62045	3.36134	2.17331	3.40976	3.57823	4.51011
4.83601	2.93817	2.98226	5.33772	0.942149	2.95961	12.463	1.44479
4.27782	2.44219	1.71306	5.4008	1.94679	3.46387	6.39771	2.03246
4.65499	7.21433	1.05817	7.75345	13.6671	6.61998	3.30808	0.752288
3.30072	1.48691	4.1658	7.78908	11.9871	2.0538	3.5077	5.82132
1.66679	4.59088	9.6567	3.19971	3.65495	4.01148	1.62578	6.57402
2.53206	1.27011	1.15008	3.98918	10.4429	1.16325	0.770268	2.21193
1.98336	2.50277	0.34186	4.36646	1.52785	1.58604	2.87056	5.10405
1.84921	1.82825	0.366752	2.79681	3.00376	1.03927	1.71096	3.01486
2.62553	0.581873	0.337125	1.14062	4.5462	1.36152	1.24178	5.38314
5.16403	0.348328	0.105167	5.77815	2.97781	0.637727	3.28015	5.03944
2.30316	0.366869	0.424583	4.43633	0.861437	1.87674	0.421684	0.862319
3.39171	0.775736	0.108387	1.48097	1.65838	0.911121	2.5745	0.589566
5.96959	0.690059	0.181165	4.12694	2.74977	1.18323	1.67759	0.704745
1.50863	1.86747	0.103471	6.10683	0.401701	3.68747	5.19715	0.15652

## Sheet: Indi_Cow_CTD
0	0	0	0	0	0	0	0
0.832953	7.10636	33.6349	12.5774	0.658992	4.27271	0.432134	38.1317
1.20588	12.8995	54.3079	23.8421	8.06493	10.3056	1.50557	59.0881
2.16406	19.6571	59.9023	34.6818	23.0594	14.2488	2.01998	64.447
6.14765	24.1586	60.3096	39.6277	32.9795	20.4501	2.4245	70.9004
7.59718	25.5732	60.5728	44.283	36.8861	26.2734	3.10765	76.6733
10.8501	30.4161	61.3968	48.8525	37.7062	28.633	4.0815	81.2813
14.8985	32.6708	63.6179	54.1615	40.1033	28.8004	4.45643	84.8674
17.2793	33.4817	63.8968	69.7487	44.8517	30.2685	6.20299	88.3322
17.6989	36.7745	64.92	80.8795	49.0372	31.574	8.10773	92.3263
19.9731	43.3312	65.6485	82.4132	52.8374	32.8563	9.91488	94.5728
20.4784	50.0313	67.3232	84.5022	55.9698	33.6773	10.5123	99.4239
22.7289	54.2541	67.5979	85.9143	56.9629	34.0979	11.1427	103.485
24.1965	59.3924	68.6877	86.1945	57.3502	35.4394	12.1349	107.777
25.7425	60.55	70.4241	87.2977	59.8935	35.6887	14.9434	112.417
26.3902	61.842	71.2893	88.0675	61.4537	38.5324	17.047	119.854
26.6449	62.6082	74.8538	88.8664	67.8337	41.7743	17.6835	136.914
26.7968	63.5303	75.7929	89.2426	83.5997	44.4256	18.336	145.315
27.8278	64.3326	76.7982	91.3684	95.129	51.9335	20.6271	152.389
30.6566	66.8314	77.8038	92.8242	106.752	57.3496	21.826	156.986
32.1003	68.3535	78.1892	95.4259	110.51	58.7364	22.7457	158.876
33.1344	70.4784	79.0073	96.322	112.921	59.1236	23.4557	159.962
33.8507	71.4868	79.9362	97.1673	114.353	60.3099	25.5279	160.69
33.9415	73.1877	80.7	98.068	115.695	61.1833	28.6735	161.092
34.5438	75.2588	81.8386	99.2727	116.505	62.2188	30.6126	161.97
35.3548	76.0591	83.1731	101.669	117.613	62.7364	31.0672	162.901
35.7186	78.8886	84.0963	103.142	118.654	62.9126	34.6797	163.568
36.4068	79.9363	84.3067	104.138	119.321	64.2116	36.4587	164.35
37.4804	80.6699	85.0846	105.109	120.069	64.9267	36.9459	166.014
38.0666	82.3312	86.7087	105.876	121.033	65.5268	39.4156	167.746
39.1839	84.1649	88.1513	106.991	122.044	66.9038	42.2763	168.288
40.3536	85.1975	89.06	108.049	122.865	67.231	42.502	168.457
40.8457	85.7073	92.4644	108.626	124.079	67.4948	42.8358	169.983
43.3283	86.2827	94.3734	110.915	125.739	68.3587	46.7621	171.031
44.2743	86.5665	98.7776	113.367	126.478	70.7091	49.1688	172.281
46.2268	88.1761	100.967	118.129	127.026	71.2339	50.7427	174.594
48.7777	89.6385	103.038	122.834	128.525	73.0408	51.0351	175.571
51.0943	94.2799	109.347	124.386	132.266	73.6068	52.3516	178.19
51.753	98.5552	114.77	125.846	135.121	75.4079	54.209	178.759
56.914	103.375	116.569	137.182	136.319	77.2565	55.8289	186.138
67.2555	105.297	120.003	138.905	138.669	80.1712	58.1425	191.948
68.9006	107.581	122.21	142.764	139.152	81.7559	59.2368	193.996
69.8464	111.224	123.858	152.238	139.513	81.968	59.8028	195.003
71.3995	114.752	124.388	152.392	140.451	82.844	61.3237	196.69
75.0631	116.551	126.309	153.875	142.247	83.2835	63.2191	204.087
76.2503	117.6	127.746	161.369	150.754	84.156	65.938	211.442
76.7732	119.255	128.977	167.369	151.877	84.5392	68.5531	219.449
78.1372	120.563	129.734	168.318	152.843	86.1932	69.9361	225.24
80.8695	122.219	130.014	172.849	154.097	86.8598	72.9313	230.01
88.7442	125.145	131.466	183.007	158.19	86.9501	75.5252	234.418
95.7514	127.459	132.52	184.828	158.319	88.0471	78.8793	235.506
105.438	128.615	133.889	191.369	164.09	90.6214	82.5437	235.945
109.997	129.823	136.075	196.392	167.422	90.8661	84.1354	236.681
118.165	130.82	136.923	198.202	176.784	92.434	85.7993	237.779
155.556	132.697	137.379	198.761	179.697	93.2067	88.6057	239.088
156.262	135.545	137.971	199.457	188.019	94.3376	89.1371	240.47
156.716	148.05	139.018	200.157	194.649	95.4519	90.0114	240.958
157.935	157.233	139.645	201.441	196.023	96.3249	91.1159	241.402
158.57	158.551	140.87	202.356	197.301	97.5577	92.2247	241.842
159.134	167.908	142.4	203.17	198.478	98.2016	93.979	242.488
159.465	168.811	142.949	203.681	198.807	98.8568	96.1522	244.744
160.113	169.707	143.792	205.174	199.694	99.7108	96.9594	246.262
160.293	170.283	144.026	207.826	201.486	100.26	98.0202	247.036
160.533	170.605	144.937	208.939	204.067	100.722	100.154	247.829
161.193	171.371	145.549	210.711	205.541	101.467	101.116	249.085
161.497	172.234	146.014	212.377	206.813	101.94	102.188	249.927
161.889	172.359	146.525	213.369	208.537	102.312	103.662	252.731
162.142	172.601	146.936	214.009	209.029	103.505	103.824	253.529
163.262	172.851	147.543	215.06	209.348	103.765	104.635	254.401
163.517	173.774	147.778	215.521	211.805	104.594	104.945	255.008
164.586	174.097	148.653	216.111	212.657	107.038	105.317	256.124
166.094	175.554	149.06	217.008	214.141	108.142	106.6	257.156
168.39	176.423	150.041	217.769	215.573	110.015	107.152	258.173
169.276	177.708	150.52	219.281	217.914	110.53	107.653	259.102
169.645	178.147	151.2	220.907	219.6	111.772	109.699	259.804
169.787	179.002	152.043	222.43	224.176	113.709	109.905	260.607
170.445	179.194	152.893	224.772	226.852	114.941	110.227	261.932
171.774	180.73	153.594	225.987	233.477	115.551	110.303	262.185
172.355	181.562	154.17	226.432	235.444	116.107	112.259	262.583
173.812	183.345	154.579	228.397	236.143	116.676	113.242	263.121
173.903	184.252	156.273	229.548	237.458	117.099	114.873	264.987
174.418	186.396	158.588	230.595	240.175	117.899	116.242	265.699
175.659	188.5	159.7	231.598	240.866	118.969	116.989	268.098
176.151	190.253	161.288	235.565	241.986	119.915	118.877	269.366
176.537	191.172	162.423	238.909	242.293	121.259	120.791	273.187
176.713	192.209	163.113	239.444	245.584	122.758	121.943	274.215
178.252	192.701	163.707	240.93	249.193	123.743	122.55	276.045
178.631	193.158	163.787	241.692	252.216	127.31	125.212	277.349
179.042	193.905	164.471	241.872	254.54	127.998	126.254	279.094
181.054	194.635	168.037	243.412	262.67	129.662	127.201	281.115
184.101	195.083	170.049	244.321	263.513	132.56	129.703	282.66
184.369	197.236	172.154	245.457	264.62	132.906	131.216	283.214
184.614	203.518	172.701	245.941	266.599	133.452	132.356	284.028
185.377	204.576	173.515	247.129	268.874	134.361	133.366	284.605
185.959	211.687	174.176	248.106	271.858	135.474	134.411	284.999
186.172	212.486	175.113	248.73	274.337	136.629	135.117	285.342
186.886	213.088	175.683	248.748	275.669	137.218	135.916	285.554
187.119	213.122	176.611	249.076	280.131	138.222	136.412	286.045
187.517	214.067	176.802	249.51	281.122	140.015	136.995	286.487
188.083	214.988	177.485	249.97	286.717	140.709	137.449	287.313
188.698	216.116	178.317	250.375	288.519	141.267	139.052	288.127
189.51	216.426	178.534	250.747	288.732	141.796	140.79	290.572
190.882	220.522	180.148	251.584	289.356	142.349	142.17	298.564
192.605	220.689	181.644	255.014	290.53	143.029	143.299	303.869
193	221.215	182.597	257.417	295.803	143.23	143.698	310.631
193.574	227.148	183.566	263.465	297.609	144.136	158.145	321.536
226.132	239.718	213.949	272.821	305.385	145.452	184.48	336.115
255.75	270.233	228.438	283.864	316.819	163.582	201.878	345.592
295.818	295.15	232.235	300.31	323.982	198.195	254.108	359.172
316.152	320.872	236.943	314.017	329.978	213.879	287.407	371.508
341.93	334.733	240.731	324.064	334.243	226.648	308.672	379.338
357.986	340.586	257.254	332.302	341.35	242.815	316.043	386.061
361.143	353.09	266.256	338.86	350.621	250.49	320.134	392.707
368.541	361.66	270.191	347.126	359.598	268.354	326.687	399.575
374.36	364.09	274.388	351.982	374	269.205	334.967	404.052
386.936	367.648	289.326	358.874	382.759	277.599	341.258	406.06
397.941	370.634	295.091	368.848	385.685	286.337	355.915	417.075
418.398	372.667	300.59	378.693	387.819	297.479	364.928	426.114
436.114	374.106	308.605	388.996	391.936	315.662	379.308	429.761
441.574	377.183	313.91	397.348	400.066	324.562	394.883	452.33
476.768	378.241	317.184	406.728	406.824	333.481	402.058	461.981
500.862	380.367	324.755	419.402	420.747	339.965	409.819	470.328
506.028	385.074	335.665	431.817	430.857	351.689	414.266	476.672
512.724	388.997	345.461	442.164	438.43	364.196	420.501	482.11
516.045	402.663	348.541	444.469	446.852	379.478	423.311	490.958
548.002	420.158	355.239	446.414	457.709	396.082	442.384	507.831
554.72	430.926	359.154	450.475	467.745	409.82	459.467	516.647
556.138	431.303	360.488	453.115	469.966	416.512	477.004	522.618
557.589	434.964	450.953	504.286	471.158	435.541	521.899	526.961
560.96	435.911	492.831	565.195	472.439	527.54	577.102	529.219
563.539	437.883	508.222	577.854	477.279	537.387	584.944	537.672
565.325	440.343	510.2	585.217	479.65	543.729	585.392	546.147
566.214	441.169	512.269	587.02	481.453	552.561	587.77	556.044
566.624	441.667	514.393	589.204	482.9	568.59	591.838	558.151
567.179	442.37	517.174	591.571	492.941	569.967	595.75	563.553
567.686	442.753	520.005	603.962	497.7	579.353	596.774	565.487
573.281	446.538	523.568	613.098	512.356	598.045	598.989	566.854
593.886	447.754	531.876	654.163	515.271	607.492	606.881	569.508
596.297	449.991	536.408	661.843	518.863	613.382	612.205	571.004
597.531	464.175	542.773	665.515	520.474	616.744	614.09	571.141
599.409	471.906	545.933	675.743	522.051	618.167	615.313	571.6
602.182	478.978	546.375	691.379	525.355	625.788	616.352	572.338
603.187	480.503	546.964	700.122	527.412	631.409	617.203	574.358
603.726	481.246	547.677	709.811	528.125	632.245	618.729	577.636
606.645	482.12	550.446	710.512	530.488	637.932	619.647	579.009
608.261	485.985	552.502	712.1	553.174	650.43	621.757	590.098
609.669	488.149	553.518	713.333	555.25	651.609	624.139	591.047
611.543	493.6	556.833	714.737	558.794	653.254	626.974	591.445
613.839	498.069	561.339	716.646	559.819	654.482	627.644	592.181
615.366	501.48	562.281	717.511	561.811	654.764	630.147	593.829
619.646	505.629	564.506	720.455	564.263	655.17	633.122	596.222
624.354	509.72	567.004	730.774	566.008	659.926	638.43	597.262
630.121	512.185	569.385	751.655	566.527	663.915	644.684	598.299
636.527	513.51	570.55	759.123	567.348	670.324	678.978	598.93
644.723	515.061	570.899	771.03	568.433	671.569	680.093	600.923
651.646	515.886	571.497	777.313	569.216	672.309	682.166	602.872
652.081	516.974	572.235	790.579	572.144	672.832	696.168	604.161
653.49	517.659	573.782	801.299	574.231	673.34	711.214	605.298
653.905	521.053	574.414	817.626	574.827	674.819	733.414	609.311
661.597	539.722	580.684	840.989	581.53	682.979	734.185	625.047
698.883	560.181	607.363	858.073	593.818	712.763	740.715	631.843
740.115	593.654	646.08	901.329	595.131	749.371	771.145	652.945
742.848	607.888	647.739	912.447	605.387	751.295	777.989	657.83
757.134	612.942	659.252	926.502	607.57	763.179	787.706	662.394
775.967	624.752	670.383	934.188	612.92	772.819	794.287	663.873
790.671	640.65	680.444	944.666	618.922	788.493	802.457	675.365
835.308	652.637	713.328	977.563	621.229	829.694	843.872	697.656
838.89	670.848	731.385	991.862	625.781	830.389	859.737	703.459
845.69	681.715	732.138	1001.99	639.324	832.541	867.95	712.177
846.5	683.636	735.014	1003.4	659.062	833.04	869.778	723.79
853.306	688.162	740.492	1010.6	665.563	833.676	870.937	727.176
854.305	697.161	749.676	1013.12	678.353	837.019	871.911	731.348
862.4	704.043	753.963	1014.64	688.98	842.634	871.941	732.456
863.464	706.817	755.534	1016	691.808	843.595	872.427	734.566
866.531	708.678	757.931	1018.57	695.826	845.13	873.058	735.765
867.198	710.199	758.696	1020.85	696.962	846.027	874.177	735.982
867.81	710.882	759.527	1021.89	698.183	848.095	874.64	736.661
868.565	712.566	760.34	1023.11	698.276	848.787	875.49	738.35
869.564	715.085	760.684	1023.72	701.141	850.592	877.53	739.233
871.409	715.724	761.624	1025.71	702.881	851.094	880.303	740.31
873.407	716.835	762.786	1027.17	703.613	852.136	881.066	740.681
875.264	718.377	764.534	1027.74	704.083	852.674	882.394	741.385
877.176	719.38	766.495	1028.88	705.207	854.281	883.378	742.711
879.058	720.015	767.178	1030.38	706.628	855.686	884.768	743.626
884.427	721.379	769.172	1031.93	707.354	856.287	885.612	744.701
893.736	723.62	769.898	1032.42	709.188	856.396	885.761	746.222
896.408	724.857	770.696	1033.48	709.686	856.733	888.651	746.639
896.849	726.028	771.34	1034.57	711.365	857.126	900.025	747.751
897.141	728.785	772.133	1034.85	712.979	857.95	913.369	749.096
900.063	729.92	772.346	1036.16	714.061	859.828	922.075	750.043
902.389	730.613	772.592	1044.6	714.555	861.454	927.285	750.299
902.582	732.123	775.031	1060.11	715.832	861.972	932.361	751.326
903.142	732.807	776.65	1071.67	717.492	863.031	937.935	751.784
904.228	734.852	777.929	1079.18	721.128	863.229	943.198	752.532
905.631	734.968	779.336	1086.87	721.218	863.703	948.58	753.131
906.116	737.374	780.071	1095.4	721.927	864.502	970.142	755.292
906.897	739.113	794.391	1122.6	726.678	864.912	983.013	757.003
907.181	742.015	800.941	1137.5	742.861	872.627	988.074	760.055
907.569	751.549	802.033	1138.03	757.836	879.621	994.006	764.475
912.678	766.172	804.355	1140.01	758.391	880.096	998.81	770.325
915.753	773.115	806.095	1147.46	759.76	881.412	1004.65	771.576
916.641	773.736	809.053	1154.52	760.47	884.089	1012.85	776.197
922.372	774.982	810.742	1168.58	761.653	888.965	1018.32	783.151
933.83	776.297	811.927	1180.85	762.87	904.484	1025.09	788.948
938.488	777.545	813.333	1186.02	769.381	905.81	1027.94	794.181
949.986	789.612	815.22	1193.18	776.554	921.491	1066.79	802.742
959.617	800.901	818.247	1204.49	785.764	938.32	1096.42	807.964
985.423	823.106	838.748	1228.92	795.877	952.124	1103.33	821.788
1030.51	849.046	858.563	1257.18	809.671	972.398	1118.13	854.081
1068.74	874.641	890.065	1297.72	822.262	1016.83	1137.73	876.465
1084.06	894.454	925.825	1317.15	830.619	1047.22	1151.14	904.564
1098.35	910.109	945.163	1335.26	837.445	1064.49	1159.05	920.549
1119.62	929.921	963.125	1354.28	841.126	1081.62	1178.94	940.393
1138.44	951.758	983.267	1367.83	844.809	1103.26	1193.52	959.613
1154.54	974.236	1003.62	1377.62	847.963	1116.16	1200.5	985.949
1166.99	991.816	1030.38	1400.82	853.393	1134.83	1205.72	1000.9
1187.19	1025.39	1038.17	1440.64	861.446	1168.41	1212.82	1029.68
1208.01	1041.41	1068.5	1460.56	904.101	1193.65	1261.08	1042.73
1232.86	1052.05	1087.96	1494.71	923.899	1206.01	1285.34	1048.27
1241.82	1067.07	1112.69	1508.54	934.371	1249.99	1288.72	1088.75
1243.72	1071.23	1118.16	1509.46	940.147	1255.79	1289.87	1098.08
1244.99	1072.3	1119.58	1514.02	943.612	1256.78	1297.63	1102.8
1247.2	1076.93	1121.13	1514.66	945	1259.96	1305.75	1106.15
1249.92	1085.32	1123.81	1515.79	946.431	1263.75	1310.48	1106.94
1250.69	1091.26	1133.34	1516.51	947.395	1270.14	1310.96	1112.9
1251.36	1097.17	1140.64	1517.08	948.868	1278.4	1312.23	1114.42
1251.76	1103.92	1144.2	1517.42	950.459	1287.03	1312.87	1120.33
1252.81	1110.9	1150.62	1518.99	952.557	1294.49	1314.24	1123.93
1253.22	1117.45	1152.74	1538.87	954.581	1299.5	1314.74	1130.04
1253.93	1122.64	1161.62	1562.18	955.52	1305.92	1315.47	1139.41
1254.67	1132.03	1166.49	1573.18	957.237	1313.05	1316.53	1145.08
1255.25	1135.86	1171.08	1589.91	958.93	1333.42	1318.52	1146.97
1256.73	1175.2	1173.14	1593.95	959.688	1343.47	1319.89	1150.89
1264.5	1190.69	1179.58	1614.81	961.126	1404.29	1321.55	1155.22
1266.8	1192.11	1184.47	1627.87	967.122	1422.37	1335.48	1160.91
1296.35	1193.85	1190.47	1640.04	976.48	1426.69	1343.86	1168.11
1301.18	1194.76	1197.39	1642.74	981.827	1428.94	1349.27	1177.19
1305.38	1195.96	1205.97	1656.78	987.285	1431.6	1351.7	1181.66
1320.54	1209.6	1221.41	1671.89	990.424	1438.87	1357.34	1192.46
1325.96	1217.42	1228.63	1673.85	991.811	1448.12	1364.51	1204.42
1331.13	1220.63	1241.24	1689.33	996.189	1455.96	1370.53	1211.85
1352.87	1227.49	1250.8	1703.31	1002.69	1460.63	1373.99	1216.78
1375.21	1247.9	1270.67	1713.01	1010.29	1490.79	1381.15	1223.56
1384.52	1272.43	1321.4	1725.88	1014.12	1509.77	1448.05	1233.38
1398.68	1290.42	1329.05	1738.57	1021.11	1535.16	1455.1	1251.69
1407.45	1299.48	1338.75	1752.88	1028.62	1545.45	1459.75	1257.71
1419.85	1304.31	1350.73	1766.31	1052.34	1555.64	1470.41	1269.56
1429.34	1317.31	1356.14	1778.35	1061.1	1576.09	1519.13	1281.12
1443.71	1321.64	1366.55	1791.79	1071.73	1581.07	1525.3	1287.23
1450.72	1330.96	1382.55	1802.54	1079.45	1584.89	1528.21	1303.47
1471.23	1340.41	1390.61	1810.88	1085.47	1591.94	1528.46	1325.85
1483.72	1361.85	1394.61	1822.81	1087.64	1632.51	1542.62	1333.59
1501.9	1374.53	1398.29	1834.84	1090.27	1636.18	1545.19	1340.45
1514.36	1383.84	1419.96	1846.99	1097.64	1644.08	1553.21	1348.77
1535.22	1438.88	1443.27	1861.2	1102.47	1658.3	1565	1374.11
1544.82	1444.75	1465.8	1897.65	1109.04	1714.06	1568.54	1383.19
1554.14	1477.43	1498.17	1910.84	1119.66	1721.7	1579.59	1390.59
1615.46	1504.1	1542.71	1924.94	1129.27	1735.28	1679.54	1405.48
1616.34	1506.66	1544.76	1932.16	1139.33	1744.48	1683.26	1409.58
1617.95	1508.19	1546.18	1945.88	1146.74	1748.41	1696.26	1410.71
1620.21	1526.16	1555.34	1971.23	1159.9	1757.06	1705.1	1411.89
1664.31	1530.68	1571.36	1985.3	1170.94	1786.27	1744.29	1412.42
1673.28	1533.68	1571.89	1988.78	1177.93	1798.29	1752.49	1416.9
1680.61	1539.04	1572.72	1999.48	1183.5	1804.2	1770.13	1423.85
1708.7	1546.41	1573.33	2022.06	1197.21	1831.66	1800.62	1429.85
1722.81	1550.38	1574.18	2037.24	1209.44	1844.45	1810.96	1445.19
1738.96	1558.25	1574.98	2057.49	1220.2	1865.16	1825.49	1461.79
1762.78	1564.55	1575.54	2066.97	1243.88	1873.85	1847.04	1489.34
1769.61	1594.27	1584.06	2087.38	1259.46	1899.61	1883.27	1514.21
1779.37	1631.06	1638.44	2101.38	1265.66	1923.63	1893.4	1516.9
1789.77	1643.97	1690.06	2107.95	1270.61	1925.99	1900.85	1517.75
1794.1	1651.32	1702.57	2122.38	1278.69	1941.98	1906.39	1525.61
1809.08	1664.32	1718.83	2137.69	1280.7	1959.29	1911.33	1539.44
1822.28	1678.1	1729.11	2148.44	1285.72	1976.19	1921.6	1569.01
1847.79	1696.41	1739.52	2164.13	1299.12	1991.56	1955.91	1595.18
1865.85	1710.9	1754.09	2179	1329.9	2006.76	1975.15	1606.77
1887.61	1725.06	1768.27	2188.3	1343.97	2012.22	1988.14	1630.71
1911.05	1731.19	1787.61	2198.2	1350.4	2019.33	1995.42	1656.84
1946.28	1736.86	1800.89	2208.88	1356.6	2035.08	2012.16	1664.37
1948.41	1745.88	1801.91	2223.95	1364.7	2054.57	2037.14	1679.06
1949.68	1759.14	1803.98	2231.05	1368.01	2059	2045.19	1694.61
1950.14	1771.68	1808.15	2242.86	1375.91	2069.13	2057.59	1704.34
1950.66	1777.65	1815.08	2259.18	1380.42	2082.06	2061.55	1713.43
1951.23	1792.1	1819.9	2263.41	1383.01	2087.78	2071.42	1722.95
1953.15	1810.7	1835.03	2272.3	1388.23	2098.18	2087.82	1728.37
1966.25	1822.14	1845.76	2281.45	1398.61	2113.77	2092.77	1731.41
1984.21	1829.75	1853.91	2290.48	1418.33	2125.94	2099.23	1734.94
1984.84	1839.27	1863.66	2297.78	1428.3	2136.57	2101.31	1738.96
1993.08	1849.01	1868.56	2302.58	1434.88	2153.54	2103.57	1742.09
2009.06	1849.65	1873.34	2309.73	1439.7	2164.16	2103.95	1745.79
2018.62	1851.37	1880	2318.38	1445.98	2173.35	2105.76	1749.51
2024.38	1852.15	1882.64	2322.61	1451.95	2187.5	2107.18	1753.51
2033.11	1853.53	1885.8	2324.26	1459.32	2207.61	2111.51	1765.14
2041.07	1854.27	1892.19	2327.59	1465.72	2213.37	2116.84	1771.56
2048.48	1854.93	1894.56	2330.64	1469.94	2214.97	2120.75	1773.91
2050.55	1856.63	1901.36	2332.07	1473	2215.48	2124.99	1776.19
2054.74	1858.44	1924.88	2333.63	1475.6	2217.53	2127.7	1787.14
2055.71	1858.92	1936.45	2336.32	1479.09	2219.39	2129.8	1796.35
2055.93	1860.83	1943.29	2337.16	1481.07	2221.67	2130.55	1801.62
2056.81	1861.54	1948.98	2337.58	1485.33	2222.56	2131.34	1804.83
2058.2	1862.56	1956.78	2338.1	1487.99	2224.4	2131.87	1806.29
2059.27	1864.73	1963.54	2339.15	1490.64	2225.14	2132.98	1808.72
2059.8	1865.32	1965.69	2339.36	1492.5	2225.85	2133.38	1813.91
2061.54	1866.52	1966.98	2340.19	1496.1	2226.61	2133.68	1816.08
2061.73	1867.03	1968.06	2341.15	1498.52	2226.85	2134.27	1817.35
2062.66	1868.51	1968.5	2341.83	1500.07	2227.63	2135.12	1819.49
2063.93	1869.33	1968.9	2342.54	1501.15	2228.34	2135.14	1820.16
2065.1	1870.9	1970.23	2343.88	1502.99	2229.34	2136.49	1821.32
2066.51	1872.35	1972.27	2344.12	1503.6	2230.35	2137.14	1822.85
2067.35	1873.27	1973.05	2344.56	1504.39	2231.3	2138.51	1823.18
2068.55	1875.04	1975.57	2345.58	1505.42	2232.46	2140.24	1823.98
2071.04	1876.44	1976.32	2346.76	1506.29	2232.68	2141.01	1825.61
2072.48	1880.52	1976.58	2348.2	1508.21	2232.77	2141.82	1826.15
2074.14	1881.37	1977.08	2348.86	1509.93	2234.09	2142.82	1826.64
2075.59	1884.07	1978.64	2349.85	1512.42	2235.04	2144.57	1826.99
2076.2	1886.35	1979.82	2350.08	1512.69	2235.68	2145.63	1829.02
2076.42	1887.45	1981.34	2350.65	1515.64	2236.71	2146.87	1830.52
2077.57	1888.69	1984.52	2351.71	1516.9	2237.51	2147.06	1833.93
2078.22	1890.6	1986.49	2353.77	1518.13	2242.23	2147.18	1836.31
2079.58	1891.57	1986.86	2355.46	1518.89	2244.59	2148.47	1839.4
2080.42	1893.72	1990.52	2355.82	1521.69	2246.13	2149.41	1840.14
2081.17	1896.67	1995.09	2356.69	1524.13	2248.71	2150.51	1842.84
2082.53	1898.39	2000.18	2358.23	1526.64	2251.38	2152.39	1845.12
2083.09	1899.46	2007.07	2358.84	1529.61	2252.92	2152.65	1847.16
2084.62	1900.46	2009.37	2361.89	1530.1	2253.36	2153.06	1847.95
2085.82	1901.05	2010.97	2364.42	1532.39	2253.9	2153.57	1848.75
2086.86	1902.04	2011.99	2365.1	1534.04	2254.61	2154.22	1849.59
2087.36	1902.6	2012.28	2365.77	1536.68	2255.4	2155.06	1851.28
2087.81	1903.59	2015.81	2367.68	1541.5	2264.29	2156.96	1852.27
2088.44	1904.68	2017.07	2372.38	1544.65	2272.54	2159.52	1852.6
2089.91	1904.88	2018.27	2379.6	1546.88	2285.29	2160.66	1853
2090.66	1905.66	2019.37	2382.74	1547.96	2289.23	2161.79	1854.04
2092.05	1906.71	2019.92	2384.29	1551.18	2294.19	2162.59	1854.63
2094.33	1907.45	2020.62	2385.3	1551.87	2301.18	2163.95	1855.88
2095.66	1916.53	2020.87	2388.59	1552.85	2310.87	2164.41	1856.09
2097.45	1926.03	2022.11	2390.13	1553.27	2314.68	2169.24	1857.95
2098.62	1929.09	2022.55	2390.73	1553.41	2325.2	2172.34	1858.84
2099.34	1934.86	2023	2391.67	1556.09	2328.25	2176.27	1859.8
2100.2	1946.71	2023.18	2393.01	1559.28	2330.26	2177.2	1860.1
2100.96	1948.25	2025.44	2393.32	1560.95	2330.9	2181.72	1860.95
2101.6	1948.4	2027.31	2395.16	1562.27	2332.44	2187.29	1862.16
2102.99	1949.09	2031.11	2396.97	1562.76	2332.8	2192.99	1863.38
2104.32	1950.11	2034.1	2399.96	1564.22	2335.16	2194.02	1864.98
2105.43	1950.85	2035.81	2403.04	1567.41	2336.04	2200.2	1866.3
2106.41	1953.92	2048.73	2404.43	1567.95	2339.88	2241.82	1867.89
2107.84	1956.07	2065.31	2405.36	1572.87	2343.53	2245.46	1870.12
2154.28	1962.33	2073.7	2409.55	1577.35	2345.65	2246.47	1872.17
2177.36	1979.12	2092.4	2410.28	1582.02	2347.54	2248.17	1873.2
2182.78	1992.43	2099.15	2415.98	1585.5	2347.62	2252.57	1875.38
2188.59	2017.56	2106.76	2417.69	1588.53	2349.23	2256.57	1877.21
2193.71	2023.76	2114.56	2420.74	1590.63	2350.26	2260.23	1877.91
2219.86	2027.86	2116.43	2423.75	1595.68	2351.65	2261.97	1880.76
2231.69	2034.79	2117.21	2424.77	1601.85	2353.58	2264.04	1897.63
2238.4	2038.42	2119.94	2427.29	1602.08	2356.47	2265.85	1926.71
2241.38	2042.43	2123.6	2428.11	1602.22	2357.78	2266.84	1930.94
2249.87	2046.56	2126.41	2429.77	1606.28	2358.49	2268.42	1932.78
2267.47	2050.59	2132.16	2438.35	1610.21	2359.97	2269.83	1933.6
2276.15	2055.1	2138.85	2449.59	1616.31	2360.38	2270.73	1934.51
2282.27	2058.49	2148.29	2453.73	1626.43	2361.55	2271.26	1936.87
2291.15	2061.5	2154.98	2463.17	1631.25	2362.79	2272.05	1941.33
2297.33	2065.51	2163.07	2471.1	1635.43	2365.31	2272.95	1945.7
2309.29	2067.95	2165.74	2477.04	1641.36	2366.96	2277.83	1949.21
2325.75	2068.63	2166.07	2480.95	1644.88	2368.12	2279.52	1952.66
2332.35	2072.06	2168.63	2486.14	1646.5	2369.57	2283.42	1960
2334.46	2075.08	2170.23	2496.08	1648.98	2369.73	2286.94	1971.17
2339.53	2092.03	2171.14	2506.14	1651.62	2370.89	2287.72	1976.44
2342.43	2113.89	2172.36	2508.14	1653.45	2372.22	2288.52	1980.01
2346.87	2148.34	2173.04	2512.63	1656.53	2372.36	2290.27	1983.92
2355.2	2152.15	2173.55	2516.85	1661.9	2373.3	2295.33	1989.15
2359.51	2156.92	2174.93	2521.32	1665.59	2375.73	2297.88	1991.72
2362.83	2161.91	2175.57	2525.07	1666.42	2378.96	2298.4	1994.13
2367.01	2163.56	2176.37	2537.43	1670.07	2386.44	2300.28	1995.87
2370.25	2164.78	2176.88	2549.74	1674.93	2389.59	2301.21	1997
2372.49	2165.92	2177.44	2574.26	1678.49	2390.48	2302.49	1997.97
2375.98	2166.52	2177.83	2595.33	1679.08	2390.68	2303.57	2003.8
2395.57	2167.37	2179.34	2603.11	1683.34	2391.53	2303.71	2037.8
2463.35	2168.65	2180.01	2610.32	1690.76	2392.11	2304.8	2076.71
2489.91	2169.09	2187.74	2613.68	1695.89	2392.8	2305.86	2093.78
2490.93	2169.68	2191.31	2615.16	1701.51	2393.89	2307.67	2098.83
2491.52	2171.82	2193.14	2623.57	1705.89	2394.37	2310.81	2100.92
2492.16	2174.1	2194.31	2625.58	1714.47	2395.34	2313.93	2101.87
2493.24	2174.48	2195.78	2627.62	1715.74	2396.43	2317.14	2102.33
2494.86	2177	2196.44	2628.55	1716.39	2397.34	2317.96	2102.94
2495.75	2178.91	2197.14	2629.14	1717.24	2398.15	2318.51	2104.26
2496.27	2179.88	2197.78	2630.01	1718.11	2398.56	2320.55	2105.19
2497.11	2182.25	2198.55	2630.62	1719.46	2398.63	2325.61	2106.53
2497.13	2184.27	2200.3	2630.92	1719.65	2399.25	2331.11	2107.49
2498.04	2185.96	2200.98	2632.03	1720.63	2400.14	2331.33	2107.79
2499.11	2186.93	2201.65	2632.81	1721.65	2400.47	2332.28	2108.28
2499.84	2188.58	2203.07	2633.65	1723.08	2401.48	2333.58	2108.42
2500.32	2189.74	2203.79	2635.03	1723.41	2401.75	2334.1	2108.84
2501.14	2191.72	2206.66	2635.87	1724.4	2402.66	2334.58	2109.23
2502.23	2193.84	2208.16	2636.91	1726.49	2403.08	2335.57	2110.18
2503.93	2195.91	2208.42	2638.47	1729.89	2404.63	2335.92	2111.24
2504.72	2197.47	2211.31	2639.19	1732.52	2405.01	2336.28	2112.99
2506.06	2198.74	2213.17	2642.09	1734.19	2407.58	2338.28	2114.03
2507.11	2200.91	2216.07	2645.15	1736.9	2409.21	2339.81	2116.34
2507.9	2202.28	2217.3	2645.58	1738.39	2410.07	2340.95	2117.73
2509.34	2203.92	2218.9	2646.49	1740.03	2411.96	2341.91	2123.56
2509.83	2204.2	2219.87	2647.48	1741.31	2413.42	2343.05	2128.99
2510.24	2205.56	2221.8	2649.27	1745.74	2413.77	2344.56	2132.34
2511.06	2205.84	2225.9	2650.85	1747.95	2415.05	2345.18	2136.59
2511.61	2207.54	2228.58	2653.07	1748.96	2416.66	2346.49	2137.53
2511.64	2208.02	2229.83	2655.52	1750.28	2417.94	2347.54	2141.49
2514.32	2211.72	2232.6	2656.38	1751.05	2418.72	2348.46	2142.34
2518.58	2215.99	2233.81	2656.93	1751.68	2420.37	2348.86	2144.04
2519.11	2219.01	2234.46	2657.72	1752.27	2422.21	2350.38	2144.05
2523.3	2220.85	2235.61	2660.05	1753.48	2425.5	2351.04	2145.32
2528.87	2222.15	2238.32	2661.08	1756.41	2426.81	2351.77	2147.53
2531.73	2222.71	2238.43	2663.37	1758.02	2429.26	2352.92	2148.63
2537.07	2224.18	2238.76	2665.92	1759.41	2430.05	2353.89	2149.12
2540.66	2225.28	2240.13	2668.4	1760.31	2430.43	2354.28	2150.05
2542.21	2228.76	2242.29	2671.24	1761.87	2430.65	2355.77	2151.41
2543.07	2229.6	2244.16	2671.92	1762.37	2431.76	2357.29	2154.08
2544.4	2232.2	2245.21	2673.35	1764.02	2432.68	2357.68	2155.44
2546.33	2235.31	2247.95	2675.21	1765.19	2433.12	2358.34	2156.23
2547.06	2235.99	2248.63	2675.86	1767	2433.69	2358.66	2156.58
2547.82	2237.37	2250.67	2676.05	1768.46	2434.49	2359.12	2157.42
2548.5	2237.73	2251.55	2677.7	1769.26	2435.59	2360.15	2159.77
2548.73	2238.7	2254.82	2678.35	1770.49	2436.02	2363.03	2162.88
2549.46	2239.54	2258	2679.31	1771.15	2438.75	2365.1	2164.3
2549.91	2240.73	2259.75	2679.94	1773.01	2439.52	2365.49	2164.63
2550.67	2241.57	2261.55	2680.35	1773.4	2440.61	2367.49	2170.76
2551.06	2242.46	2262.23	2680.61	1774.8	2440.77	2369.02	2171.36
2551.95	2244.14	2263.59	2681.05	1775.74	2441.48	2370.2	2175.96
2552.73	2245.85	2264.3	2681.69	1776.98	2442.07	2371.26	2179.98
2552.85	2248.08	2265.51	2681.9	1779.3	2442.48	2372.13	2180.47
2555.11	2248.72	2266.49	2682.21	1779.47	2442.55	2373.25	2182.15
2556.43	2249.5	2268.12	2682.7	1779.97	2443.16	2373.69	2182.64
2557.08	2249.71	2268.69	2683.08	1780.55	2443.53	2374.2	2183.85
2558.08	2251.09	2270.41	2683.75	1780.82	2444.7	2376.76	2184.69
2558.35	2252.77	2270.89	2684.88	1781.6	2446.36	2378.24	2184.96
2559.21	2254.17	2271.69	2685.64	1782.35	2447.88	2379.25	2185.33
2559.77	2255.46	2273.35	2688.39	1783.52	2449.93	2380.79	2186.15
2560.25	2256.47	2274.08	2688.94	1784.64	2452.57	2381.76	2186.7
2561.26	2257.13	2274.34	2690.32	1787.1	2454.65	2382.2	2188.97
2562.24	2260.41	2275.09	2691.5	1787.27	2456.4	2384.09	2189.4
2562.83	2260.86	2276.13	2693.05	1788.16	2456.82	2385.44	2190.34
2563.55	2262.05	2276.43	2694.38	1788.56	2458.4	2387.1	2192
2563.73	2262.41	2276.84	2695.16	1789.49	2461.1	2391.79	2192.77
2564.3	2265.68	2277.55	2697.48	1790.66	2463.14	2392.85	2193.29
2565.81	2266.13	2278.27	2697.92	1792.67	2464.65	2393.82	2194.73
2566.57	2267.51	2278.33	2699.1	1794.76	2465.01	2395.1	2195.96
2567.47	2270.26	2278.62	2701.8	1796.51	2466.45	2396.15	2197.16
2568.74	2270.75	2279.3	2703.99	1798.63	2466.54	2397.06	2197.8
2570.33	2275.02	2279.7	2704.27	1799.69	2467.84	2399.77	2200.15
2572.82	2276.43	2280.41	2705.61	1800.71	2469.88	2400.32	2203.68
2574.88	2277.26	2282.16	2708.99	1805.88	2474.04	2402.86	2205.72
2579.59	2278.86	2283.21	2713.1	1811.6	2476.27	2404.68	2209.11
2582.19	2279.43	2283.71	2721.78	1814.61	2477.69	2405.97	2211.7
2584.86	2280.39	2284.01	2729.19	1820.95	2481.41	2408.64	2214.65
2586.03	2282.17	2285.4	2730.67	1827.09	2484.25	2410.1	2218.46
2589.12	2282.81	2286.58	2731.33	1828.4	2485.46	2414.96	2219.38
2591.95	2283.47	2287.93	2732.18	1831.79	2489	2418.47	2221.17
2595.98	2284	2288.1	2736.76	1833.59	2489.89	2421.99	2224.28
2604.7	2286.01	2288.79	2738.61	1834.48	2494.34	2423.8	2225.06
2606.37	2286.48	2289.21	2742.66	1839.32	2494.78	2425.5	2226.9
2607.33	2287.62	2289.54	2744.08	1841.63	2495.59	2425.82	2227.13
2609.16	2289.46	2289.73	2745.71	1844.45	2496.6	2427.52	2228.48
2609.59	2290.05	2290.93	2748.83	1846.31	2497.58	2429.55	2229.73
2610.1	2291.48	2293.97	2750.75	1847.97	2498.09	2430.78	2230.82
2610.83	2292.25	2294.83	2752.17	1851.2	2499.39	2438.86	2231.86
2611.76	2293.49	2295.91	2755.82	1851.41	2500.78	2440.31	2233.3
2613.8	2296.3	2297.19	2757.38	1852.96	2501.89	2444.15	2234.82
2615.53	2298	2298.72	2760.22	1855.99	2502.86	2446.74	2236.84
2617.72	2298.39	2299.75	2760.99	1860.86	2503.52	2448.79	2238.49
2618.81	2298.59	2300.87	2761.85	1862.96	2504.09	2449.5	2240.34
2619.99	2299.28	2301.5	2762.97	1869.31	2505.03	2451.26	2241.3
2621.02	2300.38	2302.12	2763.51	1872.01	2505.63	2452.88	2243.32
2625.21	2301.8	2304.92	2765.49	1873.99	2506.64	2458.48	2257.04
2679.1	2314.43	2328.7	2767.83	1879.84	2516.41	2492.25	2290.82
2737.47	2341.78	2382.06	2801.42	1897.48	2555.98	2554.83	2326.59
2738.3	2358.86	2420.17	2828.89	1907.42	2592.2	2565.9	2341.77
2745.74	2369.47	2428.17	2852.46	1917.32	2597.35	2574.04	2347.49
2750.59	2379.99	2434.64	2871.5	1935.01	2610.23	2579.2	2351.11
2756.87	2396.64	2444.21	2878.87	1948.19	2629.76	2587.22	2359.72
2788.52	2416.75	2453.15	2886.51	1956.8	2645.91	2596.82	2368.1
2790.79	2424.97	2463.17	2894.29	1970.86	2655.86	2599.78	2371.9
2804.72	2427.83	2469.74	2909.11	1975.23	2665.22	2623.55	2377.48
2829.74	2428.72	2480.84	2926.87	1981.93	2690.57	2627.94	2381.09
2840.94	2430.91	2484.38	2933.02	1996.5	2697.75	2637.37	2383.26
2855.15	2431.79	2495.88	2942.88	1999.58	2707.43	2649.74	2384.38
2855.57	2434.6	2508.33	2952.22	2004.64	2715.82	2657.46	2386.95
2856.94	2436.55	2511.43	2959.57	2009.43	2719.8	2665.66	2387.27
2861.36	2438.8	2514.81	2969.21	2010.57	2722.74	2669.24	2388.15
2864.48	2440.72	2515.78	2970.83	2012.01	2723.47	2672.1	2389.27
2865.94	2441.77	2528.33	2980.49	2013.94	2727.97	2675.56	2390.62
2867.8	2444.15	2532.65	2991.37	2014.33	2730.5	2682.25	2394.37
2870	2445.24	2533.99	2996.24	2015.07	2731.94	2690.2	2398.19
2873.45	2446.17	2536.23	3009.55	2018.67	2733.22	2695.1	2403.13
2874.53	2447.56	2555.87	3017.82	2030.47	2734.67	2700.66	2404.87
2875.11	2448.44	2565.53	3018.31	2043.9	2737.77	2703.33	2407.37
2875.84	2450.72	2567.54	3018.77	2044.74	2739.35	2709.52	2409.8
2876.15	2452.71	2571.56	3019.25	2045.22	2741.45	2710.81	2412.11
2878.05	2454.79	2571.79	3020.42	2051.06	2742.45	2710.96	2416.92
2885.64	2455.81	2572.18	3020.89	2061.2	2743.14	2711.71	2425.6
2899.86	2462.86	2572.67	3026.75	2065.98	2744.81	2712.18	2441.51
2902.73	2474.7	2573.99	3036.84	2070.64	2748.07	2713.57	2448.72
2903.22	2479.64	2574.68	3043.2	2080.78	2749.65	2714.44	2452.1
2908.34	2481.57	2575.43	3049.21	2087.73	2758.24	2722.68	2455.44
2927.1	2490.19	2576.63	3065.59	2088.19	2770.68	2739.08	2471.19
2951.79	2504.8	2577.4	3081.83	2088.67	2785.73	2754.39	2489.6
2966.85	2508.62	2577.9	3086.38	2090.94	2798.84	2759.33	2497.41
2976.22	2518.74	2579.81	3091.86	2098.77	2807.28	2768.93	2506.55
2981.75	2522.88	2582.18	3099.04	2109.6	2813.99	2769.26	2510.12
2997.16	2523.93	2584.63	3100.44	2117.59	2816.36	2769.98	2519.05
3005.71	2524.66	2585.83	3112.65	2121.23	2834.32	2770.56	2523.62
3010.99	2526.16	2587.45	3124.08	2124.74	2848.2	2771.12	2525.16
3015.43	2527.46	2589.08	3129.36	2131.69	2852.4	2772.27	2533.1
3015.98	2527.79	2591.82	3138.92	2136.43	2854.12	2772.94	2539.02
3016.39	2528.52	2594.79	3164.44	2143.46	2856.95	2774.08	2544.26
3017.79	2529.23	2595.53	3176.81	2147.77	2861.01	2774.31	2549.25
3018.2	2530.93	2597.11	3210.99	2152.58	2864.86	2774.98	2551.88
3019	2531.97	2597.37	3224.81	2157.02	2871.45	2791.17	2555.33
3019.36	2533.43	2598.28	3237.41	2172.24	2876.07	2806.35	2557.96
3020	2535.59	2599.47	3248.65	2179.1	2900.42	2811.43	2558.66
3020.46	2536.46	2600.66	3259.75	2191.55	2907.74	2818.81	2559.92
3021.85	2538.06	2600.8	3264.08	2200.66	2908.41	2822.52	2561.35
3022.75	2539.16	2602.73	3268.37	2201.5	2919.2	2828.15	2562.58
3023.4	2539.95	2603.74	3271.89	2201.65	2930.99	2834.14	2563.11
3023.74	2540.31	2606.35	3278.38	2203.19	2936.01	2840.72	2564.43
3024.17	2542.9	2610.14	3284.03	2205.12	2936.82	2846.44	2565.65
3036.07	2549.42	2612.51	3292.88	2207.05	2950.35	2850.09	2586.93
3048.24	2551.91	2616.54	3300.16	2209.13	2967.68	2853.18	2591.94
3056.62	2555.48	2618.55	3306.78	2211.33	2971.02	2858.02	2605.48
3123.56	2558.45	2619.22	3316.89	2211.82	2985.81	2861.24	2609.66
3156.47	2559.1	2620.73	3324.84	2213.78	2996.03	2866.99	2614.46
3177.14	2559.69	2621.83	3327.11	2215.83	3006.13	2875.46	2616.22
3177.46	2560.11	2623.5	3328.1	2217.38	3008.91	2889.56	2619.36
3178.16	2561.88	2624.38	3329.03	2218.29	3010.41	2897.92	2622.06
3179.92	2566.45	2625.3	3329.77	2219.36	3013.73	2905.1	2624.99
3181.55	2569.4	2626.35	3331.31	2220.94	3017.04	2917.52	2627.79
3183.42	2578.94	2628.76	3332.16	2222.05	3024.13	2920.92	2636.59
3184.25	2583.47	2632.51	3334.27	2222.83	3030.52	2925.59	2640.52
3185.37	2584.81	2632.71	3337.13	2226.18	3033.17	2927.03	2643.1
3185.65	2589.01	2633.01	3338.27	2231.26	3038.59	2928.2	2646.23
3186.94	2590.27	2635.63	3341.61	2233.51	3050.01	2931.9	2651.54
3187.86	2598.25	2647.02	3347.49	2234.63	3067.32	2943.37	2660.57
3188.94	2599.18	2662.99	3348.55	2236.66	3082.01	2964.03	2666.16
3189.29	2604.62	2663.75	3349.34	2237.69	3087.82	2978.14	2669.45
3190.15	2615.76	2664	3350.05	2240.95	3091.4	3001.99	2675.8
3190.68	2617.48	2664.33	3350.26	2243.57	3098.96	3004.22	2682.4
3193.91	2620.02	2664.92	3350.67	2244.55	3103.38	3005.67	2688.57
3196.99	2623.75	2665.58	3352.02	2246.91	3110.43	3007.81	2692.2
3198.21	2630.17	2675.82	3353.17	2248.23	3116.52	3008.59	2698.74
3201.9	2632.37	2689.02	3353.67	2249.45	3121.79	3009.65	2714.16
3203.97	2640.88	2704.45	3355.3	2259.38	3125.38	3010.43	2719.77
3237.16	2652.24	2714.28	3356.64	2262.6	3129.46	3011.43	2727.5
3242.8	2662.74	2716.1	3357.91	2271.47	3130.17	3012.02	2733.65
3246.34	2663.13	2717.78	3358.32	2275.48	3130.34	3012.68	2738.39
3256.73	2664.53	2718.2	3358.79	2308.61	3131.73	3012.86	2747.95
3303.23	2665.05	2722.35	3359.26	2311.33	3132.7	3013.96	2759.52
3304.92	2665.78	2729.52	3361.67	2312.54	3133.56	3014.2	2761.32
3306.17	2671.88	2735.12	3365.55	2314.51	3135.45	3014.67	2762.14
3308.96	2692.03	2739.02	3400.66	2316.16	3135.64	3016.23	2762.58
3311.39	2695.07	2740.86	3403.27	2317.69	3136.02	3018.05	2763.36
3315.14	2696.62	2745.95	3405.28	2318.8	3136.58	3018.52	2763.89
3316.09	2697.91	2749.87	3417.9	2320.13	3137.37	3019.54	2764.33
3317.36	2699.31	2750.56	3437.19	2324.56	3137.9	3019.91	2764.43
3322.19	2700.04	2752.89	3437.99	2345.64	3138.32	3023.4	2764.75
3326.37	2700.67	2761.08	3440.2	2354.55	3138.91	3024.76	2765.4
3327.36	2701.39	2771.54	3455.78	2358.61	3139.08	3027.39	2766
3333.61	2705.44	2775.41	3502.48	2362.34	3140.14	3027.91	2766.3
3395.98	2716.22	2780.85	3530.67	2363.66	3142.45	3030.29	2767.92
3411.4	2733.95	2785.46	3557.11	2367.04	3142.98	3031.84	2768.85
3427.72	2746.82	2787.26	3568.39	2371.52	3143.73	3033.12	2770.58
3468.84	2761.8	2788.21	3578.16	2377.71	3144.02	3033.92	2771.86
3481.5	2780.95	2788.7	3600.04	2382.53	3144.69	3035.22	2772.26
3488.56	2789.17	2789.52	3602.88	2386.24	3144.97	3038.22	2772.79
3496.46	2800.51	2789.63	3627.2	2391.38	3145.06	3063.4	2773.25
3511.48	2813.64	2790.38	3657.77	2401.5	3153.6	3072.45	2774.03
3580.61	2821	2791.09	3678.81	2406.32	3180.67	3086.81	2774.75
3602.66	2828.85	2797.41	3698.86	2411.73	3185.38	3107.83	2784.13
3603.93	2837.61	2815.45	3703.73	2422.35	3210.85	3122.74	2812.52
3604.85	2843.49	2850.55	3717.02	2428.92	3240.7	3160.16	2839.22
3621.17	2850.4	2871.71	3735.3	2437.36	3250.76	3220.66	2850.91
3664.44	2852	2874.67	3745.06	2446.34	3257.14	3230.8	2856.42
3703.89	2868.26	2882.97	3750.67	2457.68	3267.18	3236.08	2869.89
3711.63	2876.09	2892.86	3759.52	2483.23	3284.16	3241.55	2878.12
3719.26	2878.2	2903.08	3769.25	2515.93	3310.82	3255.69	2882.01
3727.17	2892.82	2914.83	3773.09	2527.73	3331.02	3264.32	2884.24
3741.68	2896.81	2926.66	3784.72	2531.92	3343.04	3269.19	2886.21
3757.53	2914.51	2940.02	3794.22	2539.53	3351.38	3273.08	2888.53
3770.44	2927.46	2954.59	3806.79	2547.04	3359.07	3278.94	2890.22
3792.96	2948.01	3014.13	3820.61	2551.61	3367.92	3285.46	2894.01
3848.2	2974.05	3037.69	3834.72	2559.67	3377.21	3291.85	2900.2
3864.56	2999.67	3045.48	3846.02	2563.06	3390.07	3302.84	2949.95
3871.55	3021.27	3052.47	3863.37	2569.86	3410.16	3317.99	2978.89
3873.78	3045.06	3058.8	3891.36	2580.65	3432.58	3335.36	2993.82
3879.19	3055.8	3063.57	3910.36	2595.01	3445.77	3359.8	3000.86
3881.67	3067.83	3076.68	3911.96	2607.38	3451.02	3380.57	3013.15
3904.13	3075.15	3088.24	3916.76	2613.77	3457.21	3388.39	3025.36
3913.06	3088.9	3105.95	3935.46	2616.07	3465.75	3402.05	3032.8
3931.88	3110.38	3121.48	3945.73	2618.3	3477.12	3412.92	3039.82
3937.5	3127.09	3129.77	3959	2620.96	3482.44	3423.11	3046.93
3950.85	3145.77	3142.73	3991.43	2622.53	3493.07	3453.06	3059.65
3969.74	3169.96	3155.28	4015.27	2626.49	3510.04	3471.12	3090.44
4004.21	3217.56	3184.63	4042.24	2640.38	3539.88	3521.34	3117.23
4014.77	3240.77	3188.41	4071.9	2664.45	3557.05	3534.03	3123.57
4016.17	3242.31	3189.51	4104.18	2675.85	3563.85	3542.84	3125.44
4017.55	3244.66	3191.47	4110.36	2676.22	3568.96	3546.17	3127.28
4018.23	3246.2	3192.91	4111.3	2676.29	3569.71	3547.43	3128.7
4018.95	3248.21	3193.48	4112.88	2677.09	3569.84	3549.59	3130.67
4025.38	3261.43	3202.54	4119.71	2682.97	3578.66	3557.74	3145.33
4038.14	3265.12	3209.26	4130.38	2693.21	3585.38	3567.43	3146.44
4038.52	3267.92	3216.08	4131.26	2695.19	3586.6	3568.55	3148.42
4116.07	3428.83	3256.3	4217.77	2811.55	3653.31	3664.73	3280.47
4250.81	3489.97	3438.35	4329.27	2887.71	3743.65	3771.95	3347.99
4258.07	3525.39	3472.72	4335.11	2936.04	3761.02	3792.15	3359.31
4261.12	3544.02	3489.63	4339.54	2962.86	3765.51	3812.43	3369.75
4266.97	3557.49	3499.01	4345.76	2964.59	3772.76	3839.25	3377.24
4272.17	3567.46	3507.42	4350.73	2979.62	3777.12	3858.39	3382.73
4274.57	3580.87	3532.47	4357.1	2988.18	3786.62	3877.8	3423.52
4275.45	3590.91	3558.87	4367.36	3006.11	3795.69	3882.29	3435.9
4276.26	3598.41	3580.26	4373.2	3014.67	3804.41	3898.16	3438.88
4276.49	3614.08	3597.74	4378.56	3028.65	3809.44	3921.56	3445.77
4286.73	3655	3616.71	4382.72	3034.99	3835.31	3932.22	3475.37
4301.58	3716.43	3633.17	4386.72	3041.67	3851.79	3937.01	3479.88
4323.77	3737.98	3635.17	4390.15	3044.29	3869.22	3949.78	3488.68
4351.16	3744.31	3646.16	4407.92	3055.76	3889.79	3969.35	3492.64
4360.58	3744.97	3679.99	4424.16	3072.81	3898.55	3981.23	3508.69
4374.68	3746.67	3692.33	4431.96	3079.88	3914.74	3982.22	3512.53
4378.92	3761.81	3711.22	4440.81	3084.6	3933.06	3989.37	3516.53
4407.83	3775.73	3727.69	4451.3	3087.97	3951.15	3990.05	3524.68
4431.41	3800.64	3746.65	4463.98	3099.33	3960.46	3995.28	3532.71
4448.87	3823.46	3757.35	4478	3108.93	3963.1	4002.33	3542.31
4467.53	3830.68	3782.07	4485.38	3120.26	3970.13	4008.67	3559.83
4478.44	3861.72	3787.01	4489.93	3128.61	3976.01	4020.41	3581.56
4517.25	3869.5	3791.96	4491.11	3130.78	3990.22	4027	3602.53
4529.37	3870.77	3792.82	4494.8	3133.45	4003.84	4057.37	3629.71
4557.04	3877.08	3797.28	4507.87	3135.89	4012.06	4084.88	3647.52
4579.44	3890.18	3803.75	4514.79	3149.74	4020.35	4088.75	3661.95
4587.44	3900.18	3824.74	4524.63	3166.17	4022.25	4089.93	3675.87
4657.28	3988.36	3839.37	4532.93	3185.4	4030.59	4108.83	3716.36
4715.75	4005.97	3869.96	4539.13	3194.37	4039.31	4165.82	3776.32
4729.79	4028.7	3884.27	4540.8	3196.14	4045.68	4196.51	3807.07
4773.44	4030.53	3889.54	4555.01	3197.79	4055	4231.66	3837.17
4801.35	4032.76	3901.65	4563.88	3198.26	4058.62	4244.71	3843.2
4828.06	4054.17	3917.01	4584.88	3201.13	4064.01	4263.6	3848.16
4840.17	4122.16	3919.65	4605.58	3205.76	4074.99	4270.05	3851.85
4849.06	4162.24	3927.48	4618.09	3212.06	4082.88	4281.69	3858.01
4864.53	4173.11	3940.55	4621.13	3214.24	4087.19	4286.15	3865
4907.57	4254.3	3942.67	4632.7	3228.48	4090.19	4294.9	3890.61
4950.14	4287.34	3968.98	4657.13	3241.44	4143.51	4316.62	3904.17
4956.77	4328.6	3997.59	4674.22	3259.8	4179.51	4358.74	3910.83
4959.74	4337.25	4003.86	4711.54	3266.04	4188.61	4386.62	3918.36
4976.35	4363.9	4005.92	4717.22	3275.41	4199.3	4395.32	3930.04
5006.47	4386.48	4014.43	4742.67	3305.14	4207.04	4400.65	3961.33
5030.63	4404.09	4019.06	4756.24	3313.9	4218.91	4406.23	3962.37
5046.31	4473.72	4030.27	4815.12	3319.64	4262.28	4409.97	3993.38
5055.17	4482.31	4040.36	4838.3	3358.73	4268.43	4445.09	4019.27
5060.83	4501.21	4077.81	4861.02	3380.1	4270.71	4472.62	4042.89
5067.84	4507.4	4088.36	4878.14	3409.37	4272.13	4480.19	4064.44
5069.12	4516.21	4108.13	4883.48	3418.74	4273.54	4482.45	4085.36
5075.51	4523.9	4109.67	4885.59	3420.51	4285.74	4486.76	4086.24
5080.78	4527.09	4112.64	4886.27	3424.17	4319.21	4488.52	4089.16
5086.15	4533.3	4115.47	4891.68	3426.36	4327.45	4490.16	4105.51
5091.71	4538.83	4118.58	4900.67	3438.03	4332.95	4536.28	4133.26
5095.08	4549.24	4123.86	4906.53	3441.76	4338.6	4559.7	4137.7
5097.01	4567.58	4125.19	4918.23	3446.9	4358.2	4575.87	4139.44
5098.39	4575.22	4137.64	4962.41	3451.63	4372.07	4581.04	4149.02
5099.25	4585.54	4189.41	4980.06	3453.17	4375	4582.79	4167.84
5125.95	4590.15	4231.31	4982.74	3454.72	4383.4	4591.22	4172.46
5137.52	4591.02	4238.64	4987.15	3455.89	4387.21	4592.56	4181.12
5200.91	4592.18	4240.78	5000.59	3459.33	4392.41	4593.69	4189.11
5219.11	4593.18	4250.35	5007.01	3523.98	4405.18	4599.47	4190.15
5222.17	4593.81	4262.83	5014.71	3561.78	4418.12	4600.97	4190.9
5231.24	4597.19	4263.72	5043.02	3563.2	4420.42	4614.6	4191.78
5240.29	4601.67	4284.29	5064.32	3564.75	4422.4	4643.19	4207.83
5244.87	4616.22	4345.03	5065.51	3566.57	4423.47	4660.58	4234.95
5304.23	4667.11	4388.58	5147.67	3608.68	4441.64	4687.35	4258.45
5328.78	4706.66	4402.79	5172.74	3631.51	4471.21	4726.94	4275.13
5378.54	4715.96	4406.51	5178.79	3663.18	4477.09	4735.94	4294.53
5385.17	4717.19	4409.02	5191.3	3684.84	4539.17	4768.61	4302.01
5417.41	4717.78	4416.18	5235.64	3692.03	4543.17	4792.14	4306.72
5430.18	4718.79	4420.23	5237.72	3696.38	4544.35	4793.62	4314.13
5430.7	4720.54	4442.22	5238.23	3699.62	4551.6	4797.34	4337.26
5433.25	4720.9	4467.84	5240.23	3705.63	4557.2	4798.08	4361.67
5434.26	4724.85	4497.95	5241.32	3711.37	4562.67	4800.55	4389.57
5439.92	4742.46	4520.74	5242.23	3755.81	4588.82	4804.11	4399.48
5458.09	4760.81	4541.77	5243.05	3758.48	4619.08	4805.6	4403.52
5481.07	4772.1	4559.28	5245.26	3767.5	4620.1	4806.58	4404.03
5487.38	4792.8	4561.62	5246.89	3770.31	4620.88	4808.02	4405.02
5488.73	4816.24	4583.53	5248.44	3775.62	4622.84	4808.7	4407.39
5490.61	4834.27	4595.64	5248.99	3777.22	4624.8	4813.3	4407.98
5491.84	4876.99	4611.1	5249.27	3778.6	4625.84	4814.14	4409.64
5492.44	4886.8	4651.32	5250.61	3780.75	4627.63	4829.98	4410.91
5494.16	4893.1	4667.8	5253.08	3783.43	4630.1	4834.13	4411
5495.14	4894.8	4669.79	5254.2	3786.49	4631.32	4834.75	4412.04
5495.48	4895	4670.34	5254.36	3788.13	4633.31	4835.64	4413.22
5498.66	4896.05	4672.66	5256.64	3788.45	4637.33	4836.28	4413.82
5499.67	4896.86	4674.14	5257.94	3789.35	4643.21	4837.05	4414.95
5500.56	4897	4675.56	5258.36	3790.64	4644.03	4837.79	4416.69
5502.28	4897.79	4676.81	5259.24	3792.09	4644.47	4838.47	4417.74
5502.38	4898.2	4678.43	5260.62	3794.47	4644.82	4840.4	4419.58
5503.55	4899.34	4679.52	5261.52	3797.74	4645.08	4840.46	4421.43
5504.62	4900.08	4680.21	5262.94	3799.88	4645.55	4842.64	4422.98
5508.64	4900.56	4680.65	5265.66	3802.82	4646.67	4856.48	4424.23
5539.63	4902.73	4707.4	5266.83	3804.72	4647.47	4857.89	4425.34
5551.81	4903.93	4725.06	5267.53	3806.06	4647.77	4859.95	4426.54
5554.41	4904.97	4730.72	5267.99	3810.92	4648.75	4861.33	4437.7
5561.48	4909.06	4752.15	5268.57	3813.22	4649.39	4862.12	4444.86
5570.73	4928.06	4759.67	5269.38	3813.84	4649.83	4862.48	4455.47
5601.07	4961.1	4766.31	5269.64	3816.15	4652.09	4862.7	4503.54
5612.1	4989.92	4789.95	5270.3	3817.34	4652.2	4863.59	4520.11
5620.37	5000.43	4815.99	5270.89	3818.22	4653.19	4865.06	4546.68
5629.82	5009.13	4824.07	5272.53	3820.68	4654.96	4865.66	4569.55
5655.85	5012.79	4832.65	5273.59	3821.8	4655.13	4866.38	4577.43
5692.23	5015.47	4846.35	5273.97	3823.52	4656.49	4867.22	4578.76
5714	5021.37	4857.23	5274.46	3824.19	4657	4867.69	4590.32
5715.35	5024.8	4865.78	5275.24	3825.51	4657.69	4868.45	4592.17
5715.58	5064.06	4894.99	5277.68	3828.02	4659.1	4869.05	4593.86
5717.91	5107.53	4905.56	5278.71	3828.42	4659.38	4870.02	4595.91
5721.63	5124.09	4908.1	5281.47	3829.93	4661.77	4871.09	4601.8
5724.88	5126.91	4910.07	5282.36	3832.04	4664.17	4873.09	4630.96
5733.37	5127.85	4931.93	5283.22	3834.32	4665.16	4874.34	4656.12
5746.9	5128.34	4934.77	5284.5	3836.27	4666.71	4874.8	4676.65
5748.99	5129.3	4936.37	5284.64	3836.95	4668.57	4877.31	4679.48
5750.01	5130.08	4937.01	5286.44	3837.34	4669.4	4877.5	4679.62
5750.63	5130.91	4940.38	5286.87	3838.89	4672.49	4878.06	4680.55
5751.26	5131.15	4943.72	5288.01	3841.48	4673.65	4878.48	4681.68
5753.05	5133.84	4974.04	5292.4	3842.87	4673.73	4878.54	4682.72
5755.53	5136.8	4975.21	5304.61	3845.88	4684.89	4883.61	4684.16
5760	5137.59	4975.83	5329.92	3871.31	4708.49	4908.44	4685.18
5777.23	5138.99	4976.69	5354.19	3898.99	4725.55	4931.07	4686.76
5797.89	5139.35	4978.56	5361.02	3905.37	4732	4935.87	4687.73
5802.36	5142.44	4981.37	5364.13	3908.59	4736.21	4937.73	4688.21
5804.97	5143.48	4982.3	5364.7	3915.08	4742.18	4939.69	4688.81
5807.29	5143.61	4983.62	5366.21	3917.93	4746.72	4945.47	4690.53
5809.66	5144.86	4984.18	5367.68	3918.33	4753.24	4955.9	4691.19
5811.85	5146.06	4985.46	5368.2	3921.11	4763.14	4973.6	4691.87
5816.42	5147.12	4987.2	5371.55	3922.9	4769.51	4979.24	4693.8
5825.35	5149.77	4988.42	5383.25	3924.84	4784.7	4980.14	4694.04
5851.38	5150.31	4988.94	5414.62	3932.18	4815.95	4993.53	4705.51
5888.15	5150.69	4989.9	5448.21	3934.98	4841.34	5007.32	4745.42
5908.94	5151.67	4991	5458.69	3935.73	4864.21	5023.9	4747.47
5915.47	5152.69	4991.95	5459.14	3945.4	4878.12	5027.43	4755.86
5916.87	5154.14	4996.34	5459.22	3970.15	4894.41	5042.47	4760.98
5931.39	5154.75	5025.69	5463.5	3987.08	4899.21	5048.12	4771.88
5941.7	5155.94	5044.76	5465.99	3989.13	4900.91	5049.14	4777.63
5944.97	5158.41	5047.45	5468.45	3989.97	4902	5049.76	4791.61
5946.88	5160.6	5068.36	5472.32	3991.07	4902.39	5050.31	4794.69
5947.33	5161.9	5069.59	5474.45	3992.89	4902.97	5051.98	4795.53
5947.81	5164.38	5075.69	5482.53	3995.6	4903.5	5052.63	4798.67
5949.03	5166.47	5075.86	5492.11	3996.84	4903.81	5054.31	4801.53
5950.75	5167.7	5077.61	5498.07	4001.93	4904.14	5055.06	4803.89
5952.39	5169.81	5079.14	5504.58	4013.51	4904.57	5055.26	4806.72
5952.5	5170.37	5079.9	5510.57	4020.46	4904.93	5056.05	4814.7
5952.93	5173.5	5080.09	5520.23	4022.2	4905.42	5058.88	4835.07
5953.1	5191.32	5081.09	5529.59	4024.37	4905.94	5060.46	4853.48
5953.53	5206.84	5081.85	5543.84	4026.35	4906.49	5061.96	4854.19
5953.91	5211.86	5082.54	5547.61	4028.51	4907.68	5062.68	4855.23
5954.34	5221.1	5083.12	5550.11	4029.86	4908	5064.12	4855.82
5955.4	5223.7	5087.67	5554.99	4031.41	4909.29	5065.67	4856.54
5956.18	5227.26	5109.85	5560.26	4033.45	4909.87	5066.48	4857.72
5957.03	5229.98	5130.41	5560.99	4033.88	4910.56	5067.85	4859.55
5958.59	5240.33	5149.88	5562.08	4034.82	4912.93	5068.6	4859.98
5958.91	5248.51	5154.17	5562.25	4035.77	4913.79	5069.82	4861.15
5959.45	5250.44	5158.54	5563.06	4035.9	4915.63	5070.66	4862.53
5959.96	5251.8	5163.07	5563.83	4036	4917.62	5071.83	4865.43
5960.84	5255.63	5164.82	5564.69	4037.81	4919.23	5072.6	4865.9
5961.46	5260.9	5183.93	5569.03	4041.49	4920.73	5074.45	4867.32
5962.07	5271.14	5226.94	5569.58	4043.32	4921.18	5074.83	4869.65
5994.3	5278.44	5232.1	5573.62	4043.37	4921.3	5076.33	4872.33
6010.15	5291.4	5240.07	5574.97	4044.78	4922.24	5078.27	4873.27
6038.71	5315.92	5246.92	5576.51	4046.48	4924.16	5079.29	4873.96
6056.93	5326.59	5248.62	5577.65	4049.25	4926.18	5095.22	4877.49
6058.9	5329.09	5249.89	5582.54	4053.92	4927.26	5115.18	4883.99
6061.15	5330.36	5250.66	5586.7	4055.96	4930.48	5121.09	4893.27
6063.32	5331.95	5252.1	5588.08	4057.21	4931.09	5148.71	4901.92
6064.3	5332.28	5252.46	5588.27	4058.68	4931.69	5155.77	4905.74
6069.94	5335.13	5253.59	5592.01	4060.99	4932.42	5157.44	4913.1
6072.44	5337.27	5255.06	5593.13	4062.31	4934.79	5159.5	4921.09
6072.71	5341.72	5256.84	5595.53	4063.8	4935.96	5161.84	4921.65
6074.53	5346.14	5257.49	5597.06	4065.56	4937.48	5178.75	4926.12
6075.05	5346.74	5257.92	5597.98	4066.63	4939.26	5197.57	4927.04
6076.47	5347.65	5258.54	5598.13	4067.63	4940.06	5199.26	4936.32
6078.97	5348.91	5258.76	5599.28	4068.31	4941.85	5199.87	4948.59
6081.24	5349.95	5259.42	5601.47	4069.87	4942.09	5200.8	4952.24
6083.5	5351.48	5260.82	5602.77	4072.07	4944.07	5207.81	4952.83
6084.19	5352.12	5261.99	5603.94	4073.63	4946.21	5213.77	4953.48
6085.28	5352.96	5263.39	5604.75	4075.22	4947.48	5217.51	4953.61
6087.34	5353.32	5264.29	5606.28	4078.5	4949.02	5218.09	4954.84
6089.88	5354.31	5265.08	5607.79	4079.46	4949.74	5218.93	4955.66
6091.65	5355.39	5266.05	5608.17	4080.3	4950.94	5219.59	4956.69
6094.62	5355.92	5267.59	5608.99	4084.42	4951.98	5219.89	4958.15
6095.86	5358.59	5268.57	5609.06	4086.16	4952.69	5220.43	4958.62
6100.68	5369.57	5270.07	5610.26	4090.48	4953.39	5221.6	4958.89
6102.4	5378.06	5270.67	5610.69	4093.4	4955.23	5222.73	4959.59
6103.53	5399.84	5270.93	5611.61	4095.13	4957.49	5223.44	4960.49
6104.33	5400.67	5271.11	5611.96	4096.09	4958.85	5223.77	4961.2
6105.23	5400.97	5271.51	5612.28	4100.69	4959.28	5224.08	4962.61
6108.19	5401.29	5272.43	5613.22	4104.92	4960.92	5225.64	4963.5
6110.45	5402.39	5273.27	5614.27	4106.51	4961.66	5226.25	4964.33
6111.74	5403.04	5274.28	5616.89	4107.75	4963.67	5227.13	4964.78
6113.11	5403.5	5274.98	5617.55	4108.94	4964.22	5228.88	4964.9
6115.87	5404.89	5275.54	5620.44	4110.42	4964.87	5231.13	4965.47
6117.16	5405.32	5276.66	5623.8	4112.35	4965.96	5235.51	4965.9
6117.52	5408.49	5277.35	5627.04	4113.46	4967.47	5236.24	4968.76
6119.74	5409.1	5277.7	5628.52	4113.84	4970.25	5238.21	4969.56
6120.4	5411.48	5279.39	5630.68	4116.12	4972.1	5240.5	4971.19
6122.84	5411.84	5279.49	5632.85	4117.27	4973.69	5242.29	4971.9
6123.14	5412.43	5281.85	5633.87	4118.43	4974.99	5243.1	4974.42
6123.88	5412.99	5282.46	5634.53	4119.8	4977.43	5244	4975.73
6131.73	5414.13	5283.07	5636.64	4119.97	4978.37	5245.94	4977.81
6138.49	5414.7	5285.06	5637.36	4122.01	4979.99	5246.92	4979.05
6140.83	5415.28	5285.83	5637.94	4123.64	4980.52	5249.9	4980.15
6141.82	5417.77	5288.36	5639.97	4124.74	4981.44	5251.09	4981.31
6142.45	5419.2	5289.01	5640.39	4127.72	4981.9	5251.58	4985.13
6143.58	5420.89	5289.84	5640.64	4130.97	4982.71	5252.31	4986.3
6144.68	5421.68	5290.53	5644.1	4132.17	4984.29	5253.48	4986.46
6145.27	5422.34	5291	5644.61	4133.3	4985.02	5254.7	4987.65
6147.35	5423.68	5298.15	5647.8	4134.15	4985.62	5254.9	4987.92
6148.41	5426.17	5301.14	5648.99	4135.13	4988.41	5255.51	4988.29
6149.02	5427.63	5304.44	5650.09	4136.66	4991.59	5256.53	4990.16
6149.89	5431.75	5305.54	5652.11	4138.63	4993.1	5258.17	4990.48
6150.41	5432.55	5306.46	5655.82	4139.24	4994.68	5259.22	4993.05
6152.04	5435.25	5310.43	5657.19	4142.69	4997.76	5261.9	4993.91
6154.56	5436.29	5311.86	5663.07	4145.37	4999.11	5263.88	4996.76
6155.22	5437.96	5313.59	5671.37	4150.4	5000.34	5265.86	4999.81
6157.24	5439.44	5314.77	5685.82	4153.8	5002.42	5269.27	5002.01
6161.19	5440.04	5314.92	5686.71	4154.23	5003.13	5270.08	5004.72
6172.02	5440.96	5317	5687.99	4154.66	5003.52	5275.28	5005.83
6178.62	5441.72	5318.95	5689.68	4157.6	5005.12	5277.71	5007.97
6192.19	5449.35	5330.51	5697.61	4157.99	5006.54	5283.14	5009.4
6216.63	5459.8	5343.99	5713.63	4158.87	5006.72	5298.18	5011.97
6224.58	5467.54	5346.84	5728.38	4160.16	5007.48	5312.65	5016.73
6243.27	5473.82	5361.93	5753.72	4160.97	5008.66	5319.45	5041.59
6255.24	5477.87	5384.02	5762.65	4162.52	5021.59	5332.86	5052.66
6257.93	5484.19	5390.94	5770.22	4162.68	5047.38	5350.05	5093.47
6267.5	5485.24	5397.92	5776.55	4164.37	5069.9	5356.65	5116.03
6314.03	5486.25	5400.49	5791.47	4164.67	5078.83	5361.21	5143.65
6321.71	5489.14	5407.13	5797.07	4164.97	5109.19	5376.7	5146.1
6325.87	5494.66	5417.56	5797.92	4172.73	5128.34	5386.75	5152.58
6347.59	5503.83	5434.14	5807.96	4190.07	5138.76	5389.04	5159.66
6355.95	5512.74	5446.64	5817.56	4211.98	5150.83	5390.45	5161.23
6401.39	5519.4	5459.09	5822.53	4221.57	5156.13	5396.82	5164.74
6477.81	5524.31	5465.77	5823.04	4233.72	5159.88	5402.9	5170.02
6521.9	5528.62	5475.12	5847.85	4237.73	5161.32	5407.5	5172.24
6534.61	5530.14	5497.13	5851.22	4241.21	5171.89	5419.55	5184.6
6541.79	5530.9	5510.94	5864.94	4243.33	5174.21	5428.93	5194.07
6589.34	5533.05	5514.64	5884.66	4254.57	5184.73	5445.73	5197.65
6668.85	5538.52	5522.04	5892.6	4271.82	5199.64	5456.88	5239.46
6671.65	5548.99	5527.78	5898.98	4281.13	5212.08	5469.2	5249.21
6672.05	5555.98	5545.96	5913.78	4289.11	5217.63	5478.64	5272.15
6681.96	5615.03	5559.23	5932.1	4295.68	5231.09	5487.19	5341.69
6719.35	5643.91	5613.33	5942.88	4305.89	5257.87	5510.21	5363.34
6755.02	5661.66	5614.9	5975.43	4314.23	5294.61	5524.17	5383.69
6794.59	5667.6	5633.73	5992.09	4323.69	5337.34	5531.38	5393.09
6800.05	5669.5	5652.69	6005.23	4334.96	5344.17	5539.76	5414.46
6802.86	5687.04	5667.42	6018.07	4343.8	5351.94	5546.85	5418.25
6816.76	5704.33	5674.11	6028.37	4366.59	5369.88	5565.44	5425.17
6859.06	5710.98	5695.05	6041.78	4366.59	5410.27	5590.22	5425.98
6889.39	5713.86	5699.95	6052.77	4366.59	5426.61	5602.13	5437.43
6913.23	5726.62	5704.67	6084.11	4366.59	5461.99	5611.63	5447.86
6966.58	5732.96	5715.31	6117.97	4366.59	5498.96	5617.81	5454.49
6977.72	5763.23	5739.03	6119.24	4366.59	5505.37	5639.12	5463.53
7017.03	5800.79	5755.32	6160.48	4366.59	5527.78	5669.23	5476.72
7086.57	5843.33	5781.12	6228.66	4366.59	5594.53	5682.29	5502.65
7100.3	5849.69	5807.25	6242.49	4366.59	5648.83	5683.34	5546.44
7104	5861.15	5895.44	6246.68	4366.59	5717.15	5689.32	5671.75
7128.76	5878.86	5961.18	6259.76	4366.59	5776.32	5693.7	5676.61
7156	5887.96	5974.84	6274.69	4368.73	5783.42	5695.18	5690.69
7157.52	5905.78	5978.92	6288.67	4373.15	5787.66	5700.43	5734.48
7163	5915.66	5983.61	6294.88	4378.6	5788.89	5709.51	5838.91
7173.4	5923.67	6038.62	6303.17	4383.15	5790.67	5720.57	5876.8
7190.61	5930.4	6143.85	6331.79	4395.98	5859.28	5727.79	5891.47
7208	5948.59	6190.91	6350.12	4417.35	5957.74	5729	5905.13
7217.74	5974.79	6200.73	6371.36	4442.51	5994.53	5729.84	5916.72
7223.89	5990.53	6217.44	6389.88	4450.63	6004.43	5730.35	5920.39
7245.02	6023.59	6249.99	6416.94	4453.28	6005.28	5731.58	5944.21
7281.88	6029.12	6276.67	6447.18	4457.94	6009.51	5732.57	5965.94
7294.54	6041.92	6284.7	6455.81	4459.83	6026.8	5737.8	5971.37
7307.8	6049.69	6286.19	6511.49	4462.97	6079.12	5741.48	5977.12
7312.11	6050.92	6288.92	6576.17	4463.7	6096.41	5741.65	5997.45
7319.81	6055.86	6292.44	6583.53	4465.07	6100.14	5742.09	6004.41
7327.72	6075.61	6309.57	6658.38	4467.07	6100.9	5742.31	6021.53
7328.95	6082.38	6314.27	6720.23	4467.29	6100.98	5743.2	6033.37
7329.49	6088.02	6316.33	6730.51	4467.66	6101.79	5743.49	6044.51
7330.71	6093.19	6317.63	6735.48	4468.01	6102.29	5744.41	6048.41
7330.98	6104.6	6317.87	6735.55	4469.65	6102.41	5745.28	6048.89
7331.64	6111.77	6317.88	6735.85	4470.26	6103.51	5746.73	6050.45
7332.3	6115.04	6318.7	6736.31	4472.36	6103.76	5747.38	6051.33
7332.84	6126.27	6320.08	6737.5	4473.63	6104.3	5747.73	6054.19
7334.18	6127.53	6321.07	6738.15	4475.92	6105.04	5748.29	6056.36
7335.67	6128.33	6322.05	6738.52	4476.55	6106.11	5749.81	6057.51
7337.83	6130.09	6330.78	6748.62	4478.33	6106.46	5751.3	6058.22
7351	6132.34	6346.06	6755	4479.31	6112.44	5751.84	6059.21
7369.96	6132.99	6349.06	6755.38	4480.22	6122.34	5754.66	6059.49
7391.47	6135.55	6350.54	6764.3	4483.51	6129.06	5756.55	6060.32
7417.89	6136.15	6351.89	6774.93	4483.82	6134.56	5758.13	6061.24
7431.6	6138.87	6352.23	6786.96	4483.97	6150.56	5758.21	6062.5
7431.99	6141.09	6352.58	6810.72	4484.53	6159.14	5759.43	6063.24
7432.83	6144.77	6353.56	6837.86	4485.78	6177.67	5760.77	6064.09
7433.87	6146.21	6354.15	6852.2	4487.63	6219.66	5778.25	6068.95
7434.1	6151.18	6354.78	6861.62	4488.6	6239	5805.73	6075.8
7434.6	6173.28	6356.02	6867.75	4490.47	6241.91	5851.75	6079.33
7434.73	6203.1	6356.63	6872.2	4490.76	6267.99	5858.98	6083.24
7435.67	6222.09	6357.37	6877.98	4491.28	6273.96	5861.68	6095.67
7438.13	6233.97	6357.61	6881.96	4491.6	6274.47	5862.89	6109.55
7438.69	6238.12	6358.83	6883.81	4498.56	6275.59	5864.56	6128.01
7439.6	6244.09	6359.42	6891.61	4499.99	6277.69	5870.29	6140.17
7441.27	6247.11	6360.13	6898.99	4500.41	6278.61	5890.94	6141.43
7441.85	6252.55	6361.53	6901.3	4502.67	6279.19	5911.39	6145.09
7442.62	6256.75	6366.15	6906.78	4506	6279.5	5915.6	6157.06
7444.2	6267.08	6370.86	6917.78	4507.24	6279.73	5916.72	6177.36
7445.68	6300	6379.22	6928.77	4511.54	6281.47	5917.17	6189.95
7446.92	6310.1	6379.56	6930.91	4512.79	6281.91	5918.1	6195.78
7450.71	6310.3	6380.08	6940.35	4515.91	6282.2	5919.99	6202.67
7479.01	6311.19	6382.73	6963.43	4517.55	6295.1	5920.88	6211.35
7516.33	6311.87	6383.03	7002.3	4517.84	6347.82	5921.61	6232.57
7531.01	6312.95	6385.19	7007.81	4519.28	6366.97	5923.97	6241.25
7539.22	6314.05	6406.13	7030.31	4520.03	6377.26	5925.88	6263.37
7543.75	6315.88	6451.72	7069.08	4521.05	6409.04	5933.09	6280.81
7548.7	6331.73	6465.61	7074.89	4522.91	6427.75	6002.39	6290.56
7571.32	6398.62	6505.29	7130	4557.39	6442.89	6186.9	6299.62
7688.63	6489.96	6543.34	7156.89	4613.95	6484.34	6191.5	6311.05
7721.39	6509.68	6561.62	7174.67	4649.88	6522.22	6235.12	6329.1
7726.78	6612.64	6564.1	7188.2	4667.31	6528.83	6343.38	6339.8
7823.45	6663.92	6575.92	7205.77	4668.02	6557.58	6390.54	6364.99
7863.4	6672.25	6588.56	7234.26	4670.71	6579.56	6408.29	6381.42
7934.02	6684.25	6618.9	7266.44	4681.83	6596.94	6437.79	6406.82
7981.59	6687.11	6641.48	7302.11	4691.63	6626.98	6455.16	6431.29
7994.12	6694.11	6661.22	7316.3	4717.34	6638.43	6459.86	6438.45
8002.69	6698.03	6673.5	7329.15	4761.44	6640.18	6468.09	6450.02
8006.71	6706.06	6688.07	7331.98	4773.33	6667.42	6475.47	6450.5
8018.02	6711.4	6697.92	7332.36	4780.39	6676.81	6493.63	6450.89
8022.91	6712.01	6711.72	7334.33	4787.98	6677.09	6517.35	6451.1
8031.44	6713.14	6724.65	7334.71	4797.69	6677.71	6531.84	6451.91
8036.25	6713.9	6727.15	7335.53	4800.81	6678.52	6532.36	6452.43
8039.53	6714.2	6732.77	7336.34	4807.28	6679.52	6532.91	6453.41
8041.24	6715.11	6743.06	7337.77	4813.92	6680.04	6534.08	6455.79
8063.96	6715.87	6756.46	7342.94	4829.67	6681.33	6535.78	6465.18
8068.59	6716.58	6762.77	7345.08	4830.97	6681.7	6536.52	6470.16
8068.89	6716.75	6763.15	7345.34	4840.71	6682.48	6537.86	6479.81
8069.54	6717.51	6778.49	7349.79	4856.62	6683.48	6538.52	6486.68
8071.74	6718.76	6794.6	7360.55	4857.5	6685.01	6539.68	6489.88
8082.36	6723.17	6797.52	7370.23	4859.18	6686.38	6540.24	6491.68
8089.75	6727.43	6805.06	7373.18	4866.09	6687.44	6542.5	6492.24
8093.41	6734.45	6824.76	7382.73	4875.65	6689.35	6553.26	6492.71
8099.21	6738.14	6835.06	7383.57	4877.35	6690.15	6558.54	6493.14
8102.23	6746.03	6838.69	7393.54	4878.93	6691.24	6570.15	6493.47
8104.92	6760.08	6843.15	7398.74	4880.4	6691.61	6577.39	6494.06
8110.25	6777.49	6853.1	7416.74	4881.34	6693	6590.12	6494.6
8120.47	6783.45	6856	7423.53	4881.57	6693.71	6600.19	6495.87
8134.82	6790.73	6861.75	7432.52	4884.61	6694.73	6612.72	6497.24
8137.88	6793.6	6866.06	7434.96	4886.13	6695.79	6635.72	6498.09
8138.06	6794.12	6869.24	7437.88	4886.5	6697.75	6640.26	6498.52
8138.35	6794.39	6869.79	7439.55	4887.18	6702.39	6645.5	6498.78
8140.32	6794.99	6870.87	7441.69	4887.99	6718.28	6677.75	6499.63
8141.31	6795.18	6871.34	7443.93	4889.66	6730.42	6694.24	6500.85
8142.79	6795.94	6877.06	7446.4	4891.61	6732.06	6702.05	6503.05
8146.32	6797.5	6887.83	7446.75	4893.63	6734.9	6705.73	6504.54
8146.79	6798.63	6894.28	7449.61	4894.46	6735.68	6706.51	6504.79
8147.9	6799.58	6894.76	7450.45	4896.38	6736.64	6708.07	6505.38
8148.55	6801.51	6895.49	7450.5	4897.61	6736.99	6708.3	6505.79
8148.73	6803.69	6896.23	7452.62	4899.94	6738.73	6709.12	6507.59
8150.71	6804.31	6897.19	7453.57	4903.9	6742.3	6711.09	6508.66
8151.04	6808.43	6898.34	7454.48	4907.65	6747.09	6711.52	6509.1
8153.17	6810.76	6899.13	7454.63	4909.49	6749.15	6712.66	6509.87
8153.25	6811.98	6901.76	7457.02	4911.89	6750.56	6713.95	6510.21
8153.78	6820.59	6904.87	7468.75	4914.19	6751.66	6714.94	6510.82
8171.09	6828.24	6906.09	7476.55	4917.2	6752.89	6715.51	6511.4
8204.99	6846.88	6908.85	7490.68	4938.04	6754.56	6716.51	6511.9
8212.08	6856.68	6909.38	7499.43	4938.08	6766.28	6716.87	6512.85
8230.99	6884.96	6909.82	7538.67	4940.17	6791.68	6719.55	6513.78
8268.39	6909.57	6910.61	7565.75	4941.43	6831.94	6721.74	6514.04
8286.7	6927.79	6910.87	7593.37	4942.41	6853.11	6734.05	6541.46
8318.38	6935.39	6911.13	7625.48	4944.96	6873.63	6776.41	6561.96
8321.36	6963.85	6933.92	7628.31	4947.19	6894.37	6800.92	6579.22
8321.97	6995.93	6949.21	7630.23	4949.42	6899.16	6835.27	6589.67
8326.97	7018.63	6957.61	7640.02	4950.09	6899.96	6851.03	6590.76
8373.31	7057.32	6963.63	7662.4	4956.19	6934.06	6888.99	6595.05
8422.08	7080.42	6977.33	7687.45	4962.67	6964.94	6928.08	6606.5
8431.21	7088.43	6988.78	7723.12	4965.91	6995.8	6932.94	6616.83
8439.14	7096.95	7004.63	7734.02	4968.25	7019.57	6935.89	6628.72
8449.4	7099.99	7010.83	7740.31	4971.5	7040.53	6938.91	6640.56
8452.37	7103.06	7017.94	7745.23	4994.81	7045.5	6943.33	6646.98
8470.65	7106.86	7020.51	7750.52	5014.89	7048.82	6945.61	6664.02
8490.26	7112.92	7026.22	7763.1	5020.04	7076.09	6948.94	6669.6
8497.69	7119.48	7029.36	7766.3	5027.8	7085.56	6960.97	6675.38
8499.33	7132.36	7030.11	7767.26	5030.47	7090.63	6961.9	6679.23
8499.91	7135.93	7030.84	7768.18	5035.66	7094.64	6966.92	6683.2
8512.62	7142.5	7034.64	7768.46	5045.39	7102.29	6983.09	6686.87
8521.33	7149.56	7038.08	7776.15	5048.81	7110.95	6988.91	6692.24
8535.35	7166.44	7039.7	7780.89	5052.18	7118.77	7003.12	6696.28
8539.3	7216.19	7040.53	7782.16	5077.22	7119.78	7034.54	6697.47
8572.81	7245.16	7042.22	7783.34	5134.4	7138.79	7050.43	6701.68
8630.41	7275.33	7044.98	7785.79	5150.8	7179.96	7060.43	6728.51
8646.02	7350.5	7045.36	7798.93	5196.35	7188.81	7060.6	6751.36
8656.75	7380.05	7047.19	7827.12	5237.28	7206.34	7061.39	6763.76
8716.27	7414.16	7051.18	7830.77	5266.42	7243.04	7074.69	6768.13
8733.19	7422.56	7051.92	7834.38	5266.98	7262.49	7095.03	6769.43
8735.81	7423.55	7053.69	7835.51	5267.85	7262.79	7097.48	6770.39
8737.54	7424.39	7054.49	7838.15	5268.73	7264.08	7099.02	6770.79
8739.62	7425.19	7055.14	7839.38	5269.03	7264.3	7099.57	6771.23
8741.7	7425.56	7055.39	7841.68	5270.7	7264.84	7102.89	6771.75
8745.17	7427.26	7055.93	7844.9	5272.45	7265.1	7107.24	6772.46
8745.99	7427.77	7058.31	7849.3	5274.92	7265.83	7113.21	6772.66
8747.98	7428.95	7059.35	7853.85	5276.3	7266.28	7115.48	6774.12
8749.09	7429.78	7060.25	7855.61	5278.84	7267.13	7116.49	6774.64
8750.73	7432.35	7061.71	7863.53	5279.18	7270.18	7117.77	6777.1
8753.26	7441.79	7062.56	7865.06	5282.02	7270.87	7122.68	6778.3
8769.95	7474.42	7072.25	7869.07	5288.51	7273.05	7134.62	6780.07
8818.83	7498.4	7073.82	7871.42	5325.69	7275.2	7159.96	6809.56
8849.38	7528.38	7075.37	7879.97	5331.01	7291.73	7192.49	6952.2
8865.22	7536.35	7076.11	7907.51	5338.71	7337.3	7204.22	7026.56
8892.94	7550.41	7077.2	7918.93	5339.96	7356.77	7212.01	7036.04
8902.03	7571.84	7100.93	7939.59	5341.69	7378.3	7225.76	7038.38
8909.81	7630.46	7124.95	7941.58	5346.93	7399.04	7229.46	7144.26
8967.01	7680.22	7134.73	7980.74	5353.94	7400.72	7285.21	7182.01
8985.01	7690.4	7139.6	8019.56	5368.67	7406.36	7335.41	7214.34
9003.55	7709.31	7145.95	8020.66	5375.86	7429.26	7338.97	7232.09
9025.73	7726.32	7148.94	8022.33	5377.14	7515.66	7349.16	7237.74
9027.01	7734.04	7153.32	8044.42	5386.12	7524.04	7365.88	7239.59
9028.32	7744.21	7159.13	8055.86	5386.72	7536.26	7376.24	7243.28
9034.47	7752.4	7163.3	8080.26	5389.19	7569.08	7379.03	7247.17
9071.82	7757.35	7166.56	8108.72	5389.23	7569.5	7386.23	7249.3
9072.31	7772.51	7171.75	8109.91	5396.62	7570.04	7390.24	7251.62
9073.06	7782.04	7175.44	8112.69	5397.29	7570.87	7396.88	7257.25
9073.5	7784.78	7182.83	8115.45	5400.76	7571.27	7403.83	7262.55
9074.49	7785.76	7186.93	8116.52	5411.37	7571.55	7410.97	7270.44
9074.94	7786.76	7187.48	8117.13	5448.98	7571.99	7411.46	7282.51
9075.27	7788.47	7192.72	8118.99	5462.4	7573.72	7415.36	7285.1
9076.86	7789.45	7195.82	8120.36	5469.67	7575.1	7421.21	7305.88
9079.49	7789.6	7197.04	8122.8	5476.84	7575.98	7422.27	7319.11
9080.78	7790.67	7197.98	8125.53	5477.77	7578.43	7422.94	7324.04
9081.2	7791.02	7198.1	8126.7	5478.31	7579.39	7423.1	7326.6
9081.8	7792.09	7198.78	8128.82	5478.66	7579.91	7424.66	7332.25
9082.82	7793.32	7199.52	8130.04	5478.72	7580.37	7425.23	7335.11
9083.47	7794.64	7201.03	8132.99	5479.91	7581.78	7425.34	7335.47
9083.86	7796.36	7201.56	8133.57	5482.2	7582.82	7426.3	7336.44
9085.56	7800.65	7202.26	8134.38	5483.69	7583.83	7426.84	7336.9
9085.99	7809.94	7202.77	8135.36	5484.09	7584.08	7427.37	7338.97
9087.74	7816.04	7203.43	8136.36	5485.48	7584.16	7428.01	7351.25
9089.35	7828.75	7203.85	8136.96	5486.56	7584.79	7428.9	7355.53
9089.83	7839.5	7205.11	8137.18	5487.43	7585.03	7429.22	7358.53
9090.93	7851.22	7206.53	8138.12	5488.34	7585.26	7429.51	7362.38
9091.58	7873.56	7207.43	8140.33	5489.69	7586.33	7429.74	7366.08
9093.07	7889.23	7208.36	8140.97	5491.56	7587.48	7430.03	7392.28
9094.28	7897.04	7208.76	8143.95	5494.47	7588.52	7430.55	7397.85
9095.17	7910.44	7209.48	8144.78	5494.9	7589.53	7431.46	7398.72
9097.19	7923.3	7210.58	8145.44	5496.4	7590.58	7431.57	7399.28
9100.49	7937.46	7211.55	8147.99	5496.9	7591.16	7432.19	7399.83
9101.45	7942.47	7212.83	8149.17	5498.95	7592.68	7432.62	7400.36
9102.54	7943.73	7213.2	8151.42	5501.14	7593.32	7433.04	7400.59
9103.07	7944.32	7214.21	8152.7	5502.06	7594.07	7433.33	7401.56
9103.79	7944.91	7215.48	8153.86	5502.78	7596.34	7440.68	7402.35
9105.39	7945.72	7216.28	8154.34	5504.97	7599.6	7452.38	7403.28
9105.84	7947.39	7217.4	8158.25	5506.07	7601.2	7454.79	7406.05
9107.84	7947.74	7223.72	8159.52	5509.48	7601.74	7456.08	7406.2
9109.17	7949.78	7224.61	8159.81	5512.49	7602.42	7461.88	7406.58
9112.63	7951.68	7225.38	8162.29	5514.71	7602.72	7463.24	7407.98
9113.52	7952.27	7226.82	8163.22	5515.43	7603.87	7466.08	7409.7
9114.81	7952.69	7227.44	8164	5516.32	7604.74	7466.75	7411.05
9116.12	7953.25	7228.8	8166.99	5518.47	7605.97	7467.9	7412.03
9119.68	7954.65	7230.54	8172.02	5519.65	7607.25	7468.6	7412.65
9121.68	7955.01	7232.19	8175.12	5532.03	7607.8	7469.35	7412.86
9123.33	7955.43	7233.24	8177.75	5533.96	7609.27	7470.26	7413.77
9124.18	7955.76	7233.32	8179.87	5534.85	7610.95	7471.62	7415.31
9126.7	7958.5	7234.64	8180.4	5535.68	7612.32	7473.71	7431.73
9127.14	7958.95	7234.94	8182.32	5538.43	7613.03	7475.17	7434.68
9128.22	7959.31	7236.07	8183	5540.42	7613.39	7475.6	7437.96
9129.89	7960.31	7238.19	8183.71	5543.19	7613.6	7476.51	7438.83
9131.9	7960.89	7239.16	8186.4	5547.07	7615.03	7477.66	7440
9132.72	7962.52	7239.32	8186.9	5548.93	7615.57	7478.68	7441.05
9133.46	7964.01	7243.36	8192.6	5549.53	7615.93	7479.29	7441.39
9134.87	7965.94	7249.98	8195.81	5550.32	7617.76	7480.36	7442.08
9136	7966.85	7255.3	8197	5551.9	7617.98	7480.85	7442.38
9137.52	7967.31	7255.48	8197.54	5552.79	7619.44	7481.16	7442.67
9138.59	7969.27	7256.46	8199.97	5553.62	7619.95	7482.42	7443.42
9138.95	7983.16	7257.21	8200.66	5555.03	7620.57	7484.58	7444.95
9140.38	7991.01	7257.97	8203.4	5557.71	7621.49	7486.63	7445.25
9140.74	8003.68	7258.42	8204.06	5558.46	7622.69	7487.19	7446.21
9142.07	8007.75	7258.93	8205.43	5559.58	7622.91	7488.08	7446.99
9143.09	8016.19	7259.69	8206.65	5560.44	7625.83	7488.37	7447.25
9143.6	8024.98	7260.94	8207.96	5561.72	7638.18	7488.83	7447.73
9145.78	8034.82	7262.08	8208.66	5563.27	7641.82	7489.36	7448.9
9149.49	8040.89	7262.71	8209.52	5564.28	7643	7489.87	7451.88
9150.24	8042.27	7263.05	8210.41	5566.55	7643.5	7490.47	7451.99
9151.83	8045.04	7263.89	8213.91	5568.38	7645.77	7491.26	7454.64
9155.23	8045.97	7264.37	8214.7	5568.78	7647.88	7491.95	7455.04
9163.38	8046.56	7265.31	8215.98	5571	7648.44	7493.08	7456.11
9167.69	8048.13	7265.74	8217.68	5572.2	7649.09	7494.73	7456.73
9177.02	8049.75	7266.09	8218.3	5573.87	7649.94	7496.68	7457.92
9188.09	8050.65	7267.19	8220.54	5575.06	7649.95	7497.43	7458.74
9193.8	8051.18	7268.37	8220.95	5575.8	7650.13	7498.22	7459.3
9213.85	8053.04	7268.6	8222.59	5577.3	7650.37	7499.68	7460.03
9217.51	8054.64	7269.1	8224.11	5578.63	7650.57	7501.67	7460.39
9218.98	8057.43	7270.34	8224.72	5582.58	7651.74	7502.23	7460.99
9222.52	8059.25	7272.04	8226.16	5585.66	7652.81	7503.71	7462.03
9224.27	8062.51	7273.13	8226.68	5586.08	7654.62	7504.35	7463.09
9224.89	8063.28	7274.61	8227.69	5586.89	7655.76	7505.5	7464.2
9226.48	8064.62	7275.22	8229.18	5588.14	7657.19	7506.5	7465.67
9227.54	8067.66	7276.35	8229.62	5589.48	7658.97	7506.81	7467.4
9229.25	8068.82	7277.39	8231.67	5590.76	7660.58	7507.24	7468.01
9229.83	8070.59	7278.11	8233.81	5593.33	7661.43	7507.66	7469.82
9231.56	8071.93	7278.76	8234.8	5597.22	7662.8	7508.12	7471
9233.51	8073.75	7279.59	8235.89	5597.27	7664.05	7509.18	7472.09
9234.18	8074.56	7280.12	8236.12	5597.38	7664.15	7509.58	7472.77
9237.59	8075.06	7281.31	8237.3	5597.83	7665.13	7511.42	7474.66
9238.09	8075.54	7282.45	8238.4	5602.96	7666.21	7513.93	7475.78
9239.13	8076.13	7286.2	8239.68	5605.28	7666.64	7514.96	7476.78
9240.41	8076.98	7288.15	8241.24	5607.88	7667.96	7515.49	7477.44
9241.4	8077.71	7291.99	8242.24	5609.28	7668.59	7516.45	7477.82
9241.83	8078.81	7294.56	8245.43	5609.68	7669.17	7517.25	7478.16
9242.41	8080.22	7295.38	8247.56	5610.52	7669.33	7518.36	7478.61
9243.14	8082.44	7295.44	8252.14	5611.47	7669.7	7519.39	7479.03
9245.42	8084.81	7297.76	8258.67	5613.33	7670.13	7519.92	7480.77
9245.99	8089.2	7298.25	8261.5	5614.98	7671.62	7520.33	7482.86
9246.53	8095.49	7299.92	8262.45	5616.17	7672.7	7520.54	7487.08
9247.29	8098.34	7300.03	8264.11	5617.17	7673.46	7521.63	7496.61
9248.62	8111.74	7300.57	8264.71	5619.42	7675.01	7522.28	7500.35
9249.58	8115.46	7300.66	8265.29	5622.67	7677.07	7523.1	7501.25
9250.35	8116.61	7301.57	8266.77	5623.79	7679.03	7524.07	7501.96
9250.9	8119.67	7301.69	8268.56	5624.94	7680.63	7524.7	7502.21
9252.53	8122.77	7302.59	8270	5626.23	7681.52	7525.3	7502.99
9261.58	8127.61	7302.86	8272.97	5626.4	7682.69	7526.22	7503.38
9270.49	8131.47	7303.23	8273.43	5627.02	7685.46	7526.66	7503.88
9284.6	8144.83	7304.02	8273.77	5628.64	7689.79	7528.05	7504.31
9298.11	8154.02	7305.8	8274.22	5630.48	7690.88	7528.78	7504.53
9301.58	8162.65	7307.53	8274.66	5631.9	7691.6	7532.17	7505.21
9316.23	8166.03	7311.21	8275.52	5633.94	7692.05	7540.58	7505.53
9320.26	8171.64	7312.18	8275.88	5634.23	7693.61	7548.02	7506.21
9320.63	8184.4	7313.12	8278.49	5636.02	7694.2	7548.62	7507.78
9321.95	8190.25	7313.45	8279.55	5638.74	7695.23	7549.74	7508.84
9322.6	8192	7314.05	8280.61	5639.79	7696.5	7551.09	7510.29
9324.64	8192.8	7314.41	8281.49	5652.69	7696.89	7552.93	7513.11
9325.95	8193.75	7317.23	8284.79	5660.06	7697.25	7555.18	7514.92
9327.48	8195.39	7317.87	8285.64	5666.08	7698.16	7555.77	7516.06
9327.61	8196.32	7318.68	8286.44	5666.52	7699.06	7556.66	7517.36
9329.04	8197.05	7319.08	8286.84	5667.27	7699.79	7559.03	7517.86
9330.23	8197.58	7319.58	8288.25	5669.22	7701.67	7560.26	7518.65
9331.47	8198.02	7321	8290.81	5670.26	7703.31	7561.96	7519.79
9333.31	8199.13	7322.2	8292.27	5670.68	7703.99	7563.04	7520.94
9334.37	8200.67	7323.94	8296.13	5671.69	7705.67	7563.61	7522.11
9336.57	8202	7324.7	8298.96	5672.18	7706.53	7565.04	7524.14
9337.75	8204.25	7325.26	8299.27	5673.92	7707.64	7565.54	7525.42
9338.55	8205.34	7325.72	8300.58	5675.21	7708.07	7567.66	7526.28
9339.11	8206.77	7328.01	8301.31	5676.22	7708.82	7568.32	7527.1
9339.77	8209.53	7328.59	8302.3	5676.71	7709.87	7571.04	7528.38
9340.63	8212.35	7329.42	8304.33	5677.81	7711.17	7571.86	7534.11
9341	8214.32	7329.82	8305.65	5678.75	7712.64	7572.9	7543.32
9342.08	8215.62	7330.43	8306.72	5683.15	7713.77	7574.21	7545.48
9343.68	8216.91	7332.13	8310.2	5689.33	7715.78	7575.32	7546.89
9344.18	8217.6	7333.55	8312.93	5691.09	7716.35	7575.78	7547.41
9344.94	8218.12	7335.08	8316.01	5692.68	7717.85	7577.65	7548.01
9345.7	8219.7	7336.16	8317.88	5693.71	7719.3	7578.93	7548.31
9346.49	8220.41	7336.93	8318.68	5694.81	7719.55	7580.46	7549.51
9349.36	8220.99	7337.51	8320.29	5696.52	7720.34	7581.78	7550.39
9350.01	8221.67	7338.11	8321.87	5697.55	7722.15	7582.11	7550.51
9351.46	8222.18	7338.9	8322.41	5698.02	7723.18	7582.64	7551.24
9353.32	8222.83	7339.82	8324.05	5698.16	7724.32	7583.99	7551.34
9354.29	8224.39	7340.31	8326.55	5698.51	7724.63	7584.81	7551.68
9354.8	8224.7	7340.83	8327.28	5700.71	7726.16	7585.01	7551.82
9355.8	8224.78	7341.87	8329.73	5702.51	7727.05	7585.56	7552.51
9356.3	8225.18	7342.68	8330.56	5703.83	7727.91	7586.11	7553.13
9356.77	8225.65	7343.77	8331.61	5706.2	7728.96	7587.28	7553.49
9358.06	8226.2	7344.53	8332.45	5706.9	7729.51	7587.89	7553.64
9359.51	8226.6	7345.45	8334.57	5707.31	7730.93	7588.57	7554.37
9361.8	8227.2	7347.82	8335.02	5710.1	7731.55	7589.27	7555.09
9362.54	8228.91	7348.89	8335.69	5711.71	7733.83	7590.29	7555.17
9363.9	8229.32	7349.28	8337.56	5713.08	7734.11	7593.44	7556.36
9364.52	8232.71	7350.54	8338.39	5714.95	7735.34	7594.61	7556.88
9365.39	8233.55	7350.75	8339.52	5716.95	7736.07	7595.32	7557.5
9367.5	8234.67	7354.29	8340.5	5717.82	7736.52	7596.1	7558.45
9369.31	8235.45	7356.25	8341.6	5719.54	7737.81	7596.74	7559.31
9370.3	8235.81	7357.13	8342.22	5721.29	7739.07	7597.71	7559.45
9370.6	8236.61	7358.19	8343.54	5724.15	7739.66	7598.57	7560.46
9371.5	8237.08	7360.06	8343.73	5725.32	7740.41	7599.39	7561.07
9373.03	8238.82	7360.61	8348.76	5727.75	7741.43	7600.87	7561.34
9373.5	8240.25	7361.19	8351.32	5731.01	7744.97	7602.21	7561.48
9375.6	8240.79	7361.69	8352.59	5733.16	7746.74	7603.08	7563.03
9375.65	8241.43	7362.37	8353.53	5735.39	7747.57	7604.16	7564.01
9378.09	8242.95	7363.23	8355.97	5738.06	7748.98	7605.34	7566.62
9380.46	8244.41	7363.84	8359.07	5739.1	7749.5	7607.22	7568.28
9381.35	8245.74	7364.18	8359.46	5739.97	7750.06	7608.49	7570
9382.16	8246.29	7365.64	8360.41	5745.01	7750.63	7609.67	7572.26
9382.48	8247.61	7366.53	8361.37	5745.29	7751.27	7609.89	7572.92
9389.76	8250.78	7366.61	8363.8	5749.37	7752.93	7611.74	7573.45
9396.78	8251.86	7366.81	8365.8	5750.27	7753.53	7612.44	7573.98
9397.52	8260.13	7367.95	8368.91	5751.4	7754.26	7614.09	7574.38
9402.46	8261.13	7368.27	8372.62	5753.73	7757.08	7616.89	7575.09
9405.84	8262.61	7370.76	8375.05	5754.62	7760.82	7617.62	7578.99
9406.7	8264.09	7372.77	8378.92	5763.85	7762.98	7618.24	7581.63
9408.32	8265.23	7374.39	8381	5770.5	7766.39	7619.23	7584.43
9408.97	8267.09	7375.45	8382.01	5776.41	7769.39	7619.58	7585.68
9409.23	8268.57	7376.66	8385.71	5785.31	7771.08	7620.32	7586.14
9410.22	8269.9	7377.26	8389	5789.06	7776.14	7620.88	7586.97
9410.59	8270.78	7378.48	8389.68	5793.98	7785.09	7622.09	7588.14
9411.17	8271.79	7379.32	8391.42	5799.23	7788.83	7622.67	7588.71
9415.26	8273.65	7380.58	8394.68	5807.07	7792.51	7625.69	7590.14
9422.78	8274.2	7381.21	8396.57	5816.18	7796.06	7626.42	7590.78
9423.57	8275.8	7381.59	8398.39	5818.98	7796.47	7627.3	7591.75
9425.39	8281.07	7383.37	8398.49	5822.11	7797.48	7628.12	7592.03
9428.19	8282.62	7384.07	8400	5827.07	7799.73	7629.37	7592.67
9429.25	8287.99	7384.76	8401.25	5828.53	7800.03	7630.39	7593.47
9430.86	8288.86	7385.98	8402.12	5829.91	7800.62	7631.12	7594.5
9432.72	8289.86	7386.83	8402.68	5833.02	7802.13	7632.72	7595.64
9435.51	8290.71	7387.28	8402.91	5835.72	7803.26	7633.23	7596.85
9438.07	8292.37	7387.63	8404.24	5839.49	7803.48	7634.62	7598.6
9442.76	8293.56	7387.73	8405.21	5841.69	7803.82	7635.05	7599.47
9444.13	8294.18	7388.49	8405.61	5843.79	7804.4	7635.05	7600.37
9451.12	8300.46	7389.17	8419.05	5844.8	7804.61	7635.6	7601.93
9471.39	8322.72	7390.19	8440.84	5845.4	7805.07	7636.43	7602.46
9491.48	8348.58	7394.92	8449.24	5846.51	7806.07	7637.95	7603.52
9514.56	8377.28	7434.71	8465.43	5856.03	7820.55	7640.52	7631.44
9527.83	8390.26	7477.59	8505.01	5923.02	7839.61	7644.87	7656.27
9546.03	8399.61	7494.09	8516.99	5947.04	7893.45	7645.83	7668.21
9577.19	8404.6	7501.54	8540.91	5957.79	7900.77	7647.18	7672.45
9583.72	8410.21	7508.11	8550.25	5971.31	7918.93	7647.75	7675.75
9634.13	8417.13	7517.09	8575.28	5986.43	7925.59	7648.55	7691.01
9655.32	8428.05	7521.31	8588.77	5996.88	7936.57	7648.96	7716.74
9664.12	8440.74	7526.97	8610.47	5998.71	7968.12	7649.9	7724.58
9668.69	8464.81	7533.28	8612.01	6015.29	7982.19	7650.99	7727.13
9702.37	8481.46	7555.39	8616.23	6032.67	7997.84	7652.95	7737.88
9732.93	8483.4	7573.59	8623.51	6044.03	8020.77	7657.1	7839.26
9774.97	8549.77	7585.69	8645.34	6070.54	8033.37	7681.93	7877.75
9809.11	8567.23	7593.19	8695.84	6083.64	8043.78	7710.13	7887.1
9835.68	8570.34	7623.79	8709.38	6108.7	8087.3	7741.08	7902.24
9970.36	8585.19	7633.62	8729.6	6112.67	8093.12	7757.23	7906.77
9991.43	8612.02	7657.21	8760.34	6124.95	8110.76	7783.09	7907.85
9993.4	8645.09	7668.38	8768.98	6153.99	8117.71	7799.37	7908.68
10119.3	8693.05	7675.34	8785.35	6172.18	8151.41	7805.64	7909.24
10138.8	8703.19	7685.55	8790.33	6183.43	8168.1	7820.71	7924.6
10145.5	8705.7	7695.32	8814.14	6201.91	8180.04	7827.04	7933.6
10169.4	8707.86	7710.1	8838.5	6215.68	8184.85	7863.51	8008.3
10176.7	8887.81	7750.99	8867.6	6285.92	8205.17	7933.6	8033.26
10239.2	8967.67	7879.58	9003.01	6419.89	8298.12	8057.48	8091.59
10327.4	8972.03	7909.62	9086.77	6421.59	8366.23	8094.63	8115.74
10334	8972.32	7916.55	9099.79	6425.29	8367.12	8095.05	8119.36
10336.3	8973.48	7925.8	9104.26	6448.59	8367.47	8096.5	8121.12
10343.9	8976.48	7929.82	9105.51	6448.88	8368.9	8097.54	8122.7
10344.7	8979	7934.62	9107.41	6450.1	8374.36	8097.89	8123.59
10345.9	8979.87	7949.04	9108.76	6450.83	8390.16	8098.77	8124.86
10346.9	8981.11	7955.89	9110.45	6451.28	8398.05	8101.13	8126.08
10347.2	8981.73	7957.37	9111.69	6452.13	8400.57	8102.81	8126.55
10348.6	8982.93	7960.93	9122.82	6454.74	8405.12	8106.96	8128.14
10393.4	8998.57	8037.25	9179.28	6456.94	8407.75	8110.63	8129.38
10478.8	9097.59	8096.07	9254.71	6484.24	8421.52	8113.75	8130.8
10518.6	9123.82	8137.55	9297.07	6586.89	8498.87	8117.16	8131.72
10521.4	9136.61	8151.12	9319	6603.59	8571.12	8162.46	8222.95
10533.8	9149.15	8155.23	9330.5	6607.73	8583.74	8236.63	8273.6
10556.4	9164.87	8171.47	9334.93	6633.67	8605.96	8270.96	8293.17
10567.9	9187.63	8227.82	9346.8	6647.8	8637.87	8277.98	8304.19
10575	9209.72	8235.94	9387.58	6676.85	8653.37	8288.32	8326.37
10581.6	9218.59	8241.7	9394.12	6695.97	8658.09	8301.34	8335.03
10585.4	9267.86	8246.41	9409.95	6726.91	8665.33	8305.26	8345.49
10594.6	9277.52	8266.78	9433.91	6752	8680.25	8325.39	8352.86
10619.4	9280.6	8287.72	9441.16	6770.57	8687.5	8335.75	8364.88
10649.7	9288.16	8306.4	9466.51	6787.46	8696.04	8363.57	8369.84
10668.5	9293.43	8339.72	9481.3	6833.26	8709.76	8368.9	8380.58
10703.8	9297.99	8352.83	9511.99	6870.81	8720.12	8391.99	8385.09
10737.2	9314.98	8369.1	9539.25	6877.44	8730.26	8408.63	8399.96
10776.9	9337.6	8403.32	9552.24	6886.38	8768.64	8421.99	8408.94
10812.2	9341.34	8411.18	9569.53	6902.17	8781.39	8435.38	8416.58
10822.8	9344.23	8429.38	9584.11	6917.8	8792.3	8438.66	8417.63
10823.5	9370.75	8443.69	9603.7	6946.29	8809	8447.25	8422.44
10825.2	9375.9	8459.44	9616.75	6967.14	8820.88	8482.83	8428.79
10827	9400.62	8505.51	9657.06	6994.31	8824.51	8514.03	8430.68
10836.9	9415.75	8515.91	9695.4	7047.58	8830.48	8551.14	8438.13
10848.9	9431.84	8528.4	9711.99	7078.91	8838.08	8564.59	8442.95
10881	9459.12	8562.13	9728.27	7088.35	8850.1	8598.09	8451.21
10884.8	9486.19	8587.7	9735.42	7094.29	8860.16	8609.26	8465.8
10886.2	9493.94	8596.16	9744.18	7098.89	8878.44	8613.05	8484.89
10891.1	9504.67	8610.4	9757.4	7107.44	8891.85	8627.13	8502.63
10910.1	9516.23	8622.13	9778.4	7111.14	8903.49	8676.15	8508.31
10926.9	9525.83	8628.87	9799.64	7118.8	8917.12	8701.31	8516.31
10945.2	9554.21	8633.03	9830.14	7172.56	8943.16	8714.32	8519.27
10958.2	9560.06	8649.42	9860.77	7219.7	8951.24	8728.12	8542.16
10964.8	9578.12	8687.4	9873.36	7234.08	8967.01	8734.52	8568.02
10974.7	9583.11	8691.92	9889.05	7275.16	8971.59	8737.55	8576.72
10982.5	9592.96	8693.27	9906.22	7281.17	8977.83	8748.84	8596.8
10989.8	9600.15	8694.71	9917.22	7292.98	8981.92	8755.57	8608.65
11000.1	9602.44	8696.04	9921.71	7310.86	8987.27	8760.45	8629.83
11020.4	9603.81	8696.45	9944.44	7322.57	8989.78	8773.35	8649.65
11029.5	9605.25	8698.12	9961.89	7325.96	8997.16	8775.01	8653.04
11042.8	9608.3	8698.55	9967.71	7332.49	9000.74	8785.14	8655.36
11066.3	9611.01	8699.26	9983.95	7343.3	9005.4	8791.74	8658.13
11072.2	9618.36	8699.67	10008	7344.88	9019.9	8812.18	8658.75
