# Supplementary material for: Effects of Number of Animals Monitored on Representations of Cattle Group Movement Characteristics and Spatial Occupancy
Source: PLoS One. 2015 Feb 3;10(2):e0113117. doi: 10.1371/journal.pone.0113117 (PMC4315582; doi:10.1371/journal.pone.0113117)
Supplement: S2 File — (ZIP) [file pone.0113117.s002.zip › File S2/MATLAB analysis of Group B/Results of subset groups/Random2.xls]

## Sheet: Sample_CV
1.8142
1.761
1.85946
1.57284
1.79331
1.75119
1.74087
1.57719
1.68826
1.43197
1.58523
1.59974
1.56865
1.66669
1.38055
1.57988
1.538
1.51424
1.48811
1.68743
1.66479
1.64868
1.38083
1.36597
1.36471
1.56086
1.5371
1.52746

## Sheet: Sample_CTD
9126.78			2607.65
8859.1			2531.17
9354.45			2672.7
7850.69			2243.05
9021.66			2577.62
8809.76			2517.07
8757.85			2502.24
7934.43			2266.98
8493.18			2426.62
7147.56			2042.16
7974.88			2278.54
8047.86			2299.39
7891.45			2254.7
8384.68			2395.62
6890.86			1968.82
7947.97			2270.85
7737.29			2210.65
7617.73			2176.49
7427.74			2122.21
8489.01			2425.43
8375.09			2392.88
8294.06			2369.73
6892.28			1969.22
6818.09			1948.03
6811.8			1946.23
7852.28			2243.51
7732.73			2209.35
7684.22			2195.49

## Sheet: Sample_C_differences
12.7003
10.9601
11.0088
10.9451
9.82095
9.7337
10.6683
12.193
9.75343
11.8772
10.2674
11.961
12.13
10.1917
11.0418
10.1803
10.5084
11.3286
12.5474
10.7503
11.0168
11.0063
10.9077
11.1253
11.2236
10.7786
10.6016
11.3252

## Sheet: Sample_Herd_radius
11.8098
11.482
11.8244
13.4281
10.757
12.2883
12.6831
12.4846
14.8783
14.7958
13.0254
12.9431
14.1674
12.3042
13.352
10.8144
11.651
12.0546
11.4259
10.2334
11.673
12.9309
11.7641
13.041
14.2187
10.1864
11.7676
12.1112

## Sheet: Entire_Herd_radius
16.9851

## Sheet: Diff_Herd_radius
12.9959
10.5718
10.9436
10.8508
11.5473
11.0207
11.1218
10.925
10.2022
10.6437
10.5649
11.108
10.7982
11.2558
10.7777
11.9175
11.9243
12.3756
12.6767
12.0504
11.6998
11.0045
12.1162
11.8363
10.8769
12.3579
11.1423
11.7616
