# Supplementary material for: Effects of Number of Animals Monitored on Representations of Cattle Group Movement Characteristics and Spatial Occupancy
Source: PLoS One. 2015 Feb 3;10(2):e0113117. doi: 10.1371/journal.pone.0113117 (PMC4315582; doi:10.1371/journal.pone.0113117)
Supplement: S2 File — (ZIP) [file pone.0113117.s002.zip › File S2/MATLAB analysis of Group B/Results of subset groups/Random3.xls]

## Sheet: Sample_CV
1.6092
1.67192
1.50895
1.61623
1.60486
1.59259
1.66203
1.49186
1.6159
1.58184
1.57281
1.55348
1.68137
1.65151
1.64093
1.51006
1.46681
1.48005
1.60607
1.59397
1.55981
1.53194
1.36934
1.47658
1.47143
1.44454
1.4377
1.53567
1.54204
1.52434
1.37208
1.36449
1.36718
1.46819
1.45341
1.4596
1.438
1.55671
1.53168
1.51208
1.38478
1.33135
1.35343
1.4685
1.44925
1.42687
1.45543
1.41876
1.43073
1.54087
1.52929
1.51888
1.35361
1.35976
1.33876
1.44111

## Sheet: Sample_CTD
8095.47			2312.99
8410.99			2403.14
7591.13			2168.89
8130.81			2323.09
8073.63			2306.75
8011.89			2289.11
8361.23			2388.92
7505.16			2144.33
8129.18			2322.62
7957.8			2273.66
7912.37			2260.68
7815.14			2232.9
8458.51			2416.72
8308.29			2373.8
8255.09			2358.6
7596.7			2170.48
7379.11			2108.32
7445.76			2127.36
8079.7			2308.49
8018.86			2291.1
7846.97			2241.99
7706.8			2201.94
6888.78			1968.22
7428.27			2122.36
7402.39			2114.97
7267.08			2076.31
7232.67			2066.48
7725.57			2207.31
7757.6			2216.46
7668.56			2191.02
6902.59			1972.17
6864.4			1961.26
6877.91			1965.12
7386.07			2110.31
7311.74			2089.07
7342.84			2097.95
7234.22			2066.92
7831.38			2237.54
7705.48			2201.57
7606.89			2173.4
6966.46			1990.42
6697.67			1913.62
6808.72			1945.35
7387.64			2110.76
7290.78			2083.08
7178.19			2050.91
7321.88			2091.97
7137.41			2039.26
7197.64			2056.47
7751.69			2214.77
7693.45			2198.13
7641.06			2183.16
6809.64			1945.61
6840.61			1954.46
6734.95			1924.27
7249.84			2071.38

## Sheet: Sample_C_differences
9.49893
8.17512
8.81876
8.3672
8.63412
9.0174
8.05433
7.99808
7.91036
7.44889
8.56605
9.04627
8.31688
7.912
7.80143
7.77939
7.57308
7.85064
7.65023
7.90376
7.88358
7.56769
8.65528
8.31842
8.8704
9.03911
8.50422
7.28518
7.7044
7.46154
8.06706
8.68083
8.38754
8.40637
8.14505
8.99609
8.66957
7.82578
7.67953
8.01083
7.97764
7.99614
8.2777
7.92037
8.32691
8.36377
9.15417
9.07402
8.88314
8.5083
8.24923
8.40999
8.46075
7.96184
8.28367
8.34437

## Sheet: Sample_Herd_radius
14.1007
15.1769
15.7799
14.1035
14.5732
15.1806
13.989
15.1038
13.1042
13.8767
14.2409
14.405
12.9925
13.9912
14.6505
14.3172
15.2373
15.8307
13.0473
13.8867
14.6195
15.5655
16.0032
14.2503
14.4705
15.134
16.0734
15.0939
15.4143
16.456
15.6681
15.9809
16.9427
14.1308
15.2767
15.2702
14.5478
13.1566
14.047
14.7158
14.2166
15.1309
15.5012
12.8045
13.5593
14.1168
13.054
14.0642
15.2719
12.6177
13.8043
14.4882
13.8023
14.8944
15.6973
13.3964

## Sheet: Entire_Herd_radius
16.9851

## Sheet: Diff_Herd_radius
8.35643
8.04098
8.13284
8.44153
8.77153
8.40942
7.45497
6.69328
7.81243
7.98502
8.12612
8.01924
8.07602
8.14847
7.66417
7.65466
7.72257
7.50417
8.51042
7.78345
7.86258
7.16913
7.08539
7.97958
8.34934
8.17573
7.83514
7.0691
7.87594
6.98714
7.12662
7.89817
7.36213
8.30689
7.29252
7.97255
8.42004
8.74578
8.4296
7.84656
8.2629
7.78816
7.89821
9.2705
8.93192
8.70552
9.68238
9.52639
7.85166
9.45208
7.80364
7.78623
8.94556
7.59641
7.38987
8.43514
