# Supplementary material for: Effects of Number of Animals Monitored on Representations of Cattle Group Movement Characteristics and Spatial Occupancy
Source: PLoS One. 2015 Feb 3;10(2):e0113117. doi: 10.1371/journal.pone.0113117 (PMC4315582; doi:10.1371/journal.pone.0113117)
Supplement: S2 File — (ZIP) [file pone.0113117.s002.zip › File S2/MATLAB analysis of Group B/Results of subset groups/Random4.xls]

## Sheet: Sample_CV
1.55504
1.42968
1.51726
1.5041
1.49259
1.47317
1.5598
1.54972
1.53826
1.42953
1.4142
1.41824
1.5092
1.49933
1.48771
1.47299
1.57278
1.5443
1.53577
1.44012
1.40283
1.40856
1.51208
1.50117
1.47445
1.48883
1.45603
1.4587
1.56115
1.55014
1.52701
1.42094
1.42161
1.39208
1.49049
1.37796
1.46367
1.45893
1.44047
1.33438
1.31705
1.31516
1.41179
1.39527
1.38918
1.38157
1.37528
1.37253
1.45894
1.44323
1.44852
1.31688
1.31965
1.31812
1.39174
1.40533
1.37128
1.37066
1.47079
1.45599
1.44195
1.32679
1.32408
1.29975
1.39165
1.38389
1.38542
1.36615
1.44966
1.30897

## Sheet: Sample_CTD
7823.01		2235.14
7192.35		2054.96
7632.95		2180.84
7566.72		2161.92
7508.83		2145.38
7411.11		2117.46
7846.94		2241.98
7796.25		2227.5
7738.58		2211.02
7191.56		2054.73
7114.45		2032.7
7134.8		2038.51
7592.39		2169.25
7542.72		2155.06
7484.28		2138.37
7410.21		2117.2
7912.25		2260.64
7768.97		2219.71
7726.04		2207.44
7244.86		2069.96
7057.28		2016.37
7086.09		2024.6
7606.87		2173.39
7551.98		2157.71
7417.58		2119.31
7489.9		2139.97
7324.9		2092.83
7338.31		2096.66
7853.74		2243.92
7798.36		2228.1
7681.99		2194.85
7148.39		2042.4
7151.72		2043.35
7003.2		2000.92
7498.24		2142.35
6932.13		1980.61
7363.32		2103.81
7339.5		2097
7246.6		2070.46
6712.93		1917.98
6625.73		1893.06
6616.2		1890.34
7102.35		2029.24
7019.23		2005.49
6988.6		1996.74
6950.3		1985.8
6918.69		1976.77
6904.84		1972.81
7339.54		2097.01
7260.51		2074.43
7287.11		2082.03
6624.88		1892.82
6638.79		1896.8
6631.12		1894.6
7001.45		2000.42
7069.82		2019.95
6898.57		1971.02
6895.43		1970.12
7399.17		2114.05
7324.69		2092.77
7254.07		2072.59
6674.74		1907.07
6661.07		1903.16
6538.67		1868.19
7001.02		2000.29
6961.96		1989.13
6969.69		1991.34
6872.75		1963.64
7292.85		2083.67
6585.07		1881.45

## Sheet: Sample_C_differences
6.42208
6.8156
6.95852
6.90007
7.25832
6.64024
6.0863
6.01732
6.1996
6.19247
6.41223
6.33779
6.52122
6.55757
6.85196
6.66431
6.41128
5.85491
6.36167
6.02006
5.6234
6.28503
6.13906
6.5241
6.25476
7.06162
6.63148
6.68408
6.42807
6.31232
6.11739
5.89667
5.84906
5.77461
6.1899
6.20005
5.76354
5.82523
5.86446
6.12878
6.33837
6.46698
6.66695
6.59567
7.03523
6.28408
6.56664
6.15365
6.24095
5.60349
5.99826
6.3987
5.87178
6.43298
6.64659
6.87257
6.57181
6.56588
6.32487
6.36905
6.16412
6.20928
6.06665
6.12273
6.60909
7.29098
6.92619
6.97088
6.79936
6.43488

## Sheet: Sample_Herd_radius
15.6667
16.2647
14.8437
15.2172
15.7031
16.4502
15.3456
15.7282
16.3101
16.0309
16.3743
17.0134
14.8944
15.6005
15.8931
15.5691
14.2759
14.9069
15.3542
15.234
15.8437
16.2585
14.0939
14.6896
15.1838
14.6383
15.4413
16.1126
14.0584
14.81
15.4349
15.074
15.7458
16.4115
14.7599
16.6481
15.5656
15.8854
16.5197
16.1066
16.4521
16.9192
14.8693
15.5507
15.6735
16.0065
16.4524
17.2929
15.234
16.2217
16.4673
15.8913
16.715
17.013
15.5095
14.6734
15.4208
16.1154
14.0273
14.7675
15.3335
14.9679
15.5693
16.1673
14.3707
14.2671
15.2863
15.9464
14.4989
15.4299

## Sheet: Entire_Herd_radius
16.9851

## Sheet: Diff_Herd_radius
5.6958
5.07848
6.26497
6.36189
6.58703
6.33764
5.69503
6.45909
5.38337
5.4451
6.11626
6.01094
6.61023
6.00771
6.37295
5.74733
6.06471
5.7454
5.59629
5.38069
5.2296
5.37003
6.49938
6.49402
6.64289
6.42487
6.68328
5.78937
6.70065
5.9614
5.89298
6.21977
5.50676
5.59556
6.33448
6.13922
6.02854
5.98692
5.25313
5.8998
5.91578
5.22991
7.00999
6.12398
6.37597
6.3154
6.70029
5.64635
6.19251
5.15492
5.58978
6.15429
5.03688
5.43898
5.99824
7.27149
6.73704
6.15789
7.29689
6.31608
5.96914
6.80561
6.12078
5.53515
6.63555
7.90129
6.25709
5.87364
6.03033
5.58734
