# Supplementary material for: Effects of Number of Animals Monitored on Representations of Cattle Group Movement Characteristics and Spatial Occupancy
Source: PLoS One. 2015 Feb 3;10(2):e0113117. doi: 10.1371/journal.pone.0113117 (PMC4315582; doi:10.1371/journal.pone.0113117)
Supplement: S2 File — (ZIP) [file pone.0113117.s002.zip › File S2/MATLAB analysis of Group B/Results of subset groups/Random5.xls]

## Sheet: Sample_CV
1.41713
1.4934
1.4799
1.46904
1.38617
1.36792
1.36951
1.45072
1.43895
1.42686
1.42125
1.4088
1.40406
1.48423
1.47439
1.46428
1.37228
1.37135
1.35999
1.43174
1.43483
1.40551
1.40524
1.4933
1.48463
1.46305
1.3784
1.37787
1.35253
1.43545
1.41961
1.41903
1.39629
1.47486
1.36319
1.35006
1.33763
1.33063
1.41335
1.39838
1.39536
1.29664
1.29332
1.28394
1.35468
1.33966
1.33462
1.33389
1.39651
1.28427
1.35346
1.34867
1.32926
1.40531
1.28913
1.33773

## Sheet: Sample_CTD
7129.19		2036.91
7512.87		2146.54
7444.97		2127.13
7390.37		2111.53
6973.45		1992.41
6881.65		1966.19
6889.63		1968.47
7298.19		2085.2
7238.99		2068.28
7178.16		2050.9
7149.93		2042.84
7087.3		2024.94
7063.43		2018.12
7466.78		2133.37
7417.27		2119.22
7366.43		2104.69
6903.59		1972.45
6898.92		1971.12
6841.75		1954.79
7202.72		2057.92
7218.27		2062.36
7070.72		2020.21
7069.37		2019.82
7512.4		2146.4
7468.78		2133.94
7360.2		2102.92
6934.36		1981.25
6931.69		1980.48
6804.22		1944.06
7221.37		2063.25
7141.67		2040.48
7138.78		2039.65
7024.35		2006.96
7419.63		2119.89
6857.84		1959.38
6791.77		1940.51
6729.26		1922.65
6694.05		1912.58
7110.17		2031.48
7034.9		2009.97
7019.69		2005.62
6523.04		1863.73
6506.34		1858.95
6459.18		1845.48
6815.06		1947.16
6739.45		1925.56
6714.13		1918.32
6710.46		1917.28
7025.46		2007.27
6460.81		1845.94
6808.88		1945.39
6784.79		1938.51
6687.14		1910.61
7069.74		2019.93
6485.26		1852.93
6729.78		1922.79

## Sheet: Sample_C_differences
5.0143
4.95184
4.74387
5.04662
5.05341
4.96521
5.12458
5.30367
5.40918
5.46642
5.04012
5.02574
4.75803
4.9047
4.77495
4.7572
4.8333
4.61626
4.70784
5.18057
5.41068
4.89715
5.06604
5.01174
5.16356
4.81496
4.48567
4.64816
4.3887
5.07355
5.44681
5.33787
4.99789
5.17656
4.5467
4.73679
4.75655
4.60946
4.68563
4.50773
4.64465
4.69114
4.76869
5.00596
5.40558
5.16608
4.48128
4.75929
4.77444
4.84323
5.41819
5.20638
5.03733
5.26132
4.92376
5.7091

## Sheet: Sample_Herd_radius
16.7157
15.6956
16.006
16.4501
16.2941
16.5948
17.0087
15.3206
15.8572
16.1036
16.2653
16.685
17.2342
15.5733
16.2229
16.5368
16.2276
16.809
17.1259
15.9062
15.4493
16.0172
16.5125
14.7887
15.3412
15.7868
15.6252
16.1052
16.5614
15.1602
15.2343
15.9079
16.4842
15.269
16.0495
16.4076
16.7857
17.3305
15.6778
16.32
16.5511
16.2405
16.7481
17.0321
15.7322
16.145
16.9152
17.2587
16.1465
16.6843
15.1876
15.8668
16.4034
15.1172
15.8589
15.6374

## Sheet: Entire_Herd_radius
16.9851

## Sheet: Diff_Herd_radius
4.40896
4.51131
4.52813
4.13011
3.93966
4.06503
4.09972
5.20158
5.024
5.21914
4.63233
5.26062
4.40117
4.89166
3.98678
4.44369
4.56637
3.91437
4.44673
4.86025
4.82308
4.56223
4.27918
5.04991
4.69644
4.4437
4.53453
4.26215
4.12796
5.2583
5.54012
4.48831
4.51544
4.65717
4.24324
5.33388
5.14792
4.32875
5.30085
4.25731
4.19234
5.23847
4.09775
4.03931
5.03981
5.50799
4.24389
4.37515
4.10757
3.94091
6.11821
5.16734
4.47732
4.836
4.39032
4.7155
