# Supplementary material for: Effects of Number of Animals Monitored on Representations of Cattle Group Movement Characteristics and Spatial Occupancy
Source: PLoS One. 2015 Feb 3;10(2):e0113117. doi: 10.1371/journal.pone.0113117 (PMC4315582; doi:10.1371/journal.pone.0113117)
Supplement: S2 File — (ZIP) [file pone.0113117.s002.zip › File S2/MATLAB analysis of Group B/Results of subset groups/Random6.xls]

## Sheet: Sample_CV
1.38621
1.3716
1.3663
1.43988
1.42964
1.4191
1.34404
1.34065
1.3286
1.39247
1.37498
1.37129
1.36298
1.42236
1.33095
1.38407
1.38172
1.36154
1.43085
1.33604
1.37107
1.31758
1.31071
1.30434
1.36476
1.26822
1.30654
1.31567

## Sheet: Sample_CTD
6973.65		1992.47
6900.16		1971.48
6873.47		1963.85
7243.63		2069.61
7192.16		2054.9
7139.11		2039.75
6761.51		1931.86
6744.47		1926.99
6683.85		1909.67
7005.15		2001.47
6917.15		1976.33
6898.59		1971.03
6856.77		1959.08
7155.5		2044.43
6695.68		1913.05
6962.91		1989.4
6951.08		1986.02
6849.54		1957.01
7198.23		2056.64
6721.29		1920.37
6897.47		1970.71
6628.41		1893.83
6593.83		1883.95
6561.81		1874.8
6865.72		1961.63
6380.07		1822.88
6572.85		1877.96
6618.77		1891.08

## Sheet: Sample_C_differences
3.78117
3.54493
3.60282
3.79645
3.75512
3.66716
3.67749
3.684
3.59213
4.20817
3.79684
3.51039
3.40323
3.72942
3.40431
4.05024
4.00197
3.43088
3.99349
3.26081
4.06988
3.56434
3.2566
3.28131
3.67598
3.67698
3.66151
4.24341

## Sheet: Sample_Herd_radius
16.5138
16.8443
17.2644
15.8535
16.3401
16.5922
16.4259
16.8444
17.1064
16.0407
16.3873
16.9402
17.2798
16.2962
16.8345
15.7381
16.2497
16.6789
15.5881
16.2565
16.1329
16.4593
16.9943
17.292
16.2808
16.7487
16.8398
16.0437

## Sheet: Entire_Herd_radius
16.9851

## Sheet: Diff_Herd_radius
3.50633
3.56406
2.95835
3.72683
3.2431
3.20822
3.35649
2.8716
2.96103
4.0675
4.06517
2.90994
3.38565
3.19713
2.90848
4.00104
3.44596
3.05241
3.60741
3.14237
3.38596
4.56877
3.55255
3.18297
3.33146
3.1621
3.13483
3.70518
