# Supplementary material for: Effects of Number of Animals Monitored on Representations of Cattle Group Movement Characteristics and Spatial Occupancy
Source: PLoS One. 2015 Feb 3;10(2):e0113117. doi: 10.1371/journal.pone.0113117 (PMC4315582; doi:10.1371/journal.pone.0113117)
Supplement: S2 File — (ZIP) [file pone.0113117.s002.zip › File S2/MATLAB analysis of Group B/Results of subset groups/Random7.xls]

## Sheet: Sample_CV
1.35063
1.34554
1.33551
1.39088
1.31039
1.33817
1.34636
1.28883

## Sheet: Sample_CTD
6794.68		1941.34
6769.07		1934.02
6718.58		1919.59
6997.14		1999.18
6592.23		1883.49
6731.96		1923.42
6773.2		1935.2
6483.74		1852.5

## Sheet: Sample_C_differences
2.57166
2.30819
2.0657
2.68213
2.36826
2.34154
2.78638
2.29312

## Sheet: Sample_Herd_radius
16.5771
17.0048
17.2762
16.3845
16.8635
16.9356
16.3546
16.9294

## Sheet: Entire_Herd_radius
16.9851

## Sheet: Diff_Herd_radius
2.86327
2.01038
1.82673
2.35108
1.92729
1.99256
2.24178
2.43495
