# Supplementary material for: Effects of Number of Animals Monitored on Representations of Cattle Group Movement Characteristics and Spatial Occupancy
Source: PLoS One. 2015 Feb 3;10(2):e0113117. doi: 10.1371/journal.pone.0113117 (PMC4315582; doi:10.1371/journal.pone.0113117)
Supplement: S2 File — (ZIP) [file pone.0113117.s002.zip › File S2/Readme.txt]

This folder contains the MATLAB programs and results.

For example, in the folder "MATLAB analysis of Group A":

EntireHerd.m  -- Program outputs movement characteristics of the entire group A
RandMatrix.m  -- Function that generates subset groups of cows.
Random_final.m -- Program outputs movement characteristics of subset groups of group A.
Group A results plotting.opj - Results visualization and analysis in OriginPro.

Note: GPS raw files should be also stored in the same folder to run the MATLAB program.


If you use any contents in this package, please cite the this paper as your reference.

Contact: tongliu3@illinois.edu
